# Supplementary material for: Data, Reagents, Assays and Merits of Proteomics for SARS-CoV-2 Research and Testing
Source: Mol Cell Proteomics. 2020 Nov 25;19(9):1503–22. doi: 10.1074/mcp.RA120.002164 (PMC7780043; doi:10.1074/mcp.RA120.002164)
Supplement: Supplementary file 1 [file mmc1.zip]

Archive with 5 entries (5 files):
- mmc1/161399_2_supp_555131_qcfxfc.pdf
- mmc1/161399_2_supp_555132_qczxzc.xlsx
- mmc1/161399_2_supp_555133_qc3x3c.xlsx
- mmc1/161399_2_supp_555134_qc6x6d.xlsx
- mmc1/161399_2_supp_555135_qchxhd.xlsx
