# Supplementary material for: Data, Reagents, Assays and Merits of Proteomics for SARS-CoV-2 Research and Testing
Source: Mol Cell Proteomics. 2020 Nov 25;19(9):1503–22. doi: 10.1074/mcp.RA120.002164 (PMC7780043; doi:10.1074/mcp.RA120.002164)
Supplement: Supplementary file 1 [file mmc1.zip › mmc1/161399_2_supp_555132_qczxzc.xlsx]

## Sheet: Description
Supplemental Table: Protein expression analysis in 4 model cell line
This table is connected to Fig. 1 and Suppl. Fig. 2. It contains the protein group results of 4 cell lines from MQ searches and the comparison of our identifications with a recent SARS-CoV-2 interactome study (Gordon et al.). Each proteome was measured in 48 basic reversed phase fractions by micro-flow MS in 15 min gradient.
Tab 1: Proteome summary	This tab provides the summary of deep proteomes in 4 cell line models. IBAQ values were log10-transformed and normalized across cell lines via median-centering. Virus-Bait proteins are potential interactors of viral proteins reported in an interactome study by Gordon et al.
Tab 2: Potential interactors	This tab shows iBAQ ratios of 311 potential virus interactors in the 4 studied cell line models (according to Gordon et al.). IBAQ values were log2-transformed and median-centered across cell lines. The median of log2 iBAQ values of each protein was calculated and subtracted from the log2 iBAQ in each cell line. The 45 proteins that show the highest deviation from the median (top 5%) were categor…
Tab 3: PRM summary	This tab gives an overview of peptides targeted in PRM assays for the detection of ACE2 and TMPRSS2 in the four model cell lines. The 48 high pH reversed phase fractions used for deep-scale proteome analysis were pooled down consecutively into 8 fractions and all 8 fractions were subjected to PRM analysis. For confidently detected peptides, the fractions in which they were detected and the summed…
Tab 4: ACE2 & TMPRSS2 PRM results	This tab lists all confident detections of targeted ACE2 and TMPRSS2 peptides in the four model cell lines in detail, including similarities to library spectra (dot product), mass errors, intensities and retention times.

## Sheet: Proteome summary
Gene name	Protein name	Virus-Bait (Gordon et al.)	Log10 iBAQ (normalized)				Peptides				Unique peptides				Sequence coverage [%]				Score
			ACE2-A549	Vero E6	Caco-2	Calu-3	ACE2-A549	Vero E6	Caco-2	Calu-3	ACE2-A549	Vero E6	Caco-2	Calu-3	ACE2-A549	Vero E6	Caco-2	Calu-3	ACE2-A549	Vero E6	Caco-2	Calu-3
A1CF	APOBEC1 complementation factor		7.81794		9.33934		2		28		1		27		5.8		52.4		2.2865		138.66
A2M	Alpha-2-macroglobulin (Alpha-2-M) (C3 and PZP-like alpha-2-macroglobulin domain-containing protein 5)			7.96566				13				0				9.2				2.7776
AAAS	Aladin		9.21449	8.71013	9.17186	9.20021	21	17	21	22	21	3	21	22	54	40.8	56.2	55.3	208.33	11.17	165.54	162.12
AACS	Acetoacetyl-CoA synthetase		9.06086	9.3156	9.31606	9.147	22	25	24	22	22	25	24	22	34.1	39.4	38.4	36.3	58.992	121.46	105.11	114.84
AADAC	Arylacetamide deacetylase				8.03812				2				2				6.5				3.5225
AADAT	Kynurenine/alpha-aminoadipate aminotransferase, mitochondrial		8.31332	8.18836	8.10928	8.39093	2	2	2	3	2	2	2	3	8.2	7.8	7.1	12.9	6.6264	2.8702	3.3788	10.776
AAED1	Thioredoxin-like protein AAED1		8.57674		8.67352	8.11819	4		5	1	4		5	1	30.1		36.7	18.3	14.552		13.917	4.92
AAGAB	Alpha- and gamma-adaptin-binding protein p34		9.52074	9.12881	9.36069	9.42605	8	6	9	10	8	6	9	10	43.8	34.6	46.7	48.3	40.688	23.379	38.98	34.214
AAK1	AP2-associated protein kinase 1		9.14242	9.15512	9.25589	9.22549	8	28	13	12	8	26	12	11	26.8	32.6	37.2	37.6	36.665	139.12	74.05	50.384
AAMDC	Mth938 domain-containing protein		9.1561	8.96896	9.15666	8.91056	6	5	7	5	6	5	7	5	56.6	45.1	60.7	47.5	33.505	14.967	31.641	32.113
AAMP	Angio-associated migratory cell protein		9.47847	9.25855	9.60977	9.41983	15	12	15	14	15	12	15	14	49.9	41.5	49.9	48	174.05	83.493	186.21	138.79
AAR2	Protein AAR2 homolog	(M) VME1	9.3536	9.3297	9.46567	9.29295	15	15	15	11	15	15	15	11	49	48.4	45.6	38.5	87.982	70.187	97.49	111.42
AARS	Alanine--tRNA ligase, cytoplasmic		9.78196	9.64776	9.85389	9.68187	53	52	56	48	53	52	56	48	66.7	64.6	73.2	62.7	323.31	323.31	323.31	323.31
AARS2	Alanine--tRNA ligase, mitochondrial		9.20622	9.12754	9.11642	9.31958	38	32	34	37	37	31	33	36	49.2	43.9	41.7	50.8	235.12	244.32	212.57	323.31
AARSD1	Alanyl-tRNA editing protein Aarsd1		9.29411		9.36669	9.3517	19		21	21	19		21	21	53.9		54.1	53.2	110.54		142.55	106.05
AASDH	Acyl-CoA synthetase family member 4		8.09127				2				2				2.4				1.733
AASDHPPT	L-aminoadipate-semialdehyde dehydrogenase-phosphopantetheinyl transferase		9.55656	9.27989	9.52931	9.17211	15	12	15	11	15	12	15	11	55.7	34.6	46	33.3	78.865	50.213	85.994	59.333
AASS	Alpha-aminoadipic semialdehyde synthase, mitochondrial;Lysine ketoglutarate reductase;Saccharopine dehydrogenase	(M) VME1	9.00415	8.58614	8.57675	8.96155	28	14	15	28	28	14	15	28	37.7	21.1	21.9	37.6	64.946	17.382	27.98	86.128
AATF	Protein AATF	nsp8	9.3373	9.30627	9.38247	9.31661	23	21	25	23	23	21	25	23	54.1	46.6	55.4	51.2	240.48	168.47	247.34	301.08
AATK	Serine/threonine-protein kinase LMTK1				8.29703				7				7				8.3				13.081
ABAT	4-aminobutyrate aminotransferase, mitochondrial		8.63621		9.19379	8.96709	12		25	18	12		25	18	32.6		61.9	49.9	41.667		196.42	88.767
ABCA1	ATP-binding cassette sub-family A member 1				8.11751				12				12				7.7				33.489
ABCA2	ATP-binding cassette sub-family A member 2					7.98217				8				8				4.8				15.71
ABCA3	ATP-binding cassette sub-family A member 3		8.30239	8.54442	7.54969		2	19	2		2	19	2		1.4	16.3	1.5		2.0325	44.736	1.6705
ABCB1	Multidrug resistance protein 1		8.08318	9.46257	8.46139		7	50	12		7	40	12		8.1	46.4	13		11.604	323.31	45.009
ABCB10	ATP-binding cassette sub-family B member 10, mitochondrial		8.95734	8.99002	8.96111	8.69094	23	17	23	18	22	1	22	17	38.1	25.7	38.1	31.4	113.72	6.543	121.21	86.738
ABCB11	Bile salt export pump		8.37013	8.7774			1	3			1	2			16.8	2.7			2.8472	15.447
ABCB4	Multidrug resistance protein 3			7.4824				11				1				8.4				-2
ABCB6	ATP-binding cassette sub-family B member 6, mitochondrial		8.84457	9.04472	9.26396	8.47783	15	18	23	9	15	17	23	9	28.4	27.2	35.6	17.7	82.92	173.88	199.61	39.899
ABCB7	ATP-binding cassette sub-family B member 7, mitochondrial		9.00199	8.9783	9.08097	9.01504	16	14	16	15	16	14	16	15	26.2	25.8	26.6	25.4	60.248	69.052	115.48	98.242
ABCB8	ATP-binding cassette sub-family B member 8, mitochondrial		8.73745	8.97826	8.87425	8.62489	15	20	18	12	14	19	17	11	34.1	34.3	41.2	29	56.033	68.456	66.873	51.607
ABCC1	Multidrug resistance-associated protein 1	orf9c	9.23869	9.1645	8.90323	8.99996	51	53	40	42	49	51	38	40	39.5	40.7	35.8	34.7	323.31	292.07	236.77	311.59
ABCC10	Multidrug resistance-associated protein 7		8.01048	7.72579	8.29729	7.67817	2	2	11	2	2	2	10	2	2.1	2.9	11.1	2.3	6.4639	3.0273	37.6	7.0141
ABCC11	ATP-binding cassette sub-family C member 11			7.75691				1				1				0.8				0.93502
ABCC12	Multidrug resistance-associated protein 9					8.31621				1				1				1				2.0091
ABCC2	Canalicular multispecific organic anion transporter 1		8.94026	8.83937	9.08554		31	21	37		30	20	36		24.4	17.1	27		175.66	50.257	195.48
ABCC3	Canalicular multispecific organic anion transporter 2		8.80174	9.12742	8.31554	9.19253	22	35	12	39	20	33	10	37	21.2	31.4	11.3	34.4	113.7	169.66	60.217	323.31
ABCC4	Multidrug resistance-associated protein 4		8.81566	9.17427	9.04835	8.35416	35	49	44	13	34	48	43	12	34.1	42.5	37.4	14.2	136.93	309.14	214.08	47.317
ABCC5	Multidrug resistance-associated protein 5		7.91888	8.55402	8.54475		5	4	18		4	3	17		5.2	4.6	17.6		2.9762	2.1513	80.82
ABCC6	Multidrug resistance-associated protein 6				7.51808				3				2				2.8				6.2368
ABCC9	ATP-binding cassette sub-family C member 9			8.43654	7.65632			6	1			6	1			4.1	1			7.216	1.5546
ABCD1	ATP-binding cassette sub-family D member 1		7.99027	8.80485	8.22996	8.84524	2	13	5	19	2	0	5	16	4.6	18.8	8.6	32.5	11.285	48.437	21.869	76.109
ABCD3	ATP-binding cassette sub-family D member 3		9.19997	9.19887	9.46621	9.43847	24	18	28	30	24	1	28	30	39.3	25.2	42.9	49	141.16	1.9843	216.24	200.56
ABCD4	ATP-binding cassette sub-family D member 4			8.42197		8.47238		4		6		4		6		9.9		12.5		7.5976		17.234
ABCE1	ATP-binding cassette sub-family E member 1		9.61677	9.62577	9.65887	9.54188	8	8	9	30	1	1	1	22	61.2	54.4	64.6	56.3	5.3382	3.1349	2.684	256.64
ABCF1	ATP-binding cassette sub-family F member 1		9.34561	9.52473	9.53585	9.4492	31	34	38	32	31	34	37	32	44.5	48.8	52.1	47.7	323.31	323.31	323.31	323.31
ABCF2	ATP-binding cassette sub-family F member 2		9.43042	9.46929	9.45288	9.14201	30	31	32	26	30	31	32	26	50.1	53.5	53.5	41.9	121.95	117.3	128.19	85.851
ABCF3	ATP-binding cassette sub-family F member 3		9.14905	9.21685	9.24545	9.17079	26	32	32	29	26	32	32	29	47.7	48.2	47.4	50.4	124.11	148.1	193.46	130.2
ABCG2	ATP-binding cassette sub-family G member 2		8.75124	8.45677	8.8949		11	7	13		11	7	13		22.4	15.8	24.5		52.201	16.338	74.709
ABHD10	Mycophenolic acid acyl-glucuronide esterase, mitochondrial		9.45846	9.21499	9.47441	9.35198	12	11	13	14	12	11	13	14	52	45.4	54.6	56.5	72.012	59.282	116.81	73.376
ABHD11	Alpha/beta hydrolase domain-containing protein 11		9.07907	9.13791	9.23048	9.25921	12	10	13	15	12	10	13	15	48.9	38.4	50.8	54.9	69.914	57.718	82.241	93.206
ABHD12	Monoacylglycerol lipase ABHD12		8.97835	9.01613	9.30037	8.85534	13	11	18	11	13	11	18	11	50.3	37.9	57.3	42	82.611	57.8	150.64	79.743
ABHD13	Alpha/beta hydrolase domain-containing protein 13			8.00274	8.45091			2	2			2	2			7.7	7.7			1.5042	4.6685
ABHD14A-ACY1	ABHD14A-ACY1 readthrough				7.58155				17				0				38.3				-2
ABHD14B	Alpha/beta hydrolase domain-containing protein 14B		9.46452	9.24393	9.36489	9.59214	9	6	8	9	9	6	8	9	60	43.8	55.2	60	54.102	41.633	73.45	90.281
ABHD15	Abhydrolase domain-containing protein 15				8.26759	7.76834			5	1			5	1			14.7	3.2			15.7	2.5878
ABHD16A	Abhydrolase domain-containing protein 16A		8.58474	9.03201	9.20951	9.26625	9	18	24	23	9	18	24	23	17.1	40.5	45.1	42.8	29.574	103.74	163.22	152.42
ABHD17A	Alpha/beta hydrolase domain-containing protein 17A		8.7625	8.95421	8.13649	7.84308	4	2	1	3	2	1	1	1	13.5	5.8	4.9	13.6	1.6091	1.0652	1.8006	1.935
ABHD17B	Alpha/beta hydrolase domain-containing protein 17B		8.96165	8.91253	8.5359	8.81284	10	9	4	8	9	8	4	7	52.4	52.1	25.7	44.4	86.314	42.79	21.716	59.216
ABHD17C	Alpha/beta hydrolase domain-containing protein 17C		8.25351	8.42012	8.25944	8.81887	3	4	4	10	2	4	4	9	19	19.1	21.4	49.8	6.2559	1.9896	8.1959	44.753
ABHD2	Abhydrolase domain-containing protein 2			7.95665		8.69056		2		10		2		10		6.6		31.1		1.6159		44.815
ABHD3	Phospholipase ABHD3		8.19043		8.63069	8.50192	2		4	3	2		4	3	9.5		18.6	18.3	4.365		10.272	12.027
ABHD4	Abhydrolase domain-containing protein 4		8.48734	8.74373	8.88166	8.28703	5	9	10	3	5	9	10	3	26	35.7	38	14.3	27.179	18.194	114.46	14.59
ABHD5	1-acylglycerol-3-phosphate O-acyltransferase ABHD5			8.43096	8.80731	8.71693		1	5	6		1	5	6		23.9	24.4	33.4		4.2273	13.663	30.839
ABHD6	Monoacylglycerol lipase ABHD6		8.68665	8.32827	8.90305	8.41169	9	3	7	5	9	3	7	5	32.9	12.8	25.5	18.7	21.533	6.3206	33.768	20.697
ABI1	Abl interactor 1		9.38889	9.35886	9.38323	9.40225	15	16	16	16	11	12	12	12	40	44.1	43.6	43.6	93.813	105.57	140.24	119.65
ABI2	Abl interactor 2		9.08327	8.96225	8.96612	8.8648	14	12	13	13	10	8	9	9	40	35.7	33.5	36.6	47.009	23.007	32.159	27.144
ABL1	Tyrosine-protein kinase ABL1		8.45713	8.25518	8.52014	8.43918	16	9	18	12	13	6	13	9	21.2	11.8	24.7	18	48.855	25.668	47.638	30.434
ABL2	Abelson tyrosine-protein kinase 2		8.74521	8.60431	8.75032	8.38365	21	15	22	11	18	12	17	8	26.6	19.2	28.1	15.6	121.28	49.809	119.17	46.651
ABLIM1	Actin-binding LIM protein 1		8.58201	7.69231	8.82187	8.89	14	34	25	22	14	1	4	3	21.3	49.6	37.4	32.6	45.83	-2	79.744	118.12
ABLIM3	Actin-binding LIM protein 3			7.85157		8.6157		2		14		2		14		5.1		28.9		2.3423		69.914
ABR	Active breakpoint cluster region-related protein		8.97732	8.71849	9.01192	8.97579	25	31	26	25	23	3	21	24	42.5	45.1	36.5	43	99.127	2.5423	109.68	120.59
ABRACL	Costars family protein ABRACL		9.72687	9.43343	9.83213	9.72816	2	2	2	2	2	2	2	2	35.8	35.8	35.8	35.8	40.218	27.631	56.794	26.567
ABT1	Activator of basal transcription 1		9.08258	8.90678	9.03143	8.85843	7	9	9	7	7	9	9	7	35.7	40.6	32	35.7	37.519	60.391	27.53	24.224
ABTB1	Ankyrin repeat and BTB/POZ domain-containing protein 1			8.27094				2				2				5.7				1.0362
ABTB2	Ankyrin repeat and BTB/POZ domain-containing protein 2		8.28589	8.3622	7.70881	8.60515	8	6	1	16	7	6	1	16	11.5	8.2	2	20.3	16.398	9.0647	2.7153	45.962
ACAA1	3-ketoacyl-CoA thiolase, peroxisomal		9.51378	9.57694	9.73291	9.54627	19	20	20	19	19	20	20	19	66.5	60.4	66.7	66.5	295.84	258.68	323.31	286.62
ACAA2	3-ketoacyl-CoA thiolase, mitochondrial		9.52017	9.60273	10.0031	9.75606	20	19	3	21	20	19	1	19	70.1	62.5	63.9	71.5	248.52	323.31	3.49	303.71
ACACA	Acetyl-CoA carboxylase 1;Biotin carboxylase		9.19661	9.36225	9.43957	9.38458	103	109	116	110	90	98	103	110	58.9	58.5	63.6	60.1	323.31	323.31	323.31	323.31
ACACB	Acetyl-CoA carboxylase 2;Biotin carboxylase			8.03637	7.94442			14	16			1	3			7.2	8.5			4.1503	-2
ACAD10	Acyl-CoA dehydrogenase family member 10		8.5172	8.50996	8.7384	8.63398	12	13	16	21	12	13	16	21	17.2	17.9	29.6	26	51.482	45.071	82.612	67.585
ACAD11	Acyl-CoA dehydrogenase family member 11		8.89974	9.11365	9.29119	8.6741	24	19	29	16	23	8	28	16	37.9	40.5	47.3	27.4	99.235	94.366	185.32	48.735
ACAD8	Isobutyryl-CoA dehydrogenase, mitochondrial		8.76349	8.69578	9.09019	9.06736	14	10	20	19	14	10	20	19	44.8	30.1	58.1	56.1	32.792	32.432	89.587	130.7
ACAD9	Acyl-CoA dehydrogenase family member 9, mitochondrial	orf9c	9.31381	9.28448	9.29913	9.45371	27	24	26	33	27	0	26	33	46.5	39.3	46.4	48.3	134.51	122.68	164.54	230.66
ACADL	Long-chain specific acyl-CoA dehydrogenase, mitochondrial					8.0966				2				2				5.8				5.9017
ACADM	Medium-chain specific acyl-CoA dehydrogenase, mitochondrial	(M) VME1	9.47664	9.54434	9.40879	9.24699	18	22	20	16	1	22	20	16	47.5	46.3	41	38.5	-2	198.15	131.51	71.75
ACADS	Short-chain specific acyl-CoA dehydrogenase, mitochondrial		9.07856	9.2214	9.05441	9.36336	14	15	12	17	14	15	12	17	43.9	46.4	32	54.4	74.696	73.693	58.61	107.68
ACADSB	Short/branched chain specific acyl-CoA dehydrogenase, mitochondrial		9.46678	9.47416	9.42992	9.43895	18	18	19	19	18	18	19	19	52.5	52.1	56.5	60.6	138.8	120.09	138.99	169.64
ACADVL	Very long-chain specific acyl-CoA dehydrogenase, mitochondrial		9.46904	9.06572	9.47584	9.80004	32	19	31	38	32	2	31	38	55	34.8	53.9	69.3	238.13	12.277	283.27	323.31
ACAP2	Arf-GAP with coiled-coil, ANK repeat and PH domain-containing protein 2		8.88097	8.98766	9.15659	9.2063	24	28	35	39	24	26	34	38	40.9	44.3	50.4	58.2	116.28	148.29	208.73	238.42
ACAP3	Arf-GAP with coiled-coil, ANK repeat and PH domain-containing protein 3		7.49951	8.07501	7.67312		1	6	3		1	4	2		2.1	9.9	5.1		2.656	8.6092	6.2079
ACAT1	Acetyl-CoA acetyltransferase, mitochondrial		9.73141	9.61859	9.88472	9.64477	20	18	22	20	4	18	4	4	59.7	50.1	61.4	58.1	183.87	152.38	269.38	254.66
ACAT2	Acetyl-CoA acetyltransferase, cytosolic		9.78723	9.72447	9.95464	9.87835	15	13	16	17	15	13	16	17	61.2	52.9	66.2	68	132.14	140.07	190.55	178.52
ACBD3	Golgi resident protein GCP60		9.4116	9.45992	9.47659	9.41673	19	17	20	19	19	17	20	19	48.3	46.8	49.6	48.3	238.83	256.81	229.8	250.16
ACBD4	Acyl-CoA-binding domain-containing protein 4		8.17813		8.06002	8.60152	4		3	7	3		2	6	15.1		11.5	31.1	4.0977		3.2611	16.68
ACBD5	Acyl-CoA-binding domain-containing protein 5		9.15389	8.1878	9.11352	9.41147	17	13	18	24	1	1	1	1	33.1	34	35.4	46.3	25.09	2.6737	137.93	38.746
ACBD6	Acyl-CoA-binding domain-containing protein 6		9.37705	9.37024	9.30004	9.24734	17	20	20	17	17	20	20	17	53.2	59.2	59.2	56	85.261	82.352	68.169	85.856
ACBD7	Acyl-CoA-binding domain-containing protein 7		8.70585		9.00206	8.71922	3		3	2	3		3	2	44.3		46.6	36.4	7.5435		19.147	8.1006
ACCS	1-aminocyclopropane-1-carboxylate synthase-like protein 1			7.77793				1				1				4				9.2601
ACD	Adrenocortical dysplasia protein homolog		8.75492	8.54569	8.76766	8.60264	6	4	9	7	6	4	9	7	23.5	9.9	31.1	21.7	31.18	10.379	40.591	15.809
ACE2	Angiotensin-converting enzyme 2;Processed angiotensin-converting enzyme 2		10.2123	8.58395			33	11			33	11			52.5	19.4			323.31	12.972
ACER3	Alkaline ceramidase 3			8.70075				1				1				13.7				-2
ACHE	Acetylcholinesterase				8.57054	8.7409			9	9			8	8			22.6	24			63.381	15.799
ACIN1	Apoptotic chromatin condensation inducer in the nucleus		9.30761	8.45659	9.36332	9.28257	43	43	47	45	0	0	0	3	39.5	41.4	41.6	42.2	0.96907	11.486	3.3491	281.7
ACLY	ATP-citrate synthase		9.82401	10.0461	9.85474	9.62281	62	66	62	59	2	0	2	59	62.5	63.9	58.8	58	323.31	323.31	323.31	323.31
ACO1	Cytoplasmic aconitate hydratase		9.40889	9.30567	9.49738	9.25225	39	28	43	36	38	1	43	36	49.4	35.2	52.6	44	149.39	8.1101	244.62	138.17
ACO2	Aconitate hydratase, mitochondrial		9.5958	9.85456	9.66241	9.6327	38	43	40	42	38	43	40	42	60	64.1	61.3	61.2	323.31	323.31	323.31	323.31
ACOT1	Acyl-coenzyme A thioesterase 1;Acyl-coenzyme A thioesterase 2, mitochondrial				9.3908	9.24781			22	22			22	22			64.6	63.7			107.85	130.99
ACOT11	Acyl-coenzyme A thioesterase 11		7.63909	8.58698	8.65403	8.97051	1	8	10	13	1	8	10	13	2.5	17.9	18.9	31.5	1.577	17.156	36.348	139.7
ACOT13	Acyl-coenzyme A thioesterase 13;Acyl-coenzyme A thioesterase 13, N-terminally processed		9.58246	9.17442	9.74338	9.84701	5	5	5	5	5	5	5	5	74.4	62.1	74.4	74.4	48.452	10.688	49.986	44.849
ACOT2	Acyl-coenzyme A thioesterase 1;Acyl-coenzyme A thioesterase 2, mitochondrial		9.22244				19				19				59.4				115.08
ACOT4	Acyl-coenzyme A thioesterase 4				8.01984	8.09565			2	3			2	3			4.5	7.8			3.5386	3.9387
ACOT7	Cytosolic acyl coenzyme A thioester hydrolase		9.53836	9.5624	9.53711	9.41457	17	19	19	17	17	18	1	17	53.8	56.5	60.8	58.3	123.54	170.11	4.6949	125.93
ACOT8	Acyl-coenzyme A thioesterase 8		8.72445	9.09998	9.12578	9.07867	7	9	8	8	7	9	8	8	25.4	41.1	37.3	34.2	22.074	60.07	62.397	57.391
ACOT9	Acyl-coenzyme A thioesterase 9, mitochondrial		9.15222	9.21841	9.24424	9.31467	17	21	17	21	17	21	17	21	50	50.8	50	50.1	76.266	104.62	83.456	137.16
ACOX1	Peroxisomal acyl-coenzyme A oxidase 1		9.31329	9.28323	9.25131	9.52331	20	21	21	25	20	21	21	1	47.6	44.8	49.1	55	218.9	130.04	162.51	278.15
ACOX2	Peroxisomal acyl-coenzyme A oxidase 2;Acyl-coenzyme A oxidase			8.66877	8.72417			15	16			10	16			30.8	30.2			38.184	109.92
ACOX3	Peroxisomal acyl-coenzyme A oxidase 3		8.6764		8.76312	8.84065	14		17	23	14		17	23	28.4		32.1	45.9	53.251		60.238	97.185
ACP1	Low molecular weight phosphotyrosine protein phosphatase		9.76602	9.74233	9.7513	9.75164	9	9	9	9	3	9	3	9	73.4	58.9	73.4	73.4	102	143.06	138.08	141.26
ACP2	Lysosomal acid phosphatase		9.35324	8.94891	9.19492	9.21216	15	9	15	15	15	9	15	15	40.1	24.8	39.6	39.6	118.97	36.349	95.963	70.454
ACP6	Lysophosphatidic acid phosphatase type 6		8.77911	8.90902	8.79258	9.18556	7	7	9	11	7	7	9	11	23.8	15.4	25.7	29.2	40.952	22.151	44.81	52.537
ACPP	Prostatic acid phosphatase;PAPf39				8.29945	8.37194			3	3			3	3			9.6	15.3			6.6674	6.8794
ACSF2	Acyl-CoA synthetase family member 2, mitochondrial		9.01741	9.02501	9.46646	9.52255	18	16	25	25	18	16	25	25	44.9	33.7	51.8	51.8	93.731	51.142	216.37	211.99
ACSF3	Acyl-CoA synthetase family member 3, mitochondrial		8.82476		8.97677	9.28057	16		23	19	16		23	19	27.4		40.5	30.9	45.894		92.186	60.662
ACSL1	Long-chain-fatty-acid--CoA ligase 1		9.10186	9.20484	9.3715	9.17456	32	32	34	33	31	27	1	30	49.1	52.4	48.4	49.7	133.33	107.12	149.32	141.92
ACSL3	Long-chain-fatty-acid--CoA ligase 3	nsp7	9.47232	9.61563	9.7318	9.57868	33	37	34	38	31	35	32	36	58.9	65.7	61.1	64.6	231.72	239.35	308.14	287.86
ACSL4	Long-chain-fatty-acid--CoA ligase 4		9.25398	9.49383	9.48717	9.36388	29	33	32	30	27	2	30	28	57.6	61.6	63	59.7	186.73	202.5	236.33	189.61
ACSL5	Long-chain-fatty-acid--CoA ligase 5			8.67127	9.55677	9.42578		13	31	33		7	28	30		22.3	59.2	57.1		19.364	222.07	211.58
ACSL6	Long-chain-fatty-acid--CoA ligase 6			8.60354				15				11				24.7				34.678
ACSM3	Acyl-coenzyme A synthetase ACSM3, mitochondrial		8.17695		8.09037	9.14066	5		3	22	5		3	22	11		8.9	50	4.5667		1.9132	98.364
ACSS1	Acetyl-coenzyme A synthetase 2-like, mitochondrial		8.81022		9.286	8.6207	16		26	12	16		26	12	33.4		47.3	27.7	108.06		212.39	95.409
ACSS2	Acetyl-coenzyme A synthetase, cytoplasmic		8.76296	9.19639	9.39996	9.06509	14	22	27	19	14	22	27	19	25.7	34.7	49.8	32.8	37.461	60.913	139.03	61.942
ACSS3	Acyl-CoA synthetase short-chain family member 3, mitochondrial			8.73694				12				12				28.1				40.96
ACTA1	Actin, alpha skeletal muscle;Actin, alpha cardiac muscle 1;Actin, gamma-enteric smooth muscle;Actin, aortic smooth muscle			10.3014		10.2364		16		15		1		1		33.4		31.8		22.703		39.887
ACTB	Actin, cytoplasmic 1;Actin, cytoplasmic 1, N-terminally processed		9.64701	9.67927	9.64703	9.65011	12	32	29	27	1	2	2	1	78.8	81.1	78.1	77.3	3.4724	52.962	28.068	40.322
ACTBL2	Beta-actin-like protein 2		8.58452		8.77829	8.27684	7		9	8	1		3	2	18.9		23.7	23.7	-2		5.0771	1.8824
ACTC1	Actin, alpha cardiac muscle 1;Actin, alpha skeletal muscle;Actin, aortic smooth muscle;Actin, gamma-enteric smooth muscle		10.2056		10.196		21		20		8		6		61.8		58.4		80.536		38.999
ACTG1	Actin, cytoplasmic 2;Actin, cytoplasmic 2, N-terminally processed		10.5809	10.6425	10.5511	10.602	27	32	29	27	2	2	2	1	77.6	81.1	78.1	77.3	323.31	323.31	323.31	323.31
ACTL6A	Actin-like protein 6A		9.50662	9.45643	9.59504	9.63874	19	16	17	20	19	16	17	20	54.1	49.4	49.9	59.4	134.77	165.03	173.64	163.21
ACTL8	Actin-like protein 8				9.79038	8.38659			19	2			19	2			62.8	9.8			192.09	5.2881
ACTN1	Alpha-actinin-1		9.76619	9.82315	9.71025	9.90505	55	64	53	61	2	40	1	1	69.5	71.1	66.1	72.6	4.938	323.31	-2	-2
ACTN3	Alpha-actinin-3		7.71905				13				1				15.2				-2
ACTN4	Alpha-actinin-4		10.0975	9.95461	10.0283	10.2898	25	71	25	27	3	2	2	2	78.9	78.9	78.9	78.9	18.618	323.31	16.562	17.474
ACTR10	Actin-related protein 10		9.28542	9.24243	9.15077	9.15505	16	17	12	13	16	17	12	13	50.1	50.6	39.3	43.2	89.911	74.561	62.379	90.903
ACTR1A	Alpha-centractin		9.63214	9.65578	9.59242	9.49261	19	18	17	17	9	9	8	8	65.7	58.8	53.2	53.2	195.23	272.5	142.11	136.25
ACTR1B	Beta-centractin		9.24172	9.28421	9.20659	9.27446	17	16	15	16	7	7	6	7	61.7	56.1	52.4	54.5	64.889	59.752	34.184	46.77
ACTR2	Actin-related protein 2		9.75869	9.85251	9.88866	9.82171	18	19	15	18	18	19	1	18	48.7	49.7	44.8	49.7	147.64	192.9	2.7514	235.07
ACTR3	Actin-related protein 3		9.74017	9.84211	9.87756	9.81155	24	25	25	24	19	20	20	19	67.2	68.2	67.7	67.7	183.15	237.76	202.17	205.09
ACTR3B	Actin-related protein 3B		8.78602	7.72798	8.60088	7.85101	13	6	12	6	8	1	7	1	41.6	18.6	39	17.2	32.954	-2	18.832	6.4133
ACTR5	Actin-related protein 5		9.092	8.75672	9.09962	9.09801	21	10	20	20	21	10	20	20	49.3	21.4	45.8	48.4	120.36	37.574	169.27	149.22
ACTR6	Actin-related protein 6		9.05918	8.84476	9.02818	8.88599	14	10	14	12	14	10	14	12	44.7	30.6	47.2	36.6	48.447	32.679	74.843	37.093
ACTR8	Actin-related protein 8		8.93898	9.03712	8.89868	8.62243	19	20	18	12	19	20	18	12	39.9	39.9	37.8	26.4	98.888	74.959	88.607	57.335
ACVR1	Activin receptor type-1		8.55011		8.28425	8.73107	7		3	9	7		3	9	22.2		8.1	27.7	8.586		5.1706	38.934
ACVR1B	Activin receptor type-1B			8.20074	8.88715			2	10			1	8			5.5	32.2			1.8525	98.819
ACVR2A	Activin receptor type-2A		8.41466		8.45059	8.18171	5		6	4	5		6	4	22		20.9	11.1	11.329		18.357	7.2666
ACVR2B	Activin receptor type-2B		7.96915				1				1				6.4				0.8749
ACY1	Aminoacylase-1		8.95959		9.44698	9.24481	15		19	19	15		0	19	31.1		37.2	37.2	77.4		128.41	146.47
ACY3	N-acyl-aromatic-L-amino acid amidohydrolase (carboxylate-forming)				9.01151	8.20444			9	3			9	3			41.7	13.2			49.077	7.5327
ACYP1	Acylphosphatase;Acylphosphatase-1		9.28012	9.41055	8.70025	9.09178	5	6	4	6	5	6	4	6	39.5	58.6	34.1	45	10.579	37.505	15.867	25.829
ACYP2	Acylphosphatase-2;Acylphosphatase		8.45557	8.49498	8.52343	8.59623	3	3	4	3	3	3	4	3	29.3	22.8	38.4	31.3	5.0345	9.3894	6.0286	9.1282
ADA	Adenosine deaminase		9.24924	8.21072	9.17976	9.09956	19	1	18	14	19	1	18	14	63.4	5.4	55.4	46.3	58.361	1.1082	53.43	41.514
ADAL	Adenosine deaminase-like protein		8.58688	8.54333	8.5466	8.41341	6	4	8	4	6	4	8	4	27.7	14.6	27	15.8	20.475	5.1184	13.379	10.559
ADAM10	Disintegrin and metalloproteinase domain-containing protein 10		9.18719	9.40231	9.27819	9.46732	31	36	32	36	31	1	32	36	55.5	62.4	54	62.4	219.61	6.0994	222.69	323.31
ADAM15	Disintegrin and metalloproteinase domain-containing protein 15		8.84067	8.6988	8.52618	8.78391	15	13	11	15	15	13	11	15	26.6	24.4	18.1	25.6	73.037	37.129	40.899	85.643
ADAM17	Disintegrin and metalloproteinase domain-containing protein 17		9.0747	9.0842	9.04568	9.12266	25	26	26	29	25	26	26	29	44.4	41.6	41.9	50.5	131.47	95.643	131.84	148.83
ADAM19	Disintegrin and metalloproteinase domain-containing protein 19				8.32236				9				9				13.6				27.364
ADAM23	Disintegrin and metalloproteinase domain-containing protein 23				8.29102				6				6				12.1				28.898
ADAM28	Disintegrin and metalloproteinase domain-containing protein 28					9.03696				22				22				38.1				81.575
ADAM8	Disintegrin and metalloproteinase domain-containing protein 8					8.36225				4				4				9				15.713
ADAM9	Disintegrin and metalloproteinase domain-containing protein 9	orf8	8.91856	8.94405	8.98356	9.23685	22	19	24	31	22	19	24	31	32.1	27.8	32.7	40.5	61.006	64.704	79.778	128.66
ADAMTS1	A disintegrin and metalloproteinase with thrombospondin motifs 1	orf8	8.65592	9.07295			14	21			14	1			20.7	29.3			47.959	7.0386
ADAMTS2	A disintegrin and metalloproteinase with thrombospondin motifs 2		7.96677				2				2				2.1				-2
ADAMTS9	A disintegrin and metalloproteinase with thrombospondin motifs 9			7.92294				1				1				3.5				2.6579
ADAMTSL3	ADAMTS-like protein 3			7.66663				2				2				2.4				2.3686
ADAP1	Arf-GAP with dual PH domain-containing protein 1			8.41974	8.68207	9.18288		4	9	20		4	9	20		14.2	25.9	49.5		8.4797	19.392	80.617
ADAR	Double-stranded RNA-specific adenosine deaminase		9.38751	9.25658	9.41055	9.54309	49	46	53	58	3	46	3	3	48.5	46.2	54.6	57.3	323.31	256.28	323.31	323.31
ADARB1	Double-stranded RNA-specific editase 1		7.88468	8.57483	8.46645		1	9	5		1	9	5		4	20.1	12.9		1.4674	22.245	15.43
ADAT1	tRNA-specific adenosine deaminase 1		8.17464	8.44046	8.48467	8.37974	3	4	7	6	3	4	7	6	9.6	11.3	18.9	15.9	19.783	9.7217	28.293	34.72
ADAT2	tRNA-specific adenosine deaminase 2		8.9673		8.80615	8.22071	9		6	1	9		6	1	61.8		53.9	20.1	116.43		26.398	1.5611
ADAT3	Probable inactive tRNA-specific adenosine deaminase-like protein 3		8.96577	8.33183	8.61686		13	4	10		13	4	10		53.4	18.5	42.2		37.735	1.7263	22.79
ADCK1	Uncharacterized aarF domain-containing protein kinase 1		8.40646	8.75214	8.3773	8.05865	3	11	5	1	3	11	5	1	21.9	31.4	15.9	6	15.728	36.072	22.333	3.0833
ADCK3	Atypical kinase ADCK3, mitochondrial		9.09757	9.00311	9.10898	8.87067	15	13	16	12	15	13	16	12	30.1	24.3	30.3	22.4	88.609	37.453	62.845	41.983
ADCK4	AarF domain-containing protein kinase 4		9.07909	8.88333	8.86863	9.25936	19	15	16	21	19	15	16	21	48	36.2	41.7	50.9	126.84	47.469	111.68	134.87
ADCK5	Uncharacterized aarF domain-containing protein kinase 5			9.3083	8.32082	8.72496		6	4	16		6	4	16		13.6	8.4	34.3		14.274	10.606	52.359
ADCY3	Adenylate cyclase type 3		8.3453		8.31588	8.45557	8		6	12	8		6	12	11		8	15.1	37.575		30.938	49.052
ADCY6	Adenylate cyclase type 6		8.07457	8.46919	8.79018	8.62751	3	7	20	14	2	6	14	14	4.5	9.2	23.5	18.3	15.745	28.386	125.35	63.651
ADCY7	Adenylate cyclase type 7			8.25452	8.33165	8.29814		7	9	4		7	8	4		9.7	14.2	7.5		10.023	17.93	3.7647
ADCY9	Adenylate cyclase type 9		8.18782	7.30633	8.04579	7.20098	7	1	6	2	7	1	6	2	9.3	1.1	7.5	2.2	33.074	1.9277	22.513	4.6828
ADD1	Alpha-adducin		9.32884	9.28961	9.54364	9.3604	23	24	28	25	22	24	28	25	49.2	53.9	58.3	54.6	167.43	122.42	227.95	182.28
ADD2	Beta-adducin		9.08871				25				24				48.2				100.98
ADD3	Gamma-adducin		9.18808	8.65519	9.53667	9.28937	23	21	30	25	1	1	1	1	40.7	30.9	45.9	38.5	79.093	5.8984	2.8852	1.2802
ADGRG1	Adhesion G-protein coupled receptor G1 (G-protein coupled receptor 56) (Protein TM7XN1) [Cleaved into: ADGRG1 N-terminal fragment (ADGRG1 NT) (GPR56 N-terminal fragment) (GPR56 NT) (GPR56(N)) (GPR56 extracellular subunit) (GPR56 subunit alpha); ADGRG1 C-terminal fragment (ADGRG1 CT) (GPR56 C-terminal fragment) (GPR56 CT) (GPR56(C)) (GPR56 seven-transmembrane subunit) (GPR56 7TM) (GPR56 subunit be…			8.99597				8				8				15.3				49.104
ADGRG2	Adhesion G-protein coupled receptor G2 (G-protein coupled receptor 64) (Human epididymis-specific protein 6) (He6)			8.27596				4				4				6				7.7303
ADGRL2	Latrophilin-2		8.84207	8.78797		8.94675	27	27		29	25	27		29	24.9	28.2		28.4	155.95	78.234		166.47
ADH4	Alcohol dehydrogenase 4				8.74045				12				12				47.8				47.814
ADH5	Alcohol dehydrogenase class-3		9.66867	9.65143	9.71814	9.65145	16	19	18	16	16	19	18	16	51.9	55.1	52.4	50.3	130.19	141.19	144.99	198.13
ADH6	Alcohol dehydrogenase 6				8.99016	8.78458			13	8			13	8			49.2	26.6			53.779	30.372
ADI1	1,2-dihydroxy-3-keto-5-methylthiopentene dioxygenase		9.58057	8.97274	9.6006	9.31003	13	6	15	13	13	6	15	13	78.8	41.3	78.8	78.8	55.613	18.832	60.144	44.756
ADIPOR1	Adiponectin receptor protein 1				8.60545	8.32559			3	4			3	4			22.8	29.8			11.777	10.845
ADIPOR2	Adiponectin receptor protein 2				8.45865				4				4				15.3				3.4798
ADK	Adenosine kinase		9.48456	9.10609	9.65211	9.65227	19	12	23	24	19	12	23	24	63.8	47.9	69.6	70.2	121.8	79.969	226.22	275.22
ADNP	Activity-dependent neuroprotector homeobox protein		9.04658	9.07169	9.35794	9.11841	41	41	56	45	41	41	56	45	47	42.6	58.4	50.5	141.43	139.01	315.16	192.15
ADNP2	ADNP homeobox protein 2		8.04288	8.11772	8.25956	7.82431	5	4	8	3	5	4	8	3	7.6	6	8.4	3.6	3.3891	3.4063	11.202	1.9667
ADO	2-aminoethanethiol dioxygenase		9.0682	9.13256	9.14368	9.15171	10	11	12	13	10	11	12	13	51.5	53.7	50	58.1	64.271	34.914	34.29	76.163
ADPGK	ADP-dependent glucokinase		9.36872	9.29479	9.25278	9.42223	15	14	14	15	15	14	14	15	45.2	39.7	39.5	40.5	152.75	129.2	138.5	139.75
ADPRH	[Protein ADP-ribosylarginine] hydrolase			8.98695	8.37255	8.6251		10	4	7		1	4	7		35	21.8	27.2		42.063	15.079	18.046
ADPRHL2	Poly(ADP-ribose) glycohydrolase ARH3		9.477	9.31199	9.20144	9.52405	13	12	14	13	13	12	14	13	48.5	38.4	51.2	48.5	161.94	107.81	136.36	196.09
ADRB2	Beta-2 adrenergic receptor			8.25682		8.65451		1		4		1		4		7		18.6		1.2617		19.87
ADRBK1	Beta-adrenergic receptor kinase 1		8.87359	8.8228	9.04338	8.99293	22	17	22	23	22	17	22	16	36.6	27	36.6	40.1	100.92	47.642	127.79	101.26
ADRBK2	Beta-adrenergic receptor kinase 2					7.83719				9				2				16.6				2.0833
ADRM1	Proteasomal ubiquitin receptor ADRM1		9.65267	9.64801	9.63667	9.62947	11	10	14	12	11	10	14	12	25.8	22.4	31.4	28.7	80.491	72.821	105.58	116.79
ADSL	Adenylosuccinate lyase		9.65319	9.43166	9.49391	9.54544	23	16	21	23	23	4	21	23	62.7	46.5	59	62.9	235.54	135.45	200.05	222.89
ADSS	Adenylosuccinate synthetase isozyme 2		9.80809	9.40985	9.72534	9.7257	23	18	23	23	21	16	21	21	57.5	47.8	56.8	56.8	220.25	60.239	171.47	185.98
ADSSL1	Adenylosuccinate synthetase isozyme 1		8.66721	9.02721	7.48256	8.6327	9	14	3	10	7	12	1	8	28.9	40.5	7.7	29.5	33.81	55.4	2.3679	24.519
AEBP2	Zinc finger protein AEBP2		8.70755	8.87775	8.82335	8.77427	8	9	8	9	8	9	8	9	27.6	29.2	28.4	30.4	48.08	57.479	68.741	30.884
AEN	Apoptosis-enhancing nuclease		8.11706				2				2				6.5				1.6883
AES	Amino-terminal enhancer of split		9.17972	8.77329	8.91465	9.0504	5	4	4	4	5	2	4	4	38.1	32	29.9	33.5	32.8	4.5363	21.102	22.732
AFAP1	Actin filament-associated protein 1		8.66856	8.13838	8.81131	8.87515	9	1	15	13	9	1	15	12	15.8	2.2	29.9	28.4	18.858	2.3072	81.075	56.03
AFAP1L2	Actin filament-associated protein 1-like 2		8.1943				4				4				7.2				1.1567
AFF1	AF4/FMR2 family member 1		8.37909		8.28697	7.77201	5		8	2	5		8	2	6.1		10.1	3.6	5.9376		14.13	2.5524
AFF2	AF4/FMR2 family member 2					8.30063				1				1				0.8				1.3565
AFF4	AF4/FMR2 family member 4		8.60362	8.75408	8.84201	8.69959	15	18	28	20	15	18	28	20	17.7	22	31.2	23.5	66.518	80.063	131.52	97.936
AFG3L2	AFG3-like protein 2		9.27717	9.36401	9.35852	9.32371	39	39	43	34	38	38	42	33	49.6	53.4	48.3	44.9	282.71	301.62	304.64	319.59
AFP	Alpha-fetoprotein				9.26194				27				23				60.6				199.57
AFTPH	Aftiphilin		8.9727	8.66127	9.03792	9.15848	27	15	34	32	27	15	34	32	43.1	22.7	51.7	49.6	198.61	70.928	230.77	241.17
AGA	N(4)-(beta-N-acetylglucosaminyl)-L-asparaginase;Glycosylasparaginase alpha chain;Glycosylasparaginase beta chain		9.0831		9.00102	9.17425	7		7	6	7		7	6	25.7		23.4	29.8	84.842		66.669	69.421
AGAP1	Arf-GAP with GTPase, ANK repeat and PH domain-containing protein 1		8.53821	8.48485	8.69779	8.58241	14	11	14	11	10	8	13	9	23.1	20.1	25.5	19.9	48.832	26.156	58.127	61.368
AGAP3	Arf-GAP with GTPase, ANK repeat and PH domain-containing protein 3		9.01324	8.9226	8.76662	8.29929	17	13	11	6	8	10	10	4	28.1	24.7	19.9	10.1	195.02	97.479	47.055	22.473
AGFG1	Arf-GAP domain and FG repeat-containing protein 1		9.4454	9.29381	9.38835	9.40405	16	13	17	14	14	12	16	13	35.1	33.1	43.1	37.7	91.164	56.582	146.24	122.04
AGFG2	Arf-GAP domain and FG repeat-containing protein 2		8.48103	8.93479	9.22729	9.15564	4	8	13	10	2	7	12	9	27.1	26.7	37.4	30.8	7.0381	57.977	91.599	52.722
AGGF1	Angiogenic factor with G patch and FHA domains 1		8.49903	8.71551	8.85594	8.48078	9	12	17	6	9	12	17	6	19.2	22.1	35.3	18.6	44.544	43.027	144.66	31.953
AGK	Acylglycerol kinase, mitochondrial		9.51676	9.35602	9.35736	9.2886	23	19	21	18	23	2	21	18	67.1	54.5	60.7	57.8	185.58	6.1883	147.98	106.43
AGL	Glycogen debranching enzyme;4-alpha-glucanotransferase;Amylo-alpha-1,6-glucosidase		9.23884	9.13486	9.2184	9.00579	71	66	74	52	71	66	74	52	57.9	52.4	57.7	43.1	323.31	311.85	323.31	203.79
AGMAT	Agmatinase, mitochondrial		8.6708		9.61664	8.98668	6		16	9	6		16	9	29		45.5	34.1	42.086		90.26	40.664
AGMO	Alkylglycerol monooxygenase					8.39831				3				3				9.7				14.088
AGO1	Protein argonaute-1;Protein argonaute		8.60063	8.88115	8.56532	8.70448	22	32	22	27	15	19	10	17	34.9	48.3	33.6	46.1	40.425	60.509	38.051	70.766
AGO2	Protein argonaute-2		8.94184	9.06349	9.02763	9.11333	30	34	35	34	23	26	27	26	51.6	54.9	58.6	59.5	142.35	158.61	159.87	203.32
AGO3	Protein argonaute-3;Protein argonaute-4				7.78606	7.82452			14	11			2	1			28.4	16.6			1.0529	3.7728
AGPAT1	1-acyl-sn-glycerol-3-phosphate acyltransferase alpha		8.86166	8.79052	9.12068	9.29839	4	2	6	6	4	2	6	6	17	10.6	27.6	27.6	9.6005	8.0343	16.411	15.006
AGPAT2	1-acyl-sn-glycerol-3-phosphate acyltransferase beta		8.87944	8.80308	9.07782	9.06437	7	5	5	7	7	5	5	7	28.4	15.1	15.1	28.4	18.99	7.2946	17.534	35.833
AGPAT3	1-acyl-sn-glycerol-3-phosphate acyltransferase gamma		8.50206	9.03279	8.86756	8.90631	6	13	12	11	6	13	12	11	19.1	35.4	33.1	32.8	9.5133	22.558	29.484	19.924
AGPAT4	1-acyl-sn-glycerol-3-phosphate acyltransferase delta		8.51691	8.30419	8.66741	8.49841	5	3	7	5	5	3	7	5	15.9	9.8	21.7	16.9	15.805	11.944	32.406	15.384
AGPAT5	1-acyl-sn-glycerol-3-phosphate acyltransferase epsilon		8.84334	8.53918	8.75649	9.05486	7	4	5	7	7	4	5	7	25.8	17.9	16.8	25.8	18.36	12.032	21.51	26.816
AGPAT6	Glycerol-3-phosphate acyltransferase 4		8.65259	8.67348	8.71558	8.69529	5	7	9	8	4	6	8	7	12.9	18.9	22.1	20.2	14.475	20.191	33.451	37.838
AGPAT9	Glycerol-3-phosphate acyltransferase 3		8.85738	9.21583	8.52486	8.7773	12	16	8	9	11	15	7	8	32	38.7	21.2	23.5	57.979	107.1	36.355	60.596
AGPS	Alkyldihydroxyacetonephosphate synthase, peroxisomal	nsp7	9.49477	9.37805	9.63029	9.50105	31	27	28	29	31	27	28	29	60.6	52.4	55.8	55.9	243.19	144.29	247.12	196.03
AGR2	Anterior gradient protein 2 homolog		9.60341	8.72167	10.1256	10.3839	6	3	9	11	6	3	8	10	49.1	22.3	59.4	63.4	20.722	5.4676	78.957	128.73
AGR3	Anterior gradient protein 3 homolog				8.59357	9.17319			4	6			3	5			28.3	40.4			7.7786	29.607
AGRN	Agrin;Agrin N-terminal 110 kDa subunit;Agrin C-terminal 110 kDa subunit;Agrin C-terminal 90 kDa fragment;Agrin C-terminal 22 kDa fragment		8.91995	8.82379	9.28117	9.35669	46	43	71	69	46	43	71	69	38	32	48.1	47.2	323.31	226.2	323.31	323.31
AGT	Angiotensinogen;Angiotensin-1;Angiotensin-2;Angiotensin-3;Angiotensin-4;Angiotensin 1-9;Angiotensin 1-7;Angiotensin 1-5;Angiotensin 1-4				9.18943	7.79888			10	1			10	1			23.7	3.5			42.354	3.0384
AGTPBP1	Cytosolic carboxypeptidase 1		8.74377	8.06847	7.1375	7.99013	30	6	1	4	28	6	1	4	31.5	7.2	0.9	5.1	160.07	6.3307	1.6543	9.5898
AGTRAP	Type-1 angiotensin II receptor-associated protein		9.20846	9.52086	9.45323	9.28091	4	5	4	4	1	5	1	1	35.2	36.5	35.2	35.2	44.019	61.005	45.856	37.611
AHCTF1	Protein ELYS		8.96994	9.01151	9.12974	9.01204	68	30	82	71	68	1	82	71	41.2	16.3	46	43.1	323.31	1.6612	323.31	323.31
AHCY	Adenosylhomocysteinase		9.96497	9.88324	10.2193	9.95582	29	29	29	30	29	29	29	30	61.8	56.9	61.8	62.3	139.26	161.23	201.75	182.5
AHCYL1	Putative adenosylhomocysteinase 2		9.37576	9.37916	9.36139	9.47041	27	23	26	28	15	12	13	16	55.7	48.1	55.7	58.7	250.6	171.7	140.29	265.83
AHCYL2	Putative adenosylhomocysteinase 3;Adenosylhomocysteinase		8.86505	8.73478	8.87575	9.14806	26	20	26	1	14	9	13	1	46.1	37.4	46.1	32	76.927	36.896	55.519	2.7777
AHDC1	AT-hook DNA-binding motif-containing protein 1		8.11218	8.35588	8.55236	8.24896	6	15	23	9	6	15	23	9	5.4	14	23.2	8.4	8.044	22.774	84.358	23.224
AHNAK	Neuroblast differentiation-associated protein AHNAK		9.47233	9.79244	9.71012	9.69033	258	190	343	329	252	13	335	323	69	46.7	75.8	74.4	323.31	19.112	323.31	323.31
AHNAK2	Protein AHNAK2		9.14135	8.53317	7.66292	8.66589	182	38	5	94	2	9	3	1	60.1	19.4	3.9	41.1	323.31	68.953	-2	3.3732
AHR	Aryl hydrocarbon receptor		8.53714		8.93922	9.41955	8		15	27	8		15	27	16.3		24.1	44.9	28.312		61.18	237.6
AHSA1	Activator of 90 kDa heat shock protein ATPase homolog 1		9.73253	9.60244	9.66557	9.67788	21	18	21	20	21	18	21	20	75.1	66.6	74	72.2	155.35	131.09	177.59	155.64
AHSG	Alpha-2-HS-glycoprotein;Alpha-2-HS-glycoprotein chain A;Alpha-2-HS-glycoprotein chain B				9.47553				9				6				31.6				87.099
AIDA	Axin interactor, dorsalization-associated protein		9.09387	9.19218	9.2539	9.03905	11	11	12	10	11	11	12	10	35.6	37.9	41.2	35.6	49.271	50.945	86.148	29.699
AIF1L	Allograft inflammatory factor 1-like		9.00751		9.03752	9.16129	7		7	7	7		7	7	55.3		50.7	55.3	28.633		30.133	52.323
AIFM1	Apoptosis-inducing factor 1, mitochondrial		9.6153	9.65832	9.60096	9.54495	27	26	26	28	27	26	26	28	53.9	49.8	49.3	53.9	164.24	170.73	177.69	163.11
AIFM2	Apoptosis-inducing factor 2		9.09211	9.08852	9.15446	9.29783	14	12	16	16	14	2	16	16	51.5	41.6	53.6	51.7	111.07	65.553	134.14	158.83
AIG1	Androgen-induced gene 1 protein			8.75294		8.57906		2		2		2		2		51.1		51.1		4.0718		4.0092
AIM1	Absent in melanoma 1 protein			8.18315	8.72548	9.15646		33	42	57		1	42	57		20.3	28.8	40.1		3.7193	188.99	323.31
AIM1L	Absent in melanoma 1-like protein				9.36231	8.4822			63	27			63	27			50.8	21.5			323.31	63.357
AIMP1	Aminoacyl tRNA synthase complex-interacting multifunctional protein 1;Endothelial monocyte-activating polypeptide 2		9.75057	9.72904	9.76533	9.75619	18	19	19	20	18	19	18	20	74.4	74.4	74	74.7	296.97	323.31	233.22	323.31
AIMP2	Aminoacyl tRNA synthase complex-interacting multifunctional protein 2		9.68909	9.64083	9.66253	9.64784	13	13	15	14	3	3	3	14	46.2	46.6	51.6	52.8	65.442	133.35	116.15	85.488
AIP	AH receptor-interacting protein		9.47461	9.36476	9.5895	9.52001	16	12	17	17	16	12	17	17	63.3	46.1	65.8	63.9	135.74	69.409	123.39	179.68
AJUBA	LIM domain-containing protein ajuba		7.90587	8.65911	8.8339		3	11	18		2	10	17		4.8	29	52.2		2.4879	18.524	72.429
AK1	Adenylate kinase isoenzyme 1		9.51218	9.43627	9.45088	9.49132	13	13	13	13	13	13	13	13	61	73.2	65.2	61	97.787	66.241	112.04	87.346
AK2	Adenylate kinase 2, mitochondrial;Adenylate kinase 2, mitochondrial;Adenylate kinase 2, mitochondrial, N-terminally processed		9.77977	9.71884	9.60316	9.77499	16	17	13	18	16	17	13	18	71.6	77.2	60.8	76.7	159.56	122.53	85.046	150.02
AK3	GTP:AMP phosphotransferase AK3, mitochondrial		9.44334	9.36017	9.27025	9.4041	16	14	12	16	16	14	12	16	68.7	63.9	55.5	68.7	94.043	66.2	50.057	88.56
AK4	Adenylate kinase 4, mitochondrial		9.42221	9.37866	9.5761	9.57014	12	12	15	15	12	12	15	15	61	65.5	74.9	69.5	57.785	35.618	71.374	111.64
AK6	Adenylate kinase isoenzyme 6		9.52623	9.06511	9.45519	9.21954	8	6	8	8	8	6	8	8	65.7	48.3	65.7	65.7	82.613	55.776	115.91	66.399
AK7	Adenylate kinase 7		7.51429				1				1				2.1				1.817
AK9	Adenylate kinase 9;Ankyrin repeat domain-containing protein 42					8.26974				2				2				1.1				1.5727
AKAP1	A-kinase anchor protein 1, mitochondrial		9.11307		9.24665	8.95691	30		46	30	30		46	30	44		57.8	43.3	257.96		272.19	200.05
AKAP10	A-kinase anchor protein 10, mitochondrial		8.80045	8.78772	9.02701	8.83446	14	11	20	14	14	11	20	14	35	28.4	45.9	33.7	81.283	49.107	193.02	85.431
AKAP11	A-kinase anchor protein 11		8.61455		8.71004	8.35867	21		31	15	21		31	15	17.7		25	12.1	89.438		125.38	49.655
AKAP12	A-kinase anchor protein 12		9.44942			8.86525	72			40	72			40	56.2			40.5	323.31			241.45
AKAP13	A-kinase anchor protein 13		9.09727		8.87778	9.07676	59		68	83	59		68	83	34.4		37.2	44.1	288.42		323.31	323.31
AKAP17A	A-kinase anchor protein 17A		8.8384	8.8754	9.03268	8.9	19	13	21	18	19	1	21	18	32.1	34.1	33.7	30.1	57.964	1.3416	82.581	61.938
AKAP2	A-kinase anchor protein 2		8.85379	8.68933	9.40008	8.53012	28	15	33	3	27	14	33	3	33.8	18.4	41.3	7.1	124.18	42.088	255.31	13.425
AKAP5	A-kinase anchor protein 5		8.03889		8.72226		2		6		2		6		8.7		24.4		14.101		42.046
AKAP7	A-kinase anchor protein 7 isoform gamma		8.34167		8.19964	8.16232	4		2	2	4		2	1	14.6		7.8	7.8	6.1955		7.5398	10.631
AKAP8	A-kinase anchor protein 8	nsp12	9.08306	8.16324	9.26479	9.06944	18	15	25	19	18	1	25	19	35.5	22.4	43.1	38	148.71	1.2801	204.01	114.37
AKAP8L	A-kinase anchor protein 8-like	(M) VME1	9.241	9.12074	9.33742	9.17051	16	14	18	16	16	14	18	16	28.5	28.6	29.1	28.8	107.66	69.299	177.38	98.868
AKAP9	A-kinase anchor protein 9	nsp13	8.9977		8.97757	8.97814	133		134	133	1		1	1	53.3		52.7	51.8	5.0052		22.185	1.5028
AKIRIN1	Akirin-1				8.22085				2				1				12.4				2.9922
AKIRIN2	Akirin-2		8.64287			8.01408	4			1	3			1	19.2			5.9	6.4928			1.3989
AKR1A1	Alcohol dehydrogenase [NADP(+)]		9.6843	9.88938	9.56371	9.69069	22	22	22	22	22	22	22	22	74.5	73.2	74.5	74.5	163.74	186.59	190.18	200.93
AKR1B1	Aldose reductase		9.97569	10.2987	9.57761	9.66206	22	23	19	17	21	17	18	16	67.7	46	57.3	65.2	236.93	323.31	97.911	167.26
AKR1B10	Aldo-keto reductase family 1 member B10		10.2783	9.53995	9.20686	9.80954	28	27	16	22	16	2	10	13	79.7	70.9	61.4	70.9	254.54	31.488	95.004	170.7
AKR1B15	Aldo-keto reductase family 1 member B15			8.53153				14				2				33.5				-2
AKR1C1	Aldo-keto reductase family 1 member C1		10.0064		9.45014	9.87921	25		16	23	3		0	3	70.3		59.1	70	134.65		44.742	160.5
AKR1C2	Aldo-keto reductase family 1 member C2		9.76617		8.94478	9.50316	24		14	21	7		2	6	73.1		53.6	64.4	52.576		7.0162	26.242
AKR1C3	Aldo-keto reductase family 1 member C3		10.1305	9.84456	9.65483	10.061	26	12	18	24	8	0	4	1	76.2	31.9	61	75.9	236.93	4.1758	151.13	315.91
AKR1C4	Aldo-keto reductase family 1 member C4		7.94743			8.34625	6			7	1			2	16.4			22	2.0971			6.296
AKR1D1	3-oxo-5-beta-steroid 4-dehydrogenase		9.40257		9.0691	9.40841	1		5	1	1		5	1	3.1		23.1	3.1	1.8707		19.433	2.5238
AKR7A2	Aflatoxin B1 aldehyde reductase member 2		9.5734	9.5595	9.57812	9.46839	15	15	15	14	15	5	10	14	60.7	46	57.9	58.5	133.95	103.22	149.06	151.61
AKR7A3	Aflatoxin B1 aldehyde reductase member 3				8.73962				8				6				33.2				20.714
AKR7L	Aflatoxin B1 aldehyde reductase member 4 (EC 1.-.-.-) (AFB1 aldehyde reductase 3) (AFB1-AR 3) (Aldoketoreductase 7-like)			8.97976				7				3				29.9				39.742
AKT1	RAC-alpha serine/threonine-protein kinase		8.94695	9.14861	8.92771	8.89391	16	20	18	20	10	14	11	13	38.3	43.3	43.1	45	50.62	93.735	55.473	77.416
AKT1S1	Proline-rich AKT1 substrate 1		9.30428	9.14178	9.18671	9.21842	9	9	7	9	9	9	7	9	38.3	38.7	35.2	35.9	63.395	41.536	67.857	61.194
AKT2	RAC-beta serine/threonine-protein kinase		9.14547	8.8842	9.11951	9.14094	21	18	24	21	16	14	18	16	50.1	44.7	54.7	51.4	80.961	35.703	75.097	94.599
AKT3	RAC-gamma serine/threonine-protein kinase		8.66295	8.48366		8.44068	13	10		12	8	5		6	40.7	23		34	35.434	35.514		17.68
AKTIP	AKT-interacting protein		8.83009	8.8414	9.02307	8.9129	6	6	6	6	6	6	6	6	32.5	32.9	27.4	33.6	20.819	14.818	19.613	26.123
ALAD	Delta-aminolevulinic acid dehydratase		9.10767	9.20814	9.30609	9.2715	12	12	16	14	12	3	16	14	43.9	41.6	56.4	53.6	72.033	38.438	82.722	117.15
ALAS1	5-aminolevulinate synthase, nonspecific, mitochondrial		8.94903	7.93672	8.83197	8.8717	21	17	19	17	21	1	19	17	44.5	35	42.7	37.2	111.88	-2	86.439	91.699
ALCAM	CD166 antigen		9.57035	9.25202	8.70918	9.55199	24	18	12	28	24	18	12	28	52.6	38.9	28.4	53.9	118.52	80.768	26.825	174.02
ALDH16A1	Aldehyde dehydrogenase family 16 member A1		9.32868	9.21955	9.3624	9.44619	22	17	22	23	22	17	22	23	33.8	28.4	33.8	36.8	182.84	164.83	184.26	229.47
ALDH18A1	Delta-1-pyrroline-5-carboxylate synthase;Glutamate 5-kinase;Gamma-glutamyl phosphate reductase		9.61948	9.41059	9.69014	9.41144	41	36	48	42	41	5	48	42	59	53	66.5	60.5	323.31	323.31	323.31	323.31
ALDH1A1	Retinal dehydrogenase 1		10.3814	10.3031	9.66499	9.9395	38	42	34	34	21	39	31	31	75.2	75.4	71.5	70.7	323.31	323.31	272.99	323.31
ALDH1A2	Retinal dehydrogenase 2		9.21959	9.01367	8.61441	9.32701	25	19	10	28	20	14	5	23	62.5	40.2	24.7	69.9	162.13	64.935	13.734	214.33
ALDH1A3	Aldehyde dehydrogenase family 1 member A3		8.92146	8.25866	9.37851	10.0561	19	7	30	40	14	3	25	35	46.5	12.7	63.1	73.8	47.674	4.3156	130.29	323.31
ALDH1B1	Aldehyde dehydrogenase X, mitochondrial		9.65411	9.45156	9.59898	9.33963	29	27	30	26	24	23	23	21	59.6	54	55.9	58.8	243.75	177.12	315.75	142.6
ALDH1L1	Cytosolic 10-formyltetrahydrofolate dehydrogenase		8.20837	8.80285		8.72508	8	27		26	2	24		23	8.3	41.4		39.6	5.5874	78.021		88.703
ALDH1L2	Mitochondrial 10-formyltetrahydrofolate dehydrogenase		8.98473	8.55609		7.92592	39	19		6	33	16		3	50.2	28.3		7.5	132.89	22.044		8.6406
ALDH2	Aldehyde dehydrogenase, mitochondrial		9.6924	9.58115	9.8453	10.0027	26	26	29	33	22	22	25	29	56.1	57.6	58.4	66.2	154.8	160.63	212.51	231.11
ALDH3A1	Aldehyde dehydrogenase, dimeric NADP-preferring		10.0068		8.92401	7.92374	26		15	2	25		14	1	60		36.9	6.5	197.69		40.624	4.0907
ALDH3A2	Fatty aldehyde dehydrogenase		9.51767	9.56536	9.45986	9.43396	23	20	20	22	22	19	19	21	47.2	36.7	34.2	44.5	92.555	94.852	82.794	119.23
ALDH3B1	Aldehyde dehydrogenase family 3 member B1		9.15557	8.40302	8.70701	9.14252	17	6	10	17	16	5	9	16	52.1	19.4	28.2	52.1	129.02	13.298	14.582	117.1
ALDH4A1	Delta-1-pyrroline-5-carboxylate dehydrogenase, mitochondrial		9.1884	9.27289	9.24491	9.2149	21	14	23	19	21	3	23	19	47.4	32.9	53.1	45.6	120.34	33.914	128.72	97.374
ALDH5A1	Succinate-semialdehyde dehydrogenase, mitochondrial		9.19149	8.84831	9.42641	9.40365	14	11	18	19	14	11	18	19	28.4	22.4	34.2	39.3	90.904	25.051	97.108	158.24
ALDH6A1	Methylmalonate-semialdehyde dehydrogenase [acylating], mitochondrial		9.3474	9.31469	9.49285	9.41652	25	27	30	29	25	27	30	29	58.6	57.2	62.3	60.7	146.59	170.16	205.26	204.59
ALDH7A1	Alpha-aminoadipic semialdehyde dehydrogenase		9.74135	9.53888	9.86757	9.85538	30	21	32	31	30	2	32	31	66.7	48.6	65.6	66.7	260.54	4.9529	323.31	314.89
ALDH9A1	4-trimethylaminobutyraldehyde dehydrogenase		9.68529	9.65504	9.53405	9.68973	28	24	27	29	28	4	27	2	61.5	47.1	56.9	64	227.43	195.24	199.55	323.31
ALDOA	Fructose-bisphosphate aldolase A;Fructose-bisphosphate aldolase		10.3694	10.3172	10.2472	10.3599	38	41	41	39	2	0	34	2	90.4	87.6	87.6	87.6	323.31	323.31	307.06	323.31
ALDOB	Fructose-bisphosphate aldolase;Fructose-bisphosphate aldolase B				7.89853	9.19596			2	14			1	13			7.3	52.5			2.7006	100.14
ALDOC	Fructose-bisphosphate aldolase C;Fructose-bisphosphate aldolase		9.68298	9.75225	9.63528	9.60855	26	26	27	10	18	19	20	3	70.1	69	67.9	25.3	165.67	272.43	213.9	87.483
ALG1	Chitobiosyldiphosphodolichol beta-mannosyltransferase		9.08175	8.11767	9.29406	9.17256	9	6	12	12	9	1	12	12	24.8	15.5	31.7	31.7	61.076	1.6299	86.087	87.977
ALG10	Dol-P-Glc:Glc(2)Man(9)GlcNAc(2)-PP-Dol alpha-1,2-glucosyltransferase;Putative Dol-P-Glc:Glc(2)Man(9)GlcNAc(2)-PP-Dol alpha-1,2-glucosyltransferase			8.75061	8.58558			3	3			3	3			6.8	6.8			2.0367	3.1255
ALG10B	Putative Dol-P-Glc:Glc(2)Man(9)GlcNAc(2)-PP-Dol alpha-1,2-glucosyltransferase;Dol-P-Glc:Glc(2)Man(9)GlcNAc(2)-PP-Dol alpha-1,2-glucosyltransferase		8.52287			8.56805	2			3	2			3	5.3			5.3	4.1669			4.4533
ALG11	GDP-Man:Man(3)GlcNAc(2)-PP-Dol alpha-1,2-mannosyltransferase	nsp4	8.85421	9.02524	9.1573	8.94677	10	8	12	11	10	8	12	11	28.3	27.5	34.8	30.7	17.736	17.082	46.369	33.269
ALG12	Dol-P-Man:Man(7)GlcNAc(2)-PP-Dol alpha-1,6-mannosyltransferase			8.74349	8.69463	8.50411		3	4	4		3	4	4		7.9	7.6	7.6		6.504	6.5443	8.8665
ALG13	Putative bifunctional UDP-N-acetylglucosamine transferase and deubiquitinase ALG13		8.99	8.71274	9.00471	9.11928	16	5	7	7	9	5	7	7	18.3	50.4	61.8	59.4	71.261	8.455	58.39	36.717
ALG14	UDP-N-acetylglucosamine transferase subunit ALG14 homolog		8.37905	8.29358	8.3936	8.60346	3	2	3	4	3	2	3	4	15.3	11.8	15.3	20.8	8.2392	1.4722	15.619	15.575
ALG2	Alpha-1,3/1,6-mannosyltransferase ALG2		8.95594	9.14351	9.15693	9.04567	13	16	14	14	13	16	14	14	35.6	45.7	39.9	39.7	52.341	64.928	92.728	71.152
ALG3	Dol-P-Man:Man(5)GlcNAc(2)-PP-Dol alpha-1,3-mannosyltransferase		8.63345	8.59784	8.76029	8.63586	2	2	3	3	2	2	3	3	6.8	5	7.1	7.1	5.791	8.7819	7.4904	9.0098
ALG5	Dolichyl-phosphate beta-glucosyltransferase	orf3a	9.11268	9.03409	9.42666	9.25437	12	11	13	15	12	11	13	15	40.1	39.8	41.7	42.3	59.506	50.176	117.29	63.396
ALG6	Dolichyl pyrophosphate Man9GlcNAc2 alpha-1,3-glucosyltransferase		8.89073	8.6706	8.61993	8.8238	7	3	4	5	7	3	4	5	13.4	11	7.9	9.3	12.392	6.1754	9.9793	12.058
ALG8	Probable dolichyl pyrophosphate Glc1Man9GlcNAc2 alpha-1,3-glucosyltransferase	orf9c	8.93142		9.2451	8.9567	4		4	3	4		4	3	12.2		12.2	9.2	28.824		34.832	29.654
ALG9	Alpha-1,2-mannosyltransferase ALG9		8.34601	8.66524	8.91779	8.41578	4	4	11	5	4	4	11	5	7.1	10.3	14.8	8.9	12.86	14.723	46.562	19.571
ALKBH1	Alkylated DNA repair protein alkB homolog 1		8.93754	8.1205	8.79115	8.72849	12	2	8	9	12	2	8	9	51.2	8	33.4	41.4	120.05	1.5991	117.99	64.357
ALKBH2	Alpha-ketoglutarate-dependent dioxygenase alkB homolog 2		9.03859	8.37866	8.99172	8.80512	10	3	8	4	10	2	8	4	51	14.2	42.5	40.3	70.68	4.2135	60.855	16.901
ALKBH3	Alpha-ketoglutarate-dependent dioxygenase alkB homolog 3		8.59919		8.61161	8.63344	5		5	5	5		5	5	25.9		29.6	30.5	33.931		23.837	20.734
ALKBH4	Alpha-ketoglutarate-dependent dioxygenase alkB homolog 4		8.85405	8.91738	8.93671	8.68676	7	8	11	6	7	8	11	6	31.5	39.1	47	26.8	52.79	39.627	54.566	20.068
ALKBH5	RNA demethylase ALKBH5		9.18274	9.15282	9.29935	8.97046	15	11	16	11	15	11	16	11	53.3	31.7	57.1	40.6	66.468	54.996	139.47	51.275
ALKBH6	Alpha-ketoglutarate-dependent dioxygenase alkB homolog 6		8.6358	8.70986	8.6383	8.47832	6	3	5	3	6	3	5	3	25.2	20.3	24.8	14.7	7.0568	5.3731	5.162	11.522
ALKBH7	Alpha-ketoglutarate-dependent dioxygenase alkB homolog 7, mitochondrial		8.90512	8.08253	8.93857	8.51909	8	1	8	4	8	1	8	4	51.6	9	46.2	26.2	42.416	7.7953	42.643	16.714
ALKBH8	Alkylated DNA repair protein alkB homolog 8		8.22876	8.90318	8.75511		6	21	20		6	21	20		10.5	44.9	39.9		15.415	50.577	59.407
ALMS1	Alstrom syndrome protein 1		8.20125		8.00386	7.92859	18		11	8	18		11	8	8.9		5.1	4.3	63.268		28.206	22.139
ALOX5	Arachidonate 5-lipoxygenase					9.08568				24				24				42.7				149.35
ALPI	Intestinal-type alkaline phosphatase				9.0531				16				12				39.4				55.548
ALPK1	Alpha-protein kinase 1					7.93595				3				3				4.6				4.2072
ALPK2	Alpha-protein kinase 2 (EC 2.7.11.1) (Heart alpha-protein kinase)			9.32857				73				73				47.8				323.31
ALPL	Alkaline phosphatase, tissue-nonspecific isozyme		8.3596	8.67045			4	9			4	9			11.5	29			13.543	23.001
ALPP	Alkaline phosphatase, placental type				8.68964	8.24829			13	4			3	4			35.5	16.1			46.375	12.951
ALPPL2	Alkaline phosphatase, placental-like				8.14285				11				2				29.5				6.8574
ALS2	Alsin		8.20956	8.75347	8.72957	8.44813	8	26	29	18	8	26	29	18	7.7	20.3	22.9	16.6	11.308	61.215	105.72	51.013
ALS2CL	ALS2 C-terminal-like protein				7.18933	8.49815			1	9			1	9			3.2	12.7			2.6178	20.193
ALX4	Homeobox protein aristaless-like 4		8.64677				9				8				25.1				22.517
ALYREF	THO complex subunit 4		10.0304	9.8935	9.93966	9.87553	11	13	12	11	1	3	1	1	45.5	50.8	46.2	43.6	2.4757	141.45	2.9984	2.513
AMACR	Alpha-methylacyl-CoA racemase		8.55202	9.05955	9.63004	8.78511	4	11	15	9	4	11	15	9	15	37.4	48.8	29.2	14.935	80.928	150.9	60.043
AMBP	Protein AMBP;Alpha-1-microglobulin;Inter-alpha-trypsin inhibitor light chain;Trypstatin					8.60775				8				8				32.1				11.709
AMBRA1	Activating molecule in BECN1-regulated autophagy protein 1		8.50027	8.48736	8.66454	8.94832	16	16	21	16	16	16	21	16	20.9	19	27	21.2	47.372	32.276	54.725	39.612
AMD1	S-adenosylmethionine decarboxylase proenzyme;S-adenosylmethionine decarboxylase alpha chain;S-adenosylmethionine decarboxylase beta chain		8.75999	8.83967	8.55408	8.6099	9	9	7	6	9	9	7	6	23.4	31.4	17.5	18	35.508	33.412	20.14	43.295
AMDHD1	Probable imidazolonepropionase			8.21134				2				2				6.6				1.6255
AMDHD2	Putative N-acetylglucosamine-6-phosphate deacetylase		8.78063	8.8881	9.09462	8.91036	9	9	12	11	9	9	1	11	38.6	35	45.2	45.7	29.881	35.116	103.41	61.222
AMER1	APC membrane recruitment protein 1		8.26727		8.20527		6		6		6		6		9.1		8		35.994		25.738
AMFR	E3 ubiquitin-protein ligase AMFR		8.79028	9.0495	8.88853	8.87219	12	12	13	12	12	2	13	6	21	21.5	30.5	29.4	89.483	37.383	100.06	123.59
AMIGO2	Amphoterin-induced protein 2		8.75343			7.97737	10			1	10			1	23.4			2.7	49.877			1.3542
AMMECR1	AMME syndrome candidate gene 1 protein		8.87457	8.6371	8.77687	8.77137	8	6	9	7	5	4	5	6	25.8	19.1	35.4	29.7	7.8267	5.7084	14.845	9.8246
AMMECR1L	AMMECR1-like protein		8.53811	8.82622	8.93297	8.43762	7	7	12	4	4	5	8	3	32.3	26.1	53.2	15.2	16.886	15.248	68.143	14.911
AMN	Protein amnionless				8.34835				3				3				11				8.1052
AMN1	Protein AMN1 homolog		8.66754	8.37718	8.17272	8.71532	5	2	2	6	5	2	2	6	37.1	15	15.8	43.5	10.775	6.8709	5.0692	16.306
AMOT	Angiomotin		9.70515		8.52111	7.71612	54		10	2	51		9	2	56.5		19.7	5.9	323.31		48.153	3.9583
AMOTL1	Angiomotin-like protein 1		8.74145		8.5342	8.02894	19		14	4	16		13	4	28.3		23.7	7.5	68.683		59.396	11.371
AMOTL2	Angiomotin-like protein 2		8.25728	9.00537	8.60867	8.27007	6	23	15	7	6	23	15	7	10	42.6	26.6	15.2	15.695	187.95	92.277	22.089
AMPD2	AMP deaminase 2		9.18318	9.21085	9.03788	8.89765	31	34	30	25	31	33	29	25	39.8	44.7	39.3	33.9	107.4	87.354	97.015	74.985
AMPD3	AMP deaminase 3			8.08955	8.53283			3	11			2	10			4.6	19			8.3092	34.678
AMPH	Amphiphysin		8.74092	8.73661			11	11			9	1			23.7	20.7			61.34	3.9578
AMT	Aminomethyltransferase;Aminomethyltransferase, mitochondrial				8.53107				6				6				25.1				8.9884
AMZ2	Archaemetzincin-2		8.83052		8.65406	8.49672	9		8	5	9		8	5	34.2		28.6	21.7	41.613		21.231	18.222
ANAPC1	Anaphase-promoting complex subunit 1		8.91334	9.03536	9.02054	8.79511	50	50	56	42	50	50	56	42	35.2	33.6	35.6	30.2	185.64	251.49	220.04	194.17
ANAPC10	Anaphase-promoting complex subunit 10		9.05151	9.13055	8.95099	8.88494	6	8	5	6	6	8	5	6	53.5	60.5	48.6	54.1	42.68	34.935	41.404	25.715
ANAPC11	Anaphase-promoting complex subunit 11		8.90286	8.86295	8.8	8.57607	3	1	2	1	3	1	2	1	56	13.1	31	13.1	11.388	3.1888	7.5459	2.4585
ANAPC13	Anaphase-promoting complex subunit 13		9.01158	8.83946	8.87727	8.64	4	2	3	2	4	2	3	2	89.2	55.4	79.7	55.4	8.7674	7.5837	15.614	6.5665
ANAPC15	Anaphase-promoting complex subunit 15		9.32201			9.19482	3			3	3			3	56.5			56.5	0.8975			1.3946
ANAPC16	Anaphase-promoting complex subunit 16		8.96349	8.76969	8.91261	8.97778	4	3	3	4	4	3	3	4	51.8	38.2	40.9	51.8	11.167	5.3919	15.14	12.641
ANAPC2	Anaphase-promoting complex subunit 2		8.95633	9.00986	9.01763	8.74454	28	28	25	23	28	28	25	23	38.1	38.7	35.2	32.1	88.649	82.578	107.12	81.094
ANAPC4	Anaphase-promoting complex subunit 4		8.95001	9.00405	9.00491	8.82486	19	22	20	18	19	22	20	18	33.2	37.7	34	32.8	112.09	124.59	127.08	105.1
ANAPC5	Anaphase-promoting complex subunit 5		9.16981	9.02041	9.11709	8.95721	35	27	30	29	35	27	30	29	56.5	42.5	50.5	50.5	308.87	128.18	195.78	215.02
ANAPC7	Anaphase-promoting complex subunit 7		9.41988	9.25355	9.2899	9.32982	27	23	24	23	27	1	24	23	52.4	50.1	55.5	53.8	160.67	86.768	130.35	117.37
ANG	Angiogenin				8.06425				3				3				21.1				7.8076
ANGEL1	Protein angel homolog 1		8.75637	8.67957	8.81823	8.53288	10	7	10	6	10	7	10	6	26.3	17.4	26.1	16.6	77.898	40.69	123.58	44.837
ANGEL2	Protein angel homolog 2		8.59428	8.68047	8.64087	8.56625	11	9	9	8	11	9	9	8	28.9	23	21.5	21.5	33.787	18.58	58.94	24.605
ANGPTL3	Angiopoietin-related protein 3			8.27073				3				3				6.1				2.7498
ANK2	Ankyrin-2		8.31372	8.81037	8.41428		23	58	37		18	11	27		9.6	20.9	13.9		109.17	263.77	136.08
ANK3	Ankyrin-3		8.79708	7.66746	9.25651	9.10796	35	10	74	30	0	3	1	2	29	5.1	22.7	43.6	128.46	2.6923	-2	24.916
ANKFY1	Rabankyrin-5		9.27827	9.17965	9.12008	9.27015	41	39	38	41	41	39	38	41	49	42.9	46.9	48.8	323.31	268.67	265.29	319.07
ANKHD1	Ankyrin repeat and KH domain-containing protein 1		9.15954	8.92107	9.25919	9.22765	13	55	15	13	1	35	1	1	63.6	32.9	67.9	63.6	2.99	170.7	2.8273	1.8716
ANKIB1	Ankyrin repeat and IBR domain-containing protein 1		8.43676	8.72735	8.53163	8.64189	10	20	16	18	10	20	16	18	15.9	27	21.9	25.5	41.09	63.313	91.276	88.995
ANKLE2	Ankyrin repeat and LEM domain-containing protein 2		8.96988	9.34954	8.97123	9.06818	41	25	43	47	41	1	43	47	59	28.6	57.4	59.9	201.06	-2	178.75	227.49
ANKMY2	Ankyrin repeat and MYND domain-containing protein 2		9.05121	9.16892	9.17402	9.02685	16	18	18	15	16	18	18	15	48.1	48.1	50.1	47.4	98.242	63.944	102.14	81.461
ANKRD1	Ankyrin repeat domain-containing protein 1				8.0774				1				1				5.6				1.5401
ANKRD10	Ankyrin repeat domain-containing protein 10				8.42628	8.33367			4	2			4	2			12.1	6.9			6.8972	6.7252
ANKRD11	Ankyrin repeat domain-containing protein 11		8.07947	7.99636	8.55408	8.2509	9	5	31	15	9	5	30	15	5.7	2.9	17.6	10	7.8631	7.5306	143.83	35.25
ANKRD12	Ankyrin repeat domain-containing protein 12				7.86515				4				3				3.1				2.5772
ANKRD13A	Ankyrin repeat domain-containing protein 13A		8.73791	8.71091	8.87003	8.81015	13	8	18	13	13	7	18	13	32.5	19.8	44.4	32.4	66.547	38.049	139.43	89.49
ANKRD13C	Ankyrin repeat domain-containing protein 13C		8.28871	8.39996	7.95198	7.76665	4	4	2	2	4	4	2	2	11.5	12.8	5	6.5	12.527	8.6914	3.776	4.3959
ANKRD16	Ankyrin repeat domain-containing protein 16		8.80147	8.03292	8.89157	8.567	7	3	9	6	7	3	9	6	37.8	16.4	36.8	26.6	57.981	9.199	69.097	30.607
ANKRD17	Ankyrin repeat domain-containing protein 17		9.2255	9.12861	8.95238	8.87529	69	63	63	56	51	43	42	37	37.5	33	33.8	32	323.31	323.31	267.58	226.91
ANKRD18A	Ankyrin repeat domain-containing protein 18A;Ankyrin repeat domain-containing protein 18B		8.31073				2				2				2.8				0.72273
ANKRD2	Ankyrin repeat domain-containing protein 2		8.12352				2				2				10				4.8506
ANKRD20A8P	Ankyrin repeat domain-containing protein 20B					7.78154				1				1				3.3				1.2823
ANKRD22	Ankyrin repeat domain-containing protein 22				8.47159	9.37123			3	9			3	9			23.6	57.6			24.774	100.03
ANKRD26	Ankyrin repeat domain-containing protein 26		8.20329		8.14995		13		10		12		9		9		7.9		18.963		28.328
ANKRD27	Ankyrin repeat domain-containing protein 27		8.35587	8.54538	8.42381	8.23649	9	16	12	9	9	16	12	9	13	25	14.7	13	37.818	30.789	24.699	21.349
ANKRD28	Serine/threonine-protein phosphatase 6 regulatory ankyrin repeat subunit A		9.10863	9.01327	9.02832	9.05356	28	25	29	30	9	22	7	26	41.8	31.5	36.9	37	204.24	136.37	216.46	199.32
ANKRD30A	Ankyrin repeat domain-containing protein 30A		7.51113				1				1				0.6				0.61627
ANKRD36C	Ankyrin repeat domain-containing protein 36C					8.27038				3				3				2.4				1.9741
ANKRD39	Ankyrin repeat domain-containing protein 39		9.01844	8.8675	8.90267	8.53717	7	6	8	4	7	1	8	4	60.7	46.4	71	33.9	35.032	4.5926	58.141	12.55
ANKRD40	Ankyrin repeat domain-containing protein 40		9.05499	8.97928	9.29475	9.11207	11	10	14	13	11	10	12	13	40.2	37.3	40.5	45.1	73.814	37.394	127.6	118.91
ANKRD44	Serine/threonine-protein phosphatase 6 regulatory ankyrin repeat subunit B		7.31236	8.00105		8.59256	4	5		13	2	3		10	6.2	7.7		17.1	6.0346	3.1875		17.94
ANKRD46	Ankyrin repeat domain-containing protein 46		9.14097	8.69481	8.96056	8.66255	6	4	6	5	6	4	6	5	47.2	25.1	47.2	29.7	48.537	10.769	25.475	13.074
ANKRD49	Ankyrin repeat domain-containing protein 49		8.7767	8.71325	8.71525		4	3	3		4	3	3		16.7	13.8	12.6		8.4639	8.3538	3.8982
ANKRD50	Ankyrin repeat domain-containing protein 50		8.33773	8.48121	8.06942	8.329	11	16	4	10	11	16	4	10	10.4	14.5	4.3	9.3	25.842	33.479	18.233	22.207
ANKRD52	Serine/threonine-protein phosphatase 6 regulatory ankyrin repeat subunit C		8.86889	8.92768	8.81868	8.7289	20	22	22	18	19	21	21	17	30.7	32.2	32.4	26.6	84.35	88.559	125.7	66.143
ANKRD54	Ankyrin repeat domain-containing protein 54		9.23917	8.69139	8.95894	9.19578	11	6	9	11	11	6	9	11	50.3	30.5	44.7	48	115.67	14.665	43.539	106.66
ANKRD60	Ankyrin repeat domain-containing protein 60			8.57993				1				1				2.6				-2
ANKS1A	Ankyrin repeat and SAM domain-containing protein 1A		8.92326	8.60882	9.04936	8.6005	32	13	40	39	1	3	2	2	44.6	18.4	48.9	48.4	150.15	36.31	320.35	12.603
ANKS3	Ankyrin repeat and SAM domain-containing protein 3		8.64349	7.80046	8.70345	8.55691	13	3	13	8	13	1	13	8	23.9	8.2	28.3	22.6	32.258	1.0796	57.227	37.148
ANKS4B	Ankyrin repeat and SAM domain-containing protein 4B				8.79164	8.70766			8	6			8	6			22.3	20.9			21.602	16.657
ANKS6	Ankyrin repeat and SAM domain-containing protein 6		8.29087	8.34378	7.93014	8.19456	8	8	4	6	3	3	1	6	15.3	21.4	7.7	11.9	24.702	13.84	8.2476	13.647
ANKZF1	Ankyrin repeat and zinc finger domain-containing protein 1		8.75848	8.76262	8.86889	8.8072	16	14	18	19	16	14	18	19	29.5	26.3	31.7	33.3	59.324	49.346	84.508	53.983
ANLN	Actin-binding protein anillin		9.04459	9.42096	9.16655	9.34146	42	58	50	2	42	1	43	1	46.6	57.2	55.9	75	211.95	323.31	280.84	-2
ANO10	Anoctamin-10		8.753	9.16352	8.91183	8.74705	7	14	13	9	7	14	13	9	18.7	21.5	21.5	17	12.748	32.305	24.955	16.69
ANO5	Anoctamin-5		8.39188				1				1				1.2				0.93969
ANO6	Anoctamin-6	(M) VME1	8.83467	8.97874	9.21473	8.72528	19	21	30	13	19	21	30	13	26.9	27.6	38.8	20	109.29	85.542	189.6	56.419
ANP32A	Acidic leucine-rich nuclear phosphoprotein 32 family member A		10.2535	9.93141	9.99695	10.1432	11	10	12	11	8	8	10	9	50.3	46.3	39.8	49.2	114.54	123.08	122.07	153.09
ANP32B	Acidic leucine-rich nuclear phosphoprotein 32 family member B		10.0163	9.79397	9.8887	9.84455	9	10	9	8	6	8	7	6	45.1	46	41.5	41.5	25.771	21.578	35.769	29.353
ANP32E	Acidic leucine-rich nuclear phosphoprotein 32 family member E		10.0048	9.70176	9.62413	9.92312	8	9	8	9	2	3	8	2	32.1	43.6	32.1	43.7	152.28	178.48	69.61	212.83
ANPEP	Aminopeptidase N		8.32278		8.33568		8		10		8		10		11.7		13.8		24.229		18.846
ANTXR1	Anthrax toxin receptor 1		8.60165	8.65195			5	4			2	1			11.6	9.6			13.402	3.5895
ANTXR2	Anthrax toxin receptor 2			7.92765		8.6059		2		6		1		6		4.9		15.8		1.0916		16.796
ANXA1	Annexin A1;Annexin		10.2959	10.1923	9.70088	10.3057	30	28	26	31	30	28	26	31	74.9	72.5	72.3	75.1	323.31	323.31	203.37	323.31
ANXA10	Annexin A10		8.88069		9.11262	9.82632	12		13	17	12		13	17	46.3		49.1	66.4	39.627		64.558	152.59
ANXA11	Annexin A11		9.75018	9.81683	9.80472	10.0444	20	18	23	23	19	1	22	22	41.1	34.3	44.1	44.5	233.73	-2	253.48	313.59
ANXA13	Annexin A13		9.08586	8.52683	8.51069	9.20764	17	2	7	5	16	1	6	4	53.2	5.7	24.9	15.8	102	1.7064	17.553	8.1243
ANXA2	Annexin		10.3506	10.4308	10.3024	10.558	19	20	19	18	1	1	1	1	81.1	84.2	81.3	76.3	-2	2.4202	5.6882	50.323
ANXA3	Annexin A3;Annexin		9.39598	9.3277	9.95909	9.88563	19	24	27	28	19	24	27	28	65.6	73.7	76.5	76.5	125.94	104.52	210.73	243.76
ANXA4	Annexin A4		9.98955	10.0971	9.82119	10.336	23	26	22	27	3	5	3	4	64.3	76.6	63.9	75.2	185.97	269.86	186.88	312.95
ANXA5	Annexin A5;Annexin		10.0586	9.99199	9.95962	10.1182	27	27	25	28	27	26	25	28	77.5	70.6	69.7	78.1	158.2	197.4	153.14	261.5
ANXA6	Annexin		9.76957	9.66678	9.63343	9.41493	25	45	29	26	1	26	2	2	53	63.3	60	54.8	13.439	323.31	23.419	30.814
ANXA7	Annexin A7		9.75684	9.72427	9.76769	9.8266	22	24	22	21	22	24	22	21	42.7	44.2	42.7	40.8	200.69	323.31	290.8	201.14
ANXA8L1	Annexin;Annexin A8-like protein 2;Annexin A8		8.61909		8.39434		5		3		5		3		24.4		17		10.408		15.536
ANXA8L2	Annexin A8-like protein 2;Annexin;Annexin A8			9.50537				17				17				50.5				73.016
ANXA9	Annexin A9				9.30258	9.47842			21	21			21	21			71	73.6			130.93	227.1
AOC1	Amiloride-sensitive amine oxidase [copper-containing]			7.87947	8.80752			2	15			2	15			3	23.8			2.0634	41.683
AOX1	Aldehyde oxidase			8.74756				12				1				8.4				1.4141
AP1AR	AP-1 complex-associated regulatory protein		8.71018	8.49072	8.86057	8.64509	4	2	8	5	4	2	7	5	22.2	17.8	30.5	30.5	21.781	3.8176	40.519	19.331
AP1B1	AP-1 complex subunit beta-1		9.70373	9.33224	9.5261	9.72776	50	47	51	54	1	1	1	1	53.3	54.6	54.7	56.2	323.31	156	276.57	1.2857
AP1G1	AP-1 complex subunit gamma-1		9.44255	9.31242	9.52924	9.47063	31	28	31	31	31	28	31	31	42.3	40.7	42.9	44.4	198.13	206.11	235.52	267.08
AP1G2	AP-1 complex subunit gamma-like 2		8.77937	8.35371	8.90931	9.07878	15	5	15	25	15	5	15	25	26.6	8.1	25.4	38.5	76.064	8.5837	114.08	173.51
AP1M1	AP-1 complex subunit mu-1		9.40612	9.43507	9.46469	9.1898	21	20	19	21	21	20	14	16	57.7	55.6	54.6	58.2	129.74	117.53	115.29	88.176
AP1M2	AP-1 complex subunit mu-2				9.43623	9.44995			24	23			1	1			61	59.3			134.2	1.3323
AP1S1	AP-1 complex subunit sigma-1A		9.03135	9.35229	9.22517	9.2753	5	6	6	6	3	4	4	4	30.6	31.8	31.8	31.8	28.302	78.946	31.612	58.045
AP1S2	AP-1 complex subunit sigma-2		9.14395	8.64391	8.55058	8.81369	6	4	4	6	4	2	2	4	31.8	24.8	25.5	31.8	21.091	10.032	20.346	42.086
AP1S3	AP-1 complex subunit sigma-3		8.656		9.39037	9.12689	3		6	5	2		5	4	24		35.7	30.5	10.847		16.883	9.2222
AP2A1	AP-2 complex subunit alpha-1		9.50827	9.43809	9.45885	9.51308	47	42	47	47	34	3	34	34	59.2	50.1	57	57.6	272.42	306.29	285.69	298.36
AP2A2	AP-2 complex subunit alpha-2	nsp10	9.33869	9.34929	9.2789	9.40576	41	37	41	41	1	1	1	1	52	48.7	49.7	54.4	2.4923	211.68	237.46	253.34
AP2B1	AP-2 complex subunit beta		9.54221	9.64134	9.66502	9.58367	48	48	52	52	27	26	29	29	53.1	52.4	52.3	52.7	238.86	323.31	323.31	241.68
AP2M1	AP-2 complex subunit mu	nsp10	9.39465	9.57985	9.48595	9.46214	22	25	23	23	22	25	23	12	54.8	58.4	54.1	56.5	126.19	165.52	156.53	193.19
AP2S1	AP-2 complex subunit sigma		9.49737	9.48024	9.40993	9.5017	6	6	6	6	6	6	6	6	37.5	37.5	37.5	37.5	14.938	18.222	27.548	19.783
AP3B1	AP-3 complex subunit beta-1	(E) VEMP	9.26476	9.23576	9.34465	9.27191	40	41	47	42	34	4	39	35	41.9	37.9	46.3	39.8	244.13	146.73	241.14	271.52
AP3B2	AP-3 complex subunit beta-2		8.00706	8.2995		8.83614	8	45		10	2	1		3	9.3	45.6		10.2	1.1198	5.4664		8.7769
AP3D1	AP-3 complex subunit delta-1		9.34512	9.39581	9.41228	9.32767	43	44	48	45	43	44	48	6	46	46.2	47.6	47.4	323.31	323.31	323.31	323.31
AP3M1	AP-3 complex subunit mu-1		9.34994	9.36273	9.4327	9.3625	17	16	16	17	14	13	13	14	59.1	57.2	54.8	59.8	95.912	81.941	102.01	95.678
AP3M2	AP-3 complex subunit mu-2		8.74372	8.494	8.76527	8.63673	10	7	13	8	7	4	10	5	31.3	19.9	39.2	23.9	20.186	5.9233	36.171	12.332
AP3S1	AP-3 complex subunit sigma-1		9.4133	9.44231	9.48448	9.4609	11	10	8	10	11	10	8	10	57	55.6	42.5	48.7	62.446	43.209	65.246	57.137
AP4B1	AP-4 complex subunit beta-1;AP complex subunit beta		8.61978	8.59505	8.18534	8.67285	14	12	7	14	14	12	7	14	25.6	18.9	11.2	25.2	26.975	19.939	29.471	37.44
AP4E1	AP-4 complex subunit epsilon-1		8.61063	8.82797	8.52244	8.6178	16	18	15	17	16	18	15	17	25.1	24.1	23.5	25.4	38.487	73.458	61.93	35.953
AP4M1	AP-4 complex subunit mu-1		8.38445	8.86547	8.56615	8.62417	5	12	11	6	5	12	11	6	13.5	36.2	25.9	21.2	7.5516	55.321	32.71	29.294
AP4S1	AP-4 complex subunit sigma-1		8.74734	8.99949	8.79077	8.62414	6	5	5	4	6	5	5	1	36.1	33.1	36.1	21.5	4.9753	8.3563	9.864	5.1009
AP5B1	AP-5 complex subunit beta-1		8.64263	8.46247	8.59528	8.6879	11	8	14	11	11	8	14	11	22.4	14.7	26.2	21.8	51.697	12.561	52.301	46.108
AP5M1	AP-5 complex subunit mu-1			8.80154	8.53539	8.11964		7	5	2		7	5	2		21.2	14.5	6		18.245	10.261	2.4219
AP5S1	AP-5 complex subunit sigma-1		8.44732	8.61879	8.72386	8.52913	4	6	7	4	4	6	7	4	31.5	36.5	50.5	35.5	6.1561	14.522	17.252	15.977
AP5Z1	AP-5 complex subunit zeta-1		8.58422	8.64989	8.65984	8.78788	15	13	16	22	15	13	16	22	28	22.4	31.4	41.5	59.91	62.416	96.768	151.12
APAF1	Apoptotic protease-activating factor 1		8.60984	8.58941	8.70907	8.86243	23	20	30	38	23	20	30	38	25.3	20.6	31.6	38.6	55.056	49.346	143.4	132.29
APBA1	Amyloid beta A4 precursor protein-binding family A member 1					8.3226				2				2				3.5				2.9419
APBA2	Amyloid beta A4 precursor protein-binding family A member 2		8.84901				12				12				29.2				56.488
APBA3	Amyloid beta A4 precursor protein-binding family A member 3		8.47736	8.60654	8.71381	8.59248	3	6	6	5	3	6	6	5	9	17.7	19.1	16.3	12.917	18.883	45.473	28.635
APBB1	Amyloid beta A4 precursor protein-binding family B member 1		8.97638	8.90664	8.90912		18	19	16		17	17	15		37.9	43.1	33.4		81.548	65.969	107.56
APBB1IP	Amyloid beta A4 precursor protein-binding family B member 1-interacting protein			8.71816				8				7				17.4				12.902
APBB2	Amyloid beta A4 precursor protein-binding family B member 2		7.92771	8.88535	8.52684		2	22	12		1	20	11		3.7	34.9	23.9		2.6989	56.579	39.478
APC	Adenomatous polyposis coli protein		8.53416	8.01921	8.35223	8.43743	43	13	24	37	43	13	23	37	21.4	6.6	12.9	19.5	158.45	20.811	110.36	163.05
APEH	Acylamino-acid-releasing enzyme		9.34077	9.06987	9.60378	9.49292	22	20	24	23	22	1	24	23	41.5	29.4	42.7	41.7	169.43	87.744	234.13	231.17
APEX1	DNA-(apurinic or apyrimidinic site) lyase;DNA-(apurinic or apyrimidinic site) lyase, mitochondrial		9.80867	9.37434	9.80006	9.79269	23	18	25	20	23	3	25	20	75.2	60.1	69.5	63.2	229.99	54.124	258.96	217.92
APEX2	DNA-(apurinic or apyrimidinic site) lyase 2		8.64247	7.99317	8.07268	8.3443	8	1	2	5	8	1	2	5	24.3	2.9	5.2	18.3	32.59	2.1895	6.48	22.684
APH1A	Gamma-secretase subunit APH-1A		9.03332	8.8422	9.19753	9.05195	2	1	2	3	2	1	2	3	5.7	5.3	5.7	8.3	35.688	8.8503	14.198	34.812
APH1B	Gamma-secretase subunit APH-1B			8.73977	8.78452			2	1			2	1			8.9	6.4			2.8223	1.3926
API5	Apoptosis inhibitor 5		9.79929	9.60747	9.59195	9.74041	27	21	25	27	1	1	1	1	60	47.6	53.3	58.6	6.0833	8.8219	8.9348	7.2887
APIP	Methylthioribulose-1-phosphate dehydratase		9.21727	9.34262	9.16768	9.34867	14	15	11	14	14	15	11	14	71.5	74	58.3	73.1	58.08	67.753	43.981	68.522
APITD1	Centromere protein S		8.94361	8.9902	8.80124	8.82498	5	4	5	3	5	4	5	3	33.3	33.3	37.7	29.7	9.9322	8.7177	8.4441	26.359
APLF	Aprataxin and PNK-like factor			8.58649	8.33673			7	4			7	4			24	13.7			32.728	3.0217
APLP1	Amyloid-like protein 1;C30		8.0307				2				2				13.6				6.6749
APLP2	Amyloid-like protein 2		9.14443	9.13114	9.575	9.21277	23	24	38	23	1	2	3	5	35.1	43.9	56.1	38	103.71	102.01	323.31	157.26
APMAP	Adipocyte plasma membrane-associated protein		9.56006	9.46979	9.6069	9.34449	22	18	22	19	22	15	22	19	59.1	45.9	54.8	49.3	178.5	87.831	172.23	100.9
APOA1	Apolipoprotein A-I;Proapolipoprotein A-I;Truncated apolipoprotein A-I				9.84158	8.23922			24	3			23	2			73.4	16.1			135.2	1.861
APOA1BP	NAD(P)H-hydrate epimerase		9.66618	9.63464	9.64508	9.64528	11	12	13	12	11	12	13	12	49	49.8	53.5	53.1	90.487	59.375	67.042	79.559
APOA2	Apolipoprotein A-II;Proapolipoprotein A-II;Truncated apolipoprotein A-II				9.24608				3				3				36.5				4.9553
APOA4	Apolipoprotein A-IV				8.66618				11				10				31.6				36.75
APOB	Apolipoprotein B-100;Apolipoprotein B-48		8.31165	8.61474	8.80552	8.53477	10	13	119	11	7	2	116	8	2.1	2.9	32.3	2.3	9.8933	2.4304	323.31	17.431
APOBEC3A	DNA dC->dU-editing enzyme APOBEC-3A (A3A) (EC 3.5.4.38) (Phorbolin-1)			8.09827				4				1				29.7				2.3066
APOBEC3B	DNA dC->dU-editing enzyme APOBEC-3B		8.65869	8.12913	9.35057	8.85068	8	1	16	12	6	1	12	8	21.8	3.9	40.4	30.8	42.989	2.7775	142.2	56.863
APOBEC3C	DNA dC->dU-editing enzyme APOBEC-3C		9.27793	9.28905	9.24113	9.11812	10	8	8	9	9	8	7	8	65.3	54.2	56.8	58.4	46.333	38.639	34.159	21.824
APOBEC3F	DNA dC->dU-editing enzyme APOBEC-3F		8.27602		8.5323	9.00178	5		7	12	3		4	6	15.8		23.9	36.5	5.1537		18.159	33.296
APOBEC3G	DNA dC->dU-editing enzyme APOBEC-3G			9.39749		9.00629		13		16		1		13		40.2		53.9		98.83		79.308
APOC1	Apolipoprotein C-I;Truncated apolipoprotein C-I		8.60032		8.97054		2		3		2		3		23.4		26		0.61551		6.2252
APOC3	Apolipoprotein C-III				9.23264	8.46695			5	1			5	1			47	13.7			31.099	18.46
APOD	Apolipoprotein D				9.50671				8				8				36.7				46.872
APOE	Apolipoprotein E		8.23305	9.47494	9.88022	8.19866	6	11	24	6	3	1	20	3	22.7	31.2	74.4	22.1	14.945	-2	174.87	8.7879
APOH	Beta-2-glycoprotein 1			9.37125	9.39101			4	14			2	12			18.8	44.1			21.09	118.99
APOL1	Apolipoprotein L1				8.38356	9.36723			4	16			4	16			13.2	40.2			18.354	81.442
APOL2	Apolipoprotein L2		9.09367		9.11135	9.80336	10		10	11	10		10	1	22.9		22.7	23.2	45.398		41.622	47.094
APOL3	Apolipoprotein L3					9.08232				10				10				30.8				56.407
APOL4	Apolipoprotein L4					8.07468				2				2				6.1				2.7872
APOL6	Apolipoprotein L6					8.91777				5				5				20.4				19.898
APOM	Apolipoprotein M			8.93959	8.61756	8.80381		3	4	3		3	4	3		17.1	23.4	17.1		1.5501	6.3797	1.3087
APOO	Apolipoprotein O		9.46862	9.36459	9.26725	9.4629	6	6	5	6	6	6	5	6	41	41	37.1	41	24.285	32.395	22.497	33.519
APOOL	MICOS complex subunit MIC27		9.12337	9.12038	9.20323	9.28382	9	10	12	10	9	10	12	10	48.9	48.9	54.5	54.5	71.53	42.382	61.714	76.443
APP	Amyloid beta A4 protein;N-APP;Soluble APP-alpha;Soluble APP-beta;C99;Beta-amyloid protein 42;Beta-amyloid protein 40;C83;P3(42);P3(40);C80;Gamma-secretase C-terminal fragment 59;Gamma-secretase C-terminal fragment 57;Gamma-secretase C-terminal fragment 50;C31		9.21377	9.16827	9.18492	9.25276	25	19	24	25	24	18	22	24	42.5	33.1	39.8	40.8	123.39	125.41	119.47	142.21
APPBP2	Amyloid protein-binding protein 2		8.40775	8.96348	8.22137	8.47718	6	17	6	1	6	17	6	1	13.5	30.4	11.5	16.8	8.1749	39.404	10.702	1.9107
APPL1	DCC-interacting protein 13-alpha		9.1715	9.28234	9.18051	9.07975	34	32	30	27	33	31	29	26	60.1	54	50.9	50.9	275.1	307.09	284.79	233.06
APPL2	DCC-interacting protein 13-beta		8.91095	9.15905	9.29892	9.15953	21	30	35	31	20	29	34	30	43.7	56.3	61.4	57.7	150.59	202.06	264.11	297.08
APRT	Adenine phosphoribosyltransferase		9.83322	9.31447	9.84021	9.80186	12	7	11	13	12	7	11	13	82.8	41	61.7	82.8	137.82	16.41	109.08	167.24
APTX	Aprataxin		9.02068	8.82452	9.0364	8.90196	11	8	12	11	2	8	12	2	34.2	26.5	35.7	36.5	5.1592	10.341	46.873	33.814
AQP1	Aquaporin-1			9.3701				3				3				15.6				55.269
AQP11	Aquaporin-11				8.66561				2				2				10				7.2764
AQP3	Aquaporin-3		8.61834				1				1				7.8				1.6508
AQR	Intron-binding protein aquarius		9.09382	9.12551	9.14804	9.08609	51	49	53	51	50	48	52	49	44.3	39.1	41.4	44	256.8	181.31	291.69	300.44
AR	Androgen receptor		7.85403			8.64265	2			1	2			1	5.6			2.7	3.0686			-2
ARAF	Serine/threonine-protein kinase A-Raf		8.85775	8.95396	8.92002	8.89932	20	18	20	18	14	11	14	12	43.7	32.8	45.4	39.8	41.635	31.89	73.923	66.033
ARAP1	Arf-GAP with Rho-GAP domain, ANK repeat and PH domain-containing protein 1		8.77483	8.9739	9.24187	8.81357	31	40	53	34	31	40	53	34	27.2	32.5	44.8	29.3	105.46	142.09	323.31	162.83
ARAP2	Arf-GAP with Rho-GAP domain, ANK repeat and PH domain-containing protein 2					7.82379				3				3				3.6				7.6008
ARAP3	Arf-GAP with Rho-GAP domain, ANK repeat and PH domain-containing protein 3			8.07261	7.90364	8.28981		6	4	14		6	4	14		6.8	3.7	12.2		2.1305	4.6806	35.199
ARCN1	Coatomer subunit delta		9.54451	9.68542	9.71793	9.55574	31	37	38	32	31	37	38	32	56.4	64.6	63.8	55.6	127.01	182.22	197.11	164.91
AREG	Amphiregulin		8.51537		9.141	9.09733	2		4	6	2		4	6	7.3		13.9	19.8	1.8864		50.269	39.364
ARF1	ADP-ribosylation factor 1;ADP-ribosylation factor 3		10.0211	10.0236	9.98024	9.92523	12	13	10	12	6	7	5	6	65.2	65.2	58.6	59.7	134.23	176.66	34.642	39.352
ARF4	ADP-ribosylation factor 4		9.60164	9.79682	9.75769	9.72063	11	12	11	12	6	7	7	7	65.6	65.6	64.4	65.6	32.709	41.952	43.567	75.713
ARF5	ADP-ribosylation factor 5		9.46503	9.3212	9.94578	9.91468	11	12	13	13	5	6	8	7	65.6	65.6	64.4	81.1	28.655	32.38	150.28	241.56
ARF6	ADP-ribosylation factor 6	nsp15	9.45863	9.63974	9.48918	9.63365	7	6	6	7	7	6	6	7	61.1	44.6	44.6	61.1	63.141	86.328	54.131	108.83
ARFGAP1	ADP-ribosylation factor GTPase-activating protein 1		9.43706	9.2859	9.56345	9.44881	17	17	19	19	17	17	19	4	52.5	52.5	54.4	50	202.04	150.51	246.42	226.7
ARFGAP2	ADP-ribosylation factor GTPase-activating protein 2		9.31188	9.40996	9.37511	9.45447	23	24	9	9	22	2	1	1	51.4	49.7	40.5	40.5	223.33	239.71	2.6731	2.4676
ARFGAP3	ADP-ribosylation factor GTPase-activating protein 3		9.12876	9.22169	9.35853	9.16578	11	23	17	13	1	1	3	2	46.9	51	57.5	49.1	11.007	236.68	44.68	14.774
ARFGEF1	Brefeldin A-inhibited guanine nucleotide-exchange protein 1		8.845	7.87291	8.90053	9.29847	56	53	70	76	38	1	23	52	38.2	34.2	44.8	47.6	175.06	4.7667	257.13	323.31
ARFGEF2	Brefeldin A-inhibited guanine nucleotide-exchange protein 2		8.99763	9.03775	9.17041	9.07851	57	56	75	70	39	37	52	46	41.1	39.2	49.9	47.9	310.92	253.18	323.31	317.38
ARFGEF3	Brefeldin A-inhibited guanine nucleotide-exchange protein 3		8.27929	8.47615	7.37368	8.74586	18	22	3	45	18	22	3	45	12.3	13.8	2	30	37.627	71.304	1.6204	222.01
ARFIP1	Arfaptin-1		9.476	9.42008	9.45912	9.62018	18	17	19	21	2	2	2	2	63	60.9	64.9	65.1	292.87	323.31	293.94	323.31
ARFIP2	Arfaptin-2		9.43908	9.17534	9.20865	9.3732	15	13	12	14	15	13	12	14	49.7	41.6	40.1	47.9	125.87	49.902	71.054	107.68
ARFRP1	ADP-ribosylation factor-related protein 1		9.03432	9.10237	9.17462	9.21365	8	9	10	9	8	9	10	9	55.2	59.2	59.7	59.2	28.34	25.954	44.15	43.393
ARG2	Arginase-2, mitochondrial		9.21843	8.79765	9.05633	8.72144	12	6	10	7	12	6	10	7	54	31.1	41	33.1	81.92	50.753	72.22	28.605
ARGLU1	Arginine and glutamate-rich protein 1		9.13497	9.32211	9.3677	9.08508	7	6	8	5	7	6	8	5	19.4	16.8	19.8	13.9	3.2794	6.893	10.681	5.7114
ARHGAP1	Rho GTPase-activating protein 1		9.41672	9.67877	9.52346	9.631	20	22	19	22	20	22	19	22	60.8	61.3	55.8	68.3	120.31	171.64	132.22	175.76
ARHGAP10	Rho GTPase-activating protein 10		8.5111	8.73736	9.05198	8.29369	12	14	21	8	12	14	20	8	23.2	24.5	30.9	15.5	22.226	40.413	79.079	16.16
ARHGAP11A	Rho GTPase-activating protein 11A		8.20161	8.46703	8.52938	8.22411	7	12	15	2	7	12	15	2	7.8	16.4	22.9	15	16.217	20.712	30.076	5.0739
ARHGAP12	Rho GTPase-activating protein 12		8.75718	8.74703	9.0972	9.07011	25	21	33	31	2	1	1	1	40	37.6	55.1	54.3	84.376	51.145	2.2991	4.026
ARHGAP17	Rho GTPase-activating protein 17		9.326	9.05552	9.42994	9.21604	27	17	36	23	0	16	36	22	46.9	36.4	54.9	42.9	238.9	88.799	315.16	133.63
ARHGAP18	Rho GTPase-activating protein 18		8.95075	8.88303	9.0919	9.28602	28	27	33	38	28	27	33	38	45.1	44	51.1	57.6	61.051	65.143	86.398	147.49
ARHGAP19	Rho GTPase-activating protein 19		8.79814		8.38554		10		7		10		7		28.5		20.6		36		18.166
ARHGAP21	Rho GTPase-activating protein 21		8.21884	8.35524	8.10112	8.30768	10	17	10	10	0	17	0	0	9.4	12.8	9.9	10.5	4.5314	53.489	3.3385	3.498
ARHGAP22	Rho GTPase-activating protein 22		8.24974		8.36786		4		7		4		7		11.9		18		8.102		22.743
ARHGAP23	Rho GTPase-activating protein 23			8.34687		8.59948		11		22		11		22		11.3		20.1		22.637		77.936
ARHGAP26	Rho GTPase-activating protein 26		8.68888	8.58658	8.91883	9.00908	12	10	25	22	12	10	25	22	24.4	20.5	38.1	38.1	68.36	24.439	122.89	205.31
ARHGAP27	Rho GTPase-activating protein 27		8.13438		8.88957	9.01634	4		21	27	4		21	27	10.3		34.6	40.8	11.77		73.961	142.01
ARHGAP28	Rho GTPase-activating protein 28				8.98326				22				22				37				156.11
ARHGAP29	Rho GTPase-activating protein 29		8.41008	9.27561	8.65706	8.96621	13	58	22	47	13	58	22	47	14.6	57	21.7	46.5	58.542	323.31	100.41	323.31
ARHGAP31	Rho GTPase-activating protein 31			8.37167				14				14				13.9				44.134
ARHGAP32	Rho GTPase-activating protein 32		7.3647		8.62869	8.3657	1		34	20	1		34	20	1.3		24.2	15	1.1564		138.56	48.606
ARHGAP35	Rho GTPase-activating protein 35		8.93527	9.01101	9.15819	9.09446	42	46	54	51	42	46	54	51	41.6	42.5	46.3	47.2	279.88	272.06	323.31	323.31
ARHGAP39	Rho GTPase-activating protein 39		7.99147	7.7376	8.03032	8.16407	3	2	6	9	3	2	6	9	4.2	2.8	8.6	13.4	16.25	5.8474	11.905	27.721
ARHGAP42	Rho GTPase-activating protein 42				8.24338	7.51276			7	1			6	1			9.4	2.1			14.119	2.7541
ARHGAP44	Rho GTPase-activating protein 44		8.33883	8.16115		8.33807	5	4		5	4	3		4	11.8	10.2		12.5	12.28	3.901		13.893
ARHGAP5	Rho GTPase-activating protein 5		8.73111	8.7174	8.94387	8.86757	33	26	44	40	33	26	44	40	29.1	24.7	35.3	33.8	110.52	85.569	222.2	214.33
ARHGAP6	Rho GTPase-activating protein 6			8.83241				26				26				44				113.33
ARHGAP8	Rho GTPase-activating protein 8		8.42497		8.66594	8.90003	8		15	12	1		1	12	25.2		41.1	32.3	16.277		26.78	44.269
ARHGDIA	Rho GDP-dissociation inhibitor 1		10.1146	10.1113	10.0659	10.0762	11	12	11	13	11	12	11	13	58.3	61.8	58.3	61.8	109.79	106.5	124.8	143.93
ARHGDIB	Rho GDP-dissociation inhibitor 2		8.20416	8.17121	9.13689	9.62551	1	1	6	12	1	1	6	12	7.7	7.7	55.7	70.1	3.0262	1.2226	24.234	86.772
ARHGEF1	Rho guanine nucleotide exchange factor 1		9.16162	9.23562	9.22157	9.30295	31	35	42	41	31	35	42	41	37.5	43.9	51.3	45.6	209.73	199.14	263.71	323.31
ARHGEF10	Rho guanine nucleotide exchange factor 10		8.71274	8.64918	8.7337	8.10803	22	18	22	5	22	18	21	5	21.4	16.4	28.6	8.9	68.298	41.917	95.097	16.132
ARHGEF10L	Rho guanine nucleotide exchange factor 10-like protein			7.87476	8.77119	8.63094		2	21	14		2	20	14		2.3	25.6	19.1		4.7041	137.23	77.033
ARHGEF11	Rho guanine nucleotide exchange factor 11		8.66437	8.67724	8.74379	8.49554	17	30	31	20	17	3	1	20	15.9	27	27.4	17.6	84.398	127.72	5.293	77.8
ARHGEF12	Rho guanine nucleotide exchange factor 12		8.77179	7.35739	8.99597	8.7888	36	43	51	38	36	0	51	38	32.5	33.9	44.1	33.8	184.57	-2	323.31	172.01
ARHGEF16	Rho guanine nucleotide exchange factor 16		8.48435		9.24574	9.01631	7		28	26	6		25	23	17.9		50.2	46.5	22.029		202.96	112.01
ARHGEF17	Rho guanine nucleotide exchange factor 17			8.44554	8.46662	8.18122		21	18	12		20	17	12		17.1	15	10.6		40.767	71.182	35.784
ARHGEF18	Rho guanine nucleotide exchange factor 18		8.84467	8.79547	8.98084	8.79281	23	21	36	23	22	20	35	22	29.8	32.5	36.8	30.2	129.42	71.954	201.93	115.38
ARHGEF19	Rho guanine nucleotide exchange factor 19					7.33125				1				1				2.1				1.6173
ARHGEF2	Rho guanine nucleotide exchange factor 2		9.12566	9.12586	8.97241	9.03206	43	40	39	41	43	31	39	41	53.8	51.4	47.7	50.1	222.62	125.37	182.32	215.5
ARHGEF26	Rho guanine nucleotide exchange factor 26		8.456		8.56514	8.32732	10		12	8	10		12	8	17.7		19.6	13.3	26.036		59.644	28.582
ARHGEF28	Rho guanine nucleotide exchange factor 28		7.99027	8.941	7.68059	8.64096	6	42	4	23	5	41	3	22	6	33.8	4.9	18.8	14.01	190.68	2.9886	89.648
ARHGEF3	Rho guanine nucleotide exchange factor 3		7.78061		7.80817	8.27098	3		5	4	1		2	2	6.7		10.3	14.9	1.0992		3.6225	5.1644
ARHGEF35	Rho guanine nucleotide exchange factor 35				8.42507	8.07126			14	12			1	1			44.2	44.2			8.7097	3.1533
ARHGEF37	Rho guanine nucleotide exchange factor 37					8.18285				5				5				9.8				7.3876
ARHGEF38	Rho guanine nucleotide exchange factor 38					8.27432				3				3				6.3				5.7554
ARHGEF39	Rho guanine nucleotide exchange factor 39		8.6489		8.6976	8.18763	3		9	3	3		9	3	21.1		36.7	21.1	43.4		58.67	5.8215
ARHGEF40	Rho guanine nucleotide exchange factor 40		8.35336	8.8434	8.04741	7.94554	14	40	6	5	14	40	6	5	14.9	37.5	5.9	5.8	37.142	125.41	16.576	11.445
ARHGEF5	Rho guanine nucleotide exchange factor 5			8.68459	7.46143	8.77153		26	34	34		26	1	23		27.4	31.7	32.7		104.45	1.3696	194.37
ARHGEF6	Rho guanine nucleotide exchange factor 6		8.47144				10				8				20.9				54.877
ARHGEF7	Rho guanine nucleotide exchange factor 7		9.06107	8.96538	9.19574	8.92935	25	24	33	23	23	21	33	23	41.1	40.6	50.4	38.2	134.7	75.955	222.86	103
ARHGEF9	Rho guanine nucleotide exchange factor 9					8.73574				2				1				6.5				-2
ARID1A	AT-rich interactive domain-containing protein 1A		9.07707	9.14578	9.07176	9.04667	54	5	56	51	52	3	53	50	34	3.9	33.9	30.2	323.31	1.5641	323.31	275.82
ARID1B	AT-rich interactive domain-containing protein 1B		8.68843	8.86764	8.79916	8.53562	32	39	44	24	30	37	41	23	17.7	23.1	25.6	14.3	95.444	124.19	247.91	90.051
ARID2	AT-rich interactive domain-containing protein 2		8.88515	8.7533	9.05116	8.66127	34	19	44	25	34	6	44	25	25.7	14.8	32.8	21.8	188.63	55.527	277.25	118.37
ARID3A	AT-rich interactive domain-containing protein 3A		9.0128	8.90169	9.53335	8.33972	16	10	33	3	15	10	32	3	36.4	27.9	67.1	7.6	97.941	50.81	243.2	3.1079
ARID3B	AT-rich interactive domain-containing protein 3B		9.11774		9.10171		26		25		25		24		52.7		56.1		119.54		108.57
ARID4A	AT-rich interactive domain-containing protein 4A		8.2423	8.1505	8.61764	8.54825	10	8	22	21	9	7	21	20	11.9	11.9	24.8	25.5	29.672	13.732	111.6	64
ARID4B	AT-rich interactive domain-containing protein 4B		8.80845	8.82181	8.88072	8.66665	24	25	28	16	23	24	27	15	25.1	26.7	27.1	17.8	98.783	61.54	121.3	56.282
ARID5B	AT-rich interactive domain-containing protein 5B		7.83502	8.43397	9.01298		1	12	45		1	12	45		7.2	15.7	49.7		6.1541	24.533	296
ARIH1	E3 ubiquitin-protein ligase ARIH1		9.26557	9.20413	9.13203	9.21485	25	23	20	22	25	23	20	22	61.6	50.4	55.8	59.4	183.57	94.303	127.89	134.28
ARIH2	E3 ubiquitin-protein ligase ARIH2		9.18173	9.07167	9.08357	9.09681	20	15	18	20	20	15	18	20	54.8	39.6	47.5	53.5	202.5	131.67	200.64	143.17
ARL1	ADP-ribosylation factor-like protein 1		9.48162	9.46591	9.59724	9.59212	11	10	11	11	11	10	11	11	80.5	64.1	80.5	80.5	154.63	107.64	158.41	161.95
ARL10	ADP-ribosylation factor-like protein 10		8.70642	8.82266			5	5			5	5			28.3	30			39.666	22.901
ARL13B	ADP-ribosylation factor-like protein 13B		8.39429	8.55236	8.26212		5	5	2		5	5	2		16.1	19.5	8.7		12.682	36.932	6.5248
ARL14	ADP-ribosylation factor-like protein 14					7.97101				1				1				7.3				1.5681
ARL14EP	ARL14 effector protein		8.78635	8.81573	8.8423	8.75216	6	9	9	5	6	9	9	5	32.3	39.2	42.3	26.5	43.889	11.824	41.293	22.423
ARL15	ADP-ribosylation factor-like protein 15		8.86681	8.89802	9.29134	8.82236	4	6	9	6	4	6	9	6	27	40.2	51	40.2	12.199	13.118	45.868	14.206
ARL16	ADP-ribosylation factor-like protein 16		8.6904				2				2				21.4				4.3103
ARL2	ADP-ribosylation factor-like protein 2		9.58919	9.58998	9.39997	9.39476	8	10	8	7	8	10	8	7	54.9	56.5	54.9	50	101.92	90.039	61.782	46.723
ARL2BP	ADP-ribosylation factor-like protein 2-binding protein		9.40864	9.29788	9.24959	9.16271	6	6	7	6	6	6	7	6	47.4	43.6	48	47.4	31.972	31.447	33.1	26.171
ARL3	ADP-ribosylation factor-like protein 3		9.68128	9.54716	9.4803	9.49123	13	10	12	11	13	10	12	11	87.4	65.2	87.4	83	201.49	113.67	142.86	148.1
ARL4C	ADP-ribosylation factor-like protein 4C		9.02892	8.95831	9.07979	8.67627	8	6	6	4	8	6	6	4	59.9	49	55.2	44.3	45.948	15.089	59.731	22.398
ARL5A	ADP-ribosylation factor-like protein 5A;ADP-ribosylation factor-like protein 5B			8.56861	8.75429	8.39258		3	4	5		3	2	3		17.9	24.6	30.2		4.1894	11.275	4.0764
ARL5B	ADP-ribosylation factor-like protein 5B;ADP-ribosylation factor-like protein 5A		8.70352		8.87296	8.6041	4		5	6	4		3	4	24		24	44.1	5.4186		8.8174	13.178
ARL6	ADP-ribosylation factor-like protein 6		9.18762	8.88437	8.59509	8.65264	11	7	4	5	11	7	4	5	78.5	55.9	35.5	44.1	66.011	35.371	11.578	22.779
ARL6IP4	ADP-ribosylation factor-like protein 6-interacting protein 4		9.08628	9.02419	8.97752	9.08419	6	8	9	8	1	8	2	8	30.1	19.3	22.3	22.1	1.0918	63.446	58.828	71.89
ARL6IP5	PRA1 family protein 3		9.59097	9.76392	9.6152	9.67595	7	8	5	7	7	8	5	7	32.4	32.4	27.1	32.4	77.049	39.468	70.462	99.378
ARL6IP6	ADP-ribosylation factor-like protein 6-interacting protein 6	orf3a	8.58057	9.09162	9.00188	8.84152	2	4	4	3	2	4	4	3	9.3	30.5	15	12.8	1.1305	15.774	11.553	5.2192
ARL8A	ADP-ribosylation factor-like protein 8A		9.4814	9.54095	9.36719	9.33504	10	10	9	9	3	4	4	4	58.6	60.2	52.2	54.8	77.73	52.184	54.698	77.121
ARL8B	ADP-ribosylation factor-like protein 8B		9.07282	9.21399	9.06029	8.96866	9	9	7	7	2	3	2	2	52.7	41	43.5	46.2	6.9874	19.464	5.81	5.9442
ARMC1	Armadillo repeat-containing protein 1		9.41635	9.04303	9.23259	9.22547	12	10	12	11	12	10	12	11	52.8	46.5	53.2	51.4	97.822	27.205	82.674	78.083
ARMC10	Armadillo repeat-containing protein 10		9.29304	8.44027	9.11206	9.10707	10	5	9	9	1	1	1	1	59.2	35.7	48.6	55.3	8.8902	1.6756	9.3511	5.8597
ARMC5	Armadillo repeat-containing protein 5		8.13478		8.27758	7.67968	5		8	2	5		8	2	8.2		10.7	3.9	12.763		24.751	2.6071
ARMC6	Armadillo repeat-containing protein 6		9.39258	9.14136	9.22698	9.2265	22	17	17	20	22	17	17	20	54.3	45.2	37.4	50.2	90.682	61.175	50.801	79.01
ARMC7	Armadillo repeat-containing protein 7		8.92663		8.7301	8.71149	4		4	3	4		4	3	36.4		33.3	26.3	41.572		37.405	31.885
ARMC8	Armadillo repeat-containing protein 8		9.0679	9.09261	9.04115	9.11819	16	23	16	25	1	8	1	25	45.9	40.5	46.1	43.7	2.5377	122.78	1.0528	119.65
ARMC9	LisH domain-containing protein ARMC9		9.01964	8.57843	8.07009	8.68118	26	6	4	18	26	2	4	18	39	9.8	8	29.7	115.39	12.982	8.1381	76.169
ARMCX2	Armadillo repeat-containing X-linked protein 2			8.83282				10				10				20.4				48.516
ARMCX3	Armadillo repeat-containing X-linked protein 3		9.13985	9.14506	9.1728	8.77805	14	14	13	10	14	14	13	10	50.4	44.3	42	37.2	99.095	77.457	90.564	42.62
ARMCX4	Armadillo repeat-containing X-linked protein 4			8.15008				10				9				8.1				22.351
ARMCX5	Armadillo repeat-containing X-linked protein 5		8.49104		8.14339	8.46748	6		2	6	6		2	6	16.3		4.8	14.3	33.842		18.113	18.382
ARMT1	Protein-glutamate O-methyltransferase		9.39679	9.36586	9.40652	9.24	10	16	14	10	10	16	14	10	26.5	43.5	32.4	26.5	85.42	82.118	58.013	91.797
ARNT	Aryl hydrocarbon receptor nuclear translocator		8.8332	8.88619	8.82292	8.58604	16	18	15	9	16	18	15	9	30.1	36.6	35.1	21.3	114.13	119.21	124.69	74.901
ARNT2	Aryl hydrocarbon receptor nuclear translocator 2		7.67233				2				2				4.9				3.9312
ARNTL	Aryl hydrocarbon receptor nuclear translocator-like protein 1		8.04376			8.07849	2			1	2			1	11			9.4	2.1218			2.4826
ARNTL2	Aryl hydrocarbon receptor nuclear translocator-like protein 2					8.32662				3				3				11.1				8.8505
ARPC1A	Actin-related protein 2/3 complex subunit 1A		9.07348	8.96716	9.03153	9.0242	22	18	22	21	5	4	4	5	72.7	58.4	73.5	70.5	82.393	43.384	58.676	83.307
ARPC1B	Actin-related protein 2/3 complex subunit 1B		9.20265	9.57818	9.54712	9.42423	20	20	23	21	4	1	4	4	63.4	49.7	69.1	67.7	26.841	16.451	46.434	46.952
ARPC2	Actin-related protein 2/3 complex subunit 2		9.49569	9.70248	9.70543	9.61229	20	24	23	22	20	24	23	22	61.3	72	70	70	89.119	106.33	113.6	125.86
ARPC3	Actin-related protein 2/3 complex subunit 3		9.57214	9.62841	9.68474	9.63595	6	8	8	7	6	8	8	7	34.8	44.4	46.6	40.4	25.809	40.388	39.923	28.54
ARPC4-TTLL3	Actin-related protein 2/3 complex subunit 4		9.55019	9.78893	9.78357	9.68226	7	8	9	8	7	8	9	8	49.2	59.5	55.2	55.2	73.901	87.301	75.237	63.423
ARPC5	Actin-related protein 2/3 complex subunit 5		9.76299	9.77067	9.77757	9.7982	10	11	12	11	9	10	11	10	66.9	66.9	72.8	66.9	112.12	142.39	144.76	132.42
ARPC5L	Actin-related protein 2/3 complex subunit 5-like protein		9.57336	9.35887	9.55489	9.59539	9	7	9	7	8	6	8	6	63.4	63.4	69.3	63.4	98.039	100.08	81.034	111.7
ARPP19	cAMP-regulated phosphoprotein 19		9.62087	9.1583	9.38955	9.48727	9	6	9	10	1	5	2	2	68.7	60.7	73.3	73.3	3.9925	26.376	8.2497	5.6845
ARRB1	Beta-arrestin-1		8.7483	8.81726	9.43373	8.8234	8	9	23	12	8	9	22	12	25.4	27.3	65.9	44.6	60.984	56.081	234.91	60.203
ARRB2	Beta-arrestin-2		9.04927	8.94287	8.85352	8.68466	18	15	16	12	18	15	15	12	51.3	38.4	46.9	38.4	136.91	65.64	86.386	31.597
ARRDC1	Arrestin domain-containing protein 1		8.54439	8.52208	8.87301	8.99047	5	2	9	10	5	2	9	10	16.2	9.6	29.8	34.4	21.467	2.5472	30.857	61.244
ARRDC3	Arrestin domain-containing protein 3			8.37274		8.57565		3		7		3		7		10.6		30.4		13.401		32.639
ARSA	Arylsulfatase A;Arylsulfatase A component B;Arylsulfatase A component C		9.00047		8.932	9.33081	8		9	9	8		9	9	24.2		25.9	25.9	27.453		39.691	78.258
ARSB	Arylsulfatase B		8.62551	8.37082	8.77221	8.77586	9	3	12	10	9	3	12	10	20.8	12.1	26.1	24.8	29.77	3.3509	32.475	40.833
ARSD	Arylsulfatase D			8.38866		8.73744		5		12		5		11		11.8		28.8		16.431		50.01
ARSE	Arylsulfatase E		8.91037		9.33953	8.78161	14		18	9	14		18	8	31.8		40.7	24.7	72.514		124.71	29.914
ARSJ	Arylsulfatase J			8.32995				3				3				7.9				6.4285
ARSK	Arylsulfatase K		8.34422	7.83208	7.70089	7.92798	4	1	1	2	4	1	1	2	13.4	3.3	3.3	4.5	4.0862	2.3122	2.1123	7.3433
ART5	NAD(P)(+)--arginine ADP-ribosyltransferase;Ecto-ADP-ribosyltransferase 5		8.45652				3				3				12.9				1.339
ARV1	Protein ARV1		8.6551	8.47537	8.46988	8.40689	2	2	1	2	2	2	1	2	16.5	16.5	8.7	16.5	36.48	11.786	22.368	10.586
ARVCF	Armadillo repeat protein deleted in velo-cardio-facial syndrome		7.97421	8.74154	8.2069	8.45346	3	16	6	10	3	5	6	10	7.1	26.8	11.8	18.6	13.839	72.479	22.401	45.003
AS3MT	Arsenite methyltransferase		9.09509		9.05652		21		20		21		20		67.5		66.7		89.34		87.303
ASAH1	Acid ceramidase;Acid ceramidase subunit alpha;Acid ceramidase subunit beta		9.3964	8.65376	9.33028	9.67349	17	5	17	16	17	5	17	16	56.6	15.2	52.8	54.5	59.598	10.265	42.166	132.27
ASAP1	Arf-GAP with SH3 domain, ANK repeat and PH domain-containing protein 1		8.72905	8.99408	8.61069	8.76617	28	36	24	32	26	34	22	29	34.9	37.6	28.5	37.4	128.11	178.92	79.324	160.23
ASAP2	Arf-GAP with SH3 domain, ANK repeat and PH domain-containing protein 2		8.65788	9.03707	8.78875	9.08688	18	23	22	33	16	21	20	30	27.9	32.9	32	43.7	65.297	91.812	125.38	228.46
ASAP3	Arf-GAP with SH3 domain, ANK repeat and PH domain-containing protein 3		7.97694		8.37919		2		5		2		5		4		9.6		8.8038		19.385
ASB1	Ankyrin repeat and SOCS box protein 1		7.96708			7.86059	1			1	1			1	7.7			4.2	1.4596			1.3772
ASB13	Ankyrin repeat and SOCS box protein 13		8.39958				2				2				21.4				4.2815
ASB3	Ankyrin repeat and SOCS box protein 3		8.56478	8.16234			5	2			5	1			14.5	7.3			17.591	3.8197
ASB6	Ankyrin repeat and SOCS box protein 6		8.92721	8.67609	8.51173	8.29475	14	8	6	4	14	8	6	4	46.1	28.3	21.9	14	56.599	27.59	17.567	11.031
ASB7	Ankyrin repeat and SOCS box protein 7				7.75297				1				1				3.5				1.4544
ASB9	Ankyrin repeat and SOCS box protein 9		8.79242		8.93197	8.86221	7		4	3	7		4	3	42.2		31.3	26.2	33.498		40.911	12.777
ASCC1	Activating signal cointegrator 1 complex subunit 1		9.14182	9.01514	9.12939	9.13877	11	10	13	12	11	10	3	12	34.4	31.1	39.4	34.4	59.184	20.074	40.253	56.582
ASCC2	Activating signal cointegrator 1 complex subunit 2		9.09396	9.06272	9.10791	9.07596	16	15	17	16	16	15	17	16	26	25.3	26.2	24.8	74.768	85.282	106.55	97.135
ASCC3	Activating signal cointegrator 1 complex subunit 3		8.92374	9.02927	9.10479	9.00678	69	54	87	71	69	1	87	71	41.1	28.3	45.8	39.7	225.72	-2	323.31	317.73
ASF1A	Histone chaperone ASF1A		9.43191	9.286	9.27451	9.33003	7	4	6	7	6	3	6	6	44.1	28.9	40.2	44.1	74.697	24.245	58.347	37.196
ASF1B	Histone chaperone ASF1B		9.38986	9.2167	9.14492	9.10204	6	4	5	6	5	2	5	5	45	28.2	41.1	48.5	41.362	26.905	38.097	29.399
ASGR1	Asialoglycoprotein receptor 1				9.13601				13				13				65.5				58.226
ASGR2	Asialoglycoprotein receptor 2				9.04322				10				10				52.4				84.056
ASH1L	Histone-lysine N-methyltransferase ASH1L		9.35301	7.33782	7.35469	8.56935	3	1	2	3	3	1	2	3	1.1	0.4	1	1.4	-2	-2	1.0727	3.7724
ASH2L	Set1/Ash2 histone methyltransferase complex subunit ASH2		9.1079	8.93495	9.22729	9.1954	21	16	24	23	21	16	24	23	49.3	35.8	53	50	79.209	57.211	130.3	120.03
ASIC1	Acid-sensing ion channel 1		8.40981				7				7				16.9				13.741
ASL	Argininosuccinate lyase		9.04961	9.46593	9.44482	9.51066	17	19	22	21	11	1	14	13	40.1	41.2	46.6	46.6	59.294	5.4164	129.54	156.12
ASMTL	N-acetylserotonin O-methyltransferase-like protein		9.25652	9.16579	9.20748	9.21792	28	8	24	26	28	1	24	26	55.7	13.1	47.3	53.8	214.92	-2	215.02	194.15
ASNA1	ATPase ASNA1		9.52478	9.56496	9.4289	9.51243	12	12	11	10	12	12	11	10	46.5	46.5	44.4	42.3	64.442	58.86	58.605	56.478
ASNS	Asparagine synthetase [glutamine-hydrolyzing]		9.55715	9.62414	9.47812	9.24616	25	24	27	22	25	24	27	22	58	51.7	62.2	49.4	165.63	184.2	158.12	136.28
ASNSD1	Asparagine synthetase domain-containing protein 1		9.21742	8.93893	9.08582	9.00715	12	3	9	6	7	3	5	3	23.8	32.3	18.8	13.4	36.415	7.6475	11.47	2.1495
ASPH	Aspartyl/asparaginyl beta-hydroxylase		9.60813	9.0671	9.45146	9.50052	31	15	31	26	29	15	31	26	44.2	27.6	43.7	39.3	164.97	46.29	197.33	193.14
ASPHD1	Aspartate beta-hydroxylase domain-containing protein 1				8.23815	8.06968			2	2			2	2			10.8	10.8			6.3482	14.564
ASPHD2	Aspartate beta-hydroxylase domain-containing protein 2		7.94434				2				2				8.9				3.6722
ASPM	Abnormal spindle-like microcephaly-associated protein		8.17652	7.65652	8.39563	8.00832	15	7	28	8	15	1	28	8	6.6	5.1	11.4	7.1	52.086	2.2291	171.11	16.494
ASPSCR1	Tether containing UBX domain for GLUT4		9.06658	8.83189	9.22297	9.00151	23	6	27	21	23	1	27	10	46.7	13	49.4	42.9	64.996	3.0412	152.31	69.062
ASRGL1	Isoaspartyl peptidase/L-asparaginase;Isoaspartyl peptidase/L-asparaginase alpha chain;Isoaspartyl peptidase/L-asparaginase beta chain		9.1463	9.53661	9.30396	9.27987	11	8	11	12	11	1	11	12	59.4	37.3	59.4	62.7	82.271	9.9468	72.955	76.229
ASS1	Argininosuccinate synthase		9.03492	9.52673	9.31207	9.48014	14	20	19	23	14	20	19	23	35	44.6	47.6	59	35.203	63.374	73.402	88.298
ASTE1	Protein asteroid homolog 1		8.47593	7.47265	8.70274	8.38809	8	1	14	7	8	1	14	7	15.5	3.1	23.3	13.5	41.908	1.4306	69.104	24.982
ASUN	Protein asunder homolog		9.05743	8.94766	9.05631	8.92779	34	32	32	30	34	32	32	30	54.7	52.7	50	51.3	184.04	122.32	170.23	145.61
ASXH1	Putative Polycomb group protein ASXL1				8.14399				8				8				8				34.008
ASXL2	Putative Polycomb group protein ASXL2		8.10228	9.15085	8.67258	8.12382	8	8	16	8	8	3	16	8	7	8.7	16.7	11.1	8.4449	24.395	70.287	18.133
ATAD1	ATPase family AAA domain-containing protein 1		9.3721	9.16127	9.32569	9.2958	17	15	16	15	17	15	16	15	53.5	43.2	51.2	52.4	134.61	70.991	131.76	133.03
ATAD2	ATPase family AAA domain-containing protein 2		8.91428	9.00539	8.92879	9.16322	40	36	40	48	36	2	36	44	36.3	31.4	37.5	42.2	209.5	2.7362	274.41	323.31
ATAD2B	ATPase family AAA domain-containing protein 2B		8.60881	8.00082	8.604	8.5049	15	8	30	10	11	5	26	6	14	8.2	24.5	9.1	29.475	12.111	67.464	7.5724
ATAD3A	ATPase family AAA domain-containing protein 3A		9.3307	9.46865	9.54288	9.35902	28	27	32	25	7	27	10	5	51.2	42.8	57.8	47.4	148.57	215.34	193.97	218.68
ATAD3B	ATPase family AAA domain-containing protein 3B		9.40776		9.05134	8.97255	31		32	23	9		8	5	55.7		55.9	44.9	240.41		154.78	108.64
ATAD5	ATPase family AAA domain-containing protein 5		8.27047	7.74025	8.55621	8.23915	16	6	33	16	16	1	33	16	13.8	4.4	24.5	13.3	43.971	2.8206	113.35	59.483
ATAT1	Alpha-tubulin N-acetyltransferase 1		8.22865	7.89961	8.24234	8.22754	4	1	5	3	4	1	5	3	19.2	3.7	14.6	12	5.4315	0.92067	11.241	7.6285
ATE1	Arginyl-tRNA--protein transferase 1	nsp8	8.98171	8.82851	9.30185	9.19426	9	10	17	12	2	3	3	2	32.9	27.2	45.2	38.6	44.754	11.875	150.17	52.164
ATF1	Cyclic AMP-dependent transcription factor ATF-1		9.3249				4				2				11.1				2.8725
ATF2	Cyclic AMP-dependent transcription factor ATF-2		8.96053	8.54775	8.90326	8.93054	14	4	12	14	12	4	11	12	41.3	12.9	34.5	39.6	107.82	20.055	106.15	94.811
ATF3	Cyclic AMP-dependent transcription factor ATF-3		8.37799				1				1				13.7				7.3902
ATF6	Cyclic AMP-dependent transcription factor ATF-6 alpha;Processed cyclic AMP-dependent transcription factor ATF-6 alpha		8.65163	8.70372	8.13771	8.39291	12	9	4	5	12	9	4	5	21.6	16.6	8.7	10.1	39.352	20.645	7.7781	11.838
ATF6B	Cyclic AMP-dependent transcription factor ATF-6 beta;Processed cyclic AMP-dependent transcription factor ATF-6 beta		8.68767	8.20321	8.52236	8.81391	10	3	7	12	10	3	7	12	21.6	4.8	15.6	23.7	29.718	6.4466	15.78	67.654
ATF7	Cyclic AMP-dependent transcription factor ATF-7		9.11085	7.98143	8.97341	8.68679	15	1	13	9	13	1	12	7	49.4	4.6	47.4	43	142.64	5.9053	145.6	60.553
ATF7IP	Activating transcription factor 7-interacting protein 1		8.98644	8.67769	9.02769	8.96068	21	13	24	25	21	11	24	25	28.6	19.8	32.6	32.2	175.35	39.789	202.33	175.24
ATG10	Ubiquitin-like-conjugating enzyme ATG10		8.37023		8.41842		1		2		1		2		6.4		11.4		1.8461		3.3132
ATG101	Autophagy-related protein 101		8.84512	8.92265	9.02988	8.81796	6	7	8	6	6	7	8	6	39.5	40.4	50	34.9	16.316	13.915	27.627	16.402
ATG12	Ubiquitin-like protein ATG12		9.0649		9.0164	9.06711	4		3	3	4		3	3	23.6		16.4	16.4	0.7807		1.5088	1.4456
ATG13	Autophagy-related protein 13		8.74469	8.79617	8.87157	8.699	10	9	12	10	10	9	12	10	30.8	27.5	38.1	32.3	48.071	32.049	69.114	41.928
ATG14	Beclin 1-associated autophagy-related key regulator		8.26212	8.76695	8.40313	8.54272	2	9	4	7	2	9	4	7	6.3	24.8	11	17.3	11.024	18.992	9.8784	21.829
ATG16L1	Autophagy-related protein 16-1		8.97693	9.11403	9.08467	9.06172	21	25	24	20	21	25	24	20	48.9	55.3	52.7	47.8	157.55	129.11	220.98	169.65
ATG2A	Autophagy-related protein 2 homolog A		8.58417	8.99921	8.60955	8.51037	21	30	25	22	19	28	23	21	17.2	21	19.2	16.9	87.599	135.43	111.56	79.533
ATG2B	Autophagy-related protein 2 homolog B		8.5177	8.55304	8.31581	7.88721	34	28	19	7	32	26	17	6	20.5	18.3	12.8	5.5	46.083	52.294	50.272	17.086
ATG3	Ubiquitin-like-conjugating enzyme ATG3		9.53947	9.38938	9.38184	9.39927	10	9	11	10	10	9	11	10	46.2	35.7	48.4	46.2	61.468	66.821	64.227	93.585
ATG4A	Cysteine protease ATG4A		8.66351	8.26475	8.29589	8.5555	6	2	2	4	6	2	2	4	20.6	8.8	10.7	15.6	23.523	6.7175	12.987	15.594
ATG4B	Cysteine protease ATG4B		9.32655	9.29318	9.20083	9.17016	13	13	8	9	13	13	8	9	48.2	50.1	34.2	39.2	124.34	106.36	93.212	130.78
ATG4C	Cysteine protease ATG4C		8.79755	8.86037		8.61997	9	9		7	9	9		7	32.1	26.9		27.1	48.942	35.611		33.191
ATG5	Autophagy protein 5		9.12853	9.31288	9.19449	9.20409	15	15	17	17	15	15	17	17	51.6	50.9	57.1	58.9	50.463	59.89	84.504	73.276
ATG7	Ubiquitin-like modifier-activating enzyme ATG7		9.17289	9.00845	9.03634	9.07777	27	22	25	25	27	22	25	25	51.6	39.7	48.1	49.9	113.61	54.288	104.58	115.03
ATG9A	Autophagy-related protein 9A		8.86256	8.86339	9.02794	8.80658	19	18	24	16	19	18	24	16	29.3	27.1	33.5	24.8	60.657	44.541	82.251	58.046
ATHL1	Acid trehalase-like protein 1				8.46397	8.11561			2	3			1	3			7.6	12.7			2.7795	7.8846
ATIC	Bifunctional purine biosynthesis protein PURH;Phosphoribosylaminoimidazolecarboxamide formyltransferase;IMP cyclohydrolase		9.8497	9.71991	9.95788	9.8548	37	39	40	38	37	39	40	38	76.5	79.2	80.6	80.2	323.31	323.31	323.31	323.31
ATL1	Atlastin-1		8.37604	8.97245		8.05376	7	17		4	6	16		3	19.7	34.4		9.2	13.019	65.552		2.1696
ATL2	Atlastin-2		9.27255	9.29684	9.34601	9.26904	19	18	19	18	18	17	19	17	43.7	39.3	47.2	37.9	133.35	169.79	132.66	137.74
ATL3	Atlastin-3		9.47202	9.52453	9.58893	9.58919	23	23	27	28	1	1	1	1	57.4	49.9	63.3	64.4	5.5139	205.19	7.5965	5.0584
ATM	Serine-protein kinase ATM		8.37394	8.72957	8.74741	8.50795	31	59	74	44	31	59	74	44	14.3	24.9	30.2	20.3	66.243	180.63	323.31	145
ATN1	Atrophin-1		8.07598	8.58099	8.74247	8.46182	3	9	11	7	3	8	10	7	4.7	15.2	19.4	14.5	8.4016	15.887	54.109	33.248
ATOX1	Copper transport protein ATOX1		9.70274		9.82795	9.83503	8		7	7	8		7	7	80.9		80.9	69.1	92.904		136.42	124.96
ATP10D	Probable phospholipid-transporting ATPase VD				7.56101				2				2				2.2				7.6303
ATP11A	Phospholipid-transporting ATPase;Probable phospholipid-transporting ATPase IH		8.18142	8.75096	9.02348	9.00565	6	26	35	14	3	1	33	13	8	26.8	32.4	21.2	12.43	75.931	167.36	54.789
ATP11B	Probable phospholipid-transporting ATPase IF;Phospholipid-transporting ATPase		8.25203		8.5857	8.47728	6		21	10	3		19	9	7.6		24	13.2	3.9573		87.347	28.04
ATP11C	Phospholipid-transporting ATPase;Phospholipid-transporting ATPase IG		8.75981	8.58638	8.67917	8.37671	17	12	20	9	15	11	19	8	20.7	16.1	23.9	12	98.14	33.67	110.58	29.465
ATP12A	Potassium-transporting ATPase alpha chain 2		8.7123	8.17088	8.68105	8.02295	6	5	6	5	0	0	0	1	4.6	3.8	4.3	3.6	-2	-2	-2	-2
ATP13A1	Manganese-transporting ATPase 13A1		8.98519	9.20869	9.21214	9.06795	30	36	39	36	25	36	39	36	36.4	40.9	41.2	39.2	132.52	168.63	189.46	154.23
ATP13A2	Probable cation-transporting ATPase 13A2		7.77162		8.27095	7.36228	2		8	1	2		8	1	2.8		10	1.6	1.9035		17.063	1.3853
ATP13A3	Probable cation-transporting ATPase 13A3	nsp6	8.51579	9.13808	8.90802	8.96378	14	33	29	27	14	33	0	0	18	32.7	32.8	32.3	42.444	148.02	3.4422	2.1972
ATP1A1	Sodium/potassium-transporting ATPase subunit alpha-1		9.73184	9.79755	9.88652	9.85328	52	55	57	52	33	37	40	36	50	49.4	52.4	50.7	323.31	323.31	323.31	323.31
ATP1A2	Sodium/potassium-transporting ATPase subunit alpha-2				7.73805	7.86618			18	17			1	1			19.4	18.6			5.9493	-2
ATP1A3	Sodium/potassium-transporting ATPase subunit alpha-3		8.57441	8.32009			30	24			10	6			37	27.2			37.906	12.581
ATP1A4	Sodium/potassium-transporting ATPase subunit alpha-4 (Na(+)/K(+) ATPase alpha-4 subunit) (EC 7.2.2.13) (Sodium pump subunit alpha-4)			8.81955				8				1				9				2.6403
ATP1B1	Sodium/potassium-transporting ATPase subunit beta-1	(M) VME1	9.52559	9.72282	9.80697	9.8887	10	10	15	15	10	10	15	15	39.5	34.7	51.5	51.5	19.32	35.779	62.226	74.959
ATP1B2	Sodium/potassium-transporting ATPase subunit beta-2		8.41496				2				2				9				6.4331
ATP1B3	Sodium/potassium-transporting ATPase subunit beta-3		9.77302	9.56964	9.65998	9.44241	16	13	13	13	16	13	13	13	54.5	43.7	43.4	43.7	82.355	50.519	52.391	70.122
ATP2A1	Sarcoplasmic/endoplasmic reticulum calcium ATPase 1			8.79562		7.62836		14		16		0		0		14.7		16.3		1.9902		-2
ATP2A2	Sarcoplasmic/endoplasmic reticulum calcium ATPase 2		9.6632	9.66276	9.69783	9.72556	49	53	52	52	49	37	43	34	49.2	51.7	50.9	52.4	323.31	323.31	323.31	323.31
ATP2A3	Sarcoplasmic/endoplasmic reticulum calcium ATPase 3				8.43258	8.22826			18	16			9	6			21.2	17.2			20.599	12.236
ATP2B1	Plasma membrane calcium-transporting ATPase 1;Calcium-transporting ATPase		9.24615	9.43271	9.33605	9.15221	36	42	43	33	21	26	25	21	38.3	39.5	42.4	35.5	213.86	323.31	323.31	170.94
ATP2B3	Plasma membrane calcium-transporting ATPase 3		7.76925	8.95162	8.02056		11	34	13		1	1	1		10.6	35.8	11.2		-2	85.917	-2
ATP2B4	Plasma membrane calcium-transporting ATPase 4		8.72151	8.77858	8.76385	8.43581	26	32	32	20	11	15	15	8	28	31.7	30.9	21.1	93.128	83.435	115	30.77
ATP2C1	Calcium-transporting ATPase type 2C member 1;Calcium-transporting ATPase		8.90843	9.03223	9.07771	9.27882	21	23	29	32	21	4	1	0	33.9	36.7	40.4	42.1	135.84	119.49	205.89	211.25
ATP2C2	Calcium-transporting ATPase type 2C member 2				8.52037	8.63916			12	16			12	16			22.2	25.4			95.029	84.266
ATP5A1	ATP synthase subunit alpha, mitochondrial		10.0426	10.0317	10.049	10.0936	27	34	32	32	27	34	32	32	55.3	60.8	60.9	60.9	224.47	323.31	254.92	322.53
ATP5B	ATP synthase subunit beta, mitochondrial;ATP synthase subunit beta		10.1602	10.079	10.1153	10.1903	29	28	11	11	29	19	1	1	78.1	77.1	57.8	57.8	323.31	323.31	2.3649	1.7951
ATP5C1	ATP synthase subunit gamma, mitochondrial		9.73359	9.74178	9.7392	9.73981	11	12	12	10	11	12	12	10	33.3	34	36.7	33.3	49.496	154.73	77.871	120.47
ATP5D	ATP synthase subunit delta, mitochondrial		9.65728	9.69633	9.71335	9.81284	3	2	3	4	3	2	3	4	22.6	13.7	22.6	37.5	29.584	20.765	23.261	43.072
ATP5EP2	ATP synthase subunit epsilon-like protein, mitochondrial;ATP synthase subunit epsilon, mitochondrial		9.60897	9.71616	9.6354	9.5028	3	3	3	3	3	3	3	3	45.1	45.1	45.1	45.1	1.1437	2.3761	2.7068	2.6151
ATP5F1	ATP synthase F(0) complex subunit B1, mitochondrial		9.70196		9.71132	9.73848	14		14	16	14		14	16	49.6		49.6	50.8	141.13		120.67	194.72
ATP5G2	ATP synthase F(0) complex subunit C2, mitochondrial		8.2586				1				1				18.4				12.09
ATP5H	ATP synthase subunit d, mitochondrial		9.8011	9.78625	9.86297	9.89121	13	14	14	14	13	14	14	14	67.1	72.7	72.7	72.7	103.1	73.346	90.364	90.048
ATP5I	ATP synthase subunit e, mitochondrial		9.63695		9.70626	9.59451	4		4	4	4		4	4	42		42	42	4.2823		6.5233	6.5373
ATP5J	ATP synthase-coupling factor 6, mitochondrial		9.55976		9.6174	9.60476	5		5	5	5		5	5	50.9		50.9	50.9	71.397		60.794	58.588
ATP5J2	ATP synthase subunit f, mitochondrial				8.93198	8.64023			4	3			2	1			70.9	67.3			8.6452	-2
ATP5J2-PTCD1	Pentatricopeptide repeat-containing protein 1, mitochondrial		9.19045	9.0366	9.336	9.22413	22	13	28	16	22	0	26	14	37.2	15.4	45.4	29.5	69.786	1.1722	103.94	47.614
ATP5L	ATP synthase subunit g, mitochondrial		9.76889	9.75561	9.70125	9.70841	6	6	7	7	6	6	7	7	64.5	64.5	55.3	55.3	47.381	67.952	49.029	68.721
ATP5ME	ATP synthase subunit e, mitochondrial (ATPase subunit e) (ATP synthase membrane subunit e) [Cleaved into: ATP synthase subunit e, mitochondrial, N-terminally processed]			9.78274				5				5				63.4				12.905
ATP5O	ATP synthase subunit O, mitochondrial		9.87417	9.80741	9.83219	9.88773	10	11	12	11	4	11	12	4	58.7	62.9	67.1	62.9	92.307	113.37	77.407	139.41
ATP5PB	ATP synthase F(0) complex subunit B1, mitochondrial (ATP synthase peripheral stalk-membrane subunit b) (ATP synthase proton-transporting mitochondrial F(0) complex subunit B1) (ATP synthase subunit b) (ATPase subunit b)			9.75561				17				17				59.8				180.04
ATP5S	ATP synthase subunit s, mitochondrial		8.90671		9.09512	9.10117	7		8	9	7		8	9	46.5		48.5	56.5	56.592		32.913	64.49
ATP5SL	ATP synthase subunit s-like protein		8.96726	8.84304	9.0066	9.08295	9	6	9	9	9	6	9	9	33.5	25.8	33.5	33.5	17.265	9.7668	18.345	26.421
ATP6AP1	V-type proton ATPase subunit S1	nsp6	9.43482	9.24844	9.22077	9.25847	16	12	14	15	16	12	14	15	40	28	37.7	40	71.275	56.217	84.567	79.597
ATP6AP2	Renin receptor		9.35039	9.20374	9.31373	9.31602	14	14	12	14	14	14	12	14	45.8	45.1	43.9	45.8	170.57	90.237	114.29	145.59
ATP6V0A1	V-type proton ATPase 116 kDa subunit a isoform 1		9.16869	9.34886	9.28655	9.20075	26	27	24	26	1	1	1	23	35.7	36.6	33.8	36.3	0.67997	208.42	160.42	158.56
ATP6V0A2	V-type proton ATPase 116 kDa subunit a isoform 2;V-type proton ATPase subunit a		8.96067	8.99529	8.93918	8.85172	22	20	20	19	20	19	19	17	31.2	29.2	29.7	27.8	89.817	95.839	118.52	71.598
ATP6V0A4	V-type proton ATPase 116 kDa subunit a isoform 4				7.68152				3				3				5.2				6.4897
ATP6V0C	V-type proton ATPase 16 kDa proteolipid subunit		9.54155	9.62445	9.63211	9.60168	1	1	2	1	1	1	2	1	8.9	11.6	11.6	8.9	1.8091	33.529	23.688	1.7584
ATP6V0D1	V-type proton ATPase subunit d 1		9.42401	9.47044	9.39256	9.37737	13	12	11	12	13	12	11	12	40.1	44.7	38.3	40.1	113.76	105.17	87.792	113.19
ATP6V0D2	V-type proton ATPase subunit d 2		8.59792	8.24032	8.3561	8.4915	1	1	1	1	1	1	1	1	4.3	4.3	4.3	4.3	7.2264	3.1343	2.0499	10.215
ATP6V1A	V-type proton ATPase catalytic subunit A	(M) VME1	9.64334	9.53101	9.61601	9.55643	38	37	39	36	38	37	39	36	70.8	71.3	71.6	70.5	323.31	298	323.31	323.31
ATP6V1B1	V-type proton ATPase subunit B, kidney isoform				8.02132				9				2				25.6				8.4855
ATP6V1B2	V-type proton ATPase subunit B, brain isoform		9.53188	9.45778	9.60301	9.51846	24	25	25	26	24	25	18	26	59.3	54.6	59.3	63.4	231.59	207.25	229.23	207.42
ATP6V1C1	V-type proton ATPase subunit C 1		9.44084	9.39363	9.36939	9.31229	29	24	28	25	29	24	28	25	73.3	61.5	64.9	61.5	121.91	120.14	128.17	143.79
ATP6V1D	V-type proton ATPase subunit D		9.40516	9.33415	9.34341	9.32645	17	14	15	16	5	14	15	16	57.5	56.7	57.1	57.5	83.337	43.413	73.244	65.225
ATP6V1E1	V-type proton ATPase subunit E 1		9.61407	9.47608	9.57478	9.50977	13	13	12	12	13	10	12	12	57.1	57.5	57.1	57.1	113.04	161.6	120.73	135.7
ATP6V1F	V-type proton ATPase subunit F		9.14811	9.22825	9.3139	9.17534	4	3	5	7	4	3	5	7	41.2	25.2	47.9	69.7	30.458	20.18	30.786	37.46
ATP6V1G1	V-type proton ATPase subunit G 1		9.51199	9.53644	9.48989	9.35121	5	7	6	5	4	7	6	5	51.7	71.2	49.2	52.5	71.21	219.61	68.279	80.533
ATP6V1G2-DDX39B	V-type proton ATPase subunit G 2		8.09837				2				1				26.3				2.5989
ATP6V1H	V-type proton ATPase subunit H		9.35677	9.22874	9.27276	9.20461	23	16	20	22	23	16	20	22	62.2	40.9	51	54.2	105.59	104.21	111.85	118.61
ATP7A	Copper-transporting ATPase 1		8.59727	8.50817	8.03734	8.84784	15	13	4	22	15	13	3	22	16.9	14.1	5	23.8	56.067	30.537	11.895	106.57
ATP7B	Copper-transporting ATPase 2;WND/140 kDa		8.21748		8.97647		6		33		6		32		6.8		34.9		25.199		194.5
ATP8	ATP synthase protein 8 (A6L) (F-ATPase subunit 8)			9.14767				2				2				33.3				15.159
ATP8A1	Phospholipid-transporting ATPase IA			8.69557	8.34182			17	9			2	9			19.8	11.3			73.896	33.743
ATP8B1	Phospholipid-transporting ATPase IC		7.44727	7.54218	8.73241	8.85679	1	1	26	27	1	1	25	27	1.7	1.7	24.9	26.2	2.3353	1.3872	148.88	163.54
ATP8B2	Phospholipid-transporting ATPase ID		7.82343				1				1				1.5				0.86746
ATP9A	Probable phospholipid-transporting ATPase IIA		8.13773	8.60145	8.8777	8.72806	4	15	21	17	4	12	17	15	5	16	23	19.7	8.4025	32.817	84.82	68.069
ATP9B	Probable phospholipid-transporting ATPase IIB			8.69377	7.96889	7.52669		18	8	3		15	4	1		19.9	8.7	3.9		61.007	18.645	5.0613
ATPAF1	ATP synthase mitochondrial F1 complex assembly factor 1		9.69543	9.87493	9.69345	9.79209	14	15	16	15	3	4	4	3	39.3	47.4	49.9	40.2	97.406	74.634	96.517	103.35
ATPAF2	ATP synthase mitochondrial F1 complex assembly factor 2		9.02593	9.02726	9.14444	8.95523	9	6	9	7	9	6	9	7	41.5	27.3	37.4	31.1	39.62	11.171	29.967	31.321
ATPIF1	ATPase inhibitor, mitochondrial		9.38909	9.50646	9.271	9.19233	4	5	3	4	4	5	3	4	28.3	36.8	18.9	17	6.977	6.583	5.608	2.6199
ATR	Serine/threonine-protein kinase ATR		8.70254	8.86028	8.61645	8.66106	57	43	43	54	57	43	43	54	28.6	21.3	21	27.4	170.57	90.343	125.55	165.97
ATRAID	All-trans retinoic acid-induced differentiation factor		9.24786		9.10214	8.95051	2		2	2	2		2	2	6.6		6.6	6.6	1.2939		2.1994	2.5501
ATRIP	ATR-interacting protein		8.8953		8.83391	8.81577	13		7	13	13		7	13	26.2		14.8	23.8	85.332		47.478	63.845
ATRN	Attractin		8.87167	8.66224	8.85558	8.74005	29	19	27	20	29	19	27	20	26.6	17.9	25	19	154.89	60.564	99.894	117.18
ATRX	Transcriptional regulator ATRX		8.82475	8.59231	8.81198	8.89883	16	28	2	57	0	28	1	3	23.9	15.5	17.4	29	2.1827	123.41	1.4272	323.31
ATXN1	Ataxin-1		7.74121	8.22645			1	3			1	3			1.8	6.9			1.9136	12.291
ATXN10	Ataxin-10		9.68576	9.50483	9.5265	9.61575	29	23	27	28	29	23	27	28	65.3	55.4	61.7	65.3	314.9	215.66	247.72	323.31
ATXN1L	Ataxin-1-like		7.98334		8.64512	8.58891	2		11	9	2		11	9	4.8		24.8	22.1	4.7533		34.569	33.98
ATXN2	Ataxin-2		9.20397	9.11871		9.0996	28	27		24	2	27		24	38.8	27.6		37.1	194.33	148.83		123.7
ATXN2L	Ataxin-2-like protein		9.43967	8.6211	9.46761	9.3263	39	36	42	32	1	1	41	1	39.3	31.6	43.3	33.8	3.32	3.7876	294.54	2.1102
ATXN3	Ataxin-3		9.1911	9.2984	9.05239	9.14707	14	13	12	13	14	13	12	13	57.1	44.9	54.2	56.5	105.28	159.59	106.03	141.94
ATXN7	Ataxin-7			7.57808	7.94964	7.91823		1	3	2		1	3	2		2	5.5	3.3		2.0334	4.1437	5.691
ATXN7L3	Ataxin-7-like protein 3		8.13474	8.61224	8.76149	8.48981	2	3	5	2	2	3	5	2	18.8	16.2	25.6	10.7	22.924	15.809	73.46	14.255
ATXN7L3B	Putative ataxin-7-like protein 3B		9.47057	9.37717	9.33934	9.27674	4	3	3	4	4	3	3	4	59.8	44.3	44.3	59.8	31.166	35.462	30.208	19.02
AUH	Methylglutaconyl-CoA hydratase, mitochondrial		8.7642	8.5401	8.67706	8.78636	9	3	7	10	9	3	7	10	26.5	12.8	19.8	29.8	12.377	2.1818	6.1022	20.88
AUNIP	Aurora kinase A and ninein-interacting protein				7.80474				1				1				3.4				1.9665
AUP1	Ancient ubiquitous protein 1		9.25182	8.89725	9.32846	9.27147	13	8	15	14	13	8	15	14	42.4	22	40	44.4	80.723	14.826	78.691	52.841
AURKA	Aurora kinase A		9.07722	9.11133	9.37906	8.91924	19	18	24	14	18	17	23	13	59.8	53.3	65.8	47.1	68.78	69.541	221.13	40.019
AURKAIP1	Aurora kinase A-interacting protein				8.72074	8.68156			2	1			2	1			11.6	5			3.49	1.4923
AURKB	Aurora kinase B		9.16222	9.0485	9.15967	9.03464	16	13	17	14	15	12	16	13	52.3	46.2	56.4	50.3	57.249	42.057	56.343	45.777
AUTS2	Autism susceptibility gene 2 protein			8.37791				5				5				6.7				7.7389
AVEN	Cell death regulator Aven		8.91958	8.75745	8.81542	8.35342	9	7	12	4	9	5	12	4	30.4	30.9	40.1	18.5	33.596	16.901	55.239	8.3677
AVL9	Late secretory pathway protein AVL9 homolog		9.03568	9.02697	8.95484	9.16767	19	20	19	25	19	20	19	25	48.3	48	48.6	62	84.465	72.352	111.84	154.69
AXIN1	Axin-1		8.09932		8.25575	7.93589	3		8	2	3		8	2	5.8		16.3	4	1.5899		8.9111	2.8845
AXIN2	Axin-2				8.19787				4				4				9.5				10.102
AXL	Tyrosine-protein kinase receptor UFO;Receptor protein-tyrosine kinase		8.77459	9.18452	7.33931	9.00517	17	22	2	21	16	22	1	21	25.1	33.2	3.8	31.7	71.523	92.623	4.4215	131.8
AZGP1	Zinc-alpha-2-glycoprotein					8.05494				2				2				12.3				5.7392
AZI2	5-azacytidine-induced protein 2		8.68819	8.64807	8.42007	8.32693	9	7	4	4	9	7	4	4	29.6	20.1	12.2	17.6	29.132	13.029	7.6834	14.491
B2M	Beta-2-microglobulin;Beta-2-microglobulin form pI 5.3		9.34578	9.60531	9.51	10.045	3	4	4	4	3	4	1	1	35.3	41.2	37.8	37.8	20.573	11.652	36.631	38.423
B3GALNT1	UDP-GalNAc:beta-1,3-N-acetylgalactosaminyltransferase 1			8.40833	8.44172	8.66573		3	3	6		3	3	6		15.1	13.9	29.9		8.7467	8.9672	17.462
B3GALNT2	UDP-GalNAc:beta-1,3-N-acetylgalactosaminyltransferase 2		8.24772	8.44943	8.10355	7.62401	1	5	3	1	1	5	3	1	3.4	13.6	7.6	2.6	1.8089	15.107	11.608	2.7363
B3GALT4	Beta-1,3-galactosyltransferase 4					8.44878				2				2				8.7				10.473
B3GALT5	Beta-1,3-galactosyltransferase 5		8.47607			8.81757	2			9	2			9	7.3			30.9	1.489			38.181
B3GALT6	Beta-1,3-galactosyltransferase 6		8.76294	8.91485	8.66649	8.55116	6	6	6	5	6	6	6	5	22.2	24	24	16.1	16.262	30.139	16.042	11.521
B3GALTL	Beta-1,3-glucosyltransferase		8.84541	8.91736	8.71711		10	10	7		10	10	7		35.5	17.5	23.7		45.479	20.884	18.346
B3GAT3	Galactosylgalactosylxylosylprotein 3-beta-glucuronosyltransferase 3		9.09738	9.08431	8.99443	8.88307	11	9	9	8	11	9	9	8	41.5	31.7	36.7	38.2	57.685	38.431	42.218	33.259
B3GNT2	N-acetyllactosaminide beta-1,3-N-acetylglucosaminyltransferase 2		8.29344		8.71127	8.79049	3		9	10	3		9	10	11.5		31.6	38.9	7.3708		31.344	39.511
B3GNT3	N-acetyllactosaminide beta-1,3-N-acetylglucosaminyltransferase 3				8.07884	9.08935			1	8			1	8			3.2	23.9			3.4122	31.795
B3GNT7	UDP-GlcNAc:betaGal beta-1,3-N-acetylglucosaminyltransferase 7					8.67055				4				4				14.7				14.708
B3GNT9	UDP-GlcNAc:betaGal beta-1,3-N-acetylglucosaminyltransferase 9				7.7972	7.66811			1	1			1	1			4	7.7			2.0388	1.4888
B3GNTL1	UDP-GlcNAc:betaGal beta-1,3-N-acetylglucosaminyltransferase-like protein 1			8.43284	7.96202			2	2			2	2			12	12			4.2623	1.9934
B4GALNT1	Beta-1,4 N-acetylgalactosaminyltransferase 1		8.34032	8.37472			6	6			6	6			13.1	14.3			13.049	8.2962
B4GALNT3	Beta-1,4-N-acetylgalactosaminyltransferase 3				8.11416				3				3				3.6				7.5228
B4GALT1	Beta-1,4-galactosyltransferase 1;Lactose synthase A protein;N-acetyllactosamine synthase;Beta-N-acetylglucosaminylglycopeptide beta-1,4-galactosyltransferase;Beta-N-acetylglucosaminyl-glycolipid beta-1,4-galactosyltransferase;Processed beta-1,4-galactosyltransferase 1		9.00702	8.95608	9.15751	8.99812	6	4	5	6	6	4	5	6	24.9	13.8	18.7	24.9	67.304	64.343	106.52	79.761
B4GALT2	Beta-1,4-galactosyltransferase 2;Lactose synthase A protein;N-acetyllactosamine synthase;Beta-N-acetylglucosaminylglycopeptide beta-1,4-galactosyltransferase;Beta-N-acetylglucosaminyl-glycolipid beta-1,4-galactosyltransferase		7.90248			7.93198	2			1	2			1	6.5			6.2	2.0965			1.3849
B4GALT3	Beta-1,4-galactosyltransferase 3;N-acetyllactosamine synthase;Beta-N-acetylglucosaminylglycopeptide beta-1,4-galactosyltransferase;Beta-N-acetylglucosaminyl-glycolipid beta-1,4-galactosyltransferase		8.73752	8.01212	8.70425	8.66452	7	1	6	7	7	1	6	7	28.5	3.1	25.4	27.5	24.682	2.1302	26.126	27.481
B4GALT4	Beta-1,4-galactosyltransferase 4;N-acetyllactosamine synthase;Lactotriaosylceramide beta-1,4-galactosyltransferase		8.93695	9.14491	9.0355	8.94312	10	14	11	8	10	14	11	8	34	44.5	36	29.4	21.678	35.761	52.704	27.126
B4GALT5	Beta-1,4-galactosyltransferase 5		8.81686	8.7399	8.70829	8.93707	6	7	7	8	6	7	7	8	20.6	25.6	22.7	24.7	28.313	18.118	26.145	36.603
B4GALT7	Beta-1,4-galactosyltransferase 7;Xylosylprotein 4-beta-galactosyltransferase			8.74937	8.51214	8.51416		7	4	6		7	4	6		26.9	18.3	23.5		13.028	9.4811	11.332
B4GAT1	Beta-1,4-glucuronyltransferase 1		9.27634	8.97914	9.13279	8.8687	13	8	11	9	13	8	11	9	46.5	26.3	36.6	28	115.67	48.341	88.295	48.487
B9D1	B9 domain-containing protein 1		8.69313	8.41081		8.3139	3	2		1	3	2		1	29.3	20.3		11.2	0.79282	1.1713		2.3821
B9D2	B9 domain-containing protein 2		8.59101	8.37816		8.36004	2	1		1	2	1		1	28	16		16	16.513	14.001		8.7246
BABAM1	BRISC and BRCA1-A complex member 1		9.11101	9.01759	9.12705	9.09391	13	9	14	14	13	9	14	14	58.4	36.8	65.3	65.3	64.374	56.271	127.99	100.57
BACE2	Beta-secretase 2		8.09235	8.13262		8.37268	2	2		4	2	2		4	5.6	5.6		13.2	1.4659	5.0619		17.993
BACH1	Transcription regulator protein BACH1		8.79028	8.52738	8.67435	8.82944	24	10	17	22	24	10	17	22	41.7	20.1	32.1	41.2	141.94	38.598	61.483	149.4
BACH2	Transcription regulator protein BACH2		7.48924				1				1				2.3				5.398
BAD	Bcl2-associated agonist of cell death		8.93634	9.28327	8.98198	8.83351	5	7	7	4	5	7	7	4	51.8	56.3	62.5	42.3	31.477	48.768	55.348	29.097
BAG1	BAG family molecular chaperone regulator 1		9.08603	9.13264	9.01704	8.86316	12	11	9	8	12	11	9	8	35.4	47	29.6	24.9	60.98	56.591	71.014	46.981
BAG2	BAG family molecular chaperone regulator 2		9.61749	9.47678	9.61446	9.61311	15	14	15	15	15	14	15	15	68.7	68.7	68.7	68.7	156.27	159.23	191.05	161.62
BAG3	BAG family molecular chaperone regulator 3		9.15607	9.36836	9.2216	9.19504	29	19	30	26	29	1	30	26	65.4	37	68.9	58.4	151.12	3.0102	235.24	155.47
BAG4	BAG family molecular chaperone regulator 4		8.83381	8.73164	8.93493	9.03954	6	6	11	10	6	6	11	10	23.6	24.7	35.2	35.9	36.432	39.4	73.895	81.444
BAG5	BAG family molecular chaperone regulator 5	orf9b	9.2812	9.10421	9.11981	9.29841	18	16	19	20	18	16	19	20	43.8	38.9	45.6	49	128.28	76.199	130.07	156.1
BAG6	Large proline-rich protein BAG6 (BAG family molecular chaperone regulator 6) (BCL2-associated athanogene 6) (BAG-6) (HLA-B-associated transcript 3) (Protein G3) (Protein Scythe)		8.41559		8.43072	8.58557	10		10	10	1		1	1	62.6		62.6	62.6	24.524		14.039	21.046
BAHD1	Bromo adjacent homology domain-containing 1 protein		7.74201	8.13206	8.24133	7.65588	1	4	4	1	1	4	4	1	1.7	6.4	7.3	2.1	3.5521	12.196	25.825	5.114
BAIAP2	Brain-specific angiogenesis inhibitor 1-associated protein 2		9.34367	9.35097	9.37211	9.36589	29	30	36	35	1	1	1	1	64.6	69.5	73.2	71.8	3.711	298.98	5.0495	2.609
BAIAP2L1	Brain-specific angiogenesis inhibitor 1-associated protein 2-like protein 1		9.2117	8.55375	9.31692	9.37406	27	8	35	31	27	8	35	31	53.8	22.5	75.3	69.1	124.27	11.806	241.24	261.78
BAIAP2L2	Brain-specific angiogenesis inhibitor 1-associated protein 2-like protein 2				7.95824	8.71913			4	11			4	11			10.7	24.3			4.5963	29.568
BAK1	Bcl-2 homologous antagonist/killer		9.33695		9.11067	9.34123	5		3	5	5		3	5	40.3		28	40.3	38.137		21.593	65.634
BAMBI	BMP and activin membrane-bound inhibitor homolog		8.19124		8.67851		1		3		1		3		11.2		20.4		0.82915		5.8861
BANF1	Barrier-to-autointegration factor;Barrier-to-autointegration factor, N-terminally processed		9.8891	9.8549	9.88503	9.8983	7	6	6	6	7	6	6	6	58.4	58.4	56.2	58.4	27.567	33.65	29.431	25.657
BANF2	Barrier-to-autointegration factor-like protein				8.56017				1				1				23.8				1.0262
BANP	Protein BANP		8.89866	8.70672	8.69574	8.68899	11	6	9	10	11	6	9	10	25.2	15.6	20	23.8	54.145	40.799	30.389	54.086
BAP1	Ubiquitin carboxyl-terminal hydrolase BAP1		8.54819	8.62826	8.74431	7.96634	10	8	14	4	1	8	14	4	19.8	14.7	25.8	6.8	23.891	16.403	36.13	4.528
BAP18	Chromatin complexes subunit BAP18		9.4894	8.42482	9.26378	9.42252	10	7	10	9	3	1	10	3	79.1	82.6	79.1	78.5	74.062	5.1753	48.113	73.858
BARD1	BRCA1-associated RING domain protein 1		8.44636	8.73438	8.65339	8.69227	8	18	16	17	8	7	16	17	16.9	28.8	29	35.5	26.452	41.004	77.521	67.107
BARGIN	Bargin (Chimeric SH3BP1-PDXP protein)			8.68261				12				0				22.6				37.356
BARX2	Homeobox protein BarH-like 2					7.74783				1				1				5.4				2.7538
BASP1	Brain acid soluble protein 1		9.5504	10.0379	9.5563		14	19	15		14	19	15		67.4	85.5	85		94.335	250.02	115.98
BAT3	Large proline-rich protein BAG6		9.59107	9.50944	9.48464	9.62484	31	29	34	33	22	29	25	24	39	31.9	40.1	39.5	282.83	167.82	297.28	323.31
BAX	Apoptosis regulator BAX		9.68352	9.57963	9.42711	9.55249	10	7	6	7	10	7	6	7	62.6	44.3	51.2	51.8	73.344	84.721	38.528	62.728
BAZ1A	Bromodomain adjacent to zinc finger domain protein 1A		9.04647	8.90534	8.83956	9.00588	51	43	44	43	51	43	44	43	38.4	34.1	33.9	34.3	280.74	181.31	198.04	194.19
BAZ1B	Tyrosine-protein kinase BAZ1B		9.18846	9.38785	9.25027	9.06607	56	67	67	54	56	67	67	54	41.4	47.1	48.2	41.1	261.82	323.01	323.31	258.49
BAZ2A	Bromodomain adjacent to zinc finger domain protein 2A		8.9583	8.98308	9.10817	8.92398	39	39	46	34	39	39	46	34	29.3	30.2	30.9	25.9	197.85	193.94	323.31	197.39
BAZ2B	Bromodomain adjacent to zinc finger domain protein 2B				8.21026	8.28376			10	4			10	4			6.9	2.2			41.348	3.5785
BBC3	Bcl-2-binding component 3		8.88302				3				3				19.8				3.0299
BBS1	Bardet-Biedl syndrome 1 protein		8.35308	8.65726	8.17367	8.46904	6	10	3	11	6	10	3	11	16.5	25.1	7.1	30.9	17.114	19.755	5.5745	38.406
BBS2	Bardet-Biedl syndrome 2 protein		8.3928	8.75516	8.19316	8.4518	7	14	4	10	7	14	4	10	13.2	21.2	7.7	18.1	27.875	30.567	12.43	31.765
BBS4	Bardet-Biedl syndrome 4 protein		8.76348	8.53197	8.40949	8.42642	9	7	2	5	9	7	2	5	22.7	19.1	15	15.2	33.713	7.5857	1.8395	14.03
BBS5	Bardet-Biedl syndrome 5 protein			8.14448		8.54127		2		1		2		1		7.8		34		2.5023		2.2876
BBS7	Bardet-Biedl syndrome 7 protein		8.58977	8.80105	7.79346	8.31869	12	17	2	7	12	17	2	7	21	30.3	5.4	13.4	32.319	69.869	4.025	18.277
BBS9	Protein PTHB1		7.92423	8.79719		8.14925	1	17		3	1	17		3	4.8	24.9		5.8	7.1518	25.076		22.242
BBX	HMG box transcription factor BBX		8.66081	8.74066		8.51524	12	14		10	12	14		10	20	24.3		18.4	41.462	55.968		43.459
BCAM	Basal cell adhesion molecule		9.16395	9.04103	9.52388	9.02837	21	12	27	19	21	1	27	19	47.9	26	54	45.7	147.52	2.9187	270.35	173.88
BCAP29	B-cell receptor-associated protein 29		8.89898	8.95316	9.03319	8.63791	6	6	8	4	6	6	8	4	28.3	23.7	31.3	26.5	6.634	15.208	23.432	6.5353
BCAP31	B-cell receptor-associated protein 31		9.78321	9.82216	9.76278	9.86473	16	16	17	17	16	16	17	17	43.9	48.6	48	45.1	77.969	99.122	83.711	118.08
BCAR1	Breast cancer anti-estrogen resistance protein 1		9.02736	9.27359	9.11043	9.40157	26	28	28	32	24	28	27	31	42.5	51.8	46.4	54.1	156.4	158.67	232.71	241.84
BCAR2	Transcriptional-regulating factor 1		7.77858				2				2				3				1.6524
BCAR3	Breast cancer anti-estrogen resistance protein 3		8.21746	8.08045	8.1326	8.3554	8	20	6	10	8	2	6	10	13.8	29.9	12.3	18.1	19.726	5.8127	18.32	43.059
BCAS1	Breast carcinoma-amplified sequence 1				7.96111	9.10051			2	23			2	23			6.9	57.9			9.9017	164.34
BCAS2	Pre-mRNA-splicing factor SPF27		9.57577	9.3751	9.39446	9.59815	14	13	13	14	14	13	13	14	68	67.1	67.1	67.6	125.96	105.53	116.79	198.28
BCAS3	Breast carcinoma-amplified sequence 3		8.7883	8.92039	8.65558	8.57187	17	20	13	12	1	20	13	12	26.9	30.6	22.9	20.5	113.26	108.88	63.807	64.254
BCAS4	Breast carcinoma-amplified sequence 4		8.52117		8.72283	8.69825	5		5	4	5		1	4	32		58.1	49.6	15.737		17.164	14.016
BCAT1	Branched-chain-amino-acid aminotransferase, cytosolic		9.20906	8.75335	9.61678		11	9	16		11	9	16		36.4	30.3	43.1		43.542	19.605	164.77
BCAT2	Branched-chain-amino-acid aminotransferase, mitochondrial;Branched-chain-amino-acid aminotransferase		9.28868	9.2421	9.56317	9.47231	18	15	22	19	18	15	22	19	49	47.7	57.4	55.9	129.65	123.71	247.69	196.28
BCCIP	BRCA2 and CDKN1A-interacting protein		9.6011	9.34816	9.54751	9.51682	14	12	13	14	5	4	5	5	55.1	50.2	52.2	51.6	156.51	5.3698	148.83	185.61
BCDIN3D	Pre-miRNA 5-monophosphate methyltransferase			7.90214				1				1				4.1				1.4731
BCHE	Cholinesterase;Carboxylic ester hydrolase		8.57376				8				8				18.6				26.337
BCKDHA	2-oxoisovalerate dehydrogenase subunit alpha, mitochondrial		9.05866	9.07549	9.2612	9.19937	20	15	22	21	20	15	22	21	59.1	47	61.3	64.1	102.41	54.511	184.9	172.34
BCKDHB	2-oxoisovalerate dehydrogenase subunit beta, mitochondrial		9.17529	9.06534	9.27635	9.31116	8	7	11	11	8	7	11	11	32.4	23.5	35.2	37.5	39.715	20.673	41.638	87.009
BCKDK	[3-methyl-2-oxobutanoate dehydrogenase [lipoamide]] kinase, mitochondrial	nsp12	8.97538	9.01171	8.9215	8.93783	9	8	10	7	9	8	10	7	33.4	20.6	33.4	26.6	51.348	32.441	36.775	43.189
BCL10	B-cell lymphoma/leukemia 10		9.11968	9.46364	9.04265	9.30379	9	14	10	12	9	14	10	12	46.4	59.7	53.6	54.5	43.227	71.461	41.697	51.643
BCL11A	B-cell lymphoma/leukemia 11A		7.97451				2				2				8.3				0.62809
BCL2	Apoptosis regulator Bcl-2		8.43202	9.4162			2	6			1	5			18	45.6			3.542	56.315
BCL2L1	Bcl-2-like protein 1		9.09094	9.22011	9.36459	9.41329	5	7	6	6	4	6	6	6	26.5	45.5	31.5	31.5	23.841	17.038	24.356	26.178
BCL2L11	Bcl-2-like protein 11		8.61201	8.53433	8.54901		3	3	2		3	3	2		31.4	22.3	36.7		9.0082	7.6894	5.1925
BCL2L12	Bcl-2-like protein 12		9.07738	8.47047	8.94022	8.83097	10	4	8	6	10	4	8	6	40.8	14.6	36.8	27.2	32.493	16.113	51.304	35.439
BCL2L13	Bcl-2-like protein 13		9.37858	9.15276	9.28253	9.41587	19	14	19	18	19	14	19	18	57.3	53.3	57.3	53.4	189.68	63.958	124.54	144.69
BCL2L14	Apoptosis facilitator Bcl-2-like protein 14				8.49099	8.80621			7	12			7	12			26.7	44.7			17.455	40.215
BCL2L15	Bcl-2-like protein 15					9.17608				4				4				27				25.962
BCL2L2	Bcl-2-like protein 2;Polyadenylate-binding protein 2		9.44317	9.38119	9.39522	9.43832	13	13	14	11	13	4	14	3	50.2	50.2	51.1	44.7	91.277	62.848	84.143	83.106
BCL3	B-cell lymphoma 3 protein		8.4367	8.66971	7.92601	8.81507	4	7	1	10	4	7	1	10	14.1	24.5	2.9	29.1	11.107	11.12	1.3079	22.058
BCL6	B-cell lymphoma 6 protein				8.20863				4				4				8				13.981
BCL7A	B-cell CLL/lymphoma 7 protein family member A		9.14504		8.2944	8.60716	7		4	4	4		1	2	42.4		16.5	24.3	27.995		1.5698	15.258
BCL7B	B-cell CLL/lymphoma 7 protein family member B		8.85034	8.91807	9.23718	8.76928	6	2	10	3	3	1	7	1	37.6	16.8	61.9	16.4	18.767	9.7244	34.492	12.856
BCL7C	B-cell CLL/lymphoma 7 protein family member C		8.96811	9.10295	8.94591	8.92264	6	6	5	5	5	5	4	4	25.6	34.6	25.3	25.3	64.178	30.563	37.706	38.762
BCL9	B-cell CLL/lymphoma 9 protein		8.36948	8.39868	8.23204	8.07499	8	9	9	5	8	9	9	5	10.4	12	12.1	5	25.801	18.89	22.74	9.9593
BCL9L	B-cell CLL/lymphoma 9-like protein		8.36227	8.86477	8.94099	8.67462	9	18	24	17	9	18	24	17	7.5	18.6	25	16.5	10.458	87.792	122.84	58.719
BCLAF1	Bcl-2-associated transcription factor 1		9.45537	9.43699	9.51255	9.38643	34	33	39	30	1	1	1	1	35.4	34.5	36.9	29.4	11.319	3.8483	11.963	8.2407
BCO1	Beta,beta-carotene 15,15-monooxygenase			8.30866				3				3				9.9				2.5294
BCOR	BCL-6 corepressor		8.74254	7.59254	7.94359	7.97038	43	2	6	8	43	2	3	8	37.2	1.6	5.6	7.8	230.94	3.5483	11.837	17.782
BCORL1	BCL-6 corepressor-like protein 1		8.56418	8.13499	8.47663		21	8	22		21	8	22		22.7	6.1	24.4		41.121	8.9981	57.646
BCR	Breakpoint cluster region protein		8.84449	8.60178	9.02096	8.87997	28	18	36	31	26	15	34	30	29.7	17.1	36.7	31.3	104.25	31.153	196.45	140.33
BCS1L	Mitochondrial chaperone BCS1	orf9c	9.13068	9.19387	9.17811	9.1481	19	16	18	19	19	16	18	19	56.6	47.7	51.8	56.6	111.32	66.908	112.71	110.79
BDH1	D-beta-hydroxybutyrate dehydrogenase, mitochondrial			9.32129	9.30174	9.44035		13	13	15		13	13	15		52.2	48.7	51.9		52.801	67	62.437
BDH2	3-hydroxybutyrate dehydrogenase type 2		9.27755	9.62718	9.21821	9.22194	8	13	7	6	8	13	7	6	41.6	62.2	32.2	35.5	30.538	59.512	38.121	40.176
BDP1	Transcription factor TFIIIB component B homolog					8.08807				4				4				2.6				2.9189
BECN1	Beclin-1		9.0099	8.9964	8.94408	9.10514	16	14	13	16	16	14	13	16	43.1	39.1	34.4	42.9	107.19	96.667	85.531	133.89
BEGAIN	Brain-enriched guanylate kinase-associated protein			7.56128				1				1				3.6				2.4822
BEND3	BEN domain-containing protein 3		8.74008	8.58291	8.79226	8.77563	21	14	24	21	21	14	24	21	33.5	25.5	36.5	33.7	120.54	54.188	128.29	97.706
BEND7	BEN domain-containing protein 7		7.72055	8.17385			1	2			1	2			2.9	10.7			0.7097	16.157
BET1	BET1 homolog		9.59026	9.58737	9.45331	9.63062	2	2	2	2	2	2	2	2	21.8	24.6	21.8	21.8	22.656	15.378	12.281	10.097
BET1L	BET1-like protein		9.18104	8.89009	9.13279	9.25065	5	4	4	5	5	4	4	5	51.4	39.6	44.1	51.4	20.642	12.673	24.03	20.372
BEX1	Protein BEX1			8.6573				2				2				28.9				12.108
BFAR	Bifunctional apoptosis regulator			8.95684				10				10				24.9				26.266
BFSP1	Filensin				8.07587				3				3				10.4				6.0649
BGN	Biglycan				8.76472				7				7				21.7				28.154
BHLHB9	Protein BHLHb9				8.19208				1				1				2.4				-2
BHLHE40	Class E basic helix-loop-helix protein 40			8.65673				8				8				25.5				29.784
BHLHE41	Class E basic helix-loop-helix protein 41					8.68684				8				8				25.7				49.425
BICC1	Protein bicaudal C homolog 1		8.97936	8.36769	9.12098	8.88547	28	32	35	26	28	1	35	26	38.7	37.9	48.4	37.6	129.92	4.2188	254.35	131.81
BICD1	Protein bicaudal D homolog 1		8.66229	8.25974	8.4039	8.63277	25	10	15	24	20	5	10	18	37.2	14	22.2	35.7	81.151	12.424	22.862	59.479
BICD2	Protein bicaudal D homolog 2		9.33767	9.05355	8.94577	9.06884	44	34	37	37	1	29	32	31	54.7	45.5	48.9	47.8	-2	134.24	161.04	163.85
BID	BH3-interacting domain death agonist;BH3-interacting domain death agonist p15;BH3-interacting domain death agonist p13;BH3-interacting domain death agonist p11		9.41807	9.20891	9.30367	9.67039	8	5	8	9	8	5	8	9	55.4	31.3	54.9	61.5	83.522	43.436	64.184	209.05
BIK	Bcl-2-interacting killer				8.76156				2				2				14.4				5.9821
BIN1	Myc box-dependent-interacting protein 1		9.23503	9.30734	9.6883	9.45097	21	19	26	23	19	17	24	23	58.4	43.4	57.1	53.5	162	126.07	287.28	252.64
BIN3	Bridging integrator 3		8.8196	8.76362	8.85415	8.85618	7	6	9	10	7	6	9	10	31.6	26.9	37.9	34.8	19.907	11.042	33.405	16.645
BIRC2	Baculoviral IAP repeat-containing protein 2		8.45494	8.55989	8.7409	8.59428	8	10	20	13	8	10	20	13	17.4	20.1	43.2	27.1	22.876	11.098	47.365	30.943
BIRC5	Baculoviral IAP repeat-containing protein 5		9.08172	9.06889	9.13693	8.90852	4	5	6	4	4	5	6	4	38	55.6	60.6	38	10.548	19.315	14.45	9.2759
BIRC6	Baculoviral IAP repeat-containing protein 6		8.95253	8.92211	9.03529	8.80618	108	88	118	86	24	88	26	20	33.5	27	35.8	28.4	323.31	323.31	323.31	323.31
BIVM-ERCC5	DNA repair protein complementing XP-G cells		8.51025	8.06113		8.18956	15	17		7	15	1		6	16.6	13.2		8.6	57.021	2.4399		25.503
BLM	Bloom syndrome protein		8.83812	8.69722	8.75418	8.82271	39	27	25	42	39	27	25	42	38.8	26.6	26.5	41.1	143.47	77.809	79.985	162.05
BLMH	Bleomycin hydrolase		9.42447	9.50265	9.51287	9.42221	25	25	26	25	25	25	26	25	60.7	55.2	60.9	58.2	148.72	135.6	184.46	167.86
BLNK	B-cell linker protein					8.38264				4				4				13.4				11.768
BLOC1S1	Biogenesis of lysosome-related organelles complex 1 subunit 1		9.02199	8.91264	9.10315	8.72661	5	3	6	3	5	3	6	3	74.7	52	68	52	15.826	8.8048	37.962	7.5036
BLOC1S2	Biogenesis of lysosome-related organelles complex 1 subunit 2		9.37461	9.12553	9.22414	8.99737	6	5	5	3	6	5	5	3	43.7	37.3	43.7	26.8	39.898	51.644	61.682	24.763
BLOC1S3	Biogenesis of lysosome-related organelles complex 1 subunit 3		9.01934	8.93152	9.00292	8.96278	6	7	7	7	6	7	7	7	39.6	44.5	44.1	43.6	60.757	17.011	69.794	35.21
BLOC1S4	Biogenesis of lysosome-related organelles complex 1 subunit 4		9.14913	9.02758	9.02286	8.9311	8	6	7	7	8	6	7	7	51.6	36.6	46.1	40.1	54.487	17.095	50.272	37.42
BLOC1S5	Biogenesis of lysosome-related organelles complex 1 subunit 5		8.90522	8.85531	8.97282	8.83154	7	6	9	7	7	6	9	7	42.2	34.2	58.3	41.2	16.216	10.832	31.593	19.846
BLOC1S6	Biogenesis of lysosome-related organelles complex 1 subunit 6		9.07192	8.5781	8.77453	8.84847	2	2	2	2	2	2	2	2	19.8	20.3	19.8	19.8	68.029	7.7903	31.249	33.222
BLVRA	Biliverdin reductase A		9.45424	9.67683	9.31478	9.46528	3	17	13	13	1	13	13	13	36.3	52	36.5	40.9	0.62526	57.636	35.658	37.809
BLVRB	Flavin reductase (NADPH)		9.94859	9.91072	9.73458	9.97987	12	7	11	11	12	2	11	11	65.5	49.5	65.5	65.5	101.93	15.32	112.12	94.194
BLZF1	Golgin-45		8.57702		8.19727	8.57457	8		3	3	8		3	3	26.8		8.5	11	19.794		3.5692	5.3479
BMP1	Metalloendopeptidase;Bone morphogenetic protein 1		8.13625	8.42598	8.24824	7.68993	1	10	7	1	1	10	7	1	8.5	13.6	14.4	3.7	1.3778	14.37	16.482	2.6828
BMP2K	BMP-2-inducible protein kinase		8.66323	9.0642	8.85477	8.60728	18	31	23	17	17	29	21	15	25.1	41.9	31.9	25.1	61.73	121.63	120.37	94.156
BMP4	Bone morphogenetic protein 4				7.85131				2				2				5.1				1.0468
BMP7	Bone morphogenetic protein 7				8.39754				3				3				9.9				10.357
BMP8B	Bone morphogenetic protein 8B;Bone morphogenetic protein 8A				7.75056				1				1				5.2				1.6829
BMPR1A	Bone morphogenetic protein receptor type-1A		8.56155	8.50406	8.55856	8.10139	7	6	6	4	5	6	6	4	18.4	16	16	11.5	34.237	15.599	22.049	7.8116
BMPR1B	Bone morphogenetic protein receptor type-1B		8.01194				4				2				10.6				10.788
BMPR2	Bone morphogenetic protein receptor type-2		8.17978	9.16859	8.05292	8.47516	6	35	4	11	6	35	4	11	7.2	44.8	5.8	18.1	3.6709	195.77	17.186	28.457
BMS1	Ribosome biogenesis protein BMS1 homolog		9.1692	9.19714	9.20179	9.13956	34	38	39	35	34	38	39	35	35	35.2	36.2	35.2	211.87	206.6	194.93	207.4
BNIP1	Vesicle transport protein SEC20		9.38108	9.29892	9.17965	9.29095	14	14	14	15	14	14	14	15	64.5	65.4	64.9	68.4	145.55	105.17	111.81	150.34
BNIP2	BCL2/adenovirus E1B 19 kDa protein-interacting protein 2		8.71994	8.81147	8.57872	8.59259	8	5	6	4	8	5	6	4	14.7	12.8	15.2	10.1	8.9811	9.751	17.533	9.4646
BNIP3	BCL2/adenovirus E1B 19 kDa protein-interacting protein 3		8.25367	8.83177	7.82411	7.94161	1	2	1	1	1	2	1	1	5	9.8	5	5	2.6179	3.0926	1.6396	1.4855
BNIP3L	BCL2/adenovirus E1B 19 kDa protein-interacting protein 3-like		8.15315	8.51337	8.24896	8.48065	1	1	1	1	1	1	1	1	8.1	8.4	8.1	8.1	1.9895	5.3015	2.2364	3.767
BOD1	Biorientation of chromosomes in cell division protein 1		8.97414	8.66033	8.83719	8.79972	10	6	8	7	4	4	6	5	61.1	24.7	54.1	38.9	26.805	8.9955	30.964	17.921
BOD1L1	Biorientation of chromosomes in cell division protein 1-like 1		8.7629	8.84109	9.04844	8.6201	57	25	71	43	55	1	69	41	29.7	10.2	32.1	22.9	323.31	-2	323.31	253.79
BOLA1	BolA-like protein 1		9.14029		9.0204	8.953	7		7	6	7		7	6	73.7		73.7	61.3	45.89		36.878	32.787
BOLA2	BolA-like protein 2		9.51631		9.81024	9.44435	4		5	4	2		3	2	34.9		72.1	34.9	13.653		71.369	12.62
BOLA2B	BolA-like protein 2		9.56045	9.54264		9.33988	4	4		4	0	1		0	17.3	34.9		17.3	41.498	72.696		41.569
BOLA3	BolA-like protein 3		9.35318	9.24077	9.231	9.25794	5	4	4	5	5	4	4	5	43	36.4	36.4	43	13.733	15.363	19.498	28.586
BOP	Protein Bop		7.916			8.47373	2			2	2			2	6.9			10.2	2.7745			1.9826
BOP1	Ribosome biogenesis protein BOP1		9.30598	9.2972	9.32759	9.32059	26	24	24	26	26	24	24	26	48.4	41.9	39	40.9	131.76	118.57	117.56	226.21
BPGM	Bisphosphoglycerate mutase		9.17247	9.40674	8.78246	9.19045	12	12	6	10	12	12	6	10	50.2	50.6	29	42.5	67.668	90.048	31.545	72.219
BPHL	Valacyclovir hydrolase		9.10079	8.86315	9.09055	9.01981	11	5	13	11	11	2	13	11	51.8	17.5	58	51.8	34.829	4.9446	43.468	32.633
BPIFB1	BPI fold-containing family B member 1				8.79436	9.60775			13	22			13	22			32.4	57.4			51.016	136.22
BPIFB6	BPI fold-containing family B member 6 (Bactericidal/permeability-increasing protein-like 3)					8.46218				1				1				15.9				-2
BPNT1	3(2),5-bisphosphate nucleotidase 1		9.64617	9.54444	9.52598	9.59628	17	17	17	16	2	8	2	1	61.5	58.4	58.8	55.7	12.065	126.46	4.7731	4.1479
BPTF	Nucleosome-remodeling factor subunit BPTF		8.73744	7.72953	8.88394	8.46751	53	47	76	33	2	0	2	33	22.6	21.6	33	15.6	167.12	5.7615	15.856	92.151
BRAF	Serine/threonine-protein kinase B-raf		8.80101	8.79875	8.98691	8.59591	16	17	21	15	10	10	15	9	28.8	29.4	37.6	25.6	59.407	44.491	91.151	26.638
BRAP	BRCA1-associated protein		9.10945	8.75751	9.08545	9.01306	28	15	23	23	28	0	1	23	68.4	37.7	55.6	62	222.3	31.358	209.8	167.89
BRAT1	BRCA1-associated ATM activator 1		9.3155	9.06597	9.03294	9.20484	35	15	34	35	35	1	34	35	61.3	18.3	58.5	61.3	323.31	1.8724	190.51	268.42
BRCA1	Breast cancer type 1 susceptibility protein		8.67377	8.32443	8.70556	8.82049	28	13	36	38	28	6	36	38	23.2	8.3	29.4	30.9	118.08	45.976	145.61	188.43
BRCA2	Breast cancer type 2 susceptibility protein		7.8544		8.33379	7.80475	10		32	8	9		32	8	4.6		16.5	3.5	19.321		110.27	11.388
BRCC3	Lys-63-specific deubiquitinase BRCC36		9.19202	9.15481	9.24784	9.31824	14	13	14	15	2	1	1	15	50.3	47.3	51.9	52.2	107.98	79.747	122.15	153.54
BRD1	Bromodomain-containing protein 1		8.55565	8.44252	8.87185	8.56471	15	14	33	18	15	13	1	17	19.2	15.2	41.8	23.8	43.276	28.331	127.88	55.814
BRD2	Bromodomain-containing protein 2	(E) VEMP	9.36224	9.06059	8.99351	9.12605	36	25	23	26	4	21	20	23	49.8	37.6	38.7	42.5	178.86	90.965	105.45	99.71
BRD3	Bromodomain-containing protein 3		9.13193	9.00393	9.07531	8.95482	21	21	22	21	14	14	15	14	35	31.2	32.8	32.4	86.458	60.591	64.154	49.552
BRD4	Bromodomain-containing protein 4	(E) VEMP	9.15026	9.11922	9.14815	9.02043	31	27	31	25	22	19	24	18	25.8	20.9	27.5	20.6	121.66	86.646	157.88	113.11
BRD7	Bromodomain-containing protein 7		8.91802	8.82541	9.13424	8.6946	17	17	27	14	17	17	1	14	39	35.6	54.7	30	105.29	63.493	3.1498	50.211
BRD8	Bromodomain-containing protein 8		9.07336	8.84635	8.96267	8.8902	24	17	24	18	24	17	24	18	35.2	23.5	34.2	27	153.01	60.627	123.53	90.244
BRD9	Bromodomain-containing protein 9		8.62243	8.55364	8.96664	8.53407	8	6	18	7	8	6	18	7	27.5	16.4	51.9	25.1	39.301	11.101	92.386	20.689
BRE	BRCA1-A complex subunit BRE		9.2792	9.17632	9.26987	9.27928	13	13	14	14	13	13	14	14	47	39.7	49.1	47.3	77.176	62.159	92.327	107.88
BRF1	Transcription factor IIIB 90 kDa subunit		8.74462	8.74475	8.60944	8.59372	12	14	10	9	12	14	10	9	29.4	28.7	19.1	22.8	45.866	30.014	50.045	29.574
BRF2	Transcription factor IIIB 50 kDa subunit					8.01495				2				2				4.5				1.4395
BRI3	Brain protein I3		9.01223	9.34745	8.98112	9.07125	1	1	1	1	1	1	1	1	16.3	16.3	16.3	16.3	14.236	26.219	24.966	19.557
BRI3BP	BRI3-binding protein		9.30593	9.42314	9.30253	9.54695	3	4	4	4	3	4	4	4	15.2	19.6	17.4	17.4	60.995	77.61	82.139	99.769
BRIP1	Fanconi anemia group J protein		8.41313	8.77474	8.23471	7.94979	21	33	16	5	21	33	16	5	19.9	32.9	16.3	6.4	54.27	90.646	33.706	9.3373
BRIX1	Ribosome biogenesis protein BRX1 homolog		9.38947	9.27019	9.4156	9.34467	21	16	25	21	21	2	25	21	64.6	57.2	68.3	66.3	144.76	7.1572	177.01	131.07
BRK1	Protein BRICK1		9.50774	9.33715	9.43553	9.42723	6	6	6	7	6	6	6	7	64	64	64	65.3	19.097	21.667	30.507	42.453
BRMS1	Breast cancer metastasis-suppressor 1		8.96152	8.69684	8.86735	8.85986	8	4	7	5	8	4	7	5	30.7	24	27	26.6	42.008	10.696	49.199	40.148
BRMS1L	Breast cancer metastasis-suppressor 1-like protein		8.93091	8.65071	8.68908	8.88451	12	7	9	10	12	7	9	10	45.5	34.2	42.5	44.4	70.275	14.893	48.49	42.838
BROX	BRO1 domain-containing protein BROX		9.30903	9.23356	9.13416	9.33984	10	9	8	11	10	9	8	11	36.7	30.7	30.3	38.5	72.944	63.683	68.358	82.57
BRP44L	Mitochondrial pyruvate carrier 1		8.79255		8.66113	8.78687	2		1	1	2		1	1	45.5		13.6	13.6	2.6642		1.2028	1.4488
BRPF1	Peregrin		8.5718	8.3455	8.32969	8.1819	18	2	11	5	17	2	10	4	17.3	1.8	11.4	5.4	35.033	0.93346	18.45	11.422
BRPF3	Bromodomain and PHD finger-containing protein 3			8.0315	8.54398	8.41529		7	21	16		6	20	14		8.1	24.4	19.5		3.8639	43.953	32.947
BRSK2	Serine/threonine-protein kinase BRSK2		8.44068		8.23984		6		4		5		4		15.7		12.7		28.414		6.4542
BRWD1	Bromodomain and WD repeat-containing protein 1			8.22037	7.4718			17	3			1	2			9.7	1.6			24.676	0.97454
BRWD3	Bromodomain and WD repeat-containing protein 3		8.74727			7.8368	5			5	3			3	4.1			3.8	1.8085			6.97
BSCL2	Seipin				8.85581				1				1				17.3				1.7801
BSDC1	BSD domain-containing protein 1		9.21066	9.03155	8.85629	9.20901	15	11	9	17	15	2	9	17	46.7	40.9	32.9	49.1	161.85	104.13	90.719	113.65
BSG	Basigin		9.98822	9.76074	9.69789	9.76496	13	10	11	11	5	10	4	4	59.9	39.8	49.8	49.8	179.18	175.99	144.01	206.63
BSPRY	B box and SPRY domain-containing protein				8.67997	8.87666			11	12			11	12			28.6	33.6			34.356	33.617
BST1	ADP-ribosyl cyclase/cyclic ADP-ribose hydrolase 2		8.67152	8.91717		8.24894	6	7		2	6	7		2	23.7	26.3		12.9	19.695	23.639		2.27
BST2	Bone marrow stromal antigen 2			8.94326	8.72128	9.34796		5	3	6		5	3	6		23.1	19.6	23.9		13.839	11.092	69.871
BTAF1	TATA-binding protein-associated factor 172		9.12284	9.0019	9.06523	9.07429	58	49	54	45	58	49	54	45	40.8	32.1	38.6	33.3	322.7	213.27	323.31	211.2
BTBD1	BTB/POZ domain-containing protein 1		8.84268	8.6002	8.37221	8.49251	11	8	6	4	8	5	4	3	27.2	18.9	17.4	11.2	32.539	11.572	12.782	19.96
BTBD10	BTB/POZ domain-containing protein 10		8.56374	8.60611	8.54809	8.16405	4	5	6	3	4	5	6	3	13.8	16.6	19	11.2	27.19	11.037	48.099	19.812
BTBD11	Ankyrin repeat and BTB/POZ domain-containing protein BTBD11		8.57985	8.07611			14	2			13	2			15.7	10.1			31.669	1.8376
BTBD16	BTB/POZ domain-containing protein 16		8.25938				2				2				3.6				0.65561
BTBD2	BTB/POZ domain-containing protein 2		8.52159	8.83755	8.63335	8.30623	7	9	7	3	4	6	5	2	15	20	16.4	8	11.996	14.576	15.015	6.3684
BTBD7	BTB/POZ domain-containing protein 7			8.12329				2				2				5.5				0.91959
BTBD9	BTB/POZ domain-containing protein 9		8.07885	8.46757	8.39855	8.24714	2	8	4	4	2	8	4	4	10.7	21.1	20.4	12.7	6.2042	31.346	15.462	16.47
BTC	Probetacellulin;Betacellulin					8.51139				1				1				11.2				4.3697
BTD	Biotinidase		8.537	8.63938			4	3			4	3			9	7			11.888	13.068
BTF3	Transcription factor BTF3		10.0321	9.87092	9.79469	9.88214	12	12	13	11	2	1	3	2	71.8	67	75.2	68	178.16	3.311	157.62	133.14
BTF3L4	Transcription factor BTF3 homolog 4;Transcription factor BTF3		9.8261	9.49908	9.68194	9.85307	10	9	8	10	10	2	8	10	71.5	43.7	53.8	68.4	116.69	73.953	90.665	110.52
BTG1	Protein BTG1		8.04639			8.3685	3			2	3			2	22.8			16.4	3.5882			8.8802
BTG3	Protein BTG3		8.30704	9.05652	8.41635	8.43134	2	2	2	2	2	2	2	2	12.3	22.3	20.4	25.2	16.209	2.8317	4.7072	4.08
BTN1A1	Butyrophilin subfamily 1 member A1				8.64576				8				8				17.7				27.335
BTN2A1	Butyrophilin subfamily 2 member A1		8.73192		8.41101	8.449	7		3	6	7		3	6	22.5		11.4	20.4	35.024		7.5902	14.821
BTN3A2	Butyrophilin subfamily 3 member A2;Butyrophilin subfamily 3 member A1;Butyrophilin subfamily 3 member A3				7.96426	8.63092			1	10			1	4			10.4	38.4			1.4573	33.905
BTN3A3	Butyrophilin subfamily 3 member A3;Butyrophilin subfamily 3 member A1;Butyrophilin subfamily 3 member A2		8.38831			8.97713	4			16	3			9	14			33.4	1.3392			41.239
BTRC	F-box/WD repeat-containing protein 1A			7.62427				10				1				21.9				1.3088
BUB1	Mitotic checkpoint serine/threonine-protein kinase BUB1		9.01492	8.82394	8.92894	8.83921	36	13	34	30	36	1	34	30	45.8	18.1	44.4	40.7	228.41	2.4593	215.8	140.54
BUB1B	Mitotic checkpoint serine/threonine-protein kinase BUB1 beta		9.00192	9.02635	8.91998	8.68395	39	39	34	22	8	39	6	22	48.4	47.2	41	33.8	261.46	202.18	261.88	105.55
BUB3	Mitotic checkpoint protein BUB3		9.6279	9.66351	9.64884	9.57275	15	16	18	16	15	16	18	16	59.2	59.5	73.6	71.2	126.18	139.06	144.74	159.09
BUD13	BUD13 homolog		8.64939	8.79344	9.03191	8.61433	12	12	16	11	12	12	16	11	24.1	22.5	28.4	22.5	32.867	27.112	70.548	28.33
BUD31	Protein BUD31 homolog		9.50098	9.60751	9.58039	9.28485	9	10	10	8	9	10	10	8	53.5	58.3	58.3	52.8	22.878	29.339	40.364	33.562
BYSL	Bystin		9.40212	9.3115	9.35446	9.23031	21	21	24	20	21	21	24	20	55.8	55.6	56.1	53.5	166.14	85.88	226.94	112.52
BZW1	Basic leucine zipper and W2 domain-containing protein 1		9.72438	9.62554	9.65152	9.63287	18	19	21	19	17	18	20	18	36.3	35.1	44.9	39.9	17.654	19.595	29.952	34.906
BZW2	Basic leucine zipper and W2 domain-containing protein 2	(M) VME1	9.57277	9.44768	9.62299	9.68953	26	23	26	28	25	22	25	27	57.4	47.8	55.6	61	76.45	79.407	89.145	118.36
C10orf11	Leucine-rich repeat-containing protein C10orf11				8.42983	9.08526			3	4			3	4			13.3	18.6			7.2026	6.1383
C10orf32-ASMT	UPF0693 protein C10orf32		9.1881	8.99544	9.1025	8.90401	4	3	5	3	4	3	5	3	60.4	44.3	61.3	44.3	39.264	9.8507	40.35	12.126
C10orf35	Uncharacterized protein C10orf35		8.85375	8.67051	8.83988	8.57842	2	2	2	2	2	2	2	2	22.3	22.3	22.3	16.5	8.5768	4.5169	27.595	5.501
C10orf54	Platelet receptor Gi24		7.80494	8.54006		8.8352	1	2		3	1	2		3	2.6	6.8		9.6	1.0251	8.0335		19.896
C10orf67	Uncharacterized protein C10orf67		8.08181				2				2				3.8				-2
C10orf76	UPF0668 protein C10orf76		8.94437	8.99449	8.85027	8.77457	16	14	14	15	16	14	14	15	26.3	23.5	23.5	24.8	50.413	85.041	61.355	56.379
C10orf88	Uncharacterized protein C10orf88		8.87219	8.85107	8.39394	8.57856	15	6	5	9	15	1	5	9	47.2	19.6	22	33.3	98.324	3.566	13.527	39.576
C10orf90	Centrosomal protein C10orf90		8.65582				2				2				2.7				1.0928
C11orf30	Protein EMSY		8.583	8.28787			22	7			22	7			29.4	6.7			68.033	5.2718
C11orf31	Selenoprotein H		9.43432		8.6885	9.33596	7		3	7	7		3	7	56.2		35.5	56.2	25.253		8.2413	28.86
C11orf49	UPF0705 protein C11orf49		8.46459				4				4				16.3				11.283
C11orf52	Uncharacterized protein C11orf52				8.86333				4				4				46.3				18.315
C11orf54	Ester hydrolase C11orf54		8.87978	8.62573	8.73143	8.88175	11	8	11	13	4	0	4	6	47	39.5	43.9	48	33.476	13.01	28.214	19.025
C11orf57	Uncharacterized protein C11orf57		8.70283	8.68696	8.78688	8.51348	2	2	5	1	2	2	5	1	21.2	9.9	18.5	14.3	5.406	5.3734	14.915	2.5602
C11orf58	Small acidic protein		9.66612	9.69027	9.70763	9.64132	4	6	4	4	4	6	4	4	29.9	31.2	29.9	29.9	91.159	118.58	86.709	86.67
C11orf68	UPF0696 protein C11orf68		9.20964	9.12045	9.019	9.1947	12	11	8	10	12	1	8	10	54.6	41.1	35.9	44.6	40.57	2.3527	30.304	35.566
C11orf73	Protein Hikeshi		9.34815	9.21068	9.52473	9.25203	5	5	5	5	5	5	5	5	27.4	27.4	27.4	27.4	18.029	12.584	27.238	13.088
C11orf74	Uncharacterized protein C11orf74		8.65277			8.51916	4			2	4			2	23.5			39.8	11.143			4.3176
C11orf84	Uncharacterized protein C11orf84		8.9632	8.9656	8.8548	8.47072	10	11	9	4	10	11	9	4	47	52.2	41.7	18.6	53.773	45.554	47.042	10.954
C11orf95	Uncharacterized protein C11orf95				8.17642				1				1				6.4				3.3924
C11orf98	Uncharacterized protein C11orf98		9.28246	9.36025	9.49172	9.20143	5	6	8	5	5	6	8	5	35	41.5	46.3	34.1	12.736	15.157	25.737	13.825
C12orf10	UPF0160 protein MYG1, mitochondrial		9.49937	9.38362	9.45834	9.34451	14	12	13	14	14	4	13	14	46.8	40.8	44.7	46.8	111.63	60.81	129.12	106.55
C12orf29	Uncharacterized protein C12orf29		9.14783	8.7549	9.11858	8.90952	13	8	10	11	13	8	10	11	47.4	22.8	36.6	43.4	33.089	11.796	24.102	20.478
C12orf4	Protein C12orf4		8.68847	8.84711	8.59962	8.60204	9	17	8	10	9	17	8	10	26.3	33.6	20.3	24.6	35.173	79.552	52.161	58.214
C12orf43	Uncharacterized protein C12orf43		9.25279	9.01151	9.13721	9.13636	9	8	7	9	9	8	7	9	49.5	46.4	37.9	49.5	99.88	84.601	70.183	67.217
C12orf45	Uncharacterized protein C12orf45		9.24617	8.93635	8.90697	9.07748	10	5	9	10	10	1	9	10	58.9	25.4	48.6	55.1	38.857	5.7906	34.09	49.881
C12orf57	Protein C10		9.12219	8.99504	8.94999	9.15255	5	4	3	4	5	4	3	4	67.5	49.2	36.5	49.2	11.459	15.13	11.175	35.934
C12orf73	Uncharacterized protein C12orf73		8.50136		8.45573		1		2		1		2		16.9		26.8		2.564		1.2101
C12orf75	Overexpressed in colon carcinoma 1 protein		8.72958	9.34946	9.05539	9.11795	1	3	2	3	1	3	2	3	24.7	57.1	39.3	40.4	11.692	29.195	25.512	40.299
C13orf34	Protein aurora borealis		8.75919	8.2556	8.67842	7.99596	10	4	12	2	10	4	12	2	27.6	12.7	38.1	7.9	37.554	5.743	42.439	7.6023
C14orf1	Probable ergosterol biosynthetic protein 28		9.11421	9.06109	9.35341	9.23218	4	3	4	4	4	3	4	4	30	19.3	30	30	7.0049	8.4417	23.794	17.404
C14orf119	Uncharacterized protein C14orf119		8.74692	8.31735	8.57981	8.73647	4	1	1	3	4	1	1	3	27.9	8.6	8.6	22.9	2.3103	2.3736	1.175	5.0528
C14orf142	Uncharacterized protein C14orf142		9.22396	9.16745	9.108	9.26777	4	4	3	4	4	4	3	4	66	66	57	66	23.898	7.9695	43.332	36.514
C14orf159	UPF0317 protein C14orf159, mitochondrial		8.76333		8.97574	9.1421	12		22	23	12		22	23	29.8		44.9	48.6	39.087		89.475	159.04
C14orf166	UPF0568 protein C14orf166		9.63704	9.58085	9.64359	9.62344	17	16	16	18	17	16	16	18	73.4	65.6	68	70.9	128.4	108.51	120.76	160.02
C14orf2	6.8 kDa mitochondrial proteolipid		9.31048		9.31692	9.28389	2		2	3	2		2	3	24.7		24.7	24.7	1.113		1.7056	2.6988
C14orf80	Uncharacterized protein C14orf80		8.83196		8.20522	8.23114	11		4	2	11		4	2	37.8		20.5	8.3	40.621		7.0869	4.9159
C15orf27	Transmembrane protein C15orf27			8.16335				1				1				3				1.0557
C15orf38-AP3S2	Arpin		9.16146	9.01257	8.89766	9.13839	15	12	12	12	15	0	12	12	40.1	28.4	33.5	37.3	51.856	44.596	40.438	69.882
C15orf39	Uncharacterized protein C15orf39		8.69516		8.44283	8.52583	20		10	13	20		10	13	33.9		19.4	23.2	78.399		33.113	58.518
C15orf40	UPF0235 protein C15orf40		9.37964	9.19307	9.13104	9.14984	4	3	4	2	4	3	4	2	45.1	24.7	45.1	19.6	14.11	7.8915	11.391	5.6444
C15orf41	Uncharacterized protein C15orf41		8.20829	8.6797	8.5717	8.68327	1	3	5	2	1	3	5	2	14.3	20.8	25.8	14.4	0.74537	3.3327	8.3437	3.8039
C15orf52	Uncharacterized protein C15orf52					8.8616				10				10				30.9				30.127
C15orf57	Uncharacterized protein C15orf57		8.85816		8.8934	9.06732	3		2	5	3		2	5	34.7		29.4	47.1	24.686		12.444	19.696
C15orf61	Uncharacterized protein C15orf61		8.36629				1				1				14				5.3337
C16orf13	UPF0585 protein C16orf13		8.62311	9.04451	8.516	8.93495	5	7	3	10	5	7	3	10	28.9	44.6	25.5	56.4	12.475	35.535	19.374	39.546
C16orf33	U11/U12 small nuclear ribonucleoprotein 25 kDa protein		8.90835		8.46374	8.77436	3		1	3	3		1	3	31.7		10.4	24.4	4.0358		2.4187	5.4581
C16orf45	bMERB domain-containing protein 1					8.1609				1				1				8.2				-2
C16orf58	RUS1 family protein C16orf58		8.93264	8.79893	8.92071	9.1904	13	10	14	15	13	10	14	15	33.5	27.1	37.1	38.4	37.898	29.504	42.993	129.31
C16orf59	Uncharacterized protein C16orf59		8.65503	7.97891			10	1			10	1			35.3	3.9			33.985	1.1398
C16orf62	UPF0505 protein C16orf62		9.01395	9.12915		8.67384	37	35		23	37	4		23	44.9	40.6		31.5	169.33	187.53		92.365
C16orf70	UPF0183 protein C16orf70		8.80988	8.98149	8.71466	8.61421	9	11	8	8	9	11	8	8	33.9	39.6	27.7	28.9	31.336	44.03	34.728	29.663
C16orf72	UPF0472 protein C16orf72		8.67674	8.39664	8.36829	8.29727	4	2	1	2	4	2	1	2	28	17.1	12	17.1	38.483	8.0417	9.1078	6.6762
C16orf87	UPF0547 protein C16orf87		8.81624	8.57303	8.76547	8.31394	2	2	3	1	2	2	3	1	28	28	39.8	12.9	6.0036	2.6495	5.4774	3.4986
C16orf91	Protein CCSMST1			9.05704				3				3				27.3				7.9464
C17orf49	Chromatin complexes subunit BAP18			9.22106				9				3				78.5				32.803
C17orf53	Uncharacterized protein C17orf53		8.46423	8.59625	8.34314	8.51785	5	11	4	9	5	11	4	9	17.7	27.5	13.8	21.4	35.512	49.431	38.302	46.103
C17orf59	Uncharacterized protein C17orf59		8.84914	8.92378	8.91366	8.61257	10	10	10	7	10	10	10	7	52.9	51.5	53.8	34.2	95.784	73.536	86.645	41.84
C17orf62	Uncharacterized protein C17orf62		8.90582	9.03233	8.9251	9.01774	4	5	4	5	4	5	4	5	27	38.5	27.7	31.8	16.838	10.358	10.42	10.696
C17orf70	Fanconi anemia-associated protein of 100 kDa					7.99556				3				3				9.2				8.9828
C17orf75	Protein Njmu-R1		9.21878	9.13729	8.91999	9.16239	19	14	14	19	19	14	14	19	62.4	50.5	39.9	59.1	111.95	85.883	89.039	125.95
C17orf80	Uncharacterized protein C17orf80		8.70789		8.54957	8.3665	12		10	6	12		10	6	31.4		27.1	17	60.601		30.177	8.9545
C17orf85	Uncharacterized protein C17orf85		9.0466	9.12151	9.06256	8.9	14	17	17	15	14	3	15	13	29.5	33.5	33.1	27.6	40.136	46.001	59.865	45.775
C17orf89	Uncharacterized protein C17orf89		8.33227				1				1				17.6				1.6759
C17orf97	Protein LIAT1 (Ligand of ATE1 protein)			8.4883				3				3				19.5				5.7366
C18orf21	UPF0711 protein C18orf21		8.62625	8.38531	8.46685	8.14233	4	2	4	1	4	2	4	1	21.4	9.2	22.7	15.4	7.4497	3.4547	6.5326	3.117
C18orf25	Uncharacterized protein C18orf25		9.24283	9.07584	9.00335	9.30478	9	8	7	8	1	1	7	1	36.4	34.4	35.3	32.9	13.76	4.6901	49.846	7.1286
C18orf32	UPF0729 protein C18orf32					8.12722				1				1				13.2				1.321
C18orf8	Uncharacterized protein C18orf8		8.76029	8.98458	8.81867	8.91875	14	17	14	13	14	17	14	13	30.7	37.7	32.5	28.9	62.066	63.088	36.983	68.463
C19orf12	Protein C19orf12		8.74157			8.6701	1			1	1			1	9.4			9.4	1.6054			1.6271
C19orf25	UPF0449 protein C19orf25		8.8911	9.03488	8.86394	8.67641	4	5	6	3	4	5	6	3	29.1	63.6	38.6	29.1	16.467	16.947	20.356	12.808
C19orf43	Uncharacterized protein C19orf43		9.61527	9.51563	9.50576	9.43604	8	7	7	7	8	7	7	7	44.9	36.4	36.4	36.9	48.112	44.966	28.876	33.706
C19orf44	Uncharacterized protein C19orf44		8.0681				3				3				6.6				2.5694
C19orf47	Uncharacterized protein C19orf47		8.93514	8.62521	8.8176	8.67192	9	6	11	9	9	6	11	9	34.6	25.7	33.9	29.4	24.814	15.054	35.467	24.532
C19orf52	Uncharacterized protein C19orf52		9.03941	9.1456	9.08681	8.96071	7	9	9	8	7	9	9	8	35.8	48.5	41.9	42.3	30.352	41.786	68.414	46.169
C19orf53	Leydig cell tumor 10 kDa protein homolog		9.40405	9.33294	9.17141	8.92696	4	4	4	4	1	2	1	4	32.1	17.2	17.2	17.2	-2	3.6974	3.3093	1.6887
C19orf54	UPF0692 protein C19orf54		8.82132	8.854	8.50564	8.52165	6	3	3	4	6	3	3	4	25.4	11.4	13.1	17.7	21.179	14.251	27.729	21.132
C19orf57	Uncharacterized protein C19orf57				8.34212				3				3				23				10.31
C19orf60	Uncharacterized protein C19orf60		8.50929	8.38576	8.247	8.70738	3	2	3	5	3	2	3	5	25.7	12.3	27.9	41.3	17.632	3.4727	11.668	34.568
C19orf66	UPF0515 protein C19orf66			8.66236	8.43013	8.97469		3	2	7		3	2	7		15.7	10.8	35.4		3.3528	12.308	15.184
C19orf68	Uncharacterized protein C19orf68			7.70573	7.64024	7.99846		2	2	4		2	2	4		3.4	3	6.6		2.2104	3.3529	10.311
C19orf84	Uncharacterized protein C19orf84			9.52536				1				1				36.8				1.31
C1D	Nuclear nucleic acid-binding protein C1D		9.21176	8.88142	8.92498	8.84846	3	3	3	2	3	3	3	2	12.2	17	12.2	8.3	0.68823	1.2794	1.8778	1.3432
C1GALT1	Glycoprotein-N-acetylgalactosamine 3-beta-galactosyltransferase 1		8.72188	9.33221	8.99668	9.1561	6	10	9	13	6	10	9	13	21.2	37.5	39.1	52.1	22.107	100.38	51.922	80.151
C1GALT1C1	C1GALT1-specific chaperone 1		8.71843	9.18298	9.10029	9.06732	9	11	10	14	9	11	10	14	35.5	35.2	32.4	50	14.466	47.618	34.832	76.016
C1GALT1C1L	C1GALT1-specific chaperone 1-like protein			8.30373				2				2				8.6				6.4224
C1orf106	Uncharacterized protein C1orf106				8.50257	8.44265			7	7			7	7			17.5	15.2			14.649	15.094
C1orf109	Uncharacterized protein C1orf109		9.06595		8.74875	8.86948	7		5	6	7		5	6	37.2		46	32.5	36.307		13.286	16.136
C1orf110	Coiled-coil domain-containing protein C1orf110		8.57935				1				1				3.3				-2
C1orf112	Uncharacterized protein C1orf112		8.77063	8.48198	8.71006	8.77485	14	6	15	13	13	6	15	13	22.6	9.5	26.7	21.7	47.182	12.023	51.957	67.916
C1orf115	Uncharacterized protein C1orf115				8.47906				2				2				33.8				6.4826
C1orf122	Uncharacterized protein C1orf122		9.05267	8.95956	8.9376	8.91202	6	4	4	4	6	4	4	4	59.1	59.1	45.5	45.5	18.629	18.168	11.488	18.077
C1orf123	UPF0587 protein C1orf123		9.55592	9.26995	9.41943	9.47458	8	7	9	8	8	7	9	8	79.4	59.4	79.4	74.4	84.478	52.64	75.457	107.94
C1orf131	Uncharacterized protein C1orf131		8.97414	8.85314	9.10381	8.72922	8	8	11	6	8	8	1	6	36.2	30.5	42.7	25.3	35.341	22.112	59.861	29.274
C1orf159	Uncharacterized protein C1orf159		8.35884			8.61501	3			3	3			3	10.8			23.2	4.9306			6.968
C1orf174	UPF0688 protein C1orf174		8.85478		8.83091	8.73095	3		3	3	3		3	3	22.6		22.6	18.5	7.6605		62.571	5.2632
C1orf198	Uncharacterized protein C1orf198		9.04955	8.81857	9.29379	9.04708	14	12	18	15	14	12	18	15	52.6	45.6	67.3	56	98.723	37.253	123.76	112.42
C1orf21	Uncharacterized protein C1orf21		8.37842				1				1				12.7				2.5187
C1orf210	Type III endosome membrane protein TEMP				9.22289	9.39533			1	1			1	1			30.1	30.1			26.281	23.389
C1orf226	Uncharacterized protein C1orf226		8.56363			8.84577	4			6	4			6	21			33.5	5.6836			16.989
C1orf234	Uncharacterized protein C1orf234				8.84299	8.99393			1	1			1	1			5.8	5.8			-2	-2
C1orf43	Uncharacterized protein C1orf43		8.45203	8.621	8.40572	8.44356	3	4	3	2	3	4	3	2	21.3	31.3	25.1	15.7	8.3373	7.7354	9.1693	17.098
C1orf50	Uncharacterized protein C1orf50	nsp13	8.86962	8.98907	8.93279	8.97538	7	9	8	6	7	9	8	6	57.8	67.8	61.3	53.3	41.284	37.082	52.396	53.624
C1orf52	UPF0690 protein C1orf52		9.13833	8.89462	8.877	8.8967	8	5	5	5	8	5	5	5	46.7	32.4	32.4	32.4	21.697	13.761	19.635	13.656
C1orf86	Fanconi anemia-associated protein of 20 kDa				7.89517				1				1				12.4				3.4415
C1QBP	Complement component 1 Q subcomponent-binding protein, mitochondrial		10.192	10.0158	9.95947	9.83351	8	8	8	6	8	8	8	6	42.6	42.7	51.4	31.6	73.336	165.53	91.746	81.563
C1QL1	C1q-related factor			8.23198				1				1				7.1				2.7904
C1R	Complement C1r subcomponent;Complement C1r subcomponent heavy chain;Complement C1r subcomponent light chain				8.29319	8.6755			6	15			6	14			13.6	38.7			22.73	60.723
C1RL	Complement C1r subcomponent-like protein				8.33859	8.56667			2	7			2	6			8.3	17.5			9.1268	40.979
C1S	Complement C1s subcomponent;Complement C1s subcomponent heavy chain;Complement C1s subcomponent light chain			7.68247	8.72684	8.64205		1	13	10		1	13	10		2.8	28.9	25.3		1.785	55.977	50.909
C2	Complement C2;Complement C2b fragment;Complement C2a fragment				8.30573				17				4				31.2				11.006
C20orf196	Uncharacterized protein C20orf196		8.08338				1				1				12.2				2.3367
C20orf24	Uncharacterized protein C20orf24		8.83468		9.13136	9.19816	4		3	4	4		3	4	18.9		18.4	18.9	8.6726		23.251	18.978
C20orf27	UPF0687 protein C20orf27		9.46872	9.23389	9.34826	9.11158	8	6	7	7	8	6	7	7	69.5	47.7	54.6	62.6	58.969	48.59	64.215	48.09
C21orf2	Protein C21orf2		8.54054	8.57972	8.55201	7.98469	4	4	4	1	4	4	4	1	25.1	15	23.7	7.9	20.071	16.549	38.987	18.607
C21orf33	Glutamine amidotransferase-like class 1 domain-containing protein 3A, mitochondrial		9.47707	9.02644	9.50619	9.38227	16	12	16	16	12	1	12	12	67.4	49.1	67.4	67.4	139.8	56.693	140.56	118.43
C21orf59	UPF0769 protein C21orf59		9.479	9.07037	9.22548	9.21548	16	10	16	16	16	10	16	8	63.4	44.1	64.1	63.4	118.67	47.795	96.091	66.689
C21orf91	Protein EURL homolog		8.14503				1				1				7				2.6184
C22orf29	Protein Bop				8.34976				1				1				29.7				3.5791
C2CD2	C2 domain-containing protein 2			8.01504	8.46359	8.54105		2	7	6		2	7	6		3.9	19	18.7		2.6727	18.084	33.911
C2CD2L	C2 domain-containing protein 2-like		8.31897	8.57375	8.32479	8.04069	5	8	3	1	5	8	3	1	14.6	19	14	4.8	16.467	15.475	25.537	3.0905
C2CD3	C2 domain-containing protein 3		7.26638	8.22073	7.9336	7.66375	2	14	8	3	2	14	8	3	1.2	8.6	5.4	2.7	1.3802	29.494	17.781	8.2598
C2CD5	C2 domain-containing protein 5		8.93403	8.58408	9.05098	9.06046	28	14	33	33	28	14	33	33	38.7	18.3	44.6	45.1	88.202	11.28	138.71	146.39
C2orf15	Uncharacterized protein C2orf15				7.71779				2				2				19.8				5.3513
C2orf42	Uncharacterized protein C2orf42				7.56602				1				1				3				8.469
C2orf44	WD repeat and coiled-coil-containing protein C2orf44		8.78714	8.49876	8.57043	8.64922	17	5	10	14	17	5	10	14	33.4	9.6	16.6	34.1	31.526	10.226	17.867	35.983
C2orf47	Uncharacterized protein C2orf47, mitochondrial		8.98111	8.97905	9.24845	8.98061	7	5	8	5	7	5	8	5	26.1	17.2	26.1	17.2	23.161	25.757	23.491	18.515
C2orf49	Ashwin		8.86621	8.97038	9.13921	8.81979	6	8	10	4	6	8	3	4	36.6	44.8	51.7	25.9	63.875	74.732	100.39	50.862
C2orf54	Uncharacterized protein C2orf54				9.03952	8.56878			4	8			1	8			39.8	26			4.4661	40.499
C2orf68	UPF0561 protein C2orf68				8.39237				2				2				13.3				2.2257
C2orf69	UPF0565 protein C2orf69		8.83888	8.644	8.85587	8.78001	11	8	11	9	11	8	11	9	41.6	28.8	33.2	30.9	29.384	19.703	31.15	30.762
C2orf72	Uncharacterized protein C2orf72		7.88013	8.14895	9.19172		1	2	12		1	2	12		8.1	15.9	56.9		9.3475	3.12	61.273
C2orf76	UPF0538 protein C2orf76		8.93707		8.61184	8.41753	4		2	1	4		2	1	46.8		25.4	10.3	29.186		10.046	15.923
C3	Complement C3;Complement C3 beta chain;C3-beta-c;Complement C3 alpha chain;C3a anaphylatoxin;Acylation stimulating protein;Complement C3b alpha chain;Complement C3c alpha chain fragment 1;Complement C3dg fragment;Complement C3g fragment;Complement C3d fragment;Complement C3f fragment;Complement C3c alpha chain fragment 2		7.73468	7.35817	8.87298	9.54099	10	11	62	93	3	1	53	82	6.7	7.1	47.3	67.9	17.567	1.0073	235.95	323.31
C3orf17	Uncharacterized protein C3orf17		8.82572	8.79554	8.78374	8.49769	15	13	14	8	15	13	14	8	30	25.3	30.4	20.9	53.481	29.492	33.921	28.08
C3orf33	Protein C3orf33		8.62659	8.35666	8.684	8.61103	5	3	5	5	5	3	5	5	22.1	12.5	23.5	27.2	9.577	1.6951	26.629	18.84
C3orf38	Uncharacterized protein C3orf38		8.96689	8.88692	8.82011	8.78819	9	8	8	8	9	8	8	8	35.8	28.4	37.4	39.1	102.13	22.109	58.57	41.861
C3orf52	TPA-induced transmembrane protein		8.51992		8.78973	8.51801	2		3	2	2		3	2	12.9		19.5	12.9	7.2497		12.743	7.9572
C3orf58	Deleted in autism protein 1		8.72403	8.94891	9.10837	9.01506	11	14	14	16	11	14	14	16	31.2	40.2	42.1	45.8	21.325	45.223	55.228	53.681
C3orf80	Uncharacterized membrane protein C3orf80		7.87557				1				1				9.3				0.74239
C3P1	Putative protein C3P1			8.78639	8.51902			1	1			1	1			1.9	1.9			0.93268	1.0832
C4B	Complement C4-A;Complement C4 beta chain;Complement C4-A alpha chain;C4a anaphylatoxin;C4b-A;C4d-A;Complement C4 gamma chain;Complement C4-B;Complement C4 beta chain;Complement C4-B alpha chain;C4a anaphylatoxin;C4b-B;C4d-B;Complement C4 gamma chain		7.57771	7.98774	7.79669	8.69915	8	9	10	39	1	1	2	31	4.3	5.2	5.5	31.9	0.87341	5.2786	4.6651	142.51
C4BPA	C4b-binding protein alpha chain				8.62766				12				11				30				22.997
C4orf19	Uncharacterized protein C4orf19					9.03439				4				4				23.6				25.047
C4orf27	UPF0609 protein C4orf27		9.22658	9.12587	9.00213	8.99707	14	15	13	14	14	15	13	14	47.7	50.9	43.1	45.1	60.033	36.811	38.359	30.122
C4orf29	Uncharacterized protein C4orf29				7.77459				1				1				4.5				5.6925
C4orf3	Uncharacterized protein C4orf3		9.08366	9.39787	9.08367	8.64192	2	3	2	1	2	3	2	1	36.4	24.2	36.4	24.2	14.404	48.384	11.781	1.313
C4orf32	Uncharacterized protein C4orf32		8.75126		8.61497	8.63992	3		2	2	3		2	2	31.8		14.4	14.4	9.8546		3.9317	3.5125
C4orf33	UPF0462 protein C4orf33			8.54039	8.68271	8.95666		4	5	8		4	5	8		20.1	25.6	50.3		4.6818	16.421	27.597
C4orf46	Renal cancer differentiation gene 1 protein		8.69847		8.43595		1		1		1		1		15.9		15.9		3.0395		2.4846
C5	Complement C5;Complement C5 beta chain;Complement C5 alpha chain;C5a anaphylatoxin;Complement C5 alpha chain					8.17552				15				7				11.1				17.767
C5orf22	UPF0489 protein C5orf22		9.19818	8.90689	9.08445	9.02253	13	10	12	9	13	10	12	9	47.5	37.1	47.5	33.9	147.52	66.406	137.55	77.86
C5orf24	UPF0461 protein C5orf24		9.24385	9.19441	9.15086	9.13549	10	6	8	8	10	6	8	8	67	54.8	60.6	58	61.407	58.621	100.47	73.833
C5orf28	Transmembrane protein C5orf28		7.88093		8.06819	8.19219	1		1	1	1		1	1	8		8	8	5.0044		6.1886	4.5329
C5orf30	UNC119-binding protein C5orf30			8.36356				1				1				8.7				1.2426
C5orf34	Uncharacterized protein C5orf34		7.81236				2				2				5.2				3.0999
C5orf45	UPF0544 protein C5orf45		8.7464	8.25022	8.577	9.07847	7	2	8	7	7	2	8	7	32.9	9	37	48.9	57.052	2.3623	54.399	37.581
C5orf51	UPF0600 protein C5orf51		9.39886	9.31256	9.15788	9.22346	15	12	12	14	15	12	12	14	58.5	54.4	45.6	58.2	159.25	148.6	137.43	120.76
C5orf58	Putative uncharacterized protein C5orf58					9.34545				1				1				30.3				1.3663
C6	Complement component C6					8.28997				1				1				1.7				14.625
C6orf106	Uncharacterized protein C6orf106		8.94969	8.9214	9.07053	9.20295	8	9	8	8	8	9	8	8	39.3	41.3	44	44	36.765	24.094	61.604	87.654
C6orf120	UPF0669 protein C6orf120		9.32168	9.14347	9.25224	9.25288	2	1	2	2	2	1	2	2	34	14.1	34	34	23.468	6.1796	16.79	15.624
C6orf132	Uncharacterized protein C6orf132				8.84284	8.98338			37	40			37	40			42.2	43.2			136.42	182.49
C6orf203	Uncharacterized protein C6orf203		8.71612	8.86659	8.63749	8.87372	4	5	4	5	4	5	4	5	15.5	15.8	15.5	18.4	20.73	15.851	17.007	25.79
C6orf47	Uncharacterized protein C6orf47		8.45037		8.73742	8.87425	3		3	5	3		3	5	19.7		14.6	19.7	7.9744		5.9751	10.739
C6orf62	Uncharacterized protein C6orf62					7.83794				1				1				9				1.5258
C6orf89	Bombesin receptor-activated protein C6orf89		8.39179	8.54103	8.21564	8.5968	4	5	2	5	4	5	2	5	11	14.7	4.6	14.4	2.5646	5.6491	1.7583	10.195
C7orf25	UPF0415 protein C7orf25		8.74436	8.87145	8.35659	8.87982	10	10	4	14	10	10	4	14	25.4	27.8	12.6	34.2	21.498	32.748	9.3753	46.937
C7orf26	Uncharacterized protein C7orf26		8.90895	8.8469	8.76787	8.92507	8	7	6	9	8	7	6	9	23.8	18.7	20.3	25.6	48.98	14.142	50.956	44.391
C7orf43	Uncharacterized protein C7orf43				7.95553				1				1				7.1				9.4056
C7orf49	Modulator of retrovirus infection homolog		8.40422		8.49336		2		2		2		2		33.3		33.3		1.2175		2.0825
C7orf50	Uncharacterized protein C7orf50		9.48019	9.35338	9.38581	9.56746	7	6	7	7	7	6	7	7	52.6	39.2	52.6	52.6	94.171	33.109	76.31	132.55
C7orf55	UPF0562 protein C7orf55		9.0385			8.85179	5			4	2			1	44.2			37.2	1.1917			1.8829
C7orf60	Probable methyltransferase BTM2 homolog		7.83969	8.42159	8.16455		1	2	1		1	2	1		2.3	6.2	3.4		0.61302	1.1019	2.2685
C8B	Complement component C8 beta chain			8.09387		8.64056		2		3		2		3		3.8		7.4		1.6454		28.462
C8orf33	UPF0488 protein C8orf33		9.41601	9.21872	9.2385	9.1941	9	7	9	8	9	7	9	8	45.8	33.6	47.9	42.4	98.416	63.625	82.377	69.932
C8orf37	Protein C8orf37		8.49292	8.92808			3	5			3	5			15	23.2			8.2402	30.303
C8orf59	Uncharacterized protein C8orf59		9.09671		9.15623	8.76057	7		8	4	7		8	4	48		69	31	6.4842		14.451	3.48
C8orf76	Uncharacterized protein C8orf76;Zinc fingers and homeoboxes protein 1, isoform 2		8.23031				5				5				17.1				14.024
C8orf82	UPF0598 protein C8orf82		9.06762	8.81825	9.11229	9.2927	9	4	7	10	9	4	7	10	51.9	26.4	43.5	58.8	57.745	6.7911	28.001	69.606
C8orf88	Uncharacterized protein C8orf88		8.85721	8.60046			2	3			2	3			34.2	52.1			6.2694	0.97727
C9orf114	Putative methyltransferase C9orf114		8.79247	8.83748	9.1746	8.78294	7	9	13	7	7	9	13	7	21	25.6	38	21	17.558	34.229	71.662	32.994
C9orf142	Protein PAXX		9.28012	9.12828	9.23298	9.42441	10	10	11	10	10	10	11	10	62.3	63.7	63.2	63.2	55.539	72.654	62.336	100.07
C9orf156	Nef-associated protein 1				8.26449				2				2				7.5				5.6241
C9orf16	UPF0184 protein C9orf16		8.73673	8.75304	8.46872		1	1	1		1	1	1		10.8	10.8	10.8		0.67272	1.449	2.2192
C9orf40	Uncharacterized protein C9orf40		8.75869	8.64497	8.17916	8.37776	2	2	1	1	2	2	1	1	21.1	26.9	14.9	14.9	13.292	9.5699	11.086	8.988
C9orf41	UPF0586 protein C9orf41		8.95222	8.78943	8.23587	8.52237	9	8	2	5	9	8	2	5	27.9	26.2	4.4	17.4	48.689	21.997	1.4538	30.458
C9orf64	UPF0553 protein C9orf64		9.22085	9.38092	9.23865	8.96527	20	21	20	16	20	21	20	16	61.6	63.9	62.5	49.3	55.475	64.324	66.604	54.548
C9orf72	Protein C9orf72		8.40661			8.31068	6			3	6			3	19.5			11.5	7.9535			10.085
C9orf78	Uncharacterized protein C9orf78		9.38055	9.3658	9.37676	9.17623	13	15	15	12	13	15	15	12	50.5	58.8	56.7	50.9	106.71	73.873	113.56	108.2
C9orf85	Uncharacterized protein C9orf85			8.36305				1				1				6.4				7.8881
C9orf89	Bcl10-interacting CARD protein		8.74964	8.29316	8.6497	8.85674	6	2	6	8	6	2	6	8	40.4	14.7	30.6	50.3	11.635	1.9671	6.9834	22.059
CA12	Carbonic anhydrase 12		9.84431	9.17337	8.69329	9.4225	10	7	6	10	10	7	6	10	38.5	32.4	29.7	38.5	62.603	46.794	19.423	44.649
CA13	Carbonic anhydrase 13		8.58335		9.38864	9.02723	4		9	6	4		9	6	17.9		45	29.4	1.7886		50.824	25.351
CA2	Carbonic anhydrase 2		9.98921	9.35044	9.29216	9.2278	17	13	12	13	17	13	12	13	66.9	61.9	51.9	55.8	158.6	66.914	93.547	57.583
CA8	Carbonic anhydrase-related protein		9.25952		8.20837	8.97142	10		2	9	10		2	9	45.5		11.7	42.4	85.182		13.237	68.423
CA9	Carbonic anhydrase 9		8.76151			8.38811	5			3	5			3	19.6			11.5	22.799			10.568
CAAP1	Caspase activity and apoptosis inhibitor 1		9.21974		8.95713	9.09788	9		8	10	9		8	10	28.3		28.3	31.3	87.255		64.033	98.354
CAB39	Calcium-binding protein 39		9.37674	9.20128	9.25276	9.54137	17	15	16	18	17	15	14	16	51.6	44.3	49	51.3	71.008	49.411	72.106	102.24
CAB39L	Calcium-binding protein 39-like				9.33652	8.575			18	7			16	5			42.1	25.4			62.654	14.217
CABIN1	Calcineurin-binding protein cabin-1		8.34319	8.28859	8.49333	8.26927	17	14	28	11	17	14	28	11	11.6	10.4	21.6	7.2	46.305	26.25	102.14	20.659
CABLES1	CDK5 and ABL1 enzyme substrate 1		8.52275		8.35448	8.45088	7		6	7	7		6	7	17.4		13.7	17.1	22.802		18.525	27.577
CABLES2	CDK5 and ABL1 enzyme substrate 2			8.11993	8.71784			1	7			1	7			4.8	21.5			3.8719	49.263
CACFD1	Calcium channel flower homolog				8.56882	8.63372			1	1			1	1			6.9	6.9			2.8089	2.0211
CACHD1	VWFA and cache domain-containing protein 1		8.43758	8.57602	8.20017		17	19	9		17	19	9		17.4	22.5	11		36.577	35.643	19.476
CACNA2D1	Voltage-dependent calcium channel subunit alpha-2/delta-1;Voltage-dependent calcium channel subunit alpha-2-1;Voltage-dependent calcium channel subunit delta-1		9.16762	8.83489		8.55912	41	26		20	1	1		20	47.6	28.6		28.1	2.2989	98.849		79.722
CACNA2D2	Voltage-dependent calcium channel subunit alpha-2/delta-2;Voltage-dependent calcium channel subunit alpha-2-2;Voltage-dependent calcium channel subunit delta-2		8.39484				14				12				16.7				31.631
CACNG6	Voltage-dependent calcium channel gamma-6 subunit			9.24671	9.35112	9.25865		1	2	7		1	2	7		2.7	6.5	18.8		1.0575	2.0701	12.625
CACTIN	Cactin		8.79003	9.03506	8.83758	8.68744	16	17	17	13	16	17	17	13	25.7	32.4	30.6	24.3	83.049	106.41	125.12	72.713
CACUL1	CDK2-associated and cullin domain-containing protein 1		9.15788	8.95794	9.04058	9.14706	11	11	11	11	11	11	11	11	45.5	39.8	43.1	45.5	78.785	26.652	68.156	64.482
CACYBP	Calcyclin-binding protein		9.99125	9.89482	9.88998	9.89936	22	21	22	21	22	21	22	21	68.9	74.6	69.7	68.9	185.06	206.56	174.5	191.96
CAD	CAD protein;Glutamine-dependent carbamoyl-phosphate synthase;Aspartate carbamoyltransferase;Dihydroorotase		9.46815	9.50872	9.60608	9.34965	96	97	105	94	93	97	102	81	61.7	57.3	63.3	59.3	323.31	323.31	323.31	323.31
CADM1	Cell adhesion molecule 1		9.55939	9.43027	9.44587		16	13	14		16	13	14		44.7	40.5	40.8		237.63	175.19	185.46
CADM2	Cell adhesion molecule 2		7.65313				1				1				11.1				0.80022
CADM4	Cell adhesion molecule 4		8.87663	8.41426	8.84296	9.37975	8	3	8	13	8	3	8	13	25.8	11.3	28.1	47.4	57.095	12.243	54.941	214.95
CADPS	Calcium-dependent secretion activator 1			8.51896				1				1				6.3				-2
CADPS2	Calcium-dependent secretion activator 2		8.09192	7.95058	8.12919	8.14833	1	3	4	4	1	3	4	4	1	4	4.1	4.1	0.61546	5.6228	6.7954	3.8029
CALB2	Calretinin				8.75895	9.50576			8	17			8	17			32.8	61.6			26.412	96.507
CALCOCO1	Calcium-binding and coiled-coil domain-containing protein 1		8.87239	9.17265	8.38511	8.52704	22	31	9	12	22	31	9	12	42.3	44.4	17.5	21.5	110.09	195.92	39.926	71.719
CALCOCO2	Calcium-binding and coiled-coil domain-containing protein 2		9.08833	9.35406	9.28486	9.149	22	14	29	20	22	2	29	20	61.9	29.8	68.3	60.8	132.18	1.0397	230.58	233.83
CALD1	Caldesmon		9.3757	9.18117	9.67485	8.38467	27	19	39	1	26	18	1	1	52.1	41.2	58.9	14.4	138.19	93.569	8.1976	3.8241
CALM2	Calmodulin-2		10.0737	10.236	10.1503	10.2453	12	15	15	14	12	15	15	14	71.8	74.5	74.5	73.8	113.17	194.29	183.78	175.85
CALML4	Calmodulin-like protein 4				8.73883				6				6				29.1				13.341
CALML5	Calmodulin-like protein 5			8.39667		8.17687		1		1		1		1		15.8		15.8		4.2157		3.8173
CALR	Calreticulin		9.98163	10.1956	10.1383	10.0588	25	28	24	25	25	28	24	25	55.4	57.3	57.6	55.4	207.1	323.31	225.98	240.65
CALU	Calumenin		9.92426	9.81027	9.91314	9.87518	25	23	28	25	7	7	8	7	72.4	64.1	74.3	71.7	253.19	242.17	255.98	244.11
CAMK1	Calcium/calmodulin-dependent protein kinase type 1		9.36097	9.23134	8.96025	8.24818	14	15	15	6	10	11	11	2	53	55.1	61.4	22.2	113.71	50.612	42.932	5.2428
CAMK1D	Calcium/calmodulin-dependent protein kinase type 1D		8.84287	8.46567	8.58661	8.92	12	7	9	10	8	3	5	6	45.7	27	45.4	35.8	51.559	5.832	14.1	45.15
CAMK2B	Calcium/calmodulin-dependent protein kinase type II subunit beta		7.91216	8.00097			9	10			1	2			24.1	25.2			4.6146	4.5884
CAMK2D	Calcium/calmodulin-dependent protein kinase type II subunit delta		9.33718	9.43783	9.53732	9.34886	18	18	20	18	13	13	15	13	43.4	42.5	44	40.6	57.966	72.353	84.272	76.839
CAMK2G	Calcium/calmodulin-dependent protein kinase type II subunit gamma		9.10712	8.96991	9.2777	9.33021	16	15	19	19	9	8	1	1	38.5	39.2	44.8	46	63.236	40.628	92.326	12.338
CAMK4	Calcium/calmodulin-dependent protein kinase type IV		8.52515				9				8				27.3				11.928
CAMKK1	Calcium/calmodulin-dependent protein kinase kinase 1		8.66059	8.48944			11	6			10	6			25.9	17.4			42.815	22.431
CAMKK2	Calcium/calmodulin-dependent protein kinase kinase 2		8.94716	8.53291	8.94698	8.54588	17	3	18	10	16	3	18	10	43.9	12.5	46	26.8	79.166	2.4709	78.239	26.353
CAMKMT	Calmodulin-lysine N-methyltransferase		8.39121		8.73422	8.79954	4		8	6	4		8	6	16.1		30	22.3	2.7611		12.046	10.176
CAMKV	CaM kinase-like vesicle-associated protein		8.2296		8.31596		3		3		3		3		12.7		11.5		7.4276		8.8642
CAMLG	Calcium signal-modulating cyclophilin ligand		8.91289	9.03897	8.80962	8.81602	6	9	9	9	6	2	9	9	30.1	29.4	36.1	36.1	38.417	47.778	41.065	39.391
CAMSAP1	Calmodulin-regulated spectrin-associated protein 1		8.58441	8.85203	8.73896	8.61208	32	43	39	31	31	42	38	30	28	35.9	33.3	29.8	96.8	128.1	128.77	95.996
CAMSAP2	Calmodulin-regulated spectrin-associated protein 2		8.81814	8.8012	8.64829	8.67975	36	36	21	12	36	36	21	12	33.9	35.3	21.8	14.3	188.96	127.88	85.728	20.776
CAMSAP3	Calmodulin-regulated spectrin-associated protein 3		8.42722	7.98563	9.0253	8.64332	14	5	42	19	13	4	41	18	17.6	5.6	46.6	23.5	45.463	10.776	248.98	81.194
CAND1	Cullin-associated NEDD8-dissociated protein 1		9.78233	9.6055	9.64918	9.73212	54	53	55	56	51	48	55	56	47.9	46.2	48.6	49.5	323.31	298.57	323.31	323.31
CAND2	Cullin-associated NEDD8-dissociated protein 2		9.0155	8.63961			29	22			2	17			32.4	24.4			190.38	45.755
CANT1	Soluble calcium-activated nucleotidase 1		9.11204	9.21882	9.12569	9.25784	19	21	19	20	19	21	19	20	72.3	69.1	73.1	72	78.795	89.335	98.707	143.57
CANX	Calnexin		9.92522	10.0178	9.97781	10.0332	33	41	38	38	33	40	38	38	43.6	50.7	48.3	48.3	214.14	323.31	308.44	323.31
CAP1	Adenylyl cyclase-associated protein 1		9.81541	9.90766	9.75742	9.93811	27	33	29	31	26	32	1	1	56	69.7	56.4	61.1	139.67	307.25	177.02	283.97
CAP2	Adenylyl cyclase-associated protein 2;Adenylyl cyclase-associated protein		9.18038	8.50119	9.07662	8.93692	18	7	18	15	17	6	17	14	52	17.1	51.2	48.2	144.56	9.823	102.3	89.638
CAPG	Macrophage-capping protein		9.22014	8.94468	9.23075	9.83488	12	14	10	15	12	1	10	15	44	48.3	33.9	48.6	74.418	-2	56.555	129.42
CAPN1	Calpain-1 catalytic subunit		9.4668	9.47565	9.63505	9.63549	32	37	37	41	32	37	37	41	46.6	48.7	52.8	59.2	197.53	155.79	245.97	245.38
CAPN13	Calpain-13			8.19804				1				1				2.8				1.2569
CAPN15	Calpain-15		8.14736	8.1415	8.60674	8.27293	3	5	18	8	3	5	17	8	5.4	8.6	23.8	11.8	11.402	16.348	67.539	29.361
CAPN2	Calpain-2 catalytic subunit		9.60424	9.75818	9.6087	9.74431	32	32	32	36	32	32	32	36	48.9	50.1	48.9	58.7	323.31	323.31	323.31	323.31
CAPN5	Calpain-5		7.92191	8.77896	8.90166	9.02492	3	15	21	26	3	15	21	26	7.5	27	37.1	53.7	4.4514	21.243	85.85	62.034
CAPN6	Calpain-6		7.96475			8.92661	1			15	1			15	1.2			28.7	-2			43.856
CAPN7	Calpain-7		8.75845	9.08594	8.90014	8.34742	24	36	33	11	24	36	33	11	38	53.3	50.2	18.7	64.107	120.48	131.12	18.579
CAPN8	Calpain-8					8.76822				9				9				41.2				42.094
CAPN9	Calpain-9					7.94939				1				1				2.6				-2
CAPNS1	Calpain small subunit 1		9.83465	9.77148	9.78367	9.94764	11	11	9	12	11	11	9	12	64	77.4	54.7	84.3	152.99	124	137.58	232.1
CAPRIN1	Caprin-1		9.79378	9.69684	9.68786	9.75349	20	20	19	20	20	20	19	20	32.7	30.5	31.4	32.7	143.92	101.53	124.82	153.19
CAPS	Calcyphosin			9.13084	9.17607	9.84731		8	9	11		8	9	11		47.6	46.6	53.4		47.948	54.18	95.987
CAPZA1	F-actin-capping protein subunit alpha-1		9.9019	9.7628	9.73907	9.85755	17	16	15	17	13	12	11	13	78.3	78.3	69.2	78.3	205.78	187.8	182.51	239.9
CAPZA2	F-actin-capping protein subunit alpha-2		9.72564	9.84506	9.86141	9.83065	17	18	16	18	13	14	12	14	74.8	71	66.1	79.4	240.87	323.31	260.74	323.31
CAPZB	F-actin-capping protein subunit beta		9.79428	9.84019	9.84384	9.81175	22	24	19	24	22	6	1	24	62.1	67.3	60.6	67.3	288.17	323.31	2.2286	323.31
CARD10	Caspase recruitment domain-containing protein 10			8.67574	8.05633	8.25473		21	5	4		4	5	4		22.8	8	15.2		75.103	16.554	22.127
CARD11	Caspase recruitment domain-containing protein 11					9.04756				39				39				44.6				143.37
CARD16	Caspase recruitment domain-containing protein 16					8.66475				2				1				18.6				2.2263
CARD18	Caspase recruitment domain-containing protein 18 (Caspase-1 inhibitor Iceberg)				9.07122	9.16381			1	1			1	1			27.5	27.5			-2	-2
CARD6	Caspase recruitment domain-containing protein 6			8.34694		8.09622		12		5		12		5		17.8		7.4		22.356		6.0936
CARD8	Caspase recruitment domain-containing protein 8		8.20375			8.57873	2			5	2			5	7.7			17.2	9.537			12.826
CARHSP1	Calcium-regulated heat stable protein 1		9.70331	9.17023	9.70015	9.69797	6	5	7	7	6	1	7	7	72.1	66.7	76.9	78.2	41.516	9.8889	67.94	52.552
CARKD	ATP-dependent (S)-NAD(P)H-hydrate dehydratase		8.71017	9.1496	9.18905	8.84412	7	11	14	7	7	11	14	7	33.7	52	59.1	34.9	24.162	62.872	93.064	61.289
CARM1	Histone-arginine methyltransferase CARM1		9.36919	9.44769	9.44271	9.20988	17	19	18	15	17	19	18	15	33.8	36.3	35.2	33.8	86.558	90.477	112.81	73.942
CARS	Cysteine--tRNA ligase, cytoplasmic		9.38422	9.45554	9.31996	9.29286	42	42	40	39	42	42	40	39	60.4	60.3	57.4	59.2	200.18	208.25	209.82	257
CARS2	Probable cysteine--tRNA ligase, mitochondrial		9.16689	9.16574	9.26262		21	17	22		21	9	22		38.8	30.4	43.8		71.466	72.522	81.948
CASC3	Protein CASC3		8.96256	8.65574	8.67328	8.92227	13	6	7	10	13	1	7	10	20.6	10.7	13.1	19.2	37.153	-2	20.667	61.759
CASC4	Protein CASC4		9.16343	9.11763	8.97539	9.2569	19	16	16	18	19	16	16	18	46	39.4	40.2	44.3	91.286	56.067	77.391	105.23
CASC5	Protein CASC5		8.67586	7.68344	8.78141	8.34106	52	9	56	24	52	2	56	24	33	5.2	34.6	16	152.27	1.0564	323.31	49.421
CASD1	CAS1 domain-containing protein 1			8.26299	7.74855			4	2			4	2			8.8	5.4			21.298	5.2649
CASK	Peripheral plasma membrane protein CASK		9.00207	9.10267	9.28733	9.30562	29	33	36	40	29	1	1	1	38.7	40.4	46.6	56	96.666	-2	-2	2.2871
CASKIN2	Caskin-2		8.86127	8.92624	8.87268	8.94449	24	18	21	26	22	1	21	26	29.2	23.3	29.3	36	125.16	3.2931	156.98	154.82
CASP1	Caspase;Caspase-1;Caspase-1 subunit p20;Caspase-1 subunit p10				7.98889	9.16062			1	16			1	15			10.2	52.3			3.7337	89.285
CASP10	Caspase-10;Caspase-10 subunit p23/17;Caspase-10 subunit p12		8.71887		8.84312	9.22094	6		11	18	6		11	18	20.7		31	43.7	32.42		66.581	197.16
CASP14	Caspase-14;Caspase-14 subunit p17, mature form;Caspase-14 subunit p10, mature form;Caspase-14 subunit p20, intermediate form;Caspase-14 subunit p8, intermediate form			8.91767				9				9				35.5				27.238
CASP2	Caspase-2;Caspase-2 subunit p18;Caspase-2 subunit p13;Caspase-2 subunit p12		9.21396	9.11355	9.17171	8.96131	19	16	21	16	19	4	21	16	54.4	42.9	63.3	54.2	121.16	141.02	175.21	99.127
CASP3	Caspase-3;Caspase-3 subunit p17;Caspase-3 subunit p12		9.27403	9.43617	9.38997	9.32526	11	8	10	11	11	8	10	11	52.7	41.5	48	53.1	92.81	92.697	126.94	87.852
CASP4	Caspase-4;Caspase-4 subunit 1;Caspase-4 subunit 2				8.75657	9.1084			13	19			13	19			41.6	63.7			47.089	77.855
CASP6	Caspase-6;Caspase-6 subunit p18;Caspase-6 subunit p11		9.0129	9.03973	9.23789	9.12463	9	8	12	13	9	8	12	13	38.9	25.3	36.5	51.2	27.222	22.983	88.776	51.954
CASP7	Caspase-7;Caspase-7 subunit p20;Caspase-7 subunit p11		9.06003	9.09468	9.07981	9.48021	10	10	9	16	7	7	5	10	43.9	44.9	41.6	63.4	72.719	135.38	85.417	167.64
CASP8	Caspase-8;Caspase-8 subunit p18;Caspase-8 subunit p10		9.05923	8.75191	9.25188	9.26772	17	24	22	21	9	1	2	1	46.8	58.2	55	52.2	117.64	13.41	157.59	5.4941
CASP8AP2	CASP8-associated protein 2		7.98702		8.05475	7.64595	7		11	4	7		11	4	4.9		8.7	2.7	12.229		23.515	6.6275
CASP9	Caspase-9;Caspase-9 subunit p35;Caspase-9 subunit p10;Caspase		8.91815	8.9566	8.95155	8.86365	8	7	10	7	8	7	10	7	32.5	26.3	37	26.2	39.151	39.151	47.735	37.701
CASQ1	Calsequestrin-1			8.29167				1				1				3.3				-2
CAST	Calpastatin		9.44236	9.00857	9.7283	9.73414	29	34	37	36	2	0	2	2	52.8	35.4	54.7	55	65.485	20.028	119.19	147.62
CASZ1	Zinc finger protein castor homolog 1					8.19104				10				10				9				19.754
CAT	Catalase		9.30994	9.38202	9.3978	9.53211	26	18	25	26	26	3	25	26	53.3	38.9	52	53.3	178.28	1.8285	215.58	252.61
CAV1	Caveolin-1;Caveolin		9.52751	9.3936	8.69781	9.1423	7	5	3	6	7	5	3	6	45.5	29.8	28.3	39.3	24.207	20.887	5.7312	17.04
CAV2	Caveolin-2;Caveolin		8.84416	8.74889	8.15136	8.73289	4	2	1	2	4	2	1	2	45.1	21	10.7	25.3	19.232	14.433	4.9953	19.033
CBARP	Voltage-dependent calcium channel beta subunit-associated regulatory protein			7.91184				1				1				4.7				4.5263
CBFA2T2	Protein CBFA2T2				7.98316	8.27669			3	3			2	3			4.9	7.7			6.6276	5.4796
CBFB	Core-binding factor subunit beta		9.52582	9.4091	9.5807	9.48755	6	9	10	9	1	2	2	2	79.3	44.9	50.5	46.7	1.2415	60.939	4.9198	3.8598
CBL	E3 ubiquitin-protein ligase CBL		9.15845	9.11625	9.24244	8.8691	28	27	36	20	26	25	34	18	49.9	44	58.8	35.8	159.89	90.555	248.3	100.01
CBLB	E3 ubiquitin-protein ligase CBL-B		8.14621	8.23759	8.44163		7	8	14		5	6	12		10.4	11.1	18.7		5.6658	9.1835	31.868
CBLC	E3 ubiquitin-protein ligase CBL-C				8.77002	8.81504			10	10			10	10			33.5	33.5			34.875	48.545
CBLL1	E3 ubiquitin-protein ligase Hakai		8.77744	8.66992	9.01897	8.5676	9	6	13	5	9	6	13	5	23.9	17.6	34.2	14.9	77.975	45.227	104.23	28.985
CBR1	Carbonyl reductase [NADPH] 1		9.96319	10.0968	9.73384	9.93691	11	14	11	11	1	0	1	1	56.3	53.8	56.3	56.3	-2	6.8939	-2	-2
CBR3	Carbonyl reductase [NADPH] 3		9.32092	9.46072	8.98317	9.439	15	10	7	17	13	2	5	15	72.2	48.7	35.4	79.1	73.559	26.767	9.2956	62.903
CBR4	Carbonyl reductase family member 4		9.09085	9.2619	9.23306	9.19802	8	10	11	8	8	10	11	8	46	51.1	56.1	44.3	72.492	97.9	47.787	75.872
CBS	Cystathionine beta-synthase		9.6248	8.35381	9.24504	9.0736	26	14	25	20	26	1	25	20	53	20.9	51	47.4	257.77	0.93393	183.71	138.57
CBWD1	COBW domain-containing protein 1		9.38191		9.06376	8.37839	18		16	18	0		16	1	58.5		54	60.8	129.08		54.633	8.4108
CBWD2	COBW domain-containing protein 2		8.50257			9.38391	18			18	1			1	58.5			60.8	9.909			130.51
CBWD5	COBW domain-containing protein 3;COBW domain-containing protein 5;COBW domain-containing protein 6		7.8291	8.97042			17	14			1	14			54.4	46.5			-2	41.698
CBX1	Chromobox protein homolog 1		9.51484	9.63944	9.63864	9.46639	6	11	8	7	5	10	7	6	37.6	36.8	42.2	42.2	33.982	56.335	61.941	41.613
CBX2	Chromobox protein homolog 2		8.82744	8.28539	8.79762	7.47383	13	3	10	1	13	3	10	1	29.1	9.1	25.8	3	33.03	3.4867	31.309	3.1682
CBX3	Chromobox protein homolog 3		9.97797	9.76541	9.99897	9.98508	3	9	3	7	1	7	1	5	30.7	49.7	30.7	36.6	1.6357	63.206	1.1254	61.563
CBX4	E3 SUMO-protein ligase CBX4		8.63062	8.75809	8.69254	8.514	8	11	11	7	8	11	11	7	22.1	28.8	26.8	18.8	37.996	40.528	46.457	23.09
CBX5	Chromobox protein homolog 5		9.70437	9.83701	9.74191	9.68945	10	14	11	11	9	13	10	10	49.2	62.8	53.4	53.4	73.654	127.02	100.81	92.082
CBX6	Chromobox protein homolog 6		8.61635	8.72519	8.34	8.8171	5	7	3	9	5	7	3	9	19.3	25.9	11.7	31.3	21.201	25.784	9.3467	28.604
CBX8	Chromobox protein homolog 8		8.97099	9.13387	9.11474	8.80637	14	16	20	11	14	16	20	11	47.3	54	59.6	39.8	45.651	65.957	107.94	30.533
CBY1	Protein chibby homolog 1		8.72061	8.44334			4	2			4	2			42	23.8			22.17	3.9237
CC2D1A	Coiled-coil and C2 domain-containing protein 1A		9.02362	8.99108	9.07029	9.11647	33	31	38	33	32	2	1	1	41.2	41.6	44.8	43.5	74.013	103.94	128.27	105.06
CC2D1B	Coiled-coil and C2 domain-containing protein 1B		8.91973	8.9668	8.90134	8.89309	17	22	19	20	16	21	18	19	29.5	36.7	31.6	34.6	70.715	62.044	86.078	65.857
CCAR1	Cell division cycle and apoptosis regulator protein 1		9.26914	9.35662	9.43376	9.23285	34	35	42	33	34	35	42	33	30	29.6	36.9	32.7	251.97	231.4	323.31	273.63
CCAR2	Cell cycle and apoptosis regulator protein 2		9.44086	9.34093	9.48032	9.47168	41	40	46	41	41	40	46	41	57.3	52.6	61.5	55.8	323.31	241.3	323.31	323.31
CCBL1	Kynurenine--oxoglutarate transaminase 1		8.86993	8.80475	8.65778	8.56304	11	2	8	6	11	2	8	6	31.7	8.8	22.5	17.3	28.864	5.357	36.788	16.18
CCBL2	Kynurenine--oxoglutarate transaminase 3		9.29525	9.39145	9.14545	9.29151	16	17	15	16	16	1	15	16	47.1	41.7	42.6	43.6	62.334	79.121	63.954	76.03
CCDC101	SAGA-associated factor 29 homolog		9.02422	8.78509	8.94323	8.90202	10	6	10	9	10	6	10	9	52.6	35.1	52.6	49.8	45.056	17.91	46.962	38.733
CCDC102A	Coiled-coil domain-containing protein 102A		8.77698	8.72468	8.63038	8.04862	12	9	9	1	12	9	9	1	29.1	24.5	21.8	4	62.764	37.461	34.135	2.5311
CCDC106	Coiled-coil domain-containing protein 106		8.57742	8.60127		8.39955	4	5		1	4	5		1	16.8	22.9		11.6	6.0556	8.8087		4.1395
CCDC109B	Calcium uniporter regulatory subunit MCUb, mitochondrial		8.57027	8.75111		8.6009	5	5		6	5	5		6	14.6	24.6		21.7	8.9141	10.619		6.848
CCDC115	Coiled-coil domain-containing protein 115		8.97031	9.22776	9.16607	8.91734	4	5	5	4	4	5	5	4	36.1	36.4	40	36.1	25.129	36.485	31.295	32.579
CCDC117	Coiled-coil domain-containing protein 117		8.91884	8.72978	8.94539	8.7877	7	7	9	8	7	7	9	8	41.7	30.1	39.5	37.2	27.328	5.9301	36.573	20.184
CCDC12	Coiled-coil domain-containing protein 12		9.35226	9.18795	9.33203	9.19562	12	9	12	9	12	9	12	9	49.7	42.5	49.7	46.4	102.63	51.816	156.18	42.598
CCDC120	Coiled-coil domain-containing protein 120				7.86352	8.57586			1	10			1	10			3.8	25.2			3.3943	31.699
CCDC124	Coiled-coil domain-containing protein 124		9.53791	9.45509	9.4104	9.30382	14	14	15	13	14	14	15	13	53.4	49.3	55.2	48	126.19	148.81	75.996	92.75
CCDC126	Coiled-coil domain-containing protein 126		8.36573		8.2792	8.61538	2		2	5	1		1	3	18.2		23.6	37.3	3.0661		9.8944	10.876
CCDC127	Coiled-coil domain-containing protein 127		8.49047	8.88161	8.81537	8.52339	5	8	8	4	5	8	7	4	19.6	29.6	28.5	16.2	5.5473	16.298	13.616	10.407
CCDC129	Coiled-coil domain-containing protein 129			7.81554				1				1				1.5				-2
CCDC130	Coiled-coil domain-containing protein 130		8.15366	8.23397	8.14575	8.13548	2	2	3	2	2	2	3	2	7.1	9.5	11.6	7.1	2.1384	4.4968	13.895	3.6966
CCDC132	Coiled-coil domain-containing protein 132		9.09646	9.00653	9.08476	9.23461	31	29	35	36	31	29	35	36	43.2	40.9	45.3	48.2	198.65	201.17	271.12	265.91
CCDC134	Coiled-coil domain-containing protein 134		9.16688	9.17633	9.33674	9.20207	8	8	10	8	8	8	10	8	42.4	39.7	43.2	37.6	23.914	30.928	38.794	34.191
CCDC136	Coiled-coil domain-containing protein 136		8.0014				2				2				8.5				4.2939
CCDC137	Coiled-coil domain-containing protein 137		9.14104	9.24989	9.20617	8.97967	13	8	15	8	13	4	15	8	46.4	34.1	47.9	27.1	39.022	27.674	56.146	38.093
CCDC138	Coiled-coil domain-containing protein 138		8.68998		8.26267		14		6		14		6		25.4		13.5		32.647		13.074
CCDC14	Coiled-coil domain-containing protein 14		8.56746	8.25093	7.60816	7.96286	14	4	1	3	14	4	1	3	21.1	5.2	3	5.6	71.729	8.0001	1.4943	3.7532
CCDC141	Coiled-coil domain-containing protein 141				8.36609				16				16				13.6				45.267
CCDC144A	Coiled-coil domain-containing protein 144A		7.4677		7.54127		2		2		1		1		1.5		1.5		-2		-2
CCDC151	Coiled-coil domain-containing protein 151		8.05246	8.50991		8.1016	1	2		1	1	2		1	2.5	4.6		2.5	-2	-2		-2
CCDC158	Coiled-coil domain-containing protein 158		8.44892	8.32313			1	1			1	1			0.9	0.9			-2	-2
CCDC167	Coiled-coil domain-containing protein 167		9.0407	9.05484	9.26263	9.0089	3	3	4	3	3	3	4	3	16.5	35.1	32	30.9	2.5133	8.0243	16.226	12.112
CCDC170	Coiled-coil domain-containing protein 170				7.86465				1				1				1.1				0.98055
CCDC174	Coiled-coil domain-containing protein 174		8.48577	8.61137	8.76368	8.34191	5	7	10	3	5	7	10	3	23	18	33.2	24.1	5.7861	6.8159	16.255	5.071
CCDC175	Coiled-coil domain-containing protein 175		8.56082			8.65776	1			1	1			1	1.1			1.1	0.63328			1.5301
CCDC178	Coiled-coil domain-containing protein 178				8.42845				2				2				9.3				-2
CCDC18	Coiled-coil domain-containing protein 18		8.71656	8.25603		8.01399	31	10		5	30	10		5	29.2	8.9		5.9	102.3	12.501		11.731
CCDC186	Coiled-coil domain-containing protein 186		8.84512	8.26465	8.84365	8.91444	33	6	31	33	33	6	31	33	42.9	11.7	40.1	40.5	168.81	9.8921	215.65	186.5
CCDC22	Coiled-coil domain-containing protein 22		9.22181	9.22589	9.19813	9.22588	29	34	29	30	29	34	29	30	60.8	66.3	59.3	60.8	198.48	213.61	187.6	239.01
CCDC23	Coiled-coil domain-containing protein 23		9.04027	8.81753	8.94782	8.61643	2	2	2	1	2	2	2	1	34.8	34.8	34.8	22.7	27.004	9.7653	17.24	11.61
CCDC25	Coiled-coil domain-containing protein 25		9.11817	9.22414	9.21374	9.05703	8	10	11	9	8	10	11	9	39.9	45.7	43.8	43.3	22.671	32.107	38.356	37.76
CCDC28A	Coiled-coil domain-containing protein 28A		8.87794	8.38235	8.50566	8.39825	6	2	3	3	6	2	3	3	54.9	20.7	29.9	26.1	34.004	1.1056	20.273	9.6943
CCDC28B	Coiled-coil domain-containing protein 28B		8.65638				2				2				13				6.3337
CCDC34	Coiled-coil domain-containing protein 34				8.33721				2				2				14.4				9.7944
CCDC39	Coiled-coil domain-containing protein 39		9.21735				1				1				1.9				-2
CCDC42	Coiled-coil domain-containing protein 42A		8.74029				1				1				6				-2
CCDC43	Coiled-coil domain-containing protein 43		9.29106	9.1532	9.27459	9.27923	7	6	7	8	7	6	7	8	23.8	24.3	38.4	39.3	26.852	37.866	55.695	46.924
CCDC47	Coiled-coil domain-containing protein 47		9.47216	9.46465	9.61313	9.42949	22	21	24	23	22	21	24	23	44.9	43.2	50.1	48.7	142.34	114.23	181.03	172.03
CCDC50	Coiled-coil domain-containing protein 50		9.01292	9.18313	9.15656	8.89696	12	13	15	11	12	13	1	2	46.1	36.3	52.6	32.6	65.378	71.278	125.45	61.536
CCDC51	Coiled-coil domain-containing protein 51		9.25657	8.94321	9.2371	9.12897	16	11	16	14	16	11	16	14	47.4	31.6	41.1	36.7	66.717	48.987	120.74	73.242
CCDC53	WASH complex subunit CCDC53		9.29137	9.31881	9.17205	9.25682	6	6	5	6	6	6	5	6	37.8	37.8	34.2	37.8	16.982	19.4	20.794	21.556
CCDC55	Nuclear speckle splicing regulatory protein 1		8.80944				8				8				18.8				22.876
CCDC58	Coiled-coil domain-containing protein 58		9.45714	9.41645	9.51744	9.33717	6	6	6	6	6	6	6	6	51.5	54.9	51.5	51.5	39.277	44.66	53.932	48.808
CCDC59	Thyroid transcription factor 1-associated protein 26		9.08702	9.08625	9.12082	8.79827	8	8	10	7	8	8	10	7	36.9	32.4	37.8	33.2	18.83	41.64	49.073	27.275
CCDC6	Coiled-coil domain-containing protein 6		9.53449	9.36279	9.61861	9.64607	27	23	31	29	27	23	31	29	50.8	48.9	58	57.8	323.31	261.88	323.31	323.31
CCDC60	Coiled-coil domain-containing protein 60				7.47201				1				1				1.3				-2
CCDC61	Coiled-coil domain-containing protein 61		8.28273	8.79001	8.25535	8.44549	1	10	4	6	1	9	4	6	18.2	21.3	9.6	12.3	5.4297	24.736	11.833	14.613
CCDC64	Bicaudal D-related protein 1			8.37815				5				5				12.4				8.4396
CCDC64B	Bicaudal D-related protein 2					8.92337				18				18				47.3				129.94
CCDC66	Coiled-coil domain-containing protein 66			7.96268				4				4				5.1				1.6905
CCDC68	Coiled-coil domain-containing protein 68					8.51178				6				6				28.1				10.667
CCDC71	Coiled-coil domain-containing protein 71		8.25255	8.85073	8.03412	8.22781	3	2	3	3	3	2	3	3	9.6	4.8	9.4	7.5	0.7542	2.3861	5.9098	5.4497
CCDC71L	Coiled-coil domain-containing protein 71L		8.53891	8.28518	8.05219	8.8576	3	2	1	3	3	2	1	3	11.5	11.1	5.5	14	1.7354	1.3942	3.5127	4.9737
CCDC77	Coiled-coil domain-containing protein 77		8.54031		8.2654	8.17144	6		6	3	6		6	3	19.7		16	8.6	14.955		8.987	6.2748
CCDC8	Coiled-coil domain-containing protein 8		8.61475	8.78392			8	10			8	10			24.2	24.5			69.882	70.965
CCDC82	Coiled-coil domain-containing protein 82		7.98714		8.63154	7.98564	1		9	1	1		9	1	2.4		19.9	3.4	3.1832		36.847	1.3983
CCDC84	Coiled-coil domain-containing protein 84			8.44258	8.96545			2	8			2	8			12.4	25.6			1.7835	23.011
CCDC85B	Coiled-coil domain-containing protein 85B		8.76714	8.735		8.25108	7	7		4	6	6		3	31.2	31.7		19.3	15.396	5.934		6.707
CCDC85C	Coiled-coil domain-containing protein 85C		9.00528	8.80199	8.7901	8.75205	14	11	13	12	14	11	13	12	42.7	34.8	36	38.9	70.502	73.415	57.52	58.717
CCDC86	Coiled-coil domain-containing protein 86	nsp8	9.24786	9.22256	9.34886	9.16344	17	15	19	16	17	15	19	16	50.6	50	53.6	52.5	169.23	81.922	173.19	82.852
CCDC88A	Girdin		9.08704	9.06279	7.90271	8.63197	73	68	4	44	72	67	3	44	43.3	41.7	3	29.4	323.31	323.31	1.6061	176.75
CCDC88C	Protein Daple		8.27397	7.79803	8.30477	8.652	21	5	25	43	19	2	24	43	13.9	4.2	15.4	28.7	45.636	4.9215	84.848	190.59
CCDC9	Coiled-coil domain-containing protein 9		8.85244	9.12741	9.1486	8.94897	10	15	20	13	1	1	1	1	24.9	35.8	38.4	29	30.307	79.745	76.42	52.663
CCDC90B	Coiled-coil domain-containing protein 90B, mitochondrial		8.98592	8.86781	9.02862	9.08284	11	11	12	7	11	11	12	1	44.1	46.1	46.9	36.5	45.599	21.087	37.36	1.3071
CCDC91	Coiled-coil domain-containing protein 91		8.98095	8.42669	8.57458	9.15623	15	4	8	16	15	4	8	16	39.9	10.2	25.2	44.3	72.104	4.6589	23.387	116.65
CCDC92	Coiled-coil domain-containing protein 92		8.48654	8.74302	7.68426	8.22279	6	9	1	1	6	9	1	1	31.4	35.7	5.1	32.3	26.797	31.287	1.0668	5.3337
CCDC93	Coiled-coil domain-containing protein 93		8.99438	9.07532	9.112	9.07571	27	32	34	29	26	31	33	29	45.2	49.7	49.4	46.3	67.289	106.45	128.81	119.91
CCDC94	Coiled-coil domain-containing protein 94		9.15508	8.85678	9.10513	8.87763	15	7	16	8	14	2	15	8	51.4	24.8	54.2	36.2	83.475	15.817	94.013	54.805
CCDC97	Coiled-coil domain-containing protein 97		9.31373	9.14916	9.18804	9.16439	12	11	11	9	12	11	11	9	53.6	46.3	44.6	42.6	141.13	103.45	115.56	112.91
CCHCR1	Coiled-coil alpha-helical rod protein 1		8.77774		8.32411	8.86396	16		10	18	16		10	18	30.8		20.1	34.1	92.32		40.165	103.86
CCK	Cholecystokinin;Cholecystokinin-58;Cholecystokinin-58 desnonopeptide;Cholecystokinin-39;Cholecystokinin-33;Cholecystokinin-25;Cholecystokinin-18;Cholecystokinin-12;Cholecystokinin-8;Cholecystokinin-7;Cholecystokinin-5					8.32081				1				1				7.8				1.5348
CCL20	C-C motif chemokine 20;CCL20(1-67);CCL20(1-64);CCL20(2-70)		8.37335		8.72186	9.38664	1		2	3	1		2	3	17.9		26.3	33.7	4.7621		19.798	27.522
CCL28	C-C motif chemokine 28					8.52611				1				1				18.8				4.7724
CCL5	C-C motif chemokine 5;RANTES(3-68);RANTES(4-68)					9.05067				2				2				20.9				3.7953
CCM2	Cerebral cavernous malformations 2 protein		8.51029	8.65182	8.59412	8.8121	5	7	7	12	5	7	7	12	18.7	25.5	25.6	37.4	8.9993	29.939	38.598	50.984
CCNA2	Cyclin-A2		9.09548	8.70316	9.0816	8.96511	11	10	13	8	11	10	13	8	29.6	28	34	26.2	38.066	14.568	60.406	31.881
CCNB1	G2/mitotic-specific cyclin-B1		9.39112	9.12294	9.41126	9.25712	8	13	14	13	1	13	14	13	32.8	29.6	33.9	32.3	-2	40.622	59.506	69.425
CCNB2	G2/mitotic-specific cyclin-B2		9.1118		9.07323	9.0715	15		16	16	15		16	16	46.5		51.5	53.3	109.74		115.92	103.2
CCNB2V	G2/mitotic-specific cyclin-B2			8.78648				10				10				36.2				28.654
CCNC	Cyclin-C		8.73166	8.71974	8.8276	8.5669	5	4	8	6	5	4	8	6	26.7	18.9	24.8	22	6.3445	6.3156	11.765	7.7591
CCND1	G1/S-specific cyclin-D1		8.55021	8.57767	9.10856	8.7183	5	4	16	6	5	4	16	6	20.7	21.7	62	29.8	16.144	17.997	126.12	37.398
CCND2	G1/S-specific cyclin-D2		8.389		7.68145		3		1		3		1		13.8		4.9		11.367		1.4809
CCND3	G1/S-specific cyclin-D3		8.7	9.0267	8.65085	8.64892	4	8	5	5	4	8	5	5	21.9	29.5	25.2	20.5	16.562	18.408	8.6144	10.098
CCNDBP1	Cyclin-D1-binding protein 1		9.15539	8.83214	8.67221	8.70263	11	7	4	7	10	7	4	6	36.7	25.3	28.2	24.4	51.323	20.873	10.295	10.085
CCNE1	G1/S-specific cyclin-E1		9.06277	8.63395	8.60013	9.30391	6	4	4	2	5	2	4	1	21.1	18.4	14.3	7.1	6.0739	5.8433	8.177	3.3511
CCNE2	G1/S-specific cyclin-E2		8.05051				2				1				8				2.5116
CCNF	Cyclin-F		7.5329		7.57435		1		1		1		1		1.5		2.3		0.88722		3.3751
CCNH	Cyclin-H		9.15445	9.09789	9.15439	9.05663	15	16	19	16	15	16	19	16	52.6	49.2	56.3	55.4	60.587	55.129	90.654	54.233
CCNK	Cyclin-K		9.24238	9.16006	9.17928	9.22075	13	13	14	14	13	13	14	14	30.7	30	30.7	30.9	88.973	58.907	107.27	90.011
CCNL1	Cyclin-L1		8.91896	9.12364	9.07677	8.87032	6	6	9	6	6	6	8	6	20.3	20.3	22.2	20.3	25.378	36.432	58.309	42.51
CCNL2	Cyclin-L2		8.34829	8.50835	8.74416		3	4	10		3	4	9		8.5	11.9	23.7		12.951	6.9586	34.645
CCNT1	Cyclin-T1		9.01745	9.04883	9.08965	8.85772	16	14	20	12	15	14	19	11	34	28.4	37.9	28	69.767	52.009	117.49	65.183
CCNT2	Cyclin-T2		8.20565	8.58107	8.42555	7.94287	5	9	8	4	4	9	7	3	8	16.4	14.2	6.6	12.736	39.076	29.841	3.1523
CCNY	Cyclin-Y		8.88678	8.67085	9.04807	8.95672	10	6	10	11	8	6	8	10	42.8	25.2	38.4	44.6	56.856	17.103	84.911	69.497
CCNYL1	Cyclin-Y-like protein 1		8.92889	8.54521	8.86202	8.75745	9	3	9	7	7	3	7	6	39.4	9.5	36.7	33.6	24.66	4.0338	20.288	25.643
CCP110	Centriolar coiled-coil protein of 110 kDa		8.49388	8.24816	7.69101	8.29679	14	7	2	8	14	7	2	8	23.1	10.2	4.8	13.2	48.38	8.8616	3.1051	21.758
CCPG1	Cell cycle progression protein 1		8.47828	8.78864	8.29686	8.6428	10	17	6	15	10	17	6	15	18.6	23.6	11.7	26.3	21.807	33.551	17.671	37.837
CCRN4L	Nocturnin		8.92771	8.77472	8.74954	8.75223	9	9	9	9	9	9	9	9	34.6	34.8	33.4	33.4	44.042	27.286	66.694	48.815
CCS	Copper chaperone for superoxide dismutase;Superoxide dismutase [Cu-Zn]		9.29065	8.87625	9.30004	9.21075	8	6	10	9	8	6	10	9	29.8	22.6	32.5	40.8	23.13	10.151	19.896	29.171
CCSAP	Centriole, cilia and spindle-associated protein		8.44653	8.28973			1	1			1	1			28.7	4.8			4.411	-2
CCSER2	Serine-rich coiled-coil domain-containing protein 2		7.85994	8.11492			2	4			2	1			4.4	5.8			4.2788	7.1165
CCSMST1	Protein CCSMST1		8.91487		8.90576	8.81754	4		4	3	4		4	3	40.2		40.2	33.3	17.206		15.78	15.795
CCT2	T-complex protein 1 subunit beta		10.0906	9.96426	9.96717	10.0336	37	38	35	36	37	38	35	36	77.9	79.8	77.6	77.8	323.31	323.31	323.31	323.31
CCT3	T-complex protein 1 subunit gamma		10.0474	9.97738	9.97751	9.98372	43	43	43	43	2	43	2	43	71.6	67	62	71.7	323.31	323.31	323.31	323.31
CCT4	T-complex protein 1 subunit delta		10.043	9.98521	9.96224	9.96972	35	38	35	36	35	38	35	36	61	64.2	61	65.9	323.31	323.31	323.31	323.31
CCT5	T-complex protein 1 subunit epsilon		10.0237	9.89633	9.93985	9.9739	39	44	41	42	39	44	41	42	69.1	74.7	70.4	71.7	323.31	323.31	323.31	323.31
CCT6A	T-complex protein 1 subunit zeta		9.97198	9.96854	9.93883	9.93641	30	31	31	30	24	22	25	24	69.7	71.2	71.2	69.9	238.74	323.31	234.79	308.75
CCT6B	T-complex protein 1 subunit zeta-2		8.43978		8.80093	8.89092	7		7	7	1		1	1	14.5		14.5	14.5	-2		-2	-2
CCT7	T-complex protein 1 subunit eta		10.0212	9.8849	9.94276	9.98604	38	41	39	40	38	1	39	40	73.1	75.6	70	80.7	311.94	-2	323.31	323.31
CCT8	T-complex protein 1 subunit theta		10.0615	9.9606	9.94424	9.96623	21	46	43	42	1	46	43	42	71.2	82.1	82.1	80.8	-2	304.41	227.57	308.78
CCZ1	Vacuolar fusion protein CCZ1 homolog;Vacuolar fusion protein CCZ1 homolog B		8.98278	9.12087	8.93614	9.09564	21	19	20	24	21	8	20	24	47.1	40.7	44.8	53.5	56.945	78.827	73.29	118.7
CD109	CD109 antigen		9.24304	9.01945	7.61802	8.84173	37	17	2	24	36	1	2	24	31.8	14.5	2.6	22.6	224.07	1.9992	10.639	117.78
CD14	Monocyte differentiation antigen CD14;Monocyte differentiation antigen CD14, urinary form;Monocyte differentiation antigen CD14, membrane-bound form		8.60859		8.84562	8.37714	5		6	3	5		6	3	19.7		21.6	12.5	27.754		62.503	8.1643
CD151	Tetraspanin;CD151 antigen		9.23765	9.49505	9.36004	9.37437	6	4	5	5	6	4	5	5	23	14.2	19.1	19.6	6.9315	13.156	10.526	15.746
CD274	Programmed cell death 1 ligand 1					8.53932				3				3				18.6				14.659
CD276	CD276 antigen		9.33525	9.25226	9.32397	9.31808	9	7	9	8	4	7	9	8	27.6	18.8	27.6	23.5	118.88	60.438	105.08	118.27
CD2AP	CD2-associated protein		9.29081	9.51755	9.55654	9.69565	37	44	46	48	37	44	46	48	54.1	63.2	66.8	67	177.75	244.29	306.49	323.31
CD2BP2	CD2 antigen cytoplasmic tail-binding protein 2		9.56142	9.50689	9.47742	9.41299	13	12	13	11	13	12	13	11	49	47.5	49	42.5	142.69	165.67	126.92	112.71
CD302	CD302 antigen		8.40128				4				4				3.8				36.436
CD320	CD320 antigen		9.03545	8.90304	9.12018	8.88455	6	2	5	4	6	1	5	4	31.6	8.5	24.1	14.9	16.457	3.4089	30.644	18.997
CD38	ADP-ribosyl cyclase/cyclic ADP-ribose hydrolase 1		8.947			8.35339	12			4	12			4	42.3			14.3	22.56			4.4428
CD3EAP	DNA-directed RNA polymerase I subunit RPA34		9.21915	9.30063	9.30826	9.10534	14	16	16	13	14	13	16	13	55.5	55.4	61.2	53.9	136.35	79.327	161.1	104.73
CD40	Tumor necrosis factor receptor superfamily member 5		8.96893	8.92901		9.01472	5	5		5	5	5		5	26.7	18		26.7	26.076	8.9363		45.742
CD44	CD44 antigen		9.81305	9.74533	9.51704	9.81906	12	12	12	18	12	12	12	18	35.9	31	35.9	35.3	97.65	107.28	84.586	141.44
CD46	Membrane cofactor protein		9.20162		9.38407	9.48469	10		11	11	1		2	1	24.4		24.7	26.4	2.6127		30.776	3.3654
CD47	Leukocyte surface antigen CD47		9.23871	9.02229	9.06162	9.57484	4	2	4	1	4	2	4	1	12.1	9.3	11.8	8.3	4.6706	1.8864	6.3476	1.5744
CD55	Complement decay-accelerating factor		9.31285	8.05153	9.44263	9.46982	14	2	16	13	14	1	16	13	47.5	8.3	49.4	44.5	95.656	2.4563	99.615	112.58
CD58	Lymphocyte function-associated antigen 3		9.12413		8.83026	9.20585	4		3	4	4		3	4	14.6		11.2	14.6	19.751		13.519	31.568
CD59	CD59 glycoprotein		9.64589		9.69399	9.96999	4		5	7	4		5	7	29.6		30.6	50	11.952		12.156	22.485
CD63	Tetraspanin;CD63 antigen		9.62307	9.79566	9.64295	9.63051	5	7	6	6	5	7	6	6	35.9	44.1	37.2	37.2	35.405	55.001	42.506	55.541
CD68	Macrosialin		8.63674	8.44506	8.48791	8.92631	1	1	1	2	1	1	1	2	7.4	6.2	7.4	13	16.391	17.523	25.817	25.521
CD7	T-cell antigen CD7				8.55851				2				2				10.4				5.9321
CD70	CD70 antigen			8.31572				2				2				13.4				-2
CD74	HLA class II histocompatibility antigen gamma chain				9.47913	9.75234			9	11			9	3			37.9	42.1			78.646	93.25
CD81	Tetraspanin;CD81 antigen		9.89835	9.60955	9.73917	9.65992	4	4	4	4	4	4	4	4	40.6	28.4	40.6	40.6	79.924	108.77	71.125	100.08
CD82	CD82 antigen;Tetraspanin		8.76545	8.90287	8.51556	9.19113	4	3	3	5	4	3	3	5	24	15	19.8	22.5	11.586	48.211	6.3144	28.351
CD9	Tetraspanin;CD9 antigen		9.53273	9.97841	9.70095	9.6501	4	7	6	5	4	7	6	5	30.8	28.5	34	29.6	17.862	58.887	32.119	36.354
CD97	CD97 antigen;CD97 antigen subunit alpha;CD97 antigen subunit beta		9.09668	8.15235	8.98615	9.22017	12	2	14	15	12	1	14	15	24.8	3.5	28.2	27.2	111.66	2.0252	107.07	154.27
CD99	CD99 antigen		9.42949	9.69463	9.59444	9.20252	4	2	4	2	4	1	1	2	45.4	12.5	45.1	14.2	40.325	7.061	4.007	17.133
CD99L2	CD99 antigen-like protein 2		9.33249	9.21286		8.89609	5	6		4	5	6		4	40	37.5		33.7	78.934	96.16		23.154
CDA	Cytidine deaminase		8.82733		8.2577	8.72046	3		1	3	3		1	3	40.4		11.6	40.4	34.936		3.1327	21.359
CDAN1	Codanin-1		8.41128	8.417	8.7303	8.41246	10	7	21	9	10	7	21	9	14.7	9.8	24.6	12.6	48.758	24.162	102.68	26.618
CDC123	Cell division cycle protein 123 homolog		9.54301	9.32759	9.44429	9.28731	16	13	14	15	16	13	14	15	53.6	38.7	47	50.6	81.903	84.979	73.815	74.86
CDC14B	Dual specificity protein phosphatase CDC14B;Dual specificity protein phosphatase CDC14C				8.38103				4				4				16.9				11.786
CDC16	Cell division cycle protein 16 homolog		9.22875	9.2796	9.21758	8.98321	22	22	22	18	22	22	22	18	46.5	43.9	47.9	37.1	197.99	190.8	185.26	115.12
CDC20	Cell division cycle protein 20 homolog		9.07363	8.93478	9.09035	9.066	14	13	13	15	14	13	13	15	45.9	41.7	41.5	49.1	85.892	32.792	108.17	95.96
CDC23	Cell division cycle protein 23 homolog		9.16661	9.2589	9.1901	8.97977	24	26	24	22	24	26	24	22	44.9	48.3	43.4	41.2	144.37	119.85	161.21	123.88
CDC25B	M-phase inducer phosphatase 2		8.51899		8.15871	8.08525	9		4	4	8		4	4	20.5		11.9	13	9.8372		17.918	4.4639
CDC25C	M-phase inducer phosphatase 3		8.9015	8.52659	8.99177	8.86167	14	6	21	15	14	6	2	15	39.3	17.5	53.5	47.6	51.581	29.953	61.619	58.63
CDC26	Anaphase-promoting complex subunit CDC26		9.02586	9.27057	9.07589	8.32565	4	4	3	1	4	4	3	1	50.6	50.6	50.6	28.2	15.653	21.711	20.744	4.282
CDC27	Cell division cycle protein 27 homolog		9.18714	9.28435	9.13747	9.08397	24	28	25	24	1	1	1	1	37.7	47.3	36.6	40.8	2.1623	143.16	2.5691	118.23
CDC34	Ubiquitin-conjugating enzyme E2 R1		9.41908	9.34535	9.30073	8.75963	10	8	11	5	9	7	10	4	44.1	29.2	44.1	20.8	17.471	13.739	26.837	5.6721
CDC37	Hsp90 co-chaperone Cdc37;Hsp90 co-chaperone Cdc37, N-terminally processed		9.73684	9.8035	9.76478	9.67401	7	17	7	8	1	9	1	1	22.1	42.6	20.1	22.1	4.5014	75.968	3.9098	4.3108
CDC37L1	Hsp90 co-chaperone Cdc37-like 1		9.03289	9.02784	8.69696	9.07571	13	12	8	13	13	12	8	13	48.7	42.7	33.8	46.4	131.67	87.207	38.958	102.48
CDC40	Pre-mRNA-processing factor 17		9.11529	9.11034	9.22225	9.08816	27	26	33	28	27	2	33	28	60.3	56.6	68	63	156.52	112.33	213.47	151.82
CDC42	Cell division control protein 42 homolog		9.77222	9.93362	9.93801	9.87188	9	9	11	11	2	8	10	2	62.8	48.2	63.9	63.9	34.024	40.888	61.944	79.986
CDC42BPA	Non-specific serine/threonine protein kinase;Serine/threonine-protein kinase MRCK alpha		8.74009		8.69954	8.81628	44		41	39	37		33	32	32.1		28.3	28.7	205.32		167.58	113.13
CDC42BPB	Serine/threonine-protein kinase MRCK beta		8.96184	9.1012	8.95667	9.06015	29	59	25	33	1	0	1	1	50.6	36.8	46.7	52.9	6.808	-2	6.9321	11.729
CDC42BPG	Serine/threonine-protein kinase MRCK gamma				8.82341	8.80698			48	43			45	41			37.5	35.9			255.73	166.97
CDC42EP1	Cdc42 effector protein 1		9.12578	9.12432	8.92761	9.09283	11	10	9	10	11	10	9	10	41.1	44.6	37	40.6	64.807	58.543	61.185	53.532
CDC42EP2	Cdc42 effector protein 2		8.75476	8.67435	8.95971	8.88834	3	4	4	5	3	4	4	5	29.5	44	35.2	47.6	39.886	10.215	49.544	34.736
CDC42EP3	Cdc42 effector protein 3		8.5408	9.07081	8.65855	8.41079	3	7	3	2	3	7	3	2	27.9	56.3	30.7	19.5	9.2029	39.322	17.684	9.9158
CDC42EP4	Cdc42 effector protein 4		9.13382	8.68761	9.14719	9.26662	11	5	12	13	11	5	12	13	45.2	30.3	46.9	44.7	89.141	16.316	85.151	106.05
CDC42SE1	CDC42 small effector protein 1		8.84409			8.6306	2			1	2			1	62			46.8	10.665			5.472
CDC42SE2	CDC42 small effector protein 2		9.32875	9.32168	9.54186	9.3934	2	1	2	2	2	1	2	2	66.7	33.3	66.7	66.7	14.604	3.7205	21.283	14.238
CDC45	Cell division control protein 45 homolog		9.01886	8.93488	8.75064	8.74484	17	12	11	10	17	12	11	10	34.6	23.8	25.4	21.5	79.476	130.25	62.878	84.577
CDC5L	Cell division cycle 5-like protein		9.48702	9.48243	9.45983	9.47571	40	39	44	36	40	39	44	36	62.3	59.9	65.5	57	308.32	281.65	323.31	323.31
CDC6	Cell division control protein 6 homolog		8.80456	8.26984	8.37447	8.82631	11	9	7	14	11	1	7	14	22.1	17.7	17.3	32.5	11.073	1.6428	19.932	50.243
CDC7	Cell division cycle 7-related protein kinase		8.96267		8.59597	8.52974	21		12	11	21		12	11	51		31.4	31.9	95.635		51.013	26.915
CDC73	Parafibromin		9.20441	9.08833	9.26271	9.16947	33	27	32	31	33	27	32	31	57.1	48.2	57.1	54.2	84.843	74.732	109.29	109.55
CDCA2	Cell division cycle-associated protein 2		8.93377		8.97709	8.76428	28		29	22	28		29	22	39.7		45.2	33.3	238.91		263.28	139.83
CDCA3	Cell division cycle-associated protein 3		8.77136	9.00595	9.13893	8.79586	6	9	9	5	6	9	9	5	34	45.9	48.9	29.1	39.174	79.646	104.14	71.755
CDCA4	Cell division cycle-associated protein 4		8.54007	7.98506			5	1			5	1			30.3	5			26.6	1.7299
CDCA5	Sororin		8.93123	8.90285	9.13094	8.96892	8	7	11	9	8	7	11	9	37.1	45.4	59.5	41.4	46.271	33.468	39.56	44.054
CDCA7	Cell division cycle-associated protein 7		8.76926	8.59335	8.83562	8.21382	7	4	8	2	6	2	7	1	27.7	16.7	30.1	9.7	32.749	9.8457	36.857	4.3206
CDCA7L	Cell division cycle-associated 7-like protein		8.85159	8.86049		8.67697	11	12		11	10	11		10	28.6	29.7		30.1	29.362	28.842		24.618
CDCA8	Borealin		9.32093	9.11397	9.14307	9.17108	15	10	11	12	15	10	11	12	58.2	51.1	50	57.9	134.76	59.587	144.07	95.736
CDCP1	CUB domain-containing protein 1		8.5684		8.91766	9.20224	8		18	26	8		18	26	15.7		26.4	32.7	10.562		46.729	83.155
CDH1	Cadherin-1;E-Cad/CTF1;E-Cad/CTF2;E-Cad/CTF3		9.21243		9.75832	9.76932	17		29	26	17		27	24	25.6		34.9	31.7	185.89		319.99	323.31
CDH10	Cadherin-6;Cadherin-10;Cadherin-9				7.69656				1				1				2.3				0.97585
CDH13	Cadherin-13			8.77971				10				10				20.5				34.02
CDH16	Cadherin-16 (Kidney-specific cadherin) (Ksp-cadherin)			8.655				13				13				28.6				37.31
CDH17	Cadherin-17		8.02526	9.34036	9.69605		2	23	35		2	12	35		3.8	40.4	52.6		1.8367	216.4	323.31
CDH19	Cadherin-19					9.00328				13				13				18.8				105.57
CDH2	Cadherin-2		9.41938	9.36418		8.92804	26	24		15	26	24		15	41.6	35.7		25.8	198	233.03		98.377
CDH3	Cadherin-3				9.26842	9.30817			27	28			25	25			45.7	44.5			280.34	209.87
CDH6	Cadherin-6			9.38977		7.65534		26		1		24		1		32.4		3.6		110.65		1.9706
CDHR2	Cadherin-related family member 2 (Protocadherin LKC) (PC-LKC) (Protocadherin-24)			9.06145				25				25				25.5				104.68
CDHR5	Cadherin-related family member 5				8.81658				9				9				25.5				85.574
CDIP1	Cell death-inducing p53-target protein 1				8.56836				1				1				71.4				1.2955
CDIPT	CDP-diacylglycerol--inositol 3-phosphatidyltransferase		9.09653	8.95308	9.25022	9.0107	4	4	3	3	4	4	3	3	19	15.8	13.5	13.5	11.205	13.782	12.371	14.111
CDK1	Cyclin-dependent kinase 1		9.76257	9.64618	9.87918	9.71503	20	19	21	20	18	17	19	18	75.8	67	76.1	75.8	203.07	181.78	175.38	257.76
CDK10	Cyclin-dependent kinase 10			8.41399	8.34377	8.18497		3	3	2		3	3	2		10.6	11.2	6.7		4.9285	7.5181	2.8676
CDK11A	Cyclin-dependent kinase 11A		9.11702		9.29287	9.06389	29		37	29	2		4	2	35.2		43.1	34.9	55.216		100.35	66.725
CDK11B	Cyclin-dependent kinase 11B;Cyclin-dependent kinase 11A		8.26223	8.44248	8.52431		28	28	36		2	1	1		34.3	32.5	40.2		0.6342	1.5103	-2
CDK12	Cyclin-dependent kinase 12		9.13038	8.91866	9.25059	9.16513	25	27	37	33	21	23	33	30	24.4	27.2	34	31.1	202	111.96	290.63	230.53
CDK13	Cyclin-dependent kinase 13		8.61832	9.13935	8.64783	8.70391	19	29	27	26	15	25	23	23	25.4	27	26.7	26.7	64.22	166.16	119.98	128.84
CDK14	Cyclin-dependent kinase 14			8.48334		7.92479		5		2		4		1		16.3		6.2		10.107		1.4615
CDK16	Cyclin-dependent kinase 16		8.8749	8.92125	8.80543	8.88677	19	14	17	17	13	10	11	12	47	35.1	39.3	38.9	53.21	33.58	38.587	33.824
CDK17	Cyclin-dependent kinase 17		8.3235	8.79378	8.1646	8.17511	10	11	8	7	4	6	2	2	23	26	19.4	17	11.026	20.586	7.6685	4.8715
CDK18	Cyclin-dependent kinase 18		8.069	8.09904	8.57729	8.80234	7	8	12	15	3	1	8	11	17.1	23	31.6	39.2	5.8926	10.036	44.835	56.315
CDK19	Cyclin-dependent kinase 19			8.80585	8.17798	8.42413		9	9	4		3	2	4		21.1	20.3	17.9		30.051	4.1084	4.1593
CDK2	Cyclin-dependent kinase 2		9.53348	9.27435	9.39061	9.2683	21	15	17	17	17	11	13	13	63.3	55	52	50.3	82.358	76.64	74.622	73.211
CDK2AP1	Cyclin-dependent kinase 2-associated protein 1;Cyclin-dependent kinase 2-associated protein 2		9.11093	8.78392	8.83507	9.03474	2	1	2	3	2	1	1	3	20.7	15.2	39.1	46.1	4.3333	1.9353	1.1602	9.2833
CDK3	Cyclin-dependent kinase 3		8.31434				5				1				17.7				0.80256
CDK4	Cyclin-dependent kinase 4		9.55603	9.21241	9.1535	9.08631	16	13	13	14	15	12	12	13	57.4	48.2	46.9	57.1	92.993	39.87	61.437	48.318
CDK5	Cyclin-dependent-like kinase 5		9.3606	9.32993	9.34628	9.10113	19	19	20	16	18	18	19	15	69.2	69.2	69.2	65.8	55.502	59.731	88.151	42.727
CDK5RAP1	CDK5 regulatory subunit-associated protein 1		8.93154	8.59911	9.20807	8.90557	21	8	26	19	21	8	26	19	43.8	17.7	48.6	41.9	83.623	29.111	126.66	94.38
CDK5RAP2	CDK5 regulatory subunit-associated protein 2	nsp13	8.8625		8.67708	8.61765	63		38	34	62		38	34	43.4		28.3	28.2	298.61		133.76	168.73
CDK5RAP3	CDK5 regulatory subunit-associated protein 3		9.37611	9.2076	9.28364	9.37245	23	18	24	23	1	18	24	23	44.3	33.6	37.4	43.5	93.726	60.779	89.528	116.31
CDK6	Cyclin-dependent kinase 6		9.3491	9.69286	9.50766	9.21153	18	19	19	17	17	18	18	16	63.8	64.4	64.4	58	78.207	145.06	140.25	69.681
CDK7	Cyclin-dependent kinase 7		9.061	9.1629	9.21721	9.03462	9	10	15	10	9	9	15	10	33.5	35.8	48.6	36.1	40.398	32.876	56.327	51.798
CDK8	Cyclin-dependent kinase 8		8.67349	8.16227	8.93255		11	7	16		5	1	9		23.8	16.6	33.3		19.734	1.9287	46.732
CDK9	Cyclin-dependent kinase 9		9.1703	9.12922	9.14454	9.03778	13	13	14	12	12	12	13	11	42.2	32.2	46	40.3	47.449	44.292	51.118	70.166
CDKAL1	Threonylcarbamoyladenosine tRNA methylthiotransferase		9.12297	8.7268	9.01451	9.19069	28	13	25	26	28	13	25	5	71.2	34	63	68.2	166.62	43.147	134.37	225.35
CDKL5	Cyclin-dependent kinase-like 5				8.13944	7.64628			8	2			7	1			11.8	5.3			7.9453	2.4751
CDKN1A	Cyclin-dependent kinase inhibitor 1		8.52595	8.95015			3	6			3	6			31.1	47.6			9.9717	35.859
CDKN1B	Cyclin-dependent kinase inhibitor 1B		8.33085	8.84217	8.9549	8.7241	2	5	7	6	2	5	7	6	14.1	40.4	47	47	6.2551	23.629	35.227	45.094
CDKN1C	Cyclin-dependent kinase inhibitor 1C			8.55099	8.82288			4	7			4	7			20.1	33.1			7.4849	52.214
CDKN2A	Cyclin-dependent kinase inhibitor 2A;Cyclin-dependent kinase 4 inhibitor B		9.73333			9.05137	6			5	6			3	66.7			61.6	135.01			37.763
CDKN2AIP	CDKN2A-interacting protein		8.88918	8.97446	8.92405	8.87881	21	21	20	23	21	21	20	23	52.2	52.2	50.7	59.7	110.16	95.366	160.64	125.29
CDKN2AIPNL	CDKN2AIP N-terminal-like protein		9.05745	9.00301	9.2601	8.66927	4	4	5	2	4	4	5	2	51.7	40.5	52.6	25	50.604	13.727	60.71	8.4252
CDKN2B	Cyclin-dependent kinase 4 inhibitor B					8.34958				4				2				41.3				6.7112
CDKN2C	Cyclin-dependent kinase 4 inhibitor C			8.55434		8.40923		4		1		4		1		20.8		6.5		3.2209		3.8419
CDKN3	Cyclin-dependent kinase inhibitor 3		8.94955	8.7053	8.93651	8.74248	5	3	6	4	5	3	6	4	27.5	18.7	32.2	24.1	13.889	5.1959	10.772	11.211
CDON	Cell adhesion molecule-related/down-regulated by oncogenes		7.8748				2				2				3.3				1.2186
CDPF1	Cysteine-rich DPF motif domain-containing protein 1		8.38168	8.65253	8.42645	8.44759	1	2	4	3	1	2	4	3	9.3	26	38.2	30.9	2.0622	4.7992	4.0397	5.5006
CDR2	Cerebellar degeneration-related protein 2		9.06326	8.68415	8.76355	8.83884	16	9	11	12	16	9	11	12	41.9	28.9	34.8	35.2	98.274	39.588	77.846	84.894
CDR2L	Cerebellar degeneration-related protein 2-like		8.78595	8.52911	8.85299	8.85115	11	7	15	12	11	7	15	12	29	20.3	34.6	37.2	97.285	26.37	60.294	60.248
CDS1	Phosphatidate cytidylyltransferase 1		8.09251		8.32348	8.55431	3		4	4	2		4	4	8.7		7.4	8.9	7.9646		8.0602	9.309
CDS2	Phosphatidate cytidylyltransferase 2		9.02719	9.16657	9.01145	8.80497	5	4	4	3	4	4	4	3	13.7	13.7	10.3	10.3	43.699	24.559	49.176	27.539
CDSN	Corneodesmosin			8.1849				1				1				3.4				2.4419
CDT1	DNA replication factor Cdt1		8.47824	8.27347	8.74159	8.35405	6	4	12	5	6	4	12	5	17.6	9.3	34.2	16.3	16.147	4.1268	38.254	14.953
CDV3	Protein CDV3 homolog		9.68816	9.69325	9.78282	9.72191	17	17	18	17	17	17	18	17	74.8	77.4	74.8	74.8	323.31	323.31	323.31	323.31
CDX2	Homeobox protein CDX-2		8.54018		9.08429		2		5		2		5		6.1		18.8		1.0999		18.419
CDYL	Chromodomain Y-like protein		8.8522	8.79714	8.93745	8.77688	12	11	13	13	12	11	12	12	30.5	30.5	30	35.7	55.343	31.362	56.773	59.867
CDYL2	Chromodomain Y-like protein 2			7.91383		7.57449		1		1		1		1		3.3		2.4		1.7299		1.6044
CEACAM1	Carcinoembryonic antigen-related cell adhesion molecule 1				9.13406	9.68249			8	3			6	1			22.3	52.1			55.683	1.8581
CEACAM5	Carcinoembryonic antigen-related cell adhesion molecule 5				8.95248	9.50149			6	9			4	6			11.8	20.4			43.957	79.748
CEACAM6	Carcinoembryonic antigen-related cell adhesion molecule 6		8.87114		9.19388	9.44946	4		5	5	3		3	3	19.8		21.8	21.8	17.825		24.552	24.101
CEACAM7	Carcinoembryonic antigen-related cell adhesion molecule 7				8.73856	9.3607			5	5			5	5			26.4	26.4			19.964	25.155
Ceae-MIC2	Ceae-MIC2			7.93717				2				1				11				2.8481
CEBPA	CCAAT/enhancer-binding protein alpha				9.03815				6				6				23.2				18.516
CEBPB	CCAAT/enhancer-binding protein beta		8.94543	9.24823	9.04449	9.23341	8	11	11	11	6	11	11	9	33.3	43	41.4	47	29.471	41.918	27.969	53.864
CEBPD	CCAAT/enhancer-binding protein delta		8.53878		8.81999		2		3		2		3		15.6		19.3		2.3376		14.32
CEBPG	CCAAT/enhancer-binding protein gamma		9.41252	9.16637	9.65282	9.44466	1	2	3	2	1	2	3	2	20.7	48	52.7	48	14.494	8.8569	13.018	17.134
CEBPZ	CCAAT/enhancer-binding protein zeta		9.29689	9.18173	9.3652	9.20949	44	43	49	43	44	43	49	43	46.5	41.2	48	47.1	323.31	250.42	323.31	323.31
CEBPZOS	Protein CEBPZOS				8.78857				3				3				27.5				1.8689
CECR2	Cat eye syndrome critical region protein 2		7.96781				5				5				5.1				10.687
CECR5	Cat eye syndrome critical region protein 5		9.49605		9.53853	9.46455	15		18	16	15		18	16	54.7		60.8	60.6	161.34		218.87	175.21
CELF1	CUGBP Elav-like family member 1		9.56522	9.42852	9.4583	9.5204	15	14	15	16	14	13	15	16	31.5	31.8	31.3	31.7	137.51	100.05	129.32	148.08
CELF2	CUGBP Elav-like family member 2		8.97785	8.04998			12	2			11	1			27.1	5.2			40.946	-2
CELSR1	Cadherin EGF LAG seven-pass G-type receptor 1		8.11879	8.54058	7.9602	8.30743	12	31	3	21	11	30	3	21	6.3	15.9	5.8	11.9	32.948	93.794	2.1739	62.576
CELSR2	Cadherin EGF LAG seven-pass G-type receptor 2		7.44289	7.97072			4	8			3	7			1.9	4.4			3.4807	12.634
CEMIP	Cell migration-inducing and hyaluronan-binding protein			9.0565		7.96558		51		4		51		4		42.7		6.9		190.77		10.505
CENPA	Histone H3-like centromeric protein A				8.62869				2				2				23.3				3.0859
CENPB	Major centromere autoantigen B		9.0682	8.64076	8.90976	8.83953	15	5	11	9	15	1	11	9	31.9	11	23.2	21.9	100.22	4.0603	67.386	69.165
CENPC	Centromere protein C		8.39664	8.50973	8.58545	8.54608	14	9	16	16	14	9	16	16	21.1	12.9	25	26.5	20.298	12.774	66.188	53.561
CENPE	Centromere-associated protein E;Kinesin-like protein		8.87341	8.28596	8.51143	8.32636	100	36	58	13	100	3	58	13	43.2	15.9	26.9	6.9	323.31	2.459	166.04	29.998
CENPF	Centromere protein F	nsp13	9.1661	9.03555	9.0307	9.03298	165	96	164	150	165	1	164	150	58.6	32.2	58.5	55.2	323.31	1.9372	323.31	323.31
CENPH	Centromere protein H		9.18522	8.8575	9.09238	8.83344	13	9	13	11	13	9	13	11	55.1	45.4	57.1	45.7	84.281	20.533	56.784	45.121
CENPI	Centromere protein I		8.39589	8.50486	8.44913	8.31501	6	9	8	7	6	9	8	7	16.3	14.4	12.2	9.9	11.074	8.2884	11.309	8.0315
CENPJ	Centromere protein J		7.87248	7.87995	8.10569		3	3	8		3	3	8		3.2	4.5	7.5		4.9378	1.7394	9.9343
CENPK	Centromere protein K		9.20636	8.71766	8.98697	8.92879	13	8	9	11	13	8	9	11	44.2	37.5	35.7	43.9	46.928	13.391	34.417	55.425
CENPL	Centromere protein L		8.75111		8.05532	8.44567	4		1	3	4		1	3	13.7		8	21.3	9.5053		4.1398	6.0639
CENPM	Centromere protein M		8.96523	9.09113	8.89283	8.7524	5	6	6	5	5	2	6	5	28.3	32.8	37.8	28.3	13.272	12.553	23.236	10.044
CENPN	Centromere protein N		8.48217	8.69477	8.71089	8.57237	6	9	11	6	6	9	11	6	28.6	39.2	43.1	27.7	15.044	23.055	39.565	13.462
CENPO	Centromere protein O		8.74111		8.65508	8.67895	7		6	6	7		6	6	28.3		30.3	31.3	47.154		36.95	44.401
CENPP	Centromere protein P		8.20876		8.26273	8.32281	3		2	4	3		2	4	10.8		11.8	19.4	2.4276		12.413	3.8289
CENPQ	Centromere protein Q		8.9998	8.71376	8.72321	9.02125	11	5	6	10	11	5	6	10	50.4	26.5	29.9	45.5	86.638	25.123	48.768	100.94
CENPT	Centromere protein T		8.65331	8.62808	8.52883	8.3476	7	6	6	3	7	6	6	3	18.2	16.1	18.4	9.5	23.723	12.588	13.559	10.134
CENPU	Centromere protein U		8.93707	8.90844	8.70994	8.80773	12	13	8	10	12	13	8	10	45.2	51.3	31.8	32.3	54.09	36.888	24.241	47.764
CENPV	Centromere protein V		9.26484	9.46994	9.39178	9.17643	6	10	9	7	1	10	9	7	30.2	48.9	43.8	36.4	63.189	142.15	59.963	58.865
CEP104	Centrosomal protein of 104 kDa					7.82285				2				2				4.2				1.5459
CEP112	Centrosomal protein of 112 kDa	nsp13	8.77651	8.10605			32	3			32	3			43.5	7.6			109.87	3.7859
CEP120	Centrosomal protein of 120 kDa		7.95085	8.20321	8.04915	7.99754	3	4	5	5	3	4	5	5	5.1	5.4	9.7	10	1.0872	2.1501	9.4059	8.71
CEP128	Centrosomal protein of 128 kDa		8.41245	7.949	7.82204		13	5	2		13	5	2		14.1	6.3	2.8		31.416	10.212	1.7506
CEP131	Centrosomal protein of 131 kDa		9.04124	8.78696	8.88272	8.91731	50	31	43	41	1	7	1	41	51.2	33.6	46.7	44.3	5.6134	103.73	255.1	239.85
CEP135	Centrosomal protein of 135 kDa	nsp13	8.90233	7.88131	8.26881	7.9307	47	5	14	4	47	5	14	4	42.9	6.1	15.1	4.6	158.39	5.0036	47.954	10.738
CEP152	Centrosomal protein of 152 kDa		8.15391		7.82614	8.22162	7		5	9	7		5	9	8.4		4.8	9.9	21.549		16.36	31.056
CEP162	Centrosomal protein of 162 kDa		8.08207	8.39581	8.15345	7.20775	5	2	2	1	5	2	2	1	4.7	1.9	1.5	0.9	11.686	-2	1.8431	1.9593
CEP164	Centrosomal protein of 164 kDa		8.16005			7.69755	8			2	8			2	9.3			1.8	30.738			3.3783
CEP170	Centrosomal protein of 170 kDa		9.08606	9.27657	8.68559	8.73012	50	60	36	33	2	0	1	31	38.9	47	29.7	28.5	293.74	323.31	148.78	161.75
CEP170B	Centrosomal protein of 170 kDa protein B		8.24811	8.16862	8.52004	8.75363	12	11	10	43	10	9	9	41	10.3	12.2	10.8	41.7	26.833	13.933	26.259	193.92
CEP192	Centrosomal protein of 192 kDa		8.41145	8.52981	8.63978	8.42094	24	24	50	20	24	2	50	20	15.3	13.4	30.5	12.7	119.46	4.2064	249.4	58.42
CEP250	Centrosome-associated protein CEP250	nsp13	8.88534	8.20153	8.719	8.59192	90	16	69	52	90	16	69	52	47.7	10.2	37.9	28.7	323.31	47.521	323.31	279.35
CEP290	Centrosomal protein of 290 kDa		8.76717	7.69946	8.35785	8.29617	79	4	31	20	79	4	31	20	35.1	2.5	15.5	11	273.39	7.9549	154.96	80.544
CEP295	Centrosomal protein of 295 kDa				7.70435				3				3				2.3				12.527
CEP350	Centrosome-associated protein 350	nsp13	8.42001	8.21767	8.65788	8.44362	26	22	2	20	26	22	1	20	13	11.9	23.1	10.5	77.906	42.543	5.1071	66.558
CEP41	Centrosomal protein of 41 kDa		9.10819	9.14288	9.07336	8.89106	17	19	20	15	17	3	20	15	58.4	59	66	49.3	102.23	100.58	117.18	79.208
CEP44	Centrosomal protein of 44 kDa		9.09112	8.50574	8.84133	8.95088	16	4	13	12	16	4	13	12	51.5	14.9	43.8	45.1	57.455	3.7825	43.1	98.005
CEP55	Centrosomal protein of 55 kDa		9.2997	8.9822	9.00206	9.0394	22	14	19	19	22	2	19	19	57.1	36.9	51.5	51.9	162.11	3.7481	122.93	157.56
CEP57	Centrosomal protein of 57 kDa		8.17566	8.33511	8.56955	8.18268	3	4	9	4	3	4	9	4	7	11.7	23.2	9.5	2.6879	5.4687	99.788	5.3629
CEP63	Centrosomal protein of 63 kDa		8.98795	8.18782	8.60191	9.22922	10	4	4	4	10	4	4	4	25.7	10.5	11.8	8.7	16.164	7.1302	9.5301	7.0569
CEP68	Centrosomal protein of 68 kDa	nsp13	8.38296			8.09526	7			3	7			3	17.3			9.2	32.637			12.183
CEP70	Centrosomal protein of 70 kDa		8.2953			7.92637	6			2	6			2	12.5			5.6	2.4958			2.1419
CEP72	Centrosomal protein of 72 kDa		8.24665		8.37625	8.05893	5		8	1	5		8	1	13.3		21	10	9.1514		34.139	2.1334
CEP76	Centrosomal protein of 76 kDa		8.38945	8.46498	8.85139	8.47931	8	8	14	8	8	8	14	8	19.7	13.7	34.9	20.5	12.41	12.182	85.611	17.404
CEP78	Centrosomal protein of 78 kDa		8.90739	8.54111	7.95702	8.53999	20	7	3	9	20	7	3	9	39.8	15	6.3	17.5	78.828	22.099	4.9322	33.958
CEP83	Centrosomal protein of 83 kDa		9.05906		8.61803	9.27019	13		8	3	13		8	3	20.1		12.8	8.1	28.694		29.711	5.0773
CEP85	Centrosomal protein of 85 kDa		9.19809	9.05298	8.91333	8.99703	26	24	25	23	26	24	25	23	44.2	43	42.7	43.4	199.99	143.79	133.03	213.31
CEP85L	Centrosomal protein of 85 kDa-like		8.28145			8.09029	1			1	1			1	2.1			2.1	1.0492			1.6731
CEP89	Centrosomal protein of 89 kDa		8.0777	8.24614		8.04973	5	3		4	5	3		4	7	4.9		8	7.6028	2.533		7.4958
CEP95	Centrosomal protein of 95 kDa		7.93037	7.82152	7.69238		2	2	1		2	2	1		4.1	4.9	2.5		5.3224	2.4202	10.387
CEP97	Centrosomal protein of 97 kDa		9.17048	8.58216	8.57584	8.81915	28	12	13	19	28	12	13	19	54	21.8	32.6	40.7	246.57	22.498	67.492	109.31
CEPT1	Choline/ethanolaminephosphotransferase 1		8.99678	9.1763	9.06115	8.89901	2	3	3	2	2	3	3	2	12.5	15.7	15.7	12.5	16.315	11.683	39.285	12.719
CERCAM	Probable inactive glycosyltransferase 25 family member 3		8.47438	8.83604	8.10679		6	6	2		6	1	2		14.3	11.1	7.4		15.763	3.5129	4.5607
CERK	Ceramide kinase		8.47335		8.70678		1		2		1		2		17.3		25.9		6.7464		6.0297
CERS1	Ceramide synthase 1		8.67493		8.76037	7.89847	5		4	1	5		4	1	20.5		17.5	7.1	30.126		32.474	8.9458
CERS2	Ceramide synthase 2		9.21274	9.30986	9.45722	9.25543	5	5	6	6	5	5	6	6	20.4	20.4	20.5	20.5	19.133	20.746	34.375	24.188
CERS4	Ceramide synthase 4		8.47816		8.8291	8.53579	3		5	2	3		5	2	31.6		29.7	24.3	4.6023		40.011	7.2703
CERS5	Ceramide synthase 5		8.5048	8.77995	8.90042		4	3	6		3	3	4		11.1	6.6	15.3		2.5821	7.0761	6.6753
CERS6	Ceramide synthase 6		8.80577	8.51556	9.11656	9.00567	5	2	7	5	4	2	5	5	18.2	7	21.9	18.2	7.3816	7.797	30.56	14.591
CES1	Liver carboxylesterase 1		8.7093		9.71542	8.08131	14		33	3	14		33	3	30.9		60.6	8.5	30.477		243.29	11.26
CES2	Cocaine esterase					8.4291				5				4				11.6				8.3074
CES3	Carboxylic ester hydrolase;Carboxylesterase 3		8.42525			8.19502	6			4	6			4	17.6			11.3	12.395			11.452
CETN2	Centrin-2		9.66119	9.53152	9.36915	9.57175	11	12	12	11	11	12	12	11	62.8	71.2	66.9	62.8	174.41	71.268	145.6	171.87
CETN3	Centrin-3		9.14254	9.13202	8.92808	9.07329	4	5	4	4	4	5	4	4	31.4	35.9	31.4	31.4	20.168	26.469	24.816	14.657
CFAP20	Cilia- and flagella-associated protein 20		9.2336	9.3113	9.31978	9.15691	5	5	4	4	5	5	4	4	25.4	26.4	21.8	21.8	14.01	15.506	15.079	13.733
CFAP36	Cilia- and flagella-associated protein 36		9.16293	9.16096	8.9797	8.93043	12	14	10	9	12	14	10	1	60.2	60.6	52.9	52.4	93.87	58.16	62.08	1.9152
CFAP58	Cilia- and flagella-associated protein 58				8.39495	8.01145			3	2			2	1			3.3	1.8			1.4715	1.7598
CFAP97	Cilia- and flagella-associated protein 97		8.42623	8.82646	8.33063	8.18203	1	11	5	4	1	11	5	4	12.6	25.1	13.2	11	12.291	23.968	8.3253	6.0694
CFB	Complement factor B;Complement factor B Ba fragment;Complement factor B Bb fragment				8.84302	9.40346			31	30			1	28			30.8	24.1			112.43	186.04
CFD	Complement factor D			8.23951				1				1				8.7				5.5685
CFDP1	Craniofacial development protein 1		9.42076	9.44959	9.36029	9.19736	11	11	10	6	11	11	10	6	29.4	29.8	31.8	26.4	127.87	75.03	51.715	60.446
CFH	Complement factor H			8.19046		8.79003		1		35		1		35		4		39.1		2.5769		144.88
CFI	Complement factor I;Complement factor I heavy chain;Complement factor I light chain					8.38799				6				1				12.5				9.6673
CFL1	Cofilin-1		10.2903	10.2851	10.287	10.3158	19	23	20	21	15	2	16	17	83.9	77.7	84.6	81.9	144.47	181.99	169.56	177.09
CFL2	Cofilin-2		9.62911	9.57158	9.4387	9.29663	12	12	11	11	8	9	7	7	73.8	79.9	73.8	73.8	55.602	60.287	37.002	57.917
CFLAR	CASP8 and FADD-like apoptosis regulator;CASP8 and FADD-like apoptosis regulator subunit p43;CASP8 and FADD-like apoptosis regulator subunit p12		7.99376	8.3277		8.30167	1	4		1	1	4		1	12	12.2		12	0.77956	4.4974		2.3665
CFTR	Cystic fibrosis transmembrane conductance regulator				8.66757	8.18133			27	7			27	7			24.3	7.9			134.21	20.853
CGGBP1	CGG triplet repeat-binding protein 1		9.35428	9.12932	9.17989	9.14531	11	10	11	10	11	10	11	10	68.3	67.7	73.1	68.3	58.885	49.935	63.365	75.659
CGN	Cingulin		9.03439	7.82732	9.54478	9.30145	48	23	74	58	48	1	70	58	46.7	25.6	60.5	53.3	319.92	16.308	323.31	323.31
CGNL1	Cingulin-like protein 1			8.90957	8.58517			45	29			45	26			40.8	27.6			135.49	113.19
CGREF1	Cell growth regulator with EF hand domain protein 1			8.83818		8.45031		7		3		7		3		33.1		19.3		55.534		14.597
CHAC2	Putative glutathione-specific gamma-glutamylcyclotransferase 2		9.23353	8.736	8.87669	9.08822	7	5	6	6	7	5	6	6	45.1	35.3	40.8	40.8	49.929	8.6959	18.157	14.683
CHAF1A	Chromatin assembly factor 1 subunit A		9.09422	9.17507	9.05635	8.89084	31	30	32	28	31	30	32	28	45.5	48.3	42.4	42.7	187.73	173.42	203.08	138.16
CHAF1B	Chromatin assembly factor 1 subunit B		9.16539	9.24287	9.06367	8.93981	19	22	21	17	19	22	21	17	35.8	42.8	41.9	33.8	76.98	93.815	99.196	59.145
CHAMP1	Chromosome alignment-maintaining phosphoprotein 1		8.90865	8.93139	9.09609	8.72151	24	24	37	21	24	24	37	21	34.2	35.4	54.2	29.8	83.895	107.62	152.57	49.301
CHCHD1	Coiled-coil-helix-coiled-coil-helix domain-containing protein 1		9.1852	9.0409	8.98297	8.92992	3	2	2	2	3	2	2	2	29.7	10.5	22.9	22.9	6.4428	5.3215	5.2463	5.992
CHCHD10	Coiled-coil-helix-coiled-coil-helix domain-containing protein 10, mitochondrial		9.11294		9.07754		1		1		1		1		6		6		0.71195		1.2674
CHCHD2	Coiled-coil-helix-coiled-coil-helix domain-containing protein 2;Putative coiled-coil-helix-coiled-coil-helix domain-containing protein CHCHD2P9, mitochondrial		9.71966	9.73335	9.59909	9.57596	5	5	5	4	5	5	5	4	38.4	38.4	38.4	33.8	50.186	34.022	32.933	42.211
CHCHD3	MICOS complex subunit MIC19		9.5098	9.67376	9.62987	9.43054	13	14	14	11	13	14	14	11	45.7	47.1	49.1	39.2	67.996	113.07	81.88	77.324
CHCHD4	Mitochondrial intermembrane space import and assembly protein 40		9.39817	9.57278	9.24527	9.23848	6	7	6	5	6	7	6	5	45.8	51.4	45.8	45.8	130.2	142.03	81.254	29.853
CHCHD5	Coiled-coil-helix-coiled-coil-helix domain-containing protein 5		8.95259	9.20425	8.88246	8.56232	5	5	3	3	5	5	3	3	66.4	67.3	39.1	42.7	33.062	34.619	12.485	8.0022
CHCHD6	MICOS complex subunit MIC25		9.07822	9.1625	9.28335	9.17259	8	7	13	9	8	7	13	9	44.5	43	52.7	44.9	53.277	37.932	106.06	57.235
CHCHD7	Coiled-coil-helix-coiled-coil-helix domain-containing protein 7		8.67168	8.67682	8.65618	8.46547	2	1	1	1	2	1	1	1	56.8	40.9	40.9	40.9	2.1181	4.8609	6.0055	2.8892
CHD1	Chromodomain-helicase-DNA-binding protein 1		8.96887	9.00295	9.08901	8.96017	51	53	65	49	42	45	56	42	35.2	33.8	40.6	35.5	185.32	179.77	323.31	195.95
CHD1L	Chromodomain-helicase-DNA-binding protein 1-like		9.07252	8.91163	9.07769	8.82728	28	24	33	21	28	24	33	21	37.1	33.1	39.4	31.2	104.26	68.959	152.47	76.065
CHD2	Chromodomain-helicase-DNA-binding protein 2		8.49591	8.65707	8.77005	8.83497	25	32	46	43	16	24	37	36	19.4	20.7	31.7	31.6	41.242	49.469	147.1	180.44
CHD3	Chromodomain-helicase-DNA-binding protein 3		8.60941	8.80774	8.42363	8.68389	41	48	32	44	23	0	13	29	26.9	30.4	20.9	30.3	74.49	96.854	38.323	101.34
CHD4	Chromodomain-helicase-DNA-binding protein 4		7.89875	9.39061	9.51385	9.3333	85	86	94	85	1	1	1	68	51.7	49.8	56	52.6	-2	4.9389	323.31	323.31
CHD5	Chromodomain-helicase-DNA-binding protein 5				8.40798				22				1				13.6				-2
CHD6	Chromodomain-helicase-DNA-binding protein 6			8.10207	8.61157	8.14145		17	48	21		1	39	13		8	24.2	12.5		16.621	237.22	45.193
CHD7	Chromodomain-helicase-DNA-binding protein 7		8.57888	7.67438	8.8278	8.34396	43	14	68	20	29	3	52	7	20.5	5.4	30.3	8.2	104.06	4.7622	269.72	6.0695
CHD8	Chromodomain-helicase-DNA-binding protein 8		8.8884	8.89867	8.91092	8.83496	49	57	52	61	1	20	1	18	36.4	30.3	37	35.3	1.1042	191.51	2.9239	208.49
CHD9	Chromodomain-helicase-DNA-binding protein 9		8.15312	8.38528	8.16985	8.35284	26	26	28	29	12	17	13	18	13.3	11.2	13.9	13.3	37.821	30.865	43.905	55.125
CHDH	Choline dehydrogenase, mitochondrial		8.71265	8.0627	9.22601	9.14366	13	3	24	22	13	3	24	22	36.9	10.1	54	49.7	57.519	3.1602	163.98	128.42
CHEK1	Serine/threonine-protein kinase Chk1		9.04171	9.12878	9.29433	8.8223	18	18	22	12	18	18	22	12	44.1	48.3	49.6	38.2	80.876	65.226	119.2	44.035
CHEK2	Serine/threonine-protein kinase Chk2		9.00668	8.6799	9.17294	8.98555	14	3	19	14	14	1	19	14	30.2	15.1	36.5	32	42.819	9.2972	97.242	51.643
CHERP	Calcium homeostasis endoplasmic reticulum protein		9.48505	9.30236	9.38445	9.34094	27	24	26	25	27	24	26	25	35	28.5	32.8	32	234.37	161.45	242.04	307.01
CHFR	E3 ubiquitin-protein ligase CHFR		8.07597		8.61274	8.2653	1		10	4	1		10	4	4.9		27.4	12.8	0.74664		54.769	14.828
CHI3L1	Chitinase-3-like protein 1				9.19995				6				1				42.8				2.6705
CHID1	Chitinase domain-containing protein 1		9.19317	9.18676	9.34852	9.12582	15	14	16	13	15	14	16	13	51.7	42.7	48.6	45.3	76.821	47.524	135.86	81.872
CHKA	Choline kinase alpha		8.86299	8.90595	9.19391	9.04682	12	14	20	18	12	14	20	18	36.2	36.9	60.6	50.3	35.154	25.819	92.382	84.937
CHKB	Choline/ethanolamine kinase		7.88737	8.50528	8.49049	8.45772	1	3	5	4	1	3	5	4	4.3	14.8	18.5	13.9	6.9073	3.7369	22.12	5.942
CHM	Rab proteins geranylgeranyltransferase component A 1		8.75061	9.11041	8.88293	8.94997	13	20	17	15	10	15	15	12	21.4	38.9	31.7	30.8	40.207	128.44	49.491	59.87
CHML	Rab proteins geranylgeranyltransferase component A 2		9.01108	8.44039	8.83805	8.54648	18	10	15	8	15	5	13	5	36.7	19.8	30.2	19.7	80.025	10.256	67.626	30.344
CHMP1A	Charged multivesicular body protein 1a		9.48126	9.30036	9.49669	9.41373	7	6	8	7	7	6	8	7	27.6	22.7	31.5	25	5.9781	7.9913	26.611	16.183
CHMP1B	Charged multivesicular body protein 1b		9.38982	9.42245	9.23478	9.34434	5	4	6	5	5	4	6	5	19.6	16.1	23.1	19.6	2.0233	3.5933	4.5871	5.3406
CHMP2A	Charged multivesicular body protein 2a	orf9b	9.5354	9.57936	9.48696	9.55972	9	9	10	9	9	9	10	9	30.2	30.2	33.3	30.2	114.61	119.72	126.11	97.759
CHMP2B	Charged multivesicular body protein 2b		9.44453	9.28367	9.23623	9.21126	11	8	10	8	10	8	9	7	36.6	28.6	32.4	28.6	6.0707	23.677	8.4711	9.5498
CHMP3	Charged multivesicular body protein 3		9.29613	9.00653	9.37151	9.39796	6	6	6	7	6	6	6	7	23.4	17.8	24.8	28.4	6.1534	7.9296	13.319	12.948
CHMP4A	Charged multivesicular body protein 4a		9.39958	8.98345	9.25987	9.07333	20	11	18	14	9	3	9	3	27.2	46.4	22.1	65.8	110.65	8.547	109.5	6.7786
CHMP4B	Charged multivesicular body protein 4b		9.64394	9.49949	9.76986	9.82158	10	9	13	13	10	8	12	12	59.4	42.9	58.5	69.2	76.456	86.741	60.581	89.751
CHMP4C	Charged multivesicular body protein 4c		8.74818	8.26082	8.89948	8.98157	3	2	8	6	3	1	7	5	19.3	9.9	42.1	31.3	31.947	2.8831	46.773	84.417
CHMP5	Charged multivesicular body protein 5		9.72031	9.55043	9.55169	9.63515	5	5	5	5	5	5	5	5	31.5	31.5	31.5	31.5	38.781	44.036	52.178	34.443
CHMP6	Charged multivesicular body protein 6		9.33697	9.38135	9.03785	9.24568	6	6	5	4	6	6	5	4	31.3	30.8	24.1	27.2	36.447	52.154	32.778	65.246
CHMP7	Charged multivesicular body protein 7		9.19675	8.9511	9.0782	9.18068	18	12	16	19	18	12	16	19	54.5	35.3	43.9	55.4	108.53	37.449	83.096	110.61
CHN1	N-chimaerin		8.39503	8.56763			5	7			1	7			17.8	21			24.73	15.503
CHN2	Beta-chimaerin				8.11606	8.0031			4	1			4	1			12.3	15.4			6.4037	1.3772
CHORDC1	Cysteine and histidine-rich domain-containing protein 1		9.64889	9.62571	9.87887	9.47442	18	17	23	15	18	17	23	15	60.5	59.6	68.7	58.1	148.59	166.13	194.94	152.87
CHP1	Calcineurin B homologous protein 1		9.50167	9.52704	9.36021	9.4172	13	13	13	14	13	13	13	14	76.4	71.3	76.9	77.9	82.707	79.643	89.464	99.873
CHPF	Chondroitin sulfate synthase 2	orf8	8.3941	8.43054	8.44407	8.38845	3	8	11	7	3	8	11	7	11.1	16.8	17.7	14.1	1.7264	32.277	36.319	36.047
CHPF2	Chondroitin sulfate glucuronyltransferase	orf8	8.32886	8.76098	8.36016	7.65311	6	17	10	1	6	17	10	1	11.8	29.1	18.7	2.1	42.925	151.03	28.37	12.701
CHPT1	Cholinephosphotransferase 1		8.39467	8.87208	8.71377	8.67375	1	2	2	2	1	2	2	2	3	7.7	6.9	6.9	2.4948	7.0644	13.237	10.274
Chpy-A	MHC class I antigen			8.57651				17				0				43				1.1923
Chpy-B	MHC class I antigen			9.07307				11				1				37.3				-2
CHRAC1	Chromatin accessibility complex protein 1		9.36974	9.10321	9.19027	9.28628	3	3	3	3	3	3	3	3	31.3	31.3	31.3	31.3	40.276	18.336	23.528	37.545
CHRDL1	Chordin-like protein 1			9.01197				12				2				32.6				94.087
CHRNA5	Neuronal acetylcholine receptor subunit alpha-5		8.22816			8.06511	4			1	4			1	11.8			9.3	13.344			2.4168
Chsa-A	MHC class IA antigen			9.74979				21				0				59.3				240.74
Chsa-B	MHC IB antigen			9.54976				18				3				59.1				87.139
Chsa-E	MHC class I antigen			8.51118				9				2				52.5				11.142
CHST10	Carbohydrate sulfotransferase 10		8.41751	7.84091		8.0024	4	1		2	4	1		2	12.1	2.6		7	5.5507	1.4888		3.1139
CHST11	Carbohydrate sulfotransferase 11		8.49963				4				3				42.4				12.711
CHST12	Carbohydrate sulfotransferase 12		8.63626	8.61491	8.52685	8.63241	7	6	6	7	6	6	5	7	22.7	21	17.6	22.2	17.207	13.341	14.832	14.854
CHST13	Carbohydrate sulfotransferase 13				9.18047				18				17				44.6				42.769
CHST14	Carbohydrate sulfotransferase 14		8.98276	8.98073	8.79928	8.81539	13	14	10	10	13	14	10	10	39.9	39.4	31.4	26.9	35.236	45.459	51.966	23.695
CHST3	Carbohydrate sulfotransferase 3		8.6174	7.94023	8.69378	8.87248	6	1	7	9	6	1	7	9	16.9	2.7	21.3	25.5	15.288	3.045	42.959	41.882
CHST4	Carbohydrate sulfotransferase 4					9.22599				15				15				41.7				64.073
CHST9	Carbohydrate sulfotransferase 9				8.32904	8.23592			4	3			4	3			9.3	7.4			1.7871	2.6769
CHSY1	Chondroitin sulfate synthase 1		8.08572	8.50983		8.00527	3	9		2	3	9		2	6.4	17.7		4.6	14.534	22.591		8.267
CHTF18	Chromosome transmission fidelity protein 18 homolog		8.9359	8.92195	8.86364	8.92965	30	24	23	29	29	23	22	1	40	33.6	30.6	41.1	178.2	119.95	197.74	151.02
CHTF8	Chromosome transmission fidelity protein 8 homolog		8.76153	8.94926	8.61949	8.74327	2	2	3	4	2	2	3	4	32.3	32.3	24.8	12	11.713	8.2888	5.7571	10.363
CHTOP	Chromatin target of PRMT1 protein		9.70415	9.53078	9.53806	9.58644	7	6	7	6	7	6	7	6	35.4	32.3	33.2	32.3	59.183	53.018	53.776	50.15
CHUK	Inhibitor of nuclear factor kappa-B kinase subunit alpha		9.16177	8.92578	8.8876	9.39483	29	24	21	21	28	22	20	20	45.5	39.4	34.5	34.4	148.35	65.609	78.555	65.728
CHURC1	Protein Churchill		8.9998	9.04574	8.99837	8.81953	5	4	4	4	1	1	1	1	55.4	54.5	54.5	54.5	3.5685	4.1407	5.6968	3.9697
CHURC1-FNTB	Protein farnesyltransferase subunit beta		9.20427	8.83329	8.92721	8.93217	14	7	12	12	0	0	0	0	33.3	17.6	29.1	33.1	48.91	12.655	25.678	31.032
CIAO1	Probable cytosolic iron-sulfur protein assembly protein CIAO1		9.37792	9.42943	9.4889	9.39503	15	15	17	13	15	15	17	13	70.2	71.1	73.5	59.3	87.52	101.04	117.31	82.411
CIAPIN1	Anamorsin		9.59192	9.49304	9.59276	9.46266	22	19	25	20	22	19	25	2	72.4	72.8	74.4	76.6	96.578	106.31	99.029	85.527
CIB1	Calcium and integrin-binding protein 1		8.88305	8.57456	8.97528	9.49763	9	6	9	14	9	6	9	14	57.6	36.6	56	68.6	34.574	7.6059	56.602	127.18
CIC	Protein capicua homolog		8.30094	8.57704	8.32766	8.52894	15	25	14	4	15	25	14	1	9.4	16.6	9.6	15.9	50.451	67.129	46.339	2.458
CIDEB	Cell death activator CIDE-B				7.81501				1				1				5.5				4.077
CINP	Cyclin-dependent kinase 2-interacting protein		9.06746	8.71532	8.64606	8.87477	8	6	4	7	8	6	4	7	49.3	37.7	24.4	43.2	48.31	10.731	24.038	26.514
CIR1	Corepressor interacting with RBPJ 1		8.60253	8.57559	8.84965	8.77919	5	4	10	7	5	4	10	7	17.3	16.1	25.6	20.9	17.778	7.121	53.117	19.768
CIRBP	Cold-inducible RNA-binding protein		9.736	9.70363	9.5177	9.44343	5	7	6	6	5	7	1	6	38.4	43.6	21.2	38.4	40.579	62.179	-2	46.395
CIRH1A	Cirhin		9.16232	9.16616	9.27139	9.09988	23	14	25	26	23	14	25	26	45.8	23.5	42.4	51.5	128.64	74.103	105.5	99.827
CISD1	CDGSH iron-sulfur domain-containing protein 1		9.52709	9.39836	9.51983	9.6089	5	5	5	5	5	5	5	5	44.4	48	44.4	44.4	40.698	62.743	55.173	40.384
CISD2	CDGSH iron-sulfur domain-containing protein 2		9.55417	9.50879	9.48578	9.47715	7	8	8	7	7	8	8	7	54.8	55.6	55.6	47.4	76.47	62.836	73.263	89.471
CISD3	CDGSH iron-sulfur domain-containing protein 3, mitochondrial	orf8	8.66462	8.87701		8.91529	3	3		4	3	3		4	24.4	24.4		25.2	2.8195	4.4061		12.434
CIT	Citron Rho-interacting kinase	nsp13	8.86876	8.93872	9.02522	8.82601	72	79	96	77	71	78	96	77	40.7	44.8	50.7	43.3	221.46	265.36	323.31	309.74
CITED4	Cbp/p300-interacting transactivator 4					8.33191				1				1				6				3.3465
CIZ1	Cip1-interacting zinc finger protein		9.01118	8.8654	8.77976	8.76686	24	18	21	18	24	18	21	18	37.2	31.6	37	35.4	189.21	78.931	111.56	87.195
CKAP2	Cytoskeleton-associated protein 2		9.11083	8.95227	9.29171	8.94084	20	19	19	15	20	19	19	15	37.1	36.3	39.1	37.4	106.37	86.646	134.21	88.977
CKAP2L	Cytoskeleton-associated protein 2-like		8.60839	8.82387	8.6104	8.65802	17	22	17	17	17	22	17	17	28.5	36	27.1	28.7	59.969	50.423	55.125	66.224
CKAP4	Cytoskeleton-associated protein 4		9.81316	9.74297	9.80436	9.79269	35	39	41	37	34	38	40	36	64.6	63	66.6	62.5	323.31	323.31	323.31	323.31
CKAP5	Cytoskeleton-associated protein 5		9.48916	9.43729	9.47419	9.34848	106	93	111	96	106	1	111	96	56.1	49.6	55.7	51	323.31	-2	323.31	323.31
CKB	Creatine kinase B-type		10.3059	9.42973	10.1543	9.1597	24	15	22	14	24	15	22	14	71.9	60.6	71.9	56.7	323.31	156.7	323.31	131.33
CKLF	Chemokine-like factor					8.61852				1				1				16.4				2.5006
CKMT1A	Creatine kinase U-type, mitochondrial		9.63872		9.02502	8.99478	16		8	11	16		8	11	47.5		32.4	41.2	130.12		47.907	73.026
CKS1B	Cyclin-dependent kinases regulatory subunit;Cyclin-dependent kinases regulatory subunit 1		9.50838	9.4958	9.66951	9.36585	4	4	4	3	3	3	3	2	38.8	38.8	38.8	38.8	18.923	21.043	21.68	15.736
CKS2	Cyclin-dependent kinases regulatory subunit 2		9.16761	9.18086	9.23357	9.04465	3	4	4	4	2	3	3	3	32.9	32.9	32.9	32.9	7.5287	8.4523	30.116	13.273
CLASP1	CLIP-associating protein 1		9.12596	9.05634	9.10476	9.08283	61	51	61	58	54	46	54	2	46.2	45.3	49.5	47.4	323.31	237.53	323.31	8.0329
CLASP2	CLIP-associating protein 2		9.22864	9.16295	9.01064	8.95208	55	56	50	46	1	1	1	1	52.6	46.8	50.3	47.1	10.007	323.31	13.1	8.1522
CLASRP	CLK4-associating serine/arginine rich protein		8.80067	8.79526	8.85332	8.75101	7	7	9	7	7	7	9	7	18.3	18.8	18.6	17.1	39.114	34.724	47.5	47.063
CLCC1	Chloride channel CLIC-like protein 1	orf3a	9.04014	9.23099	9.00274	8.99595	22	27	23	19	22	27	23	19	45.4	50.1	45.2	41.6	120.67	167.8	120.35	108.59
CLCF1	Cardiotrophin-like cytokine factor 1			8.11657				2				2				10.7				1.5695
CLCN2	Chloride channel protein 2				8.33963	7.95542			6	1			6	1			8.3	2.1			11.892	4.091
CLCN3	H(+)/Cl(-) exchange transporter 3;Chloride channel protein		8.7517	8.96227	8.70605	8.63687	12	16	15	11	11	14	12	10	17.7	20.3	19.3	15.7	70.407	53.617	59.409	51.383
CLCN4	Chloride channel protein;H(+)/Cl(-) exchange transporter 4				8.0214				6				2				12.3				3.8901
CLCN5	H(+)/Cl(-) exchange transporter 5		8.23435	8.35778	8.95933	8.25409	4	6	12	4	3	4	8	3	6.8	7.7	21.3	7.1	2.3556	6.44	45.878	5.974
CLCN6	Chloride transport protein 6			7.56945	8.56471			2	10			2	10			4.9	18.4			1.2292	57.425
CLCN7	H(+)/Cl(-) exchange transporter 7		8.72069	8.75879	9.03674	8.54258	9	8	15	6	9	8	11	6	15.9	14	24.8	10.5	83.409	88.371	154.77	54.268
CLDN1	Claudin-1		8.63921	8.67688	8.74048	8.89812	2	1	4	4	2	1	4	4	10.9	7.1	22.7	22.7	3.3272	2.2822	19.796	15.235
CLDN10	Claudin-10					8.32211				3				3				18.4				17.291
CLDN12	Claudin-12		8.59758	8.66766	8.73317	8.76206	1	1	1	1	1	1	1	1	6.1	6.1	6.1	6.1	7.6541	3.4082	4.5456	4.5045
CLDN19	Claudin-19				8.33722				1				1				7.6				2.4071
CLDN2	Claudin-2		8.7733	8.96381		8.85548	1	2		2	1	2		2	6.5	11.7		11.7	6.2219	21.345		15.28
CLDN23	Claudin-23				8.61184	8.96544			2	5			2	5			9.2	21.9			31.125	30.636
CLDN3	Claudin-3				9.12975	9.50146			4	4			4	3			22.3	22.3			15.589	17.585
CLDN4	Claudin-4;Claudin-9;Claudin-6;Claudin-3			8.90306		8.68553		1		2		1		1		7.7		12.9		5.8289		13.747
CLDN7	Claudin;Claudin-7				9.18447	9.34531			2	2			2	2			25.6	25.6			33.549	24.85
CLDND1	Claudin domain-containing protein 1		8.95705	9.05115	8.81635	8.70958	5	6	4	4	5	6	4	4	44.2	25.7	23.3	34.1	11.986	18.749	9.3089	14.541
CLEC16A	Protein CLEC16A		8.483	8.61552	8.91743	8.65001	9	11	19	16	9	11	2	1	13.4	16.5	22.9	20.4	36.793	43.541	110.87	74.728
CLGN	Calmegin		8.84163	8.55419	7.84915	7.96743	16	8	2	2	16	7	2	2	37.7	25.2	7.9	7.9	73.668	12.635	2.354	5.3027
CLIC1	Chloride intracellular channel protein 1		9.92086	9.98091	10.0901	10.2277	14	14	16	18	14	14	16	18	79.3	79.3	80.5	80.9	123.15	115.8	112	151.72
CLIC3	Chloride intracellular channel protein 3				9.08249				9				9				48.7				46.176
CLIC4	Chloride intracellular channel protein 4		9.69196	10.201	9.79561	9.56508	17	22	16	16	17	3	16	16	75.9	76.7	70.8	75.5	193.49	253.51	204.12	160.67
CLIC5	Chloride intracellular channel protein 5				8.99429	8.86436			10	6			10	6			53	37.8			62.791	25.33
CLINT1	Clathrin interactor 1		9.56577	9.49774	9.6187	9.62898	22	23	23	24	1	1	1	24	31.7	32.8	32	35	148.9	154.02	176.66	237.29
CLIP1	CAP-Gly domain-containing linker protein 1		9.36375	9.24349	9.15812	9.2923	84	79	71	79	2	73	58	73	57.9	54.5	51.7	57	323.31	323.31	323.31	323.31
CLIP2	CAP-Gly domain-containing linker protein 2		8.71751	8.96515	8.73272	8.82667	35	36	35	38	29	1	31	32	41.3	39.5	41.6	45.8	75.96	1.2327	102.71	129.02
CLIP4	CAP-Gly domain-containing linker protein 4	nsp13		8.54359		8.61001		10		16		10		16		25.7		36.6		26.336		60.677
CLK1	Dual specificity protein kinase CLK1			9.10057	9.03112	8.50788		7	15	4		4	12	3		17.5	38	7.6		5.868	57.492	10.042
CLK2	Dual specificity protein kinase CLK2		8.61066		8.10915	7.8188	6		2	2	5		1	1	13.1		4.4	4.4	8.2968		2.3517	3.8437
CLK3	Dual specificity protein kinase CLK3		8.5524	8.61399	8.72377	8.52385	6	7	9	6	6	7	9	6	16.3	16.1	21.4	13.5	16.029	19.748	32.826	17.842
CLK4	Dual specificity protein kinase CLK4		8.35565	8.77778	8.4255		5	11	9		0	8	0		16.2	29.3	24.9		15.675	34.784	17.472
CLMN	Calmin		8.75678	9.02944	8.32112	9.16946	22	26	6	35	22	26	6	35	30.8	41.8	7	47.5	88.654	155.98	7.7714	221.04
CLMP	CXADR-like membrane protein				8.32494				2				2				10.5				14.355
CLN3	Battenin		8.60026		8.85749	8.63246	3		3	2	3		3	2	12.9		38.6	17.4	6.6368		14.992	8.3011
CLN5	Ceroid-lipofuscinosis neuronal protein 5		9.17003	8.63416	8.85242	8.82572	8	5	7	6	8	5	7	6	19.9	15	21.4	19.7	19.305	10.724	21.692	22.848
CLN6	Ceroid-lipofuscinosis neuronal protein 6		8.81762	9.07671	9.12276	9.06427	4	2	3	4	4	2	3	4	21.2	10.3	24.7	21.2	35.556	13.561	36.061	38.463
CLN8	Protein CLN8		8.2865	8.61885	8.73677	8.11762	1	1	2	1	1	1	2	1	6.3	6.3	10.1	6.3	1.6835	3.3767	8.3726	2.623
CLNS1A	Methylosome subunit pICln		9.80591	9.54521	9.70657	9.67287	8	8	8	8	8	8	8	8	56.1	56.1	56.1	56.1	98.967	83.371	104.31	130.45
CLOCK	Circadian locomoter output cycles protein kaput			7.99899				3				2				3.7				2.5807
CLP1	Polyribonucleotide 5-hydroxyl-kinase Clp1		8.86742	9.04039	9.02471	8.78668	13	15	14	11	13	15	14	11	34.6	40.7	40.9	34.1	39.712	36.94	46.551	46.13
CLPB	Caseinolytic peptidase B protein homolog		9.26869	9.1637	9.31464	9.03178	26	25	29	21	26	25	29	21	46.2	42.7	51.8	38.8	155.64	106.38	217.6	134.02
CLPP	ATP-dependent Clp protease proteolytic subunit, mitochondrial;ATP-dependent Clp protease proteolytic subunit		9.37067	9.36911	9.40921	9.30992	10	10	11	11	10	10	11	11	37.5	37.5	42.6	42.6	50.859	49.03	63.442	60.277
CLPTM1	Cleft lip and palate transmembrane protein 1		9.28247	9.45789	9.34618	9.36031	18	19	19	17	18	19	19	17	34.2	34.7	36	33.6	96.106	109.72	179.46	107.34
CLPTM1L	Cleft lip and palate transmembrane protein 1-like protein		9.0265	8.9686	9.23466	9.09911	11	10	11	11	1	10	1	1	37.7	28.9	35.5	37.4	9.5091	50.081	10.735	4.6173
CLPX	ATP-dependent Clp protease ATP-binding subunit clpX-like, mitochondrial		9.19998	9.33291	9.3191	9.17419	28	31	33	32	28	31	33	32	54	54.5	58	57	105.23	145.57	178.11	164.11
CLRN3	Clarin-3				8.54792				2				2				9.3				8.5473
CLSPN	Claspin		8.61496		8.06886	8.54413	18		8	14	18		8	14	17.6		8.9	15.2	46.916		12.113	43.383
CLSTN1	Calsyntenin-1;Soluble Alc-alpha;CTF1-alpha		7.90092	7.72507	8.97173	8.30825	1	13	19	5	1	1	19	5	1.7	13.8	22	10.2	3.5573	2.5917	91.602	13.834
CLSTN2	Calsyntenin-2			7.7293	8.56339			1	9			1	9			2	11.3			1.4136	59.149
CLSTN3	Calsyntenin-3		7.81602		8.67675	8.15865	2		10	4	2		10	4	3.1		16.4	5.6	9.7622		66.977	15.83
CLTA	Clathrin light chain A		9.8022	9.90437	9.77651	9.77336	9	10	9	9	9	10	9	9	35.3	38.5	35.3	35.3	56.904	71.952	44.649	56.821
CLTB	Clathrin light chain B		9.3864	9.68617	9.35163	9.54338	11	13	11	12	11	13	11	12	34.6	43.1	33.6	35.1	13.873	50.228	19.016	48.83
CLTC	Clathrin heavy chain;Clathrin heavy chain 1		9.8733	9.95119	9.85677	9.83121	93	101	14	97	73	11	1	77	61.5	66.3	46.8	64.4	323.31	323.31	2.6098	323.31
CLTCL1	Clathrin heavy chain 2		7.86369	8.82601	8.23886	7.54662	24	30	21	21	4	10	1	1	14.5	14.3	12.1	12.1	6.9265	26.804	3.202	-2
CLU	Clusterin;Clusterin beta chain;Clusterin alpha chain;Clusterin		9.15845	8.83991	9.27864	9.31212	12	10	16	16	12	9	16	16	32.9	26.5	39.4	39.7	71.202	38.357	100.31	140.25
CLUAP1	Clusterin-associated protein 1		8.75111	8.50385		8.60748	8	4		6	8	4		6	23.5	12.1		18.3	23.87	13.954		26.885
CLUH	Clustered mitochondria protein homolog		9.35828	9.4277	9.50704	9.29603	52	53	65	54	4	1	5	53	49	46	59.3	53.3	323.31	9.0332	323.31	323.31
CLYBL	Citrate lyase subunit beta-like protein, mitochondrial		8.86899	9.10609	8.06151		12	13	1		12	13	1		43.5	50	13.6		52.829	64.288	4.2781
CMAS	N-acylneuraminate cytidylyltransferase		9.28742	9.34452	9.5429	9.44954	18	16	25	20	18	16	25	20	52.3	45.9	61.3	54.1	125.75	96.823	155.2	214.24
CMBL	Carboxymethylenebutenolidase homolog		9.24021	8.92489	9.31005	8.86557	10	6	10	6	10	6	10	6	35.1	25.3	40.4	24.1	31.784	9.26	23.226	12.108
CMC1	COX assembly mitochondrial protein homolog		9.35222	9.19465	9.29161	9.26118	4	3	5	5	4	1	5	5	43.4	27.4	48.1	48.1	13.265	1.7681	11.542	18.129
CMC2	COX assembly mitochondrial protein 2 homolog		8.91889		9.0163	8.8117	2		3	2	2		3	2	25.3		34.2	25.3	1.3417		4.2826	2.8183
CMC4	Cx9C motif-containing protein 4		9.08696		8.80419	8.73207	4		3	3	4		3	3	54.4		54.4	54.4	18.47		13.355	9.5587
CMIP	C-Maf-inducing protein		9.00488	8.73245	8.84075	8.81505	17	13	16	16	17	13	16	16	24.6	19.3	23.5	23.7	76.316	26.105	71.144	62.79
CMPK1	UMP-CMP kinase		9.5316	9.49146	9.68525	9.91863	11	11	12	15	11	11	12	15	53.1	45.6	53.1	62.8	82.997	88.384	111.86	124.58
CMPK2	UMP-CMP kinase 2, mitochondrial			8.56647	8.73137	9.56275		8	10	27		8	10	27		24.6	45.1	63.5		22.694	33.126	221.21
CMSS1	Protein CMSS1		9.33275	9.23113	9.21808	8.97423	10	9	8	6	10	9	8	6	43.1	35.9	31.6	26.2	22.885	57.856	25.804	21.262
CMTM3	CKLF-like MARVEL transmembrane domain-containing protein 3		8.54825	8.72595	8.46239		1	1	1		1	1	1		7.8	7.8	7.8		0.82018	1.9806	1.3138
CMTM4	CKLF-like MARVEL transmembrane domain-containing protein 4		8.87483	9.07562	9.23034	9.00463	2	2	2	2	2	2	2	2	13.6	13.6	13.6	13.6	3.1545	3.9973	4.6269	3.5905
CMTM6	CKLF-like MARVEL transmembrane domain-containing protein 6		8.81001	9.0489	8.58769	8.83693	2	2	1	2	2	2	1	2	16.4	16.4	10.4	16.4	9.1713	12.969	6.1842	12.109
CMTM7	CKLF-like MARVEL transmembrane domain-containing protein 7		8.75815	8.84599	8.72731	8.9543	1	1	2	1	1	1	2	1	5.3	5.6	9.9	5.3	1.1391	1.1498	1.3348	1.6738
CMTM8	CKLF-like MARVEL transmembrane domain-containing protein 8				9.05045				1				1				22.6				23.498
CMTR1	Cap-specific mRNA (nucleoside-2-O-)-methyltransferase 1		9.08183	9.13521	9.12008	9.26283	32	32	35	39	32	32	35	39	43.4	40.8	46	47.4	136.8	125.86	137.8	233.39
CMTR2	Cap-specific mRNA (nucleoside-2-O-)-methyltransferase 2		8.30562		8.40315	8.8664	5		6	18	5		6	18	7.7		8.3	31.6	5.8768		14.118	52.748
CNBP	Cellular nucleic acid-binding protein		9.73995	9.92951	9.77822	9.71625	1	9	1	1	1	1	1	1	14.2	51.8	14.2	14.2	2.2548	52.466	16.233	12.251
CNDP2	Cytosolic non-specific dipeptidase		9.55316	9.5141	9.61068	9.80226	26	26	27	31	26	26	27	31	74.1	68.2	75.8	75.4	161.15	159.45	208.09	280.54
CNEP1R1	Nuclear envelope phosphatase-regulatory subunit 1		8.9009	8.96002	8.76721	8.79854	2	2	3	2	2	2	3	2	26.9	26.9	29.6	26.9	6.454	4.6946	16.243	6.7058
CNIH1	Protein cornichon homolog 1		9.17625		9.07453	9.32847	1		1	1	1		1	1	24		24	24	6.1702		7.1354	7.8671
CNIH3	Protein cornichon homolog 3			8.37273				1				1				8.4				1.0929
CNIH4	Protein cornichon homolog 4		9.73565	9.70641	9.71292	9.70056	1	1	1	1	1	1	1	1	14.6	15.3	14.6	14.6	17.823	9.869	10.765	15.989
CNKSR1	Connector enhancer of kinase suppressor of ras 1				8.18014	8.83357			3	8			3	8			7.6	17.8			9.6532	54.832
CNKSR2	Connector enhancer of kinase suppressor of ras 2			8.38026				7				6				10.2				16.395
CNKSR3	Connector enhancer of kinase suppressor of ras 3		8.42831	8.01822	8.62737		6	3	11		1	2	10		20.2	9.5	31.5		29.558	5.5663	49.288
CNN1	Calponin-1;Calponin			9.8026	8.58948			17	6			16	5			76.1	24.2			190.57	7.6212
CNN2	Calponin;Calponin-2		9.52035	9.63126	9.7172	9.65172	10	10	11	11	9	9	10	10	45	45	47.7	54	107.55	104.44	112.46	155.63
CNN3	Calponin-3		9.79295	9.82858	9.80811	9.60489	16	15	16	13	2	2	2	2	66	52	58.7	52	143.19	165.06	187.22	131.68
CNNM2	Metal transporter CNNM2;Metal transporter CNNM1		8.11191	8.28369	8.50052	7.60021	4	7	14	5	3	4	11	1	6.7	9.8	21.5	8.3	12.376	17.791	36.284	2.3171
CNNM3	Metal transporter CNNM3		8.73459	8.71542	9.02591	8.71869	17	14	23	16	16	13	22	15	32.1	26.3	40.3	31.7	29.531	29.938	127.15	49.777
CNNM4	Metal transporter CNNM4		8.74239	8.94236	8.97767	8.99918	15	15	21	21	13	11	17	16	27.7	27.6	33.3	33.5	85.887	34.125	114.56	189.03
CNOT1	CCR4-NOT transcription complex subunit 1		9.29108	9.24398	9.26277	9.28555	99	84	95	103	2	0	2	85	49.2	42.4	46.1	50.5	323.31	323.31	323.31	323.31
CNOT10	CCR4-NOT transcription complex subunit 10		9.1072	9.0637	9.10394	9.05787	30	23	32	25	30	23	32	25	57	45.3	53.6	48.5	208.04	109.92	323.31	233.08
CNOT11	CCR4-NOT transcription complex subunit 11		9.10083	9.00114	9.00874	9.09975	9	8	8	9	9	8	8	9	29.2	20.6	22.5	29	52.7	41.239	80.057	36.76
CNOT2	CCR4-NOT transcription complex subunit 2		9.19382	9.23181	9.20353	9.20579	21	18	23	21	21	18	23	21	54.3	42.4	62.2	52.4	108	90.645	132.72	127.58
CNOT3	CCR4-NOT transcription complex subunit 3		9.26023	9.32838	9.30281	9.27723	18	19	19	18	18	19	19	18	25.4	29	27.6	27.2	60.341	66.514	88.145	58.438
CNOT4	CCR4-NOT transcription complex subunit 4		9.02012	8.96018	8.95115	8.79653	15	14	13	13	15	14	13	13	31.9	27.4	32.6	32.7	127.06	61.006	80.263	48.24
CNOT6	CCR4-NOT transcription complex subunit 6		8.71481	8.28635	8.81487	8.73559	13	5	5	14	9	1	1	10	28	13.5	29.9	32.7	28.047	6.6415	3.4997	57.481
CNOT6L	CCR4-NOT transcription complex subunit 6-like		8.49573	8.56031	8.23622	8.32805	12	7	7	9	8	6	4	5	26.4	19.5	14.9	20.9	15.163	22.965	6.5443	11.045
CNOT7	CCR4-NOT transcription complex subunit 7		9.25116	9.06188	9.27627	9.30273	9	9	11	10	8	8	10	9	41.4	46.7	47.7	47	78.582	54.457	87.673	73.928
CNOT8	CCR4-NOT transcription complex subunit 8		9.05868	9.12308	8.99703	8.9205	8	8	7	7	7	7	6	6	44	44	38.7	39.1	31.257	49.626	31.113	58.777
CNP	2,3-cyclic-nucleotide 3-phosphodiesterase		9.40957	9.64091	9.54297	9.61145	27	32	31	31	27	32	31	31	52.7	58.4	57.2	57.2	129.47	186.47	198.49	232.5
CNPY2	Protein canopy homolog 2		9.69973	9.60988	9.71395	9.72302	11	12	12	11	2	3	2	2	64.3	65.4	65.4	64.8	108.84	100.49	123.82	91.55
CNPY3	Protein canopy homolog 3		9.15008	9.40676	9.44973	9.3917	7	12	11	10	7	12	11	10	29.5	43.3	39.6	36.7	56.387	85.767	92.559	98.891
CNPY4	Protein canopy homolog 4		9.00943	9.27842	8.83986	8.8432	4	8	4	5	4	8	4	5	36.4	32.6	36.4	47.5	10.485	42.067	12.896	21.618
CNRIP1	CB1 cannabinoid receptor-interacting protein 1		8.54674	8.95375			2	5			2	5			28.5	46.3			7.1855	27.936
CNST	Consortin		8.63816		8.61367	8.79035	10		7	11	10		7	11	25.1		18	29.1	35.256		21.432	43.734
CNTFR	Ciliary neurotrophic factor receptor subunit alpha		8.68423				3				3				12.4				17.035
CNTLN	Centlein		8.21902	8.32761			9	14			9	14			9.5	14.2			21.686	17.241
CNTN1	Contactin-1		9.16787	8.59078			31	18			31	18			41.3	23.9			204.95	39.654
CNTN4	Contactin-4				8.63086				18				18				24.7				54.999
CNTNAP1	Contactin-associated protein 1		8.48476	8.64161			18	18			18	18			19.7	18			58.073	42.8
CNTNAP2	Contactin-associated protein-like 2		8.54823	8.9456	9.19645		1	2	2		1	2	2		8.5	53.7	53.7		17.176	14.616	23.242
CNTNAP3	Contactin-associated protein-like 3		8.84521				17				3				17.8				54.623
CNTNAP5	Contactin-associated protein-like 5				8.19288	8.54294			2	2			2	2			1.7	1.7			1.7226	1.8003
CNTRL	Centriolin	nsp13	8.2789			9.13172	9			10	9			10	5.7			5.1	23.801			19.482
CNTROB	Centrobin		8.30509	8.4375			9	8			9	8			16.2	12.9			21.575	17.825
COA1	Cytochrome c oxidase assembly factor 1 homolog		8.8728		9.00451	8.84399	4		5	5	4		5	5	38.4		45.9	45.9	11.771		20.62	17.973
COA3	Cytochrome c oxidase assembly factor 3 homolog, mitochondrial		9.52438	9.59758	9.46311	9.52458	6	6	7	7	6	6	7	7	37.7	36.8	49.1	49.1	13.336	12.809	19.209	21.361
COA4	Cytochrome c oxidase assembly factor 4 homolog, mitochondrial		9.18237	9.25762	9.22927	8.89668	5	6	6	4	5	6	6	4	67.8	70.1	70.1	56.3	57.255	47.769	77.151	34.563
COA5	Cytochrome c oxidase assembly factor 5		9.21128	9.21917	9.16661	8.80819	4	3	4	2	4	3	4	2	65.8	54.1	65.8	45.2	19.961	9.6325	29.689	22.758
COA6	Cytochrome c oxidase assembly factor 6 homolog		9.44005	9.32848	9.32604	9.33804	6	6	7	6	6	6	7	6	63.3	40	43.2	63.3	69.228	62.782	63.157	75.822
COA7	Cytochrome c oxidase assembly factor 7		9.24862	9.34321	9.11677	9.29569	11	11	13	12	11	11	13	12	57.6	61.9	67.5	55	54.481	67.045	44.841	53.393
COASY	Bifunctional coenzyme A synthase;Phosphopantetheine adenylyltransferase;Dephospho-CoA kinase		9.28484	8.95648	9.29008	9.4511	15	11	15	17	15	11	15	17	38.3	27.1	35.4	40.3	93.916	32.909	93.174	120.62
COBL	Protein cordon-bleu		7.97667	7.76629	8.87356	8.49187	3	2	38	16	3	2	38	16	4.9	3	41.6	18.9	17.208	4.1184	161.2	50.45
COBLL1	Cordon-bleu protein-like 1		8.22541	8.56384	8.87447	8.73105	7	21	37	29	7	13	1	29	9.2	27.6	51.2	40.1	10.891	46.082	230.56	116.21
COCH	Cochlin		8.31812		8.69356	8.27306	4		11	4	4		11	4	9.4		19.3	8.1	7.727		24.047	7.129
COG1	Conserved oligomeric Golgi complex subunit 1		9.11739	8.7967	9.10594	9.12404	36	25	40	40	36	25	40	40	45.9	31.8	49.7	53.3	231.02	91.879	192.44	212.51
COG2	Conserved oligomeric Golgi complex subunit 2		9.16224	8.87578	9.12332	9.13576	36	21	34	36	36	21	34	36	61.2	39.6	55.8	60.7	221.83	74.376	194.03	223.82
COG3	Conserved oligomeric Golgi complex subunit 3		9.18905	8.7768	9.12231	9.18077	40	21	37	39	40	21	37	39	55.6	33.5	51.7	52.5	217.96	89.017	256.97	215.53
COG4	Conserved oligomeric Golgi complex subunit 4		9.22619		9.16425	9.21591	36		36	35	36		36	35	52		50.1	49.2	253.53		264.05	297.02
COG5	Conserved oligomeric Golgi complex subunit 5		9.21041		9.10926	9.04832	35		33	31	35		33	31	50.5		44.8	43.6	158.75		169.97	112.66
COG6	Conserved oligomeric Golgi complex subunit 6		9.19879	8.84213	9.1449	9.17452	28	13	24	23	28	1	24	23	56.9	24.8	47	49.9	171	1.101	135.09	132.01
COG7	Conserved oligomeric Golgi complex subunit 7		9.28498	8.98659	9.10071	9.15733	41	25	36	37	41	6	36	37	65.5	40.3	59.5	63.1	231.11	89.819	142.53	198.27
COG8	Conserved oligomeric Golgi complex subunit 8		9.19549	8.65397	9.08054	9.12565	24	15	23	22	24	15	23	22	47.6	30.5	46.6	44.9	80.548	24.77	60.759	89.602
COII	Cytochrome c oxidase subunit 2 (EC 7.1.1.9) (Cytochrome c oxidase polypeptide II)			9.6928				6				6				44.2				44.705
COIL	Coilin		9.09566	9.00191	9.26156	8.8751	15	6	18	13	15	1	18	13	34.5	13.9	35.4	32.1	100.66	3.9211	147.74	70.219
COL10A1	Collagen alpha-1(X) chain			8.12565	7.7064			1	1			1	1			1.9	1.9			3.5544	1.3841
COL11A1	Collagen alpha-1(XI) chain			8.1				6				6				5.3				14.039
COL12A1	Collagen alpha-1(XII) chain			7.72249	8.65995	7.38339		3	52	2		3	52	2		1.7	25	1.1		3.4406	184.63	6.6521
COL14A1	Collagen alpha-1(XIV) chain		7.39304				3				2				2.8				14.082
COL18A1	Collagen alpha-1(XVIII) chain;Endostatin		8.86216	9.16836	9.04954	8.93013	15	17	24	13	15	3	24	13	16.3	17.8	28.2	14.8	63.571	36.985	170.21	67.516
COL1A1	Collagen alpha-1(I) chain		8.23767	8.65468	8.35046	8.0785	4	7	8	4	4	7	6	4	4.2	7.1	8.1	3.8	10.61	58.543	24.085	15.046
COL1A2	Collagen alpha-2(I) chain		8.25076	8.43248	8.26327	8.08214	3	6	6	3	3	6	6	3	5.1	7.8	7.9	5.1	5.4755	41.833	35.063	6.9484
COL26A1	Collagen alpha-1(XXVI) chain				8.48534				5				5				14.6				26.597
COL2A1	Collagen alpha-1(II) chain;Collagen alpha-1(II) chain;Chondrocalcin		8.03299	7.31286	9.10816	8.75528	5	1	44	3	5	1	41	3	3.8	1.1	40.9	16.8	2.6882	1.2684	278.68	17.242
COL4A1	Collagen alpha-1(IV) chain;Arresten;Collagen alpha-5(IV) chain		8.49657	8.91248	8.34236	8.49388	3	17	2	3	3	17	2	1	11.4	18.3	6.2	11.4	22.725	181.59	3.3727	12.628
COL4A2	Collagen alpha-2(IV) chain;Canstatin		8.26113	8.87101			6	31			6	31			4.6	30			30.114	146.12
COL4A3BP	Collagen type IV alpha-3-binding protein		9.17449	9.02102	9.22781	9.27884	27	20	32	30	27	20	32	1	50	41.8	55	59.1	120.04	77.606	185.18	8.1868
[truncated: 9,101 more rows]

## Sheet: Potential interactors
PreyGene	Bait	Log2 iBAQ ratio				Differentially expressed
		ACE2-A549	Vero E6	Caco-2	Calu-3
HMOX1	orf3a	0.720401	1.30739	-0.720401	-3.46426	TRUE
GOLGA3	nsp13	0.405574	-4.05613	-0.405574	0.444674	TRUE
NIN	nsp13	2.24981	-2.24981			TRUE
LARP1	(N) NCAP	0.115846	-4.37305	0.0891611	-0.0891611	TRUE
MFGE8	orf8	0.0119945	-2.66521	1.71124	-0.0119945	TRUE
CHPF2	orf8	-0.0519872	1.38348	0.0519872	-2.29679	TRUE
AKAP8	nsp12	0.022622	-3.03295	0.626307	-0.022622	TRUE
GOLGB1	nsp13	0.295194	-3.35145	-0.156306	0.156306	TRUE
UGGT2	orf8	-0.766671	2.61807	0.766671	-0.874798	TRUE
CEP135	nsp13	2.66611	-0.725637	0.561588	-0.561588	TRUE
FOXRED2	orf8	0.856535	-0.856535	1.50391	-1.81232	TRUE
NDFIP2	orf9c	0.046297	1.5484	-0.046297	-1.53236	TRUE
TLE1	nsp13	0.550564	0.497677	-2.48576	-0.497677	TRUE
FASTKD5	(M) VME1	0.465917	-2.23691	0.795001	-0.465917	TRUE
RAP1GDS1	nsp2	0.696969	-2.25059	-0.00876938	0.00876938	TRUE
FAR2	orf9c	-0.53649		0	2.3928	TRUE
CNTRL	nsp13	-1.4165			1.4165	TRUE
MYCBP2	nsp12	0.714409	-0.265476	0.265476	-2.05474	TRUE
GGH	orf8	0.162078	-2.40354	0.317434	-0.162078	TRUE
FKBP7	orf8	1.09113	0.214332	-1.62543	-0.214332	TRUE
ZNF503	nsp9	1.33506		-1.33506		TRUE
RTN4	(M) VME1	-0.204766	-2.33689	0.264497	0.204766	TRUE
GPX1	nsp5_C145A	1.43554	-0.812934	-0.955509	0.812934	TRUE
GLA	nsp14	1.65784	-0.685833	-0.0882087	0.0882087	TRUE
PTBP2	orf9b	1.4314	-0.904841	-0.822871	0.822871	TRUE
WFS1	orf9c	-0.632427	1.65359	0.350101	-0.350101	TRUE
CEP250	nsp13	0.763661	-1.50791	0.211081	-0.211081	TRUE
PCNT	nsp13	1.45316	-0.777472	-0.320698	0.320698	TRUE
POLA2	nsp1	0.770101	-1.44019	-0.0581215	0.0581215	TRUE
REEP6	(M) VME1	-0.172899	-0.120634	2.01964	0.120634	TRUE
PRKACA	nsp13	0.0843933	0.649239	-0.0843933	-1.5168	TRUE
NARS2	nsp8	-0.0204744	-1.67707	0.438583	0.0204744	TRUE
PLEKHA5	nsp12	-1.56422	0.0734353	0.548585	-0.0734353	TRUE
TUBGCP3	(M) VME1	-0.394865	0.58791	0.394865	-1.49232	TRUE
ATP13A3	nsp6	-1.39559	0.671632	-0.0926018	0.0926018	TRUE
STC2	orf8	-0.310708		1.69544	0	TRUE
NGLY1	orf8	0.419648	1.48236	-0.427151	-0.419648	TRUE
PPT1	orf10	0.0240804	-1.65459	-0.0240804	0.247321	TRUE
TLE3	nsp13	0.423111	-1.42331	0.179575	-0.179575	TRUE
THTPA	orf10	0.449667	0.0984233	-1.31109	-0.0984233	TRUE
SDF2	orf8	-1.31742	0.330892	-0.0560062	0.0560062	TRUE
COMT	nsp7	-0.162303	-1.3245	0.162303	0.319557	TRUE
SLC44A2	(E) VEMP	-1.43538	0.0581503	-0.0179996	0.0179996	TRUE
NLRX1	orf9c	0	1.37542		-0.109387	TRUE
PDE4DIP	nsp13	0.0877941	-1.34957	0.000800293	-0.000800293	TRUE
CEP112	nsp13	1.11361	-1.11361
SLC25A21	(M) VME1	0.0776667	1.15958	-0.0776667	-0.932516
SLC27A2	nsp2	-0.594677	-1.1643	0.594677	0.836135
TAPT1	orf9c	-0.0704235	0.0704235	-0.913614	0.973423
FAM8A1	(M) VME1	-0.609314	0.753818	0.609314	-1.12856
PKP2	nsp1	-0.776863	-0.502786	1.10341	0.502786
IL17RA	orf8	0		0.913786	-0.957884
UBXN8	orf9c	1.15824	-0.702373	0.019208	-0.019208
TMEM97	orf9c	-0.619487	-0.494008	1.18422	0.494008
ARL6IP6	orf3a	-1.13319	0.564462	0.266355	-0.266355
ANO6	(M) VME1	-0.239287	0.239287	1.02325	-0.602687
NEU1	orf8	-1.04571	-0.286065	0.56394	0.286065
GHITM	orf9c	-0.533482	0.533482	0.754598	-0.834992
TM2D3	orf8	0.611649	-0.00769154	-0.977452	0.00769154
MTCH1	orf6	-0.413933	-1.08528	0.413933	0.498974
ATE1	nsp8	-0.353044	-0.861972	0.710453	0.353044
CYB5B	nsp7	0.150221	-0.875859	0.69172	-0.150221
DPY19L1	orf9c	0.155814	-0.155814	-0.457371	1.04909
SLC30A6	orf9c	0.111775	1.00222	-0.111775	-0.502676
PLAT	orf8	-0.74254			0.74254
SIGMAR1	nsp6	0.335868	-1.14888	0.173826	-0.173826
CEP350	nsp13	-0.0392247	-0.71137	0.750976	0.0392247
SAAL1	(M) VME1	0.851309	-0.600771	0.181268	-0.181268
NPTX1	orf8	0.722127	-0.722127
AASS	(M) VME1	0.765036	-0.623541	-0.654743	0.623541
HOOK1	nsp13	0.0545815	-1.04322	-0.0545815	0.375537
VPS39	orf3a	-0.449268	0.960363	0.292447	-0.292447
SLC9A3R1	orf9b	-0.489558	-0.345646	0.918747	0.345646
POFUT1	orf8	-0.155201	-1.13262	0.155201	0.259325
ADAMTS1	orf8	-0.692682	0.692682
GDF15	orf8		1.18841	0	-0.183765
TIMM8B	orf10	0.302551	-0.19052	0.19052	-1.06506
USP54	nsp12	0		0.534415	-0.826356
HECTD1	nsp8	0.30777	0.596412	-0.30777	-0.755573
PITRM1	(M) VME1	0.209909	-1.13772	-0.0551833	0.0551833
FBXL12	orf8	-0.00432733	0.00432733	0.946698	-0.396851
ALG5	orf3a	-0.235343	-0.496428	0.807667	0.235343
GCC1	nsp13	0.24394	-1.05714	0.0353664	-0.0353664
FYCO1	nsp13	-0.268737	0.268737	-0.909504	0.384958
SCAP	orf9c	-0.468226	-0.0742173	0.821609	0.0742173
STOM	(M) VME1	0.145859	0.841277	-0.438989	-0.145859
LARP7	nsp8	-0.193866	0.596675	0.193866	-0.647177
BRD2	(E) VEMP	0.893324	-0.10873	-0.331545	0.10873
FKBP10	orf8	0	0.32188	-0.895638
RDX	nsp13	-0.140148	0.140148	0.686729	-0.527893
ATP1B1	(M) VME1	-0.794943	-0.139782	0.139782	0.411258
GGCX	(M) VME1	-0.900049	0.294449	0.292566	-0.292566
SNIP1	(N) NCAP	-0.0749892	0.613004	-0.575758	0.0749892
TIMM9	nsp4	0.139418	0.726757	-0.451392	-0.139418
RNF41	nsp15	0.187398	-0.982194	-0.0195965	0.0195965
MDN1	orf7a	0.343323	-0.421218	0.741037	-0.343323
PPIL3	nsp12	-0.0937889	0.886978	-0.274743	0.0937889
COLGALT1	nsp1	-0.552273	0.594509	0.354711	-0.354711
SEPSECS	nsp8	-0.414568	0.414568	-0.515381	0.623119
DDX10	nsp8	-0.155019	0.155019	0.458394	-0.66738
MEPCE	nsp8	-0.18238	0.454046	0.18238	-0.665905
ABCC1	orf9c	0.519744	0.273305	-0.594628	-0.273305
GRIPAP1	nsp13	0.339018	-0.482656	-0.339018	0.631527
PIGS	orf9c	-0.326896	-0.679226	0.326896	0.430143
YIF1A	(M) VME1	-0.490904	0.190151	0.59834	-0.190151
RBM41	nsp12	0.37738	-0.688754	0.397445	-0.37738
ZYG11B	orf10	0.83486	0.0121138	-0.0121138	-0.249558
QSOX2	nsp7	0.544296	0.124296	-0.124296	-0.530513
GPAA1	orf9c	-0.109203	-0.496848	0.109203	0.577139
GCC2	nsp13	0.416598	-0.647161	-0.22394	0.22394
DCAKD	nsp7	0.70951	0.298019	-0.298019	-0.349345
ADAM9	orf8	-0.150288	-0.0656186	0.0656186	0.907028
PLD3	orf8	0.511921	-0.103514	-0.536182	0.103514
ALG8	orf9c	-0.0839938		0.958017	0
SLC30A9	(M) VME1	0.0491027	0.672255	-0.360418	-0.0491027
PCSK6	orf8	-0.510528		0.510528
NAT14	nsp7	0.0497442	-0.592038	-0.0497442	0.426698
GNG5	nsp7	0.838668	0.0880704	-0.177699	-0.0880704
ZNF318	nsp12	0.823384	-0.184836	0.0516245	-0.0516245
ALG11	nsp4	-0.437807	0.130338	0.569028	-0.130338
PRIM2	nsp1	0.827095	-0.0494658	-0.176292	0.0494658
ITGB1	orf8	-0.235675	0.347589	-0.652429	0.235675
ACADM	(M) VME1	0.112695	0.337588	-0.112695	-0.650196
PUSL1	orf8	-0.259417	0.259417	0.302753	-0.679753
POLA1	nsp1	0.299707	0.500786	-0.299707	-0.472547
SCARB1	nsp7	0.565004	-0.360522	0.360522	-0.403245
DPH5	orf9b	0.869011	0.074891	-0.0910333	-0.074891
PIGO	orf9c	-0.689058	0.137877	0.269253	-0.137877
CEP68	nsp13	0.477864			-0.477864
STOML2	orf3b	0.513196	-0.435464	-0.0443081	0.0443081
ERLEC1	orf8	-0.885687	0.0382503	-0.0382503	0.0613299
HDAC2	nsp5	-0.0502696	0.0502696	0.539047	-0.397013
NDUFAF2	nsp7	0		0.834926	-0.0962272
CRTC3	nsp12	0.279742	0.637145	-0.289083	-0.279742
ETFA	(M) VME1	0.00753971	-0.51495	-0.00753971	0.394861
PVR	orf8	0.404887	-0.478424	-0.404887	0.430696
ECSIT	orf9c	-0.286619	0.286619	0.37202	-0.529002
MAT2B	nsp9	0.24417	-0.268949	-0.24417	0.627155
FKBP15	nsp2	0.00439174	0.655115	-0.232034	-0.00439174
SUN2	orf3a	0.0228456	0.676571	-0.0228456	-0.189679
VPS11	orf3a	-0.325894	0.362237	0.325894	-0.500498
ACSL3	nsp7	-0.414683	0.0613618	0.447269	-0.0613618
RBM28	(N) NCAP	0.317399	-0.291271	0.291271	-0.543163
GTF2F2	nsp9	0.213494	-0.63473	0.13939	-0.13939
AGPS	nsp7	-0.0104296	-0.398138	0.439769	0.0104296
CISD3	orf8	-0.705555	0		0.127147
USP13	nsp13	0.127338	-0.0548505	0.0548505	-0.704768
HEATR3	orf7a	0.610935	-0.175723	0.175723	-0.219312
COL6A1	orf8	0.192067	-0.192067	-0.60495	0.223793
PDZD11	nsp12	-0.486663	-0.175494	0.175494	0.340652
EXOSC5	nsp8	0.41061	-0.412481	-0.0173159	0.0173159
ERMP1	orf9c	-0.550051	-0.138172	0.138172	0.269325
MOV10	(N) NCAP	-0.127686	0.392585	0.127686	-0.42559
RAB8A	nsp7	-0.33242	0.482502	0.318792	-0.318792
CDK5RAP2	nsp13	0.61596		0	-0.197417
PLOD2	orf8	0.316372	0.0670309	-0.496358	-0.0670309
TARS2	(M) VME1	0.456828	-0.0265759	0.0265759	-0.355331
IDE	nsp4	-0.0573545	0.0573545	0.347266	-0.457364
BZW2	(M) VME1	-0.0834093	-0.498939	0.0834093	0.30445
PRRC2B	nsp12	-0.175219	0.175219	0.184171	-0.603834
DNMT1	orf8	-0.130816	0.305999	0.130816	-0.477768
CLCC1	orf3a	0.0621176	0.696103	-0.0621176	-0.0846542
ZDHHC5	(S) SPIKE	-0.666126	0.112558	0.0791365	-0.0791365
FAM98A	(N) NCAP	0.194737	0.0968942	-0.0968942	-0.569819
EXOSC3	nsp8	0.437311	-0.323784	0.229234	-0.229234
DDX21	(N) NCAP	0.122773	-0.227239	0.53371	-0.122773
MRPS2	nsp8	-0.16055	0.16055	0.192655	-0.565757
TUBGCP2	(M) VME1	0.143244	-0.101982	0.101982	-0.61424
TMED5	orf9c	0.219932	-0.391779	-0.219932	0.360844
GORASP1	nsp13	-0.458009	-0.0885292	0.0885292	0.291657
TOR1A	orf8	0.0232826	-0.00784379	-0.724665	0.00784379
DNAJC11	nsp4	-0.165016	0.421036	0.165016	-0.325787
IMPDH2	nsp14	0.550433	-0.109326	0.109326	-0.187277
RAB18	nsp7	-0.517023	0.178329	0.218849	-0.178329
SLC30A7	(M) VME1	-0.490547	0.236567	-0.121321	0.121321
AKAP8L	(M) VME1	0.117076	-0.282418	0.437383	-0.117076
RRP9	(N) NCAP	-0.16373	0.218616	0.16373	-0.4946
ATP6AP1	nsp6	0.602478	-0.0166699	-0.108597	0.0166699
MIB1	nsp9	-0.0129778	0.193152	0.0129778	-0.5178
RAB5C	nsp7	-0.28759	0.375489	-0.334084	0.28759
SCCPDH	nsp7	-0.381662	-0.222185	0.222185	0.324915
PRKAR2B	nsp13	-0.348646	0.348646
FAM162A	nsp7	0.167158	0.0697722	-0.0697722	-0.527172
RBX1	orf10	0.020143	0.487831	-0.020143	-0.204613
DNAJC19	nsp7	-0.186761	0.0965641	0.503234	-0.0965641
TRMT1	nsp5_C145A	0.359843	0.0915135	-0.0915135	-0.316549
UBAP2L	nsp12	0.603537	0.0486412	-0.0654974	-0.0486412
LARP4B	nsp12	-0.0899586	-0.502613	0.0899586	0.166344
CSDE1	orf9b	0.186162	0.151988	-0.151988	-0.482331
CIT	nsp13	-0.116213	0.116213	0.403543	-0.258223
PMPCB	(M) VME1	0.362461	-0.298231	-0.0193585	0.0193585
TIMM10B	nsp4	-0.193481	0	0.464262
EXOSC2	nsp8	0.397203	-0.25861	0.152988	-0.152988
SBNO1	nsp12	0.131152	-0.258245	0.395707	-0.131152
RAE1	orf6	0.0481038	-0.123648	0.525364	-0.0481038
SRP72	nsp8	0.270284	-0.376458	-0.00115924	0.00115924
BAG5	orf9b	0.268054	-0.319878	-0.268054	0.325225
GRPEL1	nsp10	0.468494	-0.0137089	-0.169025	0.0137089
SIL1	orf8	0.114179	-0.324767	-0.114179	0.308676
HS6ST2	orf8	-0.561081		0	0.0657048
CCDC86	nsp8	0.0420085	-0.0420085	0.37755	-0.238398
AP2M1	nsp10	-0.263739	0.351458	0.0395506	-0.0395506
SLU7	nsp12	-0.19639	-0.015207	0.414708	0.015207
DCAF7	nsp9	0.101775	0.0526179	-0.0526179	-0.507
PLEKHF2	orf8	-0.402098	-0.0337538	0.20461	0.0337538
MARK1	orf9b	-0.301172	0.301172
ARF6	nsp15	-0.341438	0.260184	-0.239969	0.239969
NOL10	nsp8	-0.157318	0.0969898	0.437315	-0.0969898
MRPS5	nsp8	-0.0900613	0.400163	0.0900613	-0.192138
NDUFAF1	orf9c	-0.0746144		0.512459	0
RAB1A	nsp7	-0.427977	0.0427442	0.158785	-0.0427442
PMPCA	(M) VME1	0.208833	-0.364632	0.220805	-0.208833
SRP54	nsp8	0.245235	-0.332081	-0.0828977	0.0828977
RPL36	(N) NCAP	-0.129508	0.241508	0.129508	-0.332857
AAR2	(M) VME1	0.0397069	-0.0397069	0.41197	-0.16177
NUP62	nsp9	0.183191	-0.389351	-0.154408	0.154408
MARK3	orf9b	-0.0898344	0.0898344	0.205552	-0.358743
ACAD9	orf9c	0.0243891	-0.0730498	-0.0243891	0.489122
INTS4	(M) VME1	0.173142	-0.0452395	0.0452395	-0.388328
TYSND1	nsp12	0		-0.219509	0.336987
RAB7A	nsp7	-0.494778	0.0291201	0.0612595	-0.0291201
CUL2	orf10	-0.22199	-0.156708	0.321883	0.156708
NUTF2	nsp15	-0.0560286	-0.407777	0.0560286	0.12817
LMAN2	nsp7	-0.398235	0.122279	0.0714148	-0.0714148
MARK2	orf9b	-0.393947	0.026329	0.125569	-0.026329
MPHOSPH10	nsp8	0.0766535	-0.0540194	0.0540194	-0.439661
NDUFB9	orf9c	-0.0405181	-0.430183	0.0405181	0.0848806
MRPS27	nsp8	0.422514	-0.0834315	0.0834315	-0.0870651
GFER	nsp10	-0.169348	-0.00320351	0.337468	0.00320351
EXOSC8	nsp8	0.222511	-0.222511	0.261412	-0.228003
RALA	nsp7	-0.472047	0.017108	0.0147476	-0.0147476
TCF12	nsp12	-0.0187012	0.273734	-0.215159	0.0187012
TIMM10	nsp4	0.0827777	0.220195	-0.26753	-0.0827777
MOGS	nsp7	-0.14831	-0.116742	0.334562	0.116742
HS2ST1	nsp7	-0.126424	-0.310758	0.126424	0.170283
ERGIC1	nsp10	-0.204812	-0.0892503	0.0892503	0.27495
ZC3H18	(E) VEMP	-0.126889	0.126889	0.271144	-0.205557
G3BP2	(N) NCAP	0.254003	-0.0194892	0.0194892	-0.222056
PTGES2	nsp7	-0.143672	-0.222945	0.143672	0.25033
MAP7D1	orf10	0.0407004		-0.432284	0
PRIM1	nsp1	0.193702	-0.0993339	0.0993339	-0.278775
CSNK2A2	(N) NCAP	0.137527	-0.137527	0.315684	-0.15266
REEP5	(M) VME1	-0.174536	-0.107791	0.107791	0.287798
NGDN	nsp8	0.0129907	-0.0129907	0.35835	-0.100912
GIGYF2	nsp2	0.0584708	0.326386	-0.0584708	-0.132177
EIF4H	nsp9	0.0223967	0.194003	-0.0223967	-0.262989
ERP44	orf8	-0.0277662	0.0277662	0.153701	-0.301529
PRKAR2A	nsp13	0.146698	-0.0103352	0.0103352	-0.304629
CENPF	nsp13	0.437966	0.00427874	-0.0118459	-0.00427874
CYB5R3	nsp7	-0.143712	-0.00298262	0.303599	0.00298262
ERC1	nsp13	0.102032	-0.102032	0.159742	-0.284016
UPF1	(N) NCAP	-0.051424	0.051424	0.128453	-0.311521
TOR1AIP1	nsp7	0		-0.403262	0.0357324
UBAP2	nsp12	0.204272	0.0906857	-0.0906857	-0.232015
BRD4	(E) VEMP	0.0550691	-0.0480649	0.0480649	-0.376242
AP2A2	nsp10	-0.0176151	0.0176151	-0.216236	0.205194
GOLGA7	(S) SPIKE	0.0761657	-0.239771	0.181612	-0.0761657
NUP210	nsp4	0.258609	-0.160861	-0.0692075	0.0692075
RAB10	nsp7	0.128374	0.0188656	-0.0188656	-0.286142
GNB1	nsp7	0.0186284	-0.33783	0.0742846	-0.0186284
PABPC4	(N) NCAP	0.269093	0.0428168	-0.139983	-0.0428168
MRPS25	nsp8	0.211276	0.0803695	-0.0803695	-0.195848
HYOU1	orf8	-0.0546155	-0.139154	0.259818	0.0546155
C1orf50	nsp13	-0.280608	0.116225	-0.0707344	0.0707344
NUP88	nsp9	-0.00756603	0.00756603	0.0883191	-0.302313
TBK1	nsp13	-0.00336419	-0.148864	0.237563	0.00336419
ATP6V1A	(M) VME1	0.189758	-0.183379	0.0989596	-0.0989596
NUP98	orf6	0.0166419	-0.0166419	0.208207	-0.164309
EDEM3	orf8	0.0281329	-0.0281329	-0.25853	0.113832
EMC1	orf8	0.0149025	0.215331	-0.14988	-0.0149025
AP3B1	(E) VEMP	-0.0118682	-0.10822	0.253518	0.0118682
RIPK1	nsp12	0.0690411		0	-0.29246
NPC2	orf8	0.0458956	0.227297	-0.0458956	-0.133228
DCTPP1	orf9b	0.30964	-0.00452162	0.00452162	-0.0507009
NEK9	nsp9	0.0621073	-0.114967	-0.0621073	0.230677
NUP54	nsp9	0.268334	-0.0739051	0.0703446	-0.0703446
GOLGA2	nsp13	0.110611	-0.192841	-0.110611	0.141964
RHOA	nsp7	-0.187657	0.146648	0.091837	-0.091837
CWC27	(E) VEMP	0.0667633	-0.084408	0.241542	-0.0667633
SMOC1	orf8	0.162747			-0.162747
RAB14	nsp7	-0.237209	0.0725312	-0.0227444	0.0227444
CHMP2A	orf9b	-0.0403879	0.10564	-0.201325	0.0403879
CSNK2B	(N) NCAP	0.126018	-0.096074	0.096074	-0.177821
BCKDK	nsp12	0.0623762	0.183062	-0.116617	-0.0623762
PABPC1	(N) NCAP	0.190717	0.0225579	-0.0225579	-0.107227
G3BP1	(N) NCAP	0.207065	-0.0567537	-0.0776743	0.0567537
ZC3H7A	nsp12	-0.141124	-0.0817695	0.132764	0.0817695
POR	nsp2	-0.0771597	0.0771597	0.0839641	-0.184856
NUP214	nsp9	0.0187458	0.0241037	-0.0187458	-0.242475
PSMD8	(M) VME1	0.182754	-0.00450276	-0.083383	0.00450276
AATF	nsp8	0.03437	-0.0686981	0.184415	-0.03437
SIRT5	nsp14	-0.113127	0.139864	0.0462942	-0.0462942
HSBP1	nsp13	-0.0139604	0.0488794	0.0139604	-0.20348
EIF4E2	nsp2	0.0931057	-0.142572	-0.0655777	0.0655777
CLIP4	nsp13		-0.110314		0.110314
BCS1L	orf9c	-0.107711	0.102173	0.0498437	-0.0498437
OS9	orf8	-0.0364297	-0.050503	0.139105	0.0364297
CHPF	orf8	-0.0605174	0.0605174	0.105457	-0.0793001
TBKBP1	nsp13	0.0885222		-0.0885222
SRP19	nsp8	-0.00896292	-0.0121215	0.136269	0.00896292
TBCA	nsp11	0		-0.0649811	0.0533974
RAB2A	nsp7	0.0418345	-0.00310399	-0.0383985	0.00310399
AKAP9	nsp13	0.0649665		-0.00188496	0
MIPOL1	nsp13	0
FBN2	nsp9	0
LOX	orf8	0
SELENOS	nsp7		0
FBN1	nsp9		0
TMEM39B	orf9c		0
JAKMIP1	nsp13				0
F2RL1	orf9c				0

## Sheet: PRM results summary
Protein Name	Peptide Sequence	Species	A549		Caco2		Calu3		Vero6
			Fractions	Total Area	Fractions	Total Area	Fractions	Total Area	Fractions	Total Area
ACE2	ANHYEDYGDYWR	Human	1;2;3;4;5;6;7;8	139385715	-	-	-	-	-	-
ACE2	AVCHPTAWDLGK	Human	1;2;3;4;5;6;7;8	153194652	-	-	1	29898	-	-
ACE2	GDYEVNGVDGYDYSR	Human	1;2;3;4;5;6;7;8	266812626	1;2;3;8	113823	1;2;3;4;5;6;7	1000274	-	-
ACE2	ISFNFFVTAPK	Human	2;3;7;8	125105150	-	-	4	30595	-	-
ACE2	LWAWESWR	Human	4;5;6;7;8	204020122	5	44937	5	57880	-	-
ACE2	PNIDVTDAMVDQAWDAQR	Human	6;7;8	3767299	-	-	-	-	-	-
ACE2	SGENPYASIDISK	Human	1;2;3;4;5;6;7;8	212520428	5	22357	5	96162	-	-
ACE2	AYEWNDNEMYLFR	Human & Monkey	1;2;3;4;5;6;7;8	157516256	-	-	-	-	-	-
ACE2	EIVGVVEPVPHDETYCDPASLFHVSNDYSFIR	Human & Monkey	-	-	-	-	-	-	-	-
ACE2	NGANEGFHEAVGEIMSLSAATPK	Human & Monkey	-	-	-	-	-	-	-	-
ACE2	NSFVGWSTDWSPYADQSIK	Human & Monkey	2;3;4;5;6;7;8	106291723	-	-	-	-	3	98705
ACE2	NVSDIIPR	Human & Monkey	-	-	-	-	-	-	-	-
ACE2	PLYEEYVVLK	Human & Monkey	1;3	13112828	-	-	-	-	-	-
ACE2	QLRPLYEEYVVLK	Human & Monkey	2;3;4;5;6;7;8	182565224	-	-	2	16334	2	114916
ACE2	SEPWTLALENVVGAK	Human & Monkey	1;2;3;4;5;6;7;8	328402690	2	45173	2	131634	2	492075
ACE2	TLYQFQFQEALCQAAK	Human & Monkey	4;5;6;7;8	140848570	4	178200	4	166829	4	468477
TMPRSS2	NNFYSSQGIVDDSGSTSFMK	Human	-	-	8	271465	8	66760	-	-
TMPRSS2	QSFMFYGAGYQVEK	Human	-	-	3	85228	3	102114	-	-
TMPRSS2	SWHPVCQDDWNENYGR	Human	-	-	6	294302	6	286220	-	-
TMPRSS2	VLLIETQR	Human	-	-	1	701671	1	148441	-	-
TMPRSS2	VLTQASNPVVCTQPK	Human	-	-	3	448805	3	314809	-	-
TMPRSS2	VISHPNYDSK	Human & Monkey	-	-	-	-	-	-	-	-
TMPRSS2	DDWNENYAR	Monkey	-	-	-	-	-	-	-	-
TMPRSS2	DMGYQNR	Monkey	-	-	-	-	-	-	-	-
TMPRSS2	FYSSQGIADNSGATSFMK	Monkey	-	-	-	-	-	-	-	-
TMPRSS2	SWHPVCR	Monkey	-	-	-	-	-	-	-	-
TMPRSS2	TSDMLNAAMVPLIEPR	Monkey	-	-	-	-	-	-	-	-

## Sheet: ACE2&TMPRSS2 PRM results
Protein Name	Peptide Sequence	Precursor m/z	Cell line_pooled fraction	Library Dot Product	Average Mass Error [ppm]	Total Area Fragment	Best retention time [min]
Human_ACE2	ANHYEDYGDYWR	794.826	A549_1	0.9663	-3.2	76311	7.79
Human_ACE2	AVCHPTAWDLGK	677.832	A549_1	0.9726	-2.5	151373280	6.8
Human_ACE2	GDYEVNGVDGYDYSR	854.858	A549_1	0.961	-3.4	130909	8.87
Human_ACE2	SGENPYASIDISK	690.836	A549_1	0.9685	-2	474073	8.96
Human_and_Monkey_ACE2	AYEWNDNEMYLFR	875.88	A549_1	0.9759	-2.6	2177059	13.69
Human_and_Monkey_ACE2	PLYEEYVVLK	626.845	A549_1	0.9625	-1.5	13062851	11.62
Human_and_Monkey_ACE2	SEPWTLALENVVGAK	807.43	A549_1	0.9822	-3.2	295013	15.2
Human_ACE2	ANHYEDYGDYWR	794.826	A549_2	0.9506	-2.7	42640	7.79
Human_ACE2	AVCHPTAWDLGK	677.832	A549_2	0.9669	-2.9	973384	6.8
Human_ACE2	GDYEVNGVDGYDYSR	854.858	A549_2	0.9765	-3.2	845830	8.88
Human_ACE2	ISFNFFVTAPK	635.845	A549_2	0.972	-2.1	86406	14.35
Human_ACE2	SGENPYASIDISK	690.836	A549_2	0.9622	-3	234055	8.95
Human_and_Monkey_ACE2	AYEWNDNEMYLFR	875.88	A549_2	0.9634	-2.9	171093	13.68
Human_and_Monkey_ACE2	NSFVGWSTDWSPYADQSIK	1094.5	A549_2	0.9789	-3.1	580677	14.16
Human_and_Monkey_ACE2	QLRPLYEEYVVLK	550.647	A549_2	0.9599	-2.1	169385824	11.07
Human_and_Monkey_ACE2	SEPWTLALENVVGAK	807.43	A549_2	0.9911	-1.7	323058432	15.21
Human_ACE2	ANHYEDYGDYWR	794.826	A549_3	0.9524	-2.6	50714	7.78
Human_ACE2	AVCHPTAWDLGK	677.832	A549_3	0.9578	-2.8	273742	6.8
Human_ACE2	GDYEVNGVDGYDYSR	854.858	A549_3	0.9754	-1.9	258961936	8.88
Human_ACE2	ISFNFFVTAPK	635.845	A549_3	0.9111	-1.9	38066	14.36
Human_ACE2	SGENPYASIDISK	690.836	A549_3	0.9614	-3.9	210931	8.96
Human_and_Monkey_ACE2	AYEWNDNEMYLFR	875.88	A549_3	0.9649	-3.3	161975	13.68
Human_and_Monkey_ACE2	NSFVGWSTDWSPYADQSIK	1094.5	A549_3	0.9702	-1.5	104369776	14.16
Human_and_Monkey_ACE2	PLYEEYVVLK	626.845	A549_3	0.8652	-1.3	49977	11.61
Human_and_Monkey_ACE2	QLRPLYEEYVVLK	550.647	A549_3	0.9604	-2.2	11903311	11.07
Human_and_Monkey_ACE2	SEPWTLALENVVGAK	807.43	A549_3	0.9801	-2.9	1851695	15.21
Human_ACE2	ANHYEDYGDYWR	794.826	A549_4	0.9547	-2.6	744877	7.79
Human_ACE2	AVCHPTAWDLGK	677.832	A549_4	0.9373	-2.4	70317	6.78
Human_ACE2	GDYEVNGVDGYDYSR	854.858	A549_4	0.9754	-3	4284837	8.88
Human_ACE2	LWAWESWR	567.28	A549_4	0.8843	-2.5	55221	13.1
Human_ACE2	SGENPYASIDISK	690.836	A549_4	0.9772	-2.8	161137	8.95
Human_and_Monkey_ACE2	AYEWNDNEMYLFR	875.88	A549_4	0.9544	-3.3	65459	13.67
Human_and_Monkey_ACE2	NSFVGWSTDWSPYADQSIK	1094.5	A549_4	0.9784	-3.2	898436	14.15
Human_and_Monkey_ACE2	QLRPLYEEYVVLK	550.647	A549_4	0.9594	-3	616926	11.07
Human_and_Monkey_ACE2	SEPWTLALENVVGAK	807.43	A549_4	0.9771	-3.2	1523182	15.21
Human_and_Monkey_ACE2	TLYQFQFQEALCQAAK	973.477	A549_4	0.9754	-1.7	132969608	13.42
Human_ACE2	ANHYEDYGDYWR	794.826	A549_5	0.9937	-2.4	133372672	7.79
Human_ACE2	AVCHPTAWDLGK	677.832	A549_5	0.8753	-3.1	44392	6.8
Human_ACE2	GDYEVNGVDGYDYSR	854.858	A549_5	0.9781	-3	2003557	8.88
Human_ACE2	LWAWESWR	567.28	A549_5	0.9867	-2.1	188751584	13.1
Human_ACE2	SGENPYASIDISK	690.836	A549_5	0.9963	-1.4	203361488	8.96
Human_and_Monkey_ACE2	AYEWNDNEMYLFR	875.88	A549_5	0.9498	-1.8	59398	13.67
Human_and_Monkey_ACE2	NSFVGWSTDWSPYADQSIK	1094.5	A549_5	0.9614	-3.4	155795	14.15
Human_and_Monkey_ACE2	QLRPLYEEYVVLK	550.647	A549_5	0.9454	-3.2	211846	11.07
Human_and_Monkey_ACE2	SEPWTLALENVVGAK	807.43	A549_5	0.9723	-2.9	596555	15.18
Human_and_Monkey_ACE2	TLYQFQFQEALCQAAK	973.477	A549_5	0.9809	-2.4	3511240	13.41
Human_ACE2	ANHYEDYGDYWR	794.826	A549_6	0.9921	-2.7	4471815	7.79
Human_ACE2	AVCHPTAWDLGK	677.832	A549_6	0.8764	0	53751	6.79
Human_ACE2	GDYEVNGVDGYDYSR	854.858	A549_6	0.9691	-2.8	271755	8.87
Human_ACE2	LWAWESWR	567.28	A549_6	0.9881	-2.2	11479398	13.08
Human_ACE2	PNIDVTDAMVDQAWDAQR	1022.97	A549_6	0.9634	-3	3575608	13.39
Human_ACE2	SGENPYASIDISK	690.836	A549_6	0.9931	-1.4	6451383	8.95
Human_and_Monkey_ACE2	AYEWNDNEMYLFR	875.88	A549_6	0.9149	-1.5	56714	13.69
Human_and_Monkey_ACE2	NSFVGWSTDWSPYADQSIK	1094.5	A549_6	0.9706	-3.2	157330	14.16
Human_and_Monkey_ACE2	QLRPLYEEYVVLK	550.647	A549_6	0.9535	-2.9	206001	11.07
Human_and_Monkey_ACE2	SEPWTLALENVVGAK	807.43	A549_6	0.9779	-2.9	539187	15.21
Human_and_Monkey_ACE2	TLYQFQFQEALCQAAK	973.477	A549_6	0.9824	-2.8	2280470	13.41
Human_ACE2	ANHYEDYGDYWR	794.826	A549_7	0.9832	-3.2	520960	7.79
Human_ACE2	AVCHPTAWDLGK	677.832	A549_7	0.9636	-3.1	368263	6.81
Human_ACE2	GDYEVNGVDGYDYSR	854.858	A549_7	0.9517	-3	195119	8.87
Human_ACE2	ISFNFFVTAPK	635.845	A549_7	0.98	-1	22625006	14.35
Human_ACE2	LWAWESWR	567.28	A549_7	0.9767	-2.9	2585811	13.1
Human_ACE2	PNIDVTDAMVDQAWDAQR	1022.97	A549_7	0.9344	-2.9	155165	13.4
Human_ACE2	SGENPYASIDISK	690.836	A549_7	0.9748	-2.7	1182883	8.95
Human_and_Monkey_ACE2	AYEWNDNEMYLFR	875.88	A549_7	0.9785	-1.9	133368080	13.68
Human_and_Monkey_ACE2	NSFVGWSTDWSPYADQSIK	1094.5	A549_7	0.9369	-3.4	74084	14.16
Human_and_Monkey_ACE2	QLRPLYEEYVVLK	550.647	A549_7	0.9471	-3.5	119899	11.07
Human_and_Monkey_ACE2	SEPWTLALENVVGAK	807.43	A549_7	0.9761	-3.2	273652	15.21
Human_and_Monkey_ACE2	TLYQFQFQEALCQAAK	973.477	A549_7	0.9813	-2.6	1184268	13.42
Human_ACE2	ANHYEDYGDYWR	794.826	A549_8	0.9752	-2.7	105726	7.79
Human_ACE2	AVCHPTAWDLGK	677.832	A549_8	0.9205	-2.7	37523	6.81
Human_ACE2	GDYEVNGVDGYDYSR	854.858	A549_8	0.9545	-2.9	118683	8.88
Human_ACE2	ISFNFFVTAPK	635.845	A549_8	0.9838	-1.4	102355672	14.35
Human_ACE2	LWAWESWR	567.28	A549_8	0.9684	-2.5	1148108	13.1
Human_ACE2	PNIDVTDAMVDQAWDAQR	1022.97	A549_8	0.8906	-2	36526	13.41
Human_ACE2	SGENPYASIDISK	690.836	A549_8	0.9644	-2.8	444478	8.95
Human_and_Monkey_ACE2	AYEWNDNEMYLFR	875.88	A549_8	0.9735	-1.2	21456478	13.68
Human_and_Monkey_ACE2	NSFVGWSTDWSPYADQSIK	1094.5	A549_8	0.93	-2.9	55625	14.16
Human_and_Monkey_ACE2	QLRPLYEEYVVLK	550.647	A549_8	0.9424	-2.2	121417	11.07
Human_and_Monkey_ACE2	SEPWTLALENVVGAK	807.43	A549_8	0.9268	-2.9	264974	15.21
Human_and_Monkey_ACE2	TLYQFQFQEALCQAAK	973.477	A549_8	0.9782	-2.6	902984	13.41
Human_ACE2	GDYEVNGVDGYDYSR	854.858	Caco2_1	0.906	-1	19290	8.88
Human_TMPRSS2	VLLIETQR	486.298	Caco2_1	0.9712	-2.7	701671	8.49
Human_ACE2	GDYEVNGVDGYDYSR	854.858	Caco2_2	0.8972	-2.7	17018	8.88
Human_and_Monkey_ACE2	SEPWTLALENVVGAK	807.43	Caco2_2	0.9367	-1.2	45173	15.2
Human_ACE2	GDYEVNGVDGYDYSR	854.858	Caco2_3	0.947	-1.9	54247	8.87
Human_TMPRSS2	QSFMFYGAGYQVEK	827.882	Caco2_3	0.9299	-0.4	85228	11.58
Human_TMPRSS2	VLTQASNPVVCTQPK	821.435	Caco2_3	0.9828	-3.3	448805	7.42
Human_and_Monkey_ACE2	TLYQFQFQEALCQAAK	973.477	Caco2_4	0.9214	-2.5	178200	13.4
Human_ACE2	LWAWESWR	567.28	Caco2_5	0.9073	-2.4	44937	13.08
Human_ACE2	SGENPYASIDISK	690.836	Caco2_5	0.907	-2.9	22357	8.95
Human_TMPRSS2	SWHPVCQDDWNENYGR	688.287	Caco2_6	0.9666	-3	294302	8.05
Human_ACE2	GDYEVNGVDGYDYSR	854.858	Caco2_8	0.9304	-2	23268	8.87
Human_TMPRSS2	NNFYSSQGIVDDSGSTSFMK	1092.48	Caco2_8	0.9736	-3	271465	11.44
Human_ACE2	AVCHPTAWDLGK	677.832	Calu3_1	0.8655	-2.4	29898	6.74
Human_ACE2	GDYEVNGVDGYDYSR	854.858	Calu3_1	0.9389	-1.9	70037	8.86
Human_TMPRSS2	VLLIETQR	486.298	Calu3_1	0.9689	-2.5	148441	8.48
Human_ACE2	GDYEVNGVDGYDYSR	854.858	Calu3_2	0.952	-2.2	58514	8.86
Human_and_Monkey_ACE2	QLRPLYEEYVVLK	550.647	Calu3_2	0.8529	-2.1	16334	11.05
Human_and_Monkey_ACE2	SEPWTLALENVVGAK	807.43	Calu3_2	0.9147	0.4	131634	15.17
Human_ACE2	GDYEVNGVDGYDYSR	854.858	Calu3_3	0.9778	-2.6	154599	8.87
Human_TMPRSS2	QSFMFYGAGYQVEK	827.882	Calu3_3	0.9168	-1	102114	11.58
Human_TMPRSS2	VLTQASNPVVCTQPK	821.435	Calu3_3	0.9845	-3	314809	7.41
Human_ACE2	GDYEVNGVDGYDYSR	854.858	Calu3_4	0.979	-2.7	300193	8.87
Human_ACE2	ISFNFFVTAPK	635.845	Calu3_4	0.9506	-1.8	30595	14.33
Human_and_Monkey_ACE2	TLYQFQFQEALCQAAK	973.477	Calu3_4	0.9158	-2.5	166829	13.39
Human_ACE2	GDYEVNGVDGYDYSR	854.858	Calu3_5	0.9836	-2.6	180689	8.87
Human_ACE2	LWAWESWR	567.28	Calu3_5	0.8784	-2.4	57880	13.08
Human_ACE2	SGENPYASIDISK	690.836	Calu3_5	0.9531	-2.4	96162	8.94
Human_ACE2	GDYEVNGVDGYDYSR	854.858	Calu3_6	0.9765	-2.6	151734	8.87
Human_TMPRSS2	SWHPVCQDDWNENYGR	688.287	Calu3_6	0.9543	-2.5	286220	8.04
Human_ACE2	GDYEVNGVDGYDYSR	854.858	Calu3_7	0.9702	-3	84508	8.87
Human_TMPRSS2	NNFYSSQGIVDDSGSTSFMK	1092.48	Calu3_8	0.9505	-2.4	66760	11.45
Human_and_Monkey_ACE2	QLRPLYEEYVVLK	550.647	Vero6_2	0.9425	-2.7	114916	11.04
Human_and_Monkey_ACE2	SEPWTLALENVVGAK	807.43	Vero6_2	0.9849	-3.1	492075	15.19
Human_and_Monkey_ACE2	NSFVGWSTDWSPYADQSIK	1094.5	Vero6_3	0.9669	-2.8	98705	14.16
Human_and_Monkey_ACE2	TLYQFQFQEALCQAAK	973.477	Vero6_4	0.9773	-2.6	468477	13.39
