# Supplementary material for: Data, Reagents, Assays and Merits of Proteomics for SARS-CoV-2 Research and Testing
Source: Mol Cell Proteomics. 2020 Nov 25;19(9):1503–22. doi: 10.1074/mcp.RA120.002164 (PMC7780043; doi:10.1074/mcp.RA120.002164)
Supplement: Supplementary file 1 [file mmc1.zip › mmc1/161399_2_supp_555133_qc3x3c.xlsx]

## Sheet: Description
Supplemental Table: Vero E6 protein expression changes after SARS-CoV-2 infection
This table is connected to Figure 3 & 4 and Suppl. Fig 6-8. It contains the analysis results of Vero E6 proteomes 24 h post infection with SARS-CoV-2 at 0.1 MOI and 3 MOI and with mock. Triplicates of each condition were labeled with TMT10plex reagents and 48 basic reversed phase fractions were subjected to MS measurement using an MS3-based method. Further, results from the re-analysis of a recen…
Tab 1: Annotated expression changes	This tab provides information about normalized expression changes of proteins (based on MaxQuant's proteinGroups.txt), results from pairwise, two-sided Student's t-tests, and annotations from literature and functional databases that were mapped based on the first gene name in each protein group. Statistical analyses were performed assuming equal variances of groups and corrected for multiple test…
Tab 2: Fisher's exact enrich. cluster	This tab displays functional terms enriched (enrichment factor>1) or depleted (enrichment factor <1) within the 6 main clusters derived from all Vero E6 proteins significantly regulated after SARS-CoV-2 infection. Fisher's exact test results were corrected using a Benjamini-Hochberg FDR of 5 %.
Tab 3: 2D enrich. Vero E6 vs Caco-2	This tab shows results from 2D enrichments using protein expression ratios of virus to mock treated Vero E6 cells versus Caco-2 cells (the later dataset taken from Bojkova et al.). This nonparametric analysis was utilized to detect annotation terms whose members show consistent behavior, i.e. up-regulation (relative regulation>0) or down-regulation (relative regulation<0), in one or both of the v…

## Sheet: Annotated expression changes
Protein IDs	First protein ID	Gene names	Protein name	SARS2 protein	Razor + unique peptides	Unique peptides	Sequence coverage [%]	Score	iBAQ (summed for all 9 samples)	Normalized TMT reporter ion intensities									Ratios to average of Mock reporter ion intensities									T-test_0.1 MOI vs Mock (Vero E6)			T-test_3 MOI vs Mock (Vero E6)			T-test_3 MOI vs 0.1 MOI (Vero E6)			Significant regulation_any t-test (Vero E6)	Main cluster	T-test_1 MOI vs mock (Caco-2, Bojkova et al., re-analyzed)			Interacting viral protein (HEK293, Gordon et al.)	Differential expression across cell lines (Fig 1B)	Functional annotations
										Mock_1	Mock_2	Mock_3	0.1MOI_1	0.1MOI_2	0.1MOI_3	3MOI_1	3MOI_2	3MOI_3	Mock_1 ratio	Mock_2 ratio	Mock_3 ratio	0.1MOI_1 ratio	0.1MOI_2 ratio	0.1MOI_3 ratio	3MOI_1 ratio	3MOI_2 ratio	3MOI_3 ratio	Significant (S0=0.006, 5% FDR)	p-value	log2 ratio	Significant (S0=0.2, 5% FDR)	p-value	log2 ratio	Significant (S0=0.03, 5% FDR)	p-value	log2 ratio			Significant (S0=0.08, 5% FDR)	p-value	log2 ratio			UniProt Keywords	Reactome pathway	GO (biological process)	HPA protein class	HPA subcellular location	CORUM Complex
XP_007961782.1;XP_007961775.1;XP_007961765.1;XP_007961757.1;A0A0D9RD54;XP_007961751.1	XP_007961782.1	NFS1	cysteine desulfurase, mitochondrial isoform X5;cysteine desulfurase, mitochondrial isoform X4;cysteine desulfurase, mitochondrial isoform X3;cysteine desulfurase, mitochondrial isoform X2;Aminotran_5 domain-containing protein;cysteine desulfurase, mitochondrial isoform X1		9	9	33.5	44.394	3.28093e+07	646728	652356	597509	626042	640483	624136	597095	598338	638046	1.02298	1.03189	0.94513	0.990263	1.01311	0.987248	0.944475	0.946441	1.00925		0.0279959	-0.00350062		0.400957	-0.0484002		0.599039	-0.0448996	FALSE			0.197451	-0.0713434			Proteomics identification;Reference proteome		[2Fe-2S] cluster assembly [GO:0044571]	Enzymes;Predicted intracellular proteins	Nucleoplasm;Cytosol
A0A0D9QWM0;XP_007962635.1	A0A0D9QWM0	GLRX3	Glutaredoxin 3;glutaredoxin-3		16	16	50.7	63.059	2.00872e+08	2.72722e+06	3.79298e+06	4.11483e+06	4.20391e+06	4.51064e+06	5.0684e+06	3.92674e+06	3.57398e+06	2.99121e+06	0.769313	1.06995	1.16074	1.18587	1.27239	1.42973	1.10768	1.00817	0.843782		0.925534	0.391666		0.0102243	-0.00666682	TRUE	1.33655	-0.398333	TRUE	Cluster 5		0.330166	-0.030467			Reference proteome		[2Fe-2S] cluster assembly [GO:0044571];cell redox homeostasis [GO:0045454];negative regulation of cardiac muscle hypertrophy [GO:0010614];protein maturation by iron-sulfur cluster transfer [GO:0097428];regulation of the force of heart contraction [GO:0002026]	Predicted intracellular proteins		BOLA2-GLRX3 complex
XP_007985145.1;A0A0D9RMX2;XP_007985146.1	XP_007985145.1	MTHFD1	C-1-tetrahydrofolate synthase, cytoplasmic isoform X1;Methylenetetrahydrofolate dehydrogenase, cyclohydrolase and formyltetrahydrofolate synthetase 1;C-1-tetrahydrofolate synthase, cytoplasmic isoform X2		49	48	45.6	204.77	3.75048e+08	1.79963e+07	1.76847e+07	1.85652e+07	1.88048e+07	1.85318e+07	1.79664e+07	1.90991e+07	1.881e+07	1.81756e+07	0.995257	0.978024	1.02672	1.03997	1.02487	0.993603	1.05624	1.04026	1.00517		0.42096	0.027867		0.749621	0.0480671		0.283782	0.0202001	FALSE			0.167282	-0.255077			Coiled coil;Proteomics identification;Reference proteome		10-formyltetrahydrofolate biosynthetic process [GO:0009257];heart development [GO:0007507];methionine metabolic process [GO:0006555];neural tube closure [GO:0001843];neutrophil homeostasis [GO:0001780];purine nucleotide biosynthetic process [GO:0006164];somite development [GO:0061053];tetrahydrofolate interconversion [GO:0035999];transsulfuration [GO:0019346]	Disease related genes;Enzymes;Plasma proteins;Potential drug targets;Predicted intracellular proteins;Predicted membrane proteins	Cytosol
XP_008002689.1;XP_008002688.1;A0A0D9S2G4;XP_008002687.1	XP_008002689.1	ALDH1L2	mitochondrial 10-formyltetrahydrofolate dehydrogenase isoform X2;Aldehyde dehydrogenase 1 family member L2;mitochondrial 10-formyltetrahydrofolate dehydrogenase isoform X1		2	2	4.8	8.112	325997	10849.2	19714.9	16645	19649.4	18880.4	17092.8	16485.4	18092.4	10815.4	0.689434	1.25283	1.05774	1.24866	1.19979	1.0862	1.0476	1.14972	0.687287		0.454444	0.2776		0.0473026	-0.0474339		0.618703	-0.325034	FALSE			NA	NA			Acetylation;Alternative splicing;NADP;Mitochondrion;One-carbon metabolism;Oxidoreductase;Phosphopantetheine;Phosphoprotein;Reference proteome;Transit peptide	Metabolism;Metabolism of folate and pterines;Metabolism of vitamins and cofactors;Metabolism of water-soluble vitamins and cofactors	10-formyltetrahydrofolate catabolic process [GO:0009258];biosynthetic process [GO:0009058];folic acid metabolic process [GO:0046655];one-carbon metabolic process [GO:0006730]	Enzymes;Predicted intracellular proteins	Mitochondria
XP_007983713.1;A0A0D9R6P2	XP_007983713.1	ALDH1L1	cytosolic 10-formyltetrahydrofolate dehydrogenase;10-formyltetrahydrofolate dehydrogenase		4	3	5.5	12.215	1.692e+06	47095.4	57103.8	53180.1	66848.1	70001.6	70186.2	60163.5	61859.2	53821.7	0.897743	1.08853	1.01373	1.27427	1.33439	1.3379	1.14685	1.17917	1.02596		2.04466	0.3998		0.729251	0.162	TRUE	1.65548	-0.2378	TRUE	Cluster 5		NA	NA			DP;One-carbon metabolism;Oxidoreductase;Phosphopantetheine;Proteomics identification;Reference proteome		10-formyltetrahydrofolate catabolic process [GO:0009258];biosynthetic process [GO:0009058];one-carbon metabolic process [GO:0006730]	Enzymes;Plasma proteins;Predicted intracellular proteins	Cytosol
XP_008006673.1;XP_008006671.1;XP_008006670.1;XP_008006669.1;A0A0D9RV12;XP_008006675.1;XP_008006672.1;XP_008006677.1;XP_008006678.1;XP_008006674.1	XP_008006673.1	THNSL2	threonine synthase-like 2 isoform X5;threonine synthase-like 2 isoform X3;threonine synthase-like 2 isoform X2;threonine synthase-like 2 isoform X1;Threonine synthase like 2;threonine synthase-like 2 isoform X7;threonine synthase-like 2 isoform X4		7	7	21.1	73.887	1.22459e+07	346693	339394	365979	327469	344704	320286	354444	361867	355182	0.988607	0.967792	1.0436	0.93379	0.982936	0.913305	1.01071	1.03188	1.01281		0.867526	-0.0841001		0.330186	0.0270665		1.55996	0.111167	FALSE			NA	NA			Alternative splicing;Cytokine;Lyase;Polymorphism;Pyridoxal phosphate;Reference proteome;Secreted		2-oxobutyrate biosynthetic process [GO:0046360];dephosphorylation [GO:0016311];serine family amino acid DNA catabolic process [GO:0009071]	Predicted intracellular proteins;Predicted secreted proteins
XP_007991734.1;A0A0D9QXD3	XP_007991734.1	GOT2	aspartate aminotransferase, mitochondrial;Aspartate aminotransferase		20	20	47	81.639	5.02797e+08	1.33617e+07	1.22731e+07	1.23834e+07	1.23397e+07	1.21689e+07	1.16474e+07	1.27536e+07	1.32052e+07	1.3449e+07	1.05437	0.968468	0.977166	0.973718	0.960246	0.919089	1.00638	1.04201	1.06126		0.708514	-0.0718333		0.512327	0.0525004		1.67788	0.124334	FALSE			0.0072711	0.134784			3D-structure;Acetylation;Alternative splicing;Aminotransferase;Cell membrane;Direct protein sequencing;Lipid transport;Membrane;Methylation;Mitochondrion;Nitration;Phosphoprotein;Polymorphism;Pyridoxal phosphate;Reference proteome;Transferase;Transit peptide;Transport	Aspartate and asparagine metabolism;Degradation of cysteine and homocysteine;Gluconeogenesis;Glucose metabolism;Glutamate and glutamine metabolism;Glyoxylate metabolism and glycine degradation;Metabolism;Metabolism of amino acids and derivatives;Metabolism of carbohydrates;Sulfur amino acid metabolism	2-oxoglutarate metabolic process [GO:0006103];4-hydroxyproline catabolic process [GO:0019470];aspartate biosynthetic process [GO:0006532];aspartate catabolic process [GO:0006533];aspartate metabolic process [GO:0006531];biosynthetic process [GO:0009058];cellular amino acid biosynthetic process [GO:0008652];fatty acid transport [GO:0015908];female pregnancy [GO:0007565];gluconeogenesis [GO:0006094…	Cancer-related genes;Candidate cardiovascular disease genes;Enzymes;Plasma proteins;Predicted intracellular proteins;Transporters
XP_007962001.1;A0A0D9R091	XP_007962001.1	GOT1	aspartate aminotransferase, cytoplasmic;Aspartate aminotransferase		21	21	54.2	60.194	2.22511e+08	4.85958e+06	5.50229e+06	5.63662e+06	5.79429e+06	5.86012e+06	5.79549e+06	5.94069e+06	5.73873e+06	5.40401e+06	0.911257	1.03178	1.05697	1.08653	1.09888	1.08676	1.11399	1.07611	1.01335		0.899435	0.128267		0.552645	0.0965665		0.323146	-0.0317001	FALSE			0.154439	-0.070378			3D-structure;Alternative splicing;Amino-acid biosynthesis;Aminotransferase;Cytoplasm;Direct protein sequencing;Phosphoprotein;Polymorphism;Pyridoxal phosphate;Reference proteome;Transferase	Aspartate and asparagine metabolism;Gluconeogenesis;Glucose metabolism;Metabolism;Metabolism of amino acids and derivatives;Metabolism of carbohydrates;Methionine salvage pathway;Sulfur amino acid metabolism	2-oxoglutarate metabolic process [GO:0006103];aspartate biosynthetic process [GO:0006532];aspartate catabolic process [GO:0006533];aspartate metabolic process [GO:0006531];cellular amino acid biosynthetic process [GO:0008652];cellular response to insulin stimulus [GO:0032869];cellular response to mechanical stimulus [GO:0071260];fatty acid homeostasis [GO:0055089];gluconeogenesis [GO:0006094];glu…	Cancer-related genes;Enzymes;Plasma proteins;Predicted intracellular proteins	Cytosol;Nucleoplasm
XP_007976239.1;XP_007976237.1;A0A0D9S6T8;XP_007976238.1	XP_007976239.1	KYAT3	kynurenine--oxoglutarate transaminase 3 isoform X3;kynurenine--oxoglutarate transaminase 3 isoform X1;Kynurenine aminotransferase 3;kynurenine--oxoglutarate transaminase 3 isoform X2		10	10	29.3	51.853	8.83912e+07	1.66006e+06	1.76373e+06	1.70969e+06	1.72636e+06	1.89596e+06	1.91326e+06	1.61287e+06	1.7046e+06	1.66663e+06	0.970136	1.03072	0.99914	1.00888	1.108	1.11811	0.942561	0.996166	0.973976		0.937888	0.1077		0.549423	-0.0425326		1.33241	-0.150232	FALSE			NA	NA			Proteomics identification;Reference proteome		2-oxoglutarate metabolic process [GO:0006103];biosynthetic process [GO:0009058]	Enzymes;Predicted intracellular proteins	Cytosol;Nucleoli
XP_007990336.1;A0A0D9QZS1;XP_007990329.1;XP_008000151.1;A0A0D9R7G8;XP_008000150.1	XP_007990336.1	GPT2	alanine aminotransferase 2 isoform X2;Glutamic--pyruvic transaminase 2;alanine aminotransferase 2 isoform X1		9	9	26.4	65.327	1.61653e+07	467887	426504	456293	470521	414152	401489	413578	391621	395852	1.03922	0.947307	1.01347	1.04507	0.919871	0.891746	0.918597	0.869829	0.879225		0.380363	-0.0729669		1.65089	-0.1687		0.575542	-0.095733	FALSE			0.941759	-0.00749969			Proteomics identification;Reference proteome		2-oxoglutarate metabolic process [GO:0006103];biosynthetic process [GO:0009058];L-alanine metabolic process [GO:0042851]	Disease related genes;Enzymes;Potential drug targets;Predicted intracellular proteins	Mitochondria
XP_007988586.1;A0A0D9RX20;XP_007988587.1	XP_007988586.1	IDH2	isocitrate dehydrogenase;Isocitrate dehydrogenase [NADP]		18	18	47.1	62.044	2.86171e+08	4.22729e+06	5.61362e+06	5.80554e+06	5.69317e+06	6.49051e+06	6.86963e+06	5.21849e+06	4.98824e+06	3.97604e+06	0.810526	1.07634	1.11314	1.09159	1.24447	1.31716	1.00058	0.956429	0.762353		0.820741	0.2939		0.294495	-0.137533	TRUE	1.38354	-0.431433	TRUE	Cluster 5	TRUE	0.000583432	0.23907			3D-structure;Acetylation;Alternative splicing;Disease mutation;NADP;Glyoxylate bypass;Magnesium;Manganese;Metal-binding;Mitochondrion;Oxidoreductase;Reference proteome;Transit peptide;Tricarboxylic acid cycle	Citric acid cycle (TCA cycle);Metabolism;Mitochondrial biogenesis;Organelle biogenesis and maintenance;Pyruvate metabolism and Citric Acid (TCA) cycle;The citric acid (TCA) cycle and respiratory electron transport;Transcriptional activation of mitochondrial biogenesis	2-oxoglutarate metabolic process [GO:0006103];carbohydrate metabolic process [GO:0005975];NADP biosynthetic process [GO:0006741];NADP metabolic process [GO:0006739];glyoxylate cycle [GO:0006097];isocitrate metabolic process [GO:0006102];negative regulation of glial cell migration [GO:1903976];negative regulation of glial cell proliferation [GO:0060253];negative regulation of matrix metallopeptida…	Cancer-related genes;Citric acid cycle related proteins;Disease related genes;Enzymes;FDA approved drug targets;Plasma proteins;Predicted intracellular proteins	Mitochondria	Isocitrate dehydrogenase [DP] mitochondrial
XP_007979625.1;XP_007979624.1;XP_007979623.1;XP_007979622.1;A0A0D9RT06	XP_007979625.1	OGDH	2-oxoglutarate dehydrogenase, mitochondrial isoform X4;2-oxoglutarate dehydrogenase, mitochondrial isoform X3;2-oxoglutarate dehydrogenase, mitochondrial isoform X2;2-oxoglutarate dehydrogenase, mitochondrial isoform X1;Oxoglutarate dehydrogenase		27	23	30.5	98.116	9.00174e+07	2.86857e+06	3.30381e+06	3.30954e+06	3.32264e+06	3.42103e+06	3.44769e+06	3.25381e+06	3.12235e+06	2.89514e+06	0.907591	1.0453	1.04711	1.05126	1.08239	1.09082	1.02948	0.987885	0.915997		0.694498	0.1071		0.135183	-0.0309003		1.2475	-0.138	FALSE			0.23956	0.0422033			3D-structure;Acetylation;Alternative splicing;Calcium;Glycolysis;Isopeptide bond;Metal-binding;Mitochondrion;Nucleus;Oxidoreductase;Phosphoprotein;Polymorphism;Reference proteome;Thiamine pyrophosphate;Transit peptide;Ubl conjugation	Citric acid cycle (TCA cycle);Glyoxylate metabolism and glycine degradation;Lysine catabolism;Metabolism;Metabolism of amino acids and derivatives;Pyruvate metabolism and Citric Acid (TCA) cycle;The citric acid (TCA) cycle and respiratory electron transport	2-oxoglutarate metabolic process [GO:0006103];cerebellar cortex development [GO:0021695];generation of precursor metabolites and energy [GO:0006091];glycolytic process [GO:0006096];hippocampus development [GO:0021766];histone succinylation [GO:0106077];lysine catabolic process [GO:0006554];olfactory bulb mitral cell layer development [GO:0061034];pyramidal neuron development [GO:0021860];striatum…	Citric acid cycle related proteins;Enzymes;FDA approved drug targets;Plasma proteins;Predicted intracellular proteins	Mitochondria	KAT2A-Oxoglutarate dehydrogenase complex
A0A0D9RL43;XP_008000480.1	A0A0D9RL43	PHYH	Phytanoyl-CoA 2-hydroxylase;phytanoyl-CoA dioxygenase, peroxisomal		2	2	5	4.7499	5.13595e+06	97458.5	104150	110371	97566.6	109313	94878.9	77258.2	87131.1	85066.3	0.937163	1.00151	1.06133	0.938203	1.05115	0.912358	0.742917	0.837855	0.818		0.237155	-0.0489337		1.91579	-0.322734	TRUE	1.54068	-0.2738	TRUE	Cluster 4		0.758665	0.0311619			Proteomics identification;Reference proteome		2-oxoglutarate metabolic process [GO:0006103];fatty acid alpha-oxidation [GO:0001561];isoprenoid metabolic process [GO:0006720];methyl-branched fatty acid metabolic process [GO:0097089]	Disease related genes;Enzymes;Potential drug targets;Predicted intracellular proteins
XP_007964260.1;XP_007964258.1;A0A0D9RCE1	XP_007964260.1	IDH1	isocitrate dehydrogenase;Isocitrate dehydrogenase [NADP]		25	23	59.4	92.253	2.1834e+08	5.04422e+06	5.98243e+06	6.1438e+06	6.08405e+06	6.69986e+06	6.66605e+06	5.40701e+06	5.05507e+06	4.76089e+06	0.88132	1.04524	1.07344	1.063	1.17059	1.16468	0.944706	0.883216	0.831817		0.854915	0.183833		0.754367	-0.170233	TRUE	2.15035	-0.354066	TRUE	Cluster 5	TRUE	0.000402513	-0.247094			DP;Magnesium;Manganese;Metal-binding;Oxidoreductase;Proteomics identification;Reference proteome;Tricarboxylic acid cycle		2-oxoglutarate metabolic process [GO:0006103];glutathione metabolic process [GO:0006749];isocitrate metabolic process [GO:0006102];regulation of phospholipid biosynthetic process [GO:0071071];regulation of phospholipiDNA catabolic process [GO:0060696];response to oxidative stress [GO:0006979];tricarboxylic acid cycle [GO:0006099]	Cancer-related genes;Citric acid cycle related proteins;Disease related genes;Enzymes;Plasma proteins;Potential drug targets;Predicted intracellular proteins	Cytosol;Nuclear bodies	Isocitrate dehydrogenase [DP] cytoplasmic
XP_008012057.1;XP_008012056.1;A0A0D9S019	XP_008012057.1	KDSR	3-ketodihydrosphingosine reductase isoform X2;3-ketodihydrosphingosine reductase isoform X1;3-ketodihydrosphingosine reductase		4	4	16.4	2.8499	1.99184e+07	335534	374031	361842	351484	361691	361115	319377	349226	367937	0.939514	1.04731	1.01318	0.984175	1.01276	1.01114	0.894273	0.977851	1.03024		0.0367367	0.00523249		0.256352	-0.0487003		0.36926	-0.0539328	FALSE			0.861045	-0.0116108			Coiled coil;Membrane;Proteomics identification;Reference proteome;Signal;Transmembrane;Transmembrane helix		3-keto-sphinganine metabolic process [GO:0006666];sphingolipid biosynthetic process [GO:0030148]	Cancer-related genes;Disease related genes;Enzymes;Potential drug targets;Predicted intracellular proteins;Predicted membrane proteins
A0A0D9QVF0;XP_007997665.1;XP_007997664.1;XP_007997662.1	A0A0D9QVF0	PAPSS1	3'-phosphoadenosine 5'-phosphosulfate synthase 1;bifunctional 3'-phosphoadenosine 5'-phosphosulfate synthase 1 isoform X3;bifunctional 3'-phosphoadenosine 5'-phosphosulfate synthase 1 isoform X2;bifunctional 3'-phosphoadenosine 5'-phosphosulfate synthase 1 isoform X1		13	13	27.9	29.63	3.46848e+07	1.24559e+06	1.13598e+06	1.14008e+06	1.08932e+06	1.29373e+06	1.12189e+06	1.07798e+06	1.0803e+06	1.10836e+06	1.06109	0.967709	0.971203	0.927967	1.10209	0.95571	0.918305	0.92028	0.944187		0.0372088	-0.00966644		1.1125	-0.107234		0.556778	-0.0975672	FALSE		TRUE	0.0120606	0.478787			Reference proteome		3'-phosphoadenosine 5'-phosphosulfate biosynthetic process [GO:0050428];sulfate assimilation [GO:0000103]	Enzymes;Predicted intracellular proteins	Nucleoli;Nucleoplasm
XP_008005216.1;A0A0D9RVT2	XP_008005216.1	ENPP1	ectonucleotide pyrophosphatase/phosphodiesterase family member 1;Ectonucleotide pyrophosphatase/phosphodiesterase 1		5	5	8.5	17.223	3.57819e+06	330961	292525	293032	260423	266652	243895	257605	261092	297638	1.08332	0.95751	0.95917	0.852433	0.872822	0.798331	0.843207	0.854622	0.974247		1.61296	-0.248067		0.878804	-0.167666		0.450612	0.0804005	FALSE			NA	NA			Membrane;Proteomics identification;Reference proteome;Transmembrane;Transmembrane helix		3'-phosphoadenosine 5'-phosphosulfate metabolic process [GO:0050427];cellular phosphate ion homeostasis [GO:0030643];cellular response to insulin stimulus [GO:0032869];generation of precursor metabolites and energy [GO:0006091];immune response [GO:0006955];inorganic diphosphate transport [GO:0030505];melanocyte differentiation [GO:0030318];negative regulation of cell growth [GO:0030308];negative …	CD markers;Disease related genes;Enzymes;Potential drug targets;Predicted membrane proteins;Predicted secreted proteins
XP_008016454.1;A0A0D9S0B0;XP_008016455.1	XP_008016454.1	TPST1	protein-tyrosine sulfotransferase 1 isoform X1;Protein-tyrosine sulfotransferase;protein-tyrosine sulfotransferase 1 isoform X2		2	2	5.9	4.7463	1.39371e+06	22864.2	30079.6	31077.9	32761.2	33044	38285.2	27015.5	27621.4	21463.5	0.816366	1.074	1.10964	1.16974	1.17984	1.36698	0.964591	0.986225	0.766357		0.941378	0.318467		0.310659	-0.138767	TRUE	1.53593	-0.457233	TRUE	Cluster 5		NA	NA			3D-structure;Disulfide bond;Glycoprotein;Golgi apparatus;Membrane;Reference proteome;Signal-anchor;Transferase;Transmembrane;Transmembrane helix	Biological oxidations;Cytosolic sulfonation of small molecules;Metabolism;Phase II - Conjugation of compounds	3'-phosphoadenosine 5'-phosphosulfate metabolic process [GO:0050427];inflammatory response [GO:0006954];peptidyl-tyrosine sulfation [GO:0006478]	Enzymes;Predicted intracellular proteins	Golgi apparatus
XP_007986595.1;XP_007986594.1;XP_007986593.1;A0A0D9RTC6	XP_007986595.1	BPNT1	3'(2'),5'-bisphosphate nucleotidase 1;3'(2'), 5'-bisphosphate nucleotidase 1		14	14	62	86.056	1.97695e+08	2.32855e+06	3.05174e+06	3.14385e+06	3.24368e+06	3.33904e+06	3.73765e+06	2.97591e+06	2.85944e+06	2.38144e+06	0.819514	1.07403	1.10645	1.14159	1.17515	1.31544	1.04735	1.00636	0.838127		0.880335	0.285866		0.0991501	-0.0469004		1.33105	-0.332767	FALSE			0.527316	-0.0266101			3D-structure;Acetylation;Alternative splicing;Hydrolase;Lithium;Magnesium;Metal-binding;Phosphoprotein;Reference proteome	Biological oxidations;Cytosolic sulfonation of small molecules;Metabolism;Phase II - Conjugation of compounds	3'-phosphoadenosine 5'-phosphosulfate metabolic process [GO:0050427];nervous system development [GO:0007399];nucleobase-containing compound metabolic process [GO:0006139];phosphatidylinositol phosphorylation [GO:0046854]	Enzymes;Predicted intracellular proteins	Nuclear speckles
XP_007985284.1;A0A0D9RL01	XP_007985284.1	ZFP36L1	zinc finger protein 36, C3H1 type-like 1;ZFP36 ring finger protein like 1		5	5	11.8	7.2145	1.51909e+07	140587	152210	150041	145989	129941	141016	120552	128232	137246	0.952403	1.03114	1.01645	0.989001	0.880286	0.955312	0.816681	0.868709	0.929769		0.650254	-0.0877673		1.43598	-0.199234		0.690598	-0.111467	FALSE			NA	NA			Metal-binding;Proteomics identification;Reference proteome;Zinc;Zinc-finger		3'-UTR-mediated mRNA destabilization [GO:0061158];apoptotic process [GO:0006915];cell population proliferation [GO:0008283];cellular response to cAMP [GO:0071320];cellular response to epidermal growth factor stimulus [GO:0071364];cellular response to fibroblast growth factor stimulus [GO:0044344];cellular response to glucocorticoid stimulus [GO:0071385];cellular response to hypoxia [GO:0071456];c…	Cancer-related genes;Plasma proteins;Predicted intracellular proteins		HNRNPD(p45)-ZFP36L1 complex
XP_007988366.1;A0A0D9RHC8	XP_007988366.1	RC3H1	antithrombin-III;Ring finger and CCCH-type domains 1		1	1	14.6	2.3569	1.7724e+07	112394	416108	492035	684789	907476	1.39207e+06	364510	274320	136024	0.330396	1.2232	1.4464	2.01303	2.66764	4.09217	1.07153	0.806399	0.39986		1.11409	1.74413		0.115573	-0.252867	TRUE	1.74261	-1.997	TRUE	Cluster 5		NA	NA			Coiled coil;Metal-binding;Reference proteome;Zinc;Zinc-finger		3'-UTR-mediated mRNA destabilization [GO:0061158];B cell homeostasis [GO:0001782];cellular response to interleukin-1 [GO:0071347];cytoplasmic mRNA processing body assembly [GO:0033962];lymph node development [GO:0048535];negative regulation of activated T cell proliferation [GO:0046007];negative regulation of B cell proliferation [GO:0030889];negative regulation of germinal center formation [GO:0…	Predicted intracellular proteins	Cytosol;Plasma membrane	NUFIP2-Roquin1 complex
XP_007994030.1;A0A0D9QZ01;XP_007994028.1;XP_007994029.1;XP_007994027.1	XP_007994030.1	UPF1	regulator of nonsense transcripts 1 isoform X4;UPF1 RNA helicase and ATPase;regulator of nonsense transcripts 1 isoform X2;regulator of nonsense transcripts 1 isoform X3;regulator of nonsense transcripts 1 isoform X1		44	44	50.3	186.85	1.35959e+08	7.93061e+06	6.87296e+06	6.58111e+06	6.78821e+06	6.2093e+06	5.93164e+06	6.7073e+06	6.93229e+06	7.71e+06	1.11256	0.964189	0.923247	0.9523	0.871087	0.832134	0.940949	0.972512	1.08162		0.808108	-0.173601		0.000966815	-0.000300725		0.974561	0.1733	FALSE			0.480513	-0.0431722	SARS-CoV2 N		Reference proteome		3'-UTR-mediated mRNA destabilization [GO:0061158];cell cycle phase transition [GO:0044770];cellular response to interleukin-1 [GO:0071347];cellular response to lipopolysaccharide [GO:0071222];DNA repair [GO:0006281];dosage compensation by inactivation of X chromosome [GO:0009048];histone mRNA catabolic process [GO:0071044];nuclear-transcribed mRNA catabolic process, endonucleolytic cleavage-depen…	Plasma proteins;Predicted intracellular proteins	Nucleoplasm	DCP1A-NR3C1-PNRC2-UPF1-complex;mR decay complex (UPF1 UPF2 UPF3B DCP2 XRN1 XRN2 EXOSC2 EXOSC4 EXOSC10 PARN);Postsplicing complex;SMG-1-UPF-ERF1-ERF3 complex (SURF);Upf complex (UPF1 UPF2 UPF3a);Upf complex (UPF1 UPF2 UPF3b)
XP_008006851.1;A0A0D9RHQ9;XP_008006853.1	XP_008006851.1	DHX36	probable ATP-dependent RNA helicase DHX36 isoform X1;DEAH-box helicase 36;probable ATP-dependent RNA helicase DHX36 isoform X2		16	15	17.2	46.021	2.29708e+07	1.01983e+06	1.08895e+06	1.10859e+06	1.13818e+06	1.05141e+06	1.0966e+06	1.08127e+06	1.10852e+06	1.07313e+06	0.95093	1.01537	1.0337	1.06128	0.980379	1.02251	1.00822	1.03362	1.00063		0.246198	0.0307		0.207758	0.0210667		0.0958611	-0.00963338	FALSE			0.464319	0.0317383			ATP-binding;Hydrolase;Nucleotide-binding;Proteomics identification;Reference proteome		3'-UTR-mediated mRNA destabilization [GO:0061158];cellular response to arsenite ion [GO:1903843];cellular response to heat [GO:0034605];cellular response to UV [GO:0034644];G-quadruplex D unwinding [GO:0044806];ossification [GO:0001503];positive regulation of cardioblast differentiation [GO:0051891];positive regulation of cytoplasmic translation [GO:2000767];positive regulation of hematopoietic p…	Enzymes;Predicted intracellular proteins;Predicted membrane proteins	Cytosol;Nucleoplasm
XP_007993173.1;XP_007993172.1;A0A0D9RB84;XP_007993174.1;XP_007993175.1	XP_007993173.1	KHSRP	far upstream element-binding protein 2 isoform X2;far upstream element-binding protein 2 isoform X1;KH-type splicing regulatory protein;far upstream element-binding protein 2 isoform X3;far upstream element-binding protein 2 isoform X4		39	34	59.4	155.54	5.09286e+08	1.35445e+07	1.79142e+07	1.85781e+07	1.59538e+07	1.46318e+07	1.73028e+07	1.87567e+07	1.88009e+07	1.69432e+07	0.812071	1.07406	1.11387	0.956527	0.877261	1.0374	1.12457	1.12723	1.01584		0.120306	-0.0527999		0.372794	0.1355		1.03314	0.1883	FALSE			0.559456	0.0320873			Proteomics identification;Reference proteome		3'-UTR-mediated mRNA destabilization [GO:0061158];cellular response to cytokine stimulus [GO:0071345];miRNAmetabolic process [GO:0010586];mRNA catabolic process [GO:0006402];negative regulation of low-density lipoprotein particle clearance [GO:0010989];negative regulation of nitric oxide biosynthetic process [GO:0045019];regulation of miRNAmetabolic process [GO:2000628];regulation of transcriptio…	Plasma proteins;Predicted intracellular proteins	Nucleoplasm	DCS complex
XP_007968999.1;A0A0D9RJV1	XP_007968999.1	ZFP36L2	zinc finger protein 36, C3H1 type-like 2;ZFP36 ring finger protein like 2		6	6	16.1	28.418	1.65554e+07	292992	282149	250873	243388	242613	216109	277302	313195	346141	1.06412	1.02474	0.911146	0.883961	0.881147	0.784886	1.00713	1.13749	1.25715		1.2472	-0.233533		0.712606	0.178534	TRUE	1.72015	0.412067	TRUE	Cluster 2		NA	NA			Metal-binding;Reference proteome;Zinc;Zinc-finger		3'-UTR-mediated mRNA destabilization [GO:0061158];cellular response to epidermal growth factor stimulus [GO:0071364];cellular response to fibroblast growth factor stimulus [GO:0044344];cellular response to glucocorticoid stimulus [GO:0071385];cellular response to granulocyte macrophage colony-stimulating factor stimulus [GO:0097011];cellular response to transforming growth factor beta stimulus [G…	Cancer-related genes;Disease related genes;Predicted intracellular proteins		HNRNPD(p45)-ZFP36L2 complex
XP_007975731.1;XP_007975727.1;XP_007975726.1;A0A0D9S6D8;XP_007975730.1;XP_007975729.1;XP_007975728.1	XP_007975731.1	MOV10	putative helicase MOV-10 isoform X1;Mov10 RISC complex RNA helicase;putative helicase MOV-10 isoform X3;putative helicase MOV-10 isoform X2		19	19	23.1	59.398	4.10791e+07	2.11013e+06	2.17804e+06	2.09164e+06	2.09091e+06	2.10531e+06	2.08527e+06	1.954e+06	1.9999e+06	1.99672e+06	0.992254	1.02419	0.983558	0.983217	0.989987	0.980562	0.918837	0.940423	0.938925		0.538188	-0.0221996		2.07318	-0.100334		2.60256	-0.0781339	FALSE			0.357993	0.0565208	SARS-CoV2 N		Reference proteome		3'-UTR-mediated mRNA destabilization [GO:0061158];defense response to virus [GO:0051607];mRNA cleavage involved in gene silencing by miRNA[GO:0035279];negative regulation of transposition, R-mediated [GO:0010526]	Enzymes;Plasma proteins;Predicted intracellular proteins	Cytosol	Spliceosome;TRBP containing complex (DICER RPL7A EIF6 MOV10 and subunits of the 60S ribosomal particle);TRBP containing complex (DICER TRBP AGO2 RPL7A EIF6 MOV10)
XP_007986862.1;A0A0D9RR16;XP_007986860.1;XP_007977776.1;A0A0D9S7W9	XP_007986862.1	MAPKAPK2	MAP kinase-activated protein kinase 2 isoform X2;MAPK activated protein kinase 2;MAP kinase-activated protein kinase 2 isoform X1		6	4	16	9.0012	1.37431e+07	539102	649423	604717	670789	657714	657850	649964	660500	556955	0.90189	1.08645	1.01166	1.12219	1.10032	1.10055	1.08736	1.10498	0.931755		0.897758	0.1517		0.20386	0.0585003		0.518009	-0.0932	FALSE		TRUE	0.00312738	-0.288522			3D-structure;Alternative splicing;ATP-binding;Cytoplasm;DNA damage;Isopeptide bond;Kinase;Nucleotide-binding;Nucleus;Phosphoprotein;Polymorphism;Reference proteome;Serine/threonine-protein kinase;Transferase;Ubl conjugation	activated TAK1 mediates p38 MAPK activation;Arachidonic acid metabolism;Butyrate Response Factor 1 (BRF1) binds and destabilizes mRNA;Cellular response to heat stress;Cellular responses to external stimuli;Cellular responses to stress;Cellular Senescence;CREB phosphorylation;Cytokine Signaling in Immune system;Fatty acid metabolism;Immune System;Innate Immune System;Interleukin-17 signaling;MAP k…	3'-UTR-mediated mRNA stabilization [GO:0070935];activation of MAPK activity [GO:0000187];cellular response to DNA damage stimulus [GO:0006974];cellular response to vascular endothelial growth factor stimulus [GO:0035924];inflammatory response [GO:0006954];inner ear development [GO:0048839];intracellular signal transduction [GO:0035556];leukotriene metabolic process [GO:0006691];macropinocytosis […	Cancer-related genes;Enzymes;Predicted membrane proteins	Centrosome;Nucleoplasm
XP_007969942.1;A0A0D9RPI6	XP_007969942.1	MYD88	myeloid differentiation primary response protein MyD88;Myeloid differentiation primary response protein MyD88		4	4	21	29.16	1.10903e+07	145989	164064	162694	154870	164771	159125	142105	148006	132414	0.92643	1.04113	1.03244	0.982789	1.04562	1.00979	0.901784	0.939232	0.840287		0.120162	0.0197996		1.05855	-0.161533		1.55795	-0.181333	FALSE			0.172929	0.0717998			3D-structure;Alternative splicing;Cytoplasm;Disease mutation;Immunity;Inflammatory response;Innate immunity;Nucleus;Phosphoprotein;Reference proteome;Ubl conjugation	Adaptive Immune System;Antigen processing-Cross presentation;Class I MHC mediated antigen processing & presentation;Cytokine Signaling in Immune system;Cytosolic sensors of pathogen-associated DNA;Death Receptor Signalling;DEx/H-box helicases activate type I IFN and inflammatory cytokines production;Disease;Diseases associated with the TLR signaling cascade;Diseases of Immune System;ER-Phagosome …	3'-UTR-mediated mRNA stabilization [GO:0070935];apoptotic process [GO:0006915];cell surface receptor signaling pathway [GO:0007166];cellular response to lipopolysaccharide [GO:0071222];cellular response to mechanical stimulus [GO:0071260];cellular response to oxidised low-density lipoprotein particle stimulus [GO:0140052];defense response to bacterium [GO:0042742];defense response to Gram-positiv…	Cancer-related genes;Disease related genes;Plasma proteins;Predicted intracellular proteins	Cytosol;Mitochondria;Vesicles
XP_007988927.1;XP_007988926.1;XP_007988925.1;A0A0D9RVK4;XP_007988923.1;XP_007988922.1;XP_007988921.1;XP_007988924.1;A0A0D9S930;XP_007978681.1	XP_007988927.1	HNRNPC	heterogeneous nuclear ribonucleoproteins C1/C2 isoform X3;Heterogeneous nuclear ribonucleoprotein C (C1/C2);heterogeneous nuclear ribonucleoproteins C1/C2 isoform X1;heterogeneous nuclear ribonucleoproteins C1/C2 isoform X2		25	24	60.8	105.08	2.96812e+09	1.92546e+07	1.78993e+07	1.81165e+07	1.70965e+07	1.85344e+07	1.99309e+07	1.70811e+07	1.71523e+07	1.96048e+07	1.04511	0.971549	0.983338	0.927976	1.00602	1.08182	0.92714	0.931004	1.06412		0.0256887	0.00550079		0.213531	-0.0401325		0.19133	-0.0456333	FALSE		TRUE	7.85163e-05	0.780009			Coiled coil;Proteomics identification;RNA-binding;Reference proteome		3'-UTR-mediated mRNA stabilization [GO:0070935];mRNA splicing, via spliceosome [GO:0000398];negative regulation of telomere maintenance via telomerase [GO:0032211]	Plasma proteins;Predicted intracellular proteins	Nucleoplasm	C complex spliceosome;LARC complex (LCR-associated remodeling complex);Toposome
XP_007989693.1;XP_007989692.1;A0A0D9RMK2;XP_007989695.1;XP_007989694.1;XP_007989697.1;XP_007989696.1;XP_007989699.1;XP_007989698.1	XP_007989693.1	RBM10	RNA-binding protein 10 isoform X2;RNA-binding protein 10 isoform X1;RNA binding motif protein 10;RNA-binding protein 10 isoform X4;RNA-binding protein 10 isoform X3;RNA-binding protein 10 isoform X6;RNA-binding protein 10 isoform X5;RNA-binding protein 10 isoform X8;RNA-binding protein 10 isoform X7		21	19	28.8	70.828	3.70431e+07	1.69694e+06	1.49893e+06	1.51554e+06	1.49395e+06	1.43428e+06	1.36673e+06	1.39458e+06	1.50528e+06	1.63845e+06	1.08053	0.954447	0.965024	0.951277	0.913285	0.870271	0.888003	0.958491	1.04329		0.904445	-0.132167		0.245759	-0.0548331		0.431236	0.0773335	FALSE			0.75068	-0.0183751			Coiled coil;Metal-binding;RNA-binding;Reference proteome;Zinc;Zinc-finger		3'-UTR-mediated mRNA stabilization [GO:0070935];negative regulation of cell population proliferation [GO:0008285];negative regulation of mRNA splicing, via spliceosome [GO:0048025];negative regulation of transcription by RNA polymerase II [GO:0000122];positive regulation of smooth muscle cell apoptotic process [GO:0034393];RNA splicing [GO:0008380];regulation of alternative mRNA splicing, via spl…	Cancer-related genes;Disease related genes;Predicted intracellular proteins	Nuclear speckles
A0A0D9R723;XP_007993302.1;XP_007967282.1;XP_007967281.1;XP_007967280.1;XP_007967279.1;XP_007967278.1;XP_007967277.1;XP_007967276.1;XP_007967275.1;XP_007967274.1;XP_007977006.1;XP_007977005.1;A0A0D9S7B8;XP_007977004.1;XP_007977002.1;XP_007967273.1;XP_007967272.1;XP_007967271.1;XP_007967270.1;XP_007977001.1;XP_007977000.1;XP_007976999.1;XP_007976998.1;XP_007976997.1;XP_007976996.1;XP_007976995.1;XP…	A0A0D9R723	ELAVL1	ELAV-like protein;ELAV-like protein 1		17	17	47.9	50.157	6.3084e+08	7.25126e+06	7.74804e+06	8.00517e+06	7.91084e+06	7.58859e+06	7.68866e+06	7.93996e+06	8.04578e+06	7.28956e+06	0.945633	1.01042	1.04395	1.03165	0.989624	1.00267	1.03545	1.04925	0.950627		0.0980289	0.0124658		0.097838	0.0167325		0.0299053	0.00426674	FALSE			0.00210388	0.156583			Proteomics identification;RNA-binding;Reference proteome;Repeat		3'-UTR-mediated mRNA stabilization [GO:0070935];negative regulation of gene silencing by miRNA[GO:0060965];positive regulation of translation [GO:0045727];protein homooligomerization [GO:0051260];protein import into nucleus [GO:0006606];regulation of stem cell population maintenance [GO:2000036]	Plasma proteins;Predicted intracellular proteins	Cytosol;Nucleoli;Nucleoplasm	IGF2BP1 complex
XP_007986678.1;XP_007986677.1;XP_007986676.1;XP_007986675.1;XP_007986673.1;XP_007986672.1;A0A0D9RSJ8	XP_007986678.1	ANGEL2	protein angel homolog 2 isoform X4;protein angel homolog 2 isoform X3;protein angel homolog 2 isoform X2;protein angel homolog 2 isoform X1;Angel homolog 2		2	2	7.4	11.245	4.05677e+06	89085.3	102183	96711.5	101668	93631.1	92028.9	96477.2	107226	83547	0.928036	1.06448	1.00748	1.05911	0.975391	0.958701	1.00504	1.11702	0.870341		0.0107481	-0.00236702		0.0249171	-0.00886663		0.0190757	-0.00649961	FALSE			NA	NA			Reference proteome		3'-UTR-mediated mRNA stabilization [GO:0070935];negative regulation of mitotic cell cycle [GO:0045930]	Plasma proteins;Predicted intracellular proteins	Mitochondria;Nuclear bodies;Nucleoplasm
XP_007961944.1;A0A0D9R0L9	XP_007961944.1	HOGA1	4-hydroxy-2-oxoglutarate aldolase, mitochondrial;4-hydroxy-2-oxoglutarate aldolase 1		6	6	28.7	29.694	5.65726e+07	311074	315176	327878	336839	349395	388620	306558	304820	290243	0.978089	0.990987	1.03092	1.0591	1.09858	1.22191	0.963888	0.958425	0.912589		1.20837	0.169566		1.13464	-0.0817337	TRUE	1.70568	-0.2513	TRUE	Cluster 4		NA	NA			Lyase;Membrane;Proteomics identification;Reference proteome;Transmembrane;Transmembrane helix		4-hydroxyproline catabolic process [GO:0019470];glyoxylate catabolic process [GO:0009436];oxalate metabolic process [GO:0033609];pyruvate biosynthetic process [GO:0042866]	Disease related genes;Enzymes;Potential drug targets;Predicted intracellular proteins
XP_008008783.1;A0A0D9R6K0	XP_008008783.1	PRPSAP2	LOW QUALITY PROTEIN: phosphoribosyl pyrophosphate synthase-associated protein 2;Pribosyltran_N domain-containing protein		5	5	17.7	23.525	2.07039e+07	319864	325929	326223	322670	339864	325975	330433	331650	354887	0.987218	1.00594	1.00684	0.995878	1.04895	1.00608	1.01984	1.02359	1.09531		0.412224	0.0239665		0.863468	0.0645002		0.426747	0.0405337	FALSE			0.0988007	-0.0902602			3D-structure;Acetylation;Alternative splicing;Direct protein sequencing;Nucleotide biosynthesis;Phosphoprotein;Reference proteome		5-phosphoribose 1-diphosphate biosynthetic process [GO:0006015]; bone development [GO:0060348]; nucleobase-containing compound metabolic process [GO:0006139]; nucleoside metabolic process [GO:0009116]; nucleotide biosynthetic process [GO:0009165]; purine nucleotide biosynthetic process [GO:0006164]	Predicted intracellular proteins	Nucleoplasm;Cytosol
XP_007990697.1;A0A0D9R9Q1;XP_007980152.1;A0A0D9SE21	XP_007990697.1	PRPS1	ribose-phosphate pyrophosphokinase 1;Uncharacterized protein		11	5	35.5	99.325	9.24583e+07	807834	1.03392e+06	972878	1.0566e+06	1.14769e+06	1.62691e+06	953914	936487	840740	0.861036	1.10202	1.03695	1.12619	1.22327	1.73405	1.01674	0.998161	0.896108		0.910004	0.426567		0.113305	-0.037866		1.09683	-0.464433	FALSE			0.0185857	-0.1877			3D-structure;ATP-binding;Alternative splicing;Charcot-Marie-Tooth disease;Deafness;Direct protein sequencing;Disease mutation;Gout;Kinase;Magnesium;Mental retardation;Metal-binding;Neurodegeneration;Neuropathy;Non-syndromic deafness;Nucleotide biosynthesis;Nucleotide-binding;Polymorphism;Reference proteome;Retinitis pigmentosa;Transferase	Metabolism;Pentose phosphate pathway;Metabolism of carbohydrates;5-Phosphoribose 1-diphosphate biosynthesis	5-phosphoribose 1-diphosphate biosynthetic process [GO:0006015]; hypoxanthine biosynthetic process [GO:0046101]; nervous system development [GO:0007399]; nucleoside metabolic process [GO:0009116]; nucleotide biosynthetic process [GO:0009165]; purine nucleobase metabolic process [GO:0006144]; purine nucleotide biosynthetic process [GO:0006164]; pyrimidine nucleotide biosynthetic process [GO:000622…	Disease related genes;Enzymes;Potential drug targets;Predicted intracellular proteins;Predicted membrane proteins
XP_007984859.1;A0A0D9RRG2;XP_007984860.1	XP_007984859.1	PYGL	glycogen phosphorylase, liver form isoform X1;Alpha-1,4 glucan phosphorylase;glycogen phosphorylase, liver form isoform X2		38	31	40.7	101.01	2.02943e+08	7.93336e+06	8.54945e+06	8.72849e+06	8.83807e+06	8.99256e+06	9.6173e+06	8.65739e+06	8.56072e+06	7.98965e+06	0.944024	1.01734	1.03864	1.05168	1.07006	1.1444	1.03018	1.01868	0.950722		1.03072	0.122867		0.000591698	0.000100454		1.11258	-0.122766	FALSE			0.244308	-0.0328471			3D-structure;Acetylation;Allosteric enzyme;Alternative splicing;Carbohydrate metabolism;Disease mutation;Glycogen metabolism;Glycogen storage disease;Glycosyltransferase;Nucleotide-binding;Phosphoprotein;Polymorphism;Pyridoxal phosphate;Reference proteome;Transferase	Glycogen breakdown (glycogenolysis);Glycogen metabolism;Immune System;Innate Immune System;Metabolism;Metabolism of carbohydrates;Neutrophil degranulation	5-phosphoribose 1-diphosphate biosynthetic process [GO:0006015];glucose homeostasis [GO:0042593];glycogen catabolic process [GO:0005980];glycogen metabolic process [GO:0005977];necroptotic process [GO:0070266];neutrophil degranulation [GO:0043312];response to bacterium [GO:0009617]	Disease related genes;Enzymes;Plasma proteins;Potential drug targets;Predicted intracellular proteins	Cytosol;Plasma membrane
XP_007989225.1;A0A0D9RRL0;XP_007989223.1	XP_007989225.1	PRPS2	ribose-phosphate pyrophosphokinase 2 isoform X2;Phosphoribosyl pyrophosphate synthetase 2;ribose-phosphate pyrophosphokinase 2 isoform X1		4	4	33.6	59.607	3.12554e+07	241105	338595	294233	307686	343369	392437	288238	278960	277552	0.827654	1.16231	1.01003	1.05621	1.1787	1.34714	0.989451	0.957603	0.95277		0.683526	0.262501		0.0877651	-0.0353661		1.35291	-0.297867	FALSE			0.780409	-0.0196257			Alternative splicing;ATP-binding;Direct protein sequencing;Kinase;Magnesium;Metal-binding;Nucleotide biosynthesis;Nucleotide-binding;Reference proteome;Transferase	5-Phosphoribose 1-diphosphate biosynthesis;Metabolism;Metabolism of carbohydrates;Pentose phosphate pathway	5-phosphoribose 1-diphosphate biosynthetic process [GO:0006015];nucleobase-containing compound metabolic process [GO:0006139];nucleoside metabolic process [GO:0009116];nucleotide biosynthetic process [GO:0009165];purine nucleotide biosynthetic process [GO:0006164];ribonucleoside monophosphate biosynthetic process [GO:0009156]	Enzymes;Predicted intracellular proteins	Vesicles
XP_008009856.1;A0A0D9QYB7;XP_008009857.1;XP_008009860.1;XP_008009859.1;XP_008009858.1	XP_008009856.1	PRPSAP1	phosphoribosyl pyrophosphate synthase-associated protein 1 isoform X1;Phosphoribosyl pyrophosphate synthetase associated protein 1;phosphoribosyl pyrophosphate synthase-associated protein 1 isoform X2;phosphoribosyl pyrophosphate synthase-associated protein 1 isoform X3		10	10	35.1	35.881	4.11617e+07	1.45461e+06	1.24922e+06	1.25287e+06	1.31652e+06	1.17604e+06	1.06942e+06	1.30318e+06	1.31917e+06	1.38016e+06	1.1029	0.947171	0.949933	0.998197	0.891679	0.810844	0.988078	1.00021	1.04645		0.607523	-0.153133		0.0922949	0.0198669		0.893566	0.173	FALSE			0.0787771	-0.0930341			3D-structure;Acetylation;Alternative splicing;Nucleotide biosynthesis;Phosphoprotein;Reference proteome		5-phosphoribose 1-diphosphate biosynthetic process [GO:0006015];nucleobase-containing compound metabolic process [GO:0006139];nucleotide biosynthetic process [GO:0009165];purine nucleotide biosynthetic process [GO:0006164]	Predicted intracellular proteins	Cytosol
XP_007986844.1;XP_007986834.1;A0A0D9R282	XP_007986844.1	GTF3C1	general transcription factor 3C polypeptide 1 isoform X2;general transcription factor 3C polypeptide 1 isoform X1;General transcription factor IIIC subunit 1		30	30	19.3	135.08	1.51244e+08	1.59376e+06	1.57793e+06	1.55082e+06	1.5491e+06	1.50518e+06	1.52979e+06	1.46452e+06	1.45229e+06	1.48961e+06	1.01244	1.00239	0.985168	0.984076	0.956172	0.971807	0.930348	0.922577	0.946282		1.21262	-0.0429331		2.49922	-0.099933		1.61704	-0.0569998	FALSE			0.373762	-0.0735156			Alternative splicing;DNA-binding;Direct protein sequencing;Isopeptide bond;Nucleus;Phosphoprotein;Polymorphism;Reference proteome;Transcription;Ubl conjugation	Gene expression (Transcription);RNA Polymerase III Abortive And Retractive Initiation;RNA Polymerase III Transcription;RNA Polymerase III Transcription Initiation;RNA Polymerase III Transcription Initiation From Type 1 Promoter;RNA Polymerase III Transcription Initiation From Type 2 Promoter	5S class rR transcription by RNA polymerase III [GO:0042791];rR transcription [GO:0009303];tR transcription [GO:0009304];tR transcription by RNA polymerase III [GO:0042797];transcription by RNA polymerase III [GO:0006383];transcription initiation from RNA polymerase III promoter [GO:0006384]	Predicted intracellular proteins;Predicted membrane proteins	Nucleoli;Nucleoplasm	5S-D-TFIIIA-TFIIIC2 subcomplex;5S-D-TFIIIA-TFIIIC2-TFIIIB subcomplex;TFIIIC containing-TOP1-SUB1 complex;transcription factor IIIC multisubunit complex
XP_007963918.1;A0A0D9RGN8	XP_007963918.1	GTF3C3	general transcription factor 3C polypeptide 3;General transcription factor IIIC subunit 3		12	12	16.6	50.886	1.10888e+07	644446	639019	617038	633814	584847	556029	576675	619910	563478	1.01728	1.00871	0.974013	1.00049	0.923198	0.877708	0.910299	0.978547	0.889467		0.798484	-0.100667		1.14956	-0.111701		0.0552706	-0.011034	FALSE			NA	NA			Acetylation;Alternative splicing;DNA-binding;Nucleus;Phosphoprotein;Polymorphism;Reference proteome;Repeat;TPR repeat;Transcription	Gene expression (Transcription);RNA Polymerase III Abortive And Retractive Initiation;RNA Polymerase III Transcription;RNA Polymerase III Transcription Initiation;RNA Polymerase III Transcription Initiation From Type 1 Promoter;RNA Polymerase III Transcription Initiation From Type 2 Promoter	5S class rR transcription by RNA polymerase III [GO:0042791];tR transcription by RNA polymerase III [GO:0042797];transcription by RNA polymerase III [GO:0006383]	Predicted intracellular proteins;Predicted membrane proteins	Nuclear membrane;Nucleoplasm	5S-D-TFIIIA-TFIIIC2 subcomplex;5S-D-TFIIIA-TFIIIC2-TFIIIB subcomplex;TFIIIC containing-TOP1-SUB1 complex;transcription factor IIIC multisubunit complex
XP_008004053.1;A0A0D9RR26	XP_008004053.1	GTF3C4	general transcription factor 3C polypeptide 4;General transcription factor IIIC subunit 4		10	10	14.7	51.653	1.15213e+07	628564	588018	587000	577435	524943	495457	597881	612988	617466	1.04553	0.978083	0.97639	0.960481	0.873167	0.824122	0.994491	1.01962	1.02707		1.15326	-0.1769		0.223498	0.0202669		1.39465	0.197167	FALSE			0.356467	0.0872828			Acetylation;Acyltransferase;DNA-binding;Direct protein sequencing;Isopeptide bond;Nucleus;Phosphoprotein;Reference proteome;Transcription;Transferase;Ubl conjugation	Gene expression (Transcription);RNA Polymerase III Abortive And Retractive Initiation;RNA Polymerase III Transcription;RNA Polymerase III Transcription Initiation;RNA Polymerase III Transcription Initiation From Type 1 Promoter;RNA Polymerase III Transcription Initiation From Type 2 Promoter	5S class rR transcription by RNA polymerase III [GO:0042791];tR transcription by RNA polymerase III [GO:0042797];transcription by RNA polymerase III [GO:0006383];transcription initiation from RNA polymerase III promoter [GO:0006384]	Enzymes;Predicted intracellular proteins	Mitochondria;Nucleoplasm	5S-D-TFIIIA-TFIIIC2 subcomplex;5S-D-TFIIIA-TFIIIC2-TFIIIB subcomplex;TFIIIC containing-TOP1-SUB1 complex;transcription factor IIIC multisubunit complex
XP_008004765.1;XP_008004764.1;A0A0D9RXM9	XP_008004765.1	RNGTT	mRNA-capping enzyme isoform X2;mRNA-capping enzyme isoform X1;mRNA-capping enzyme		4	4	8.4	13.023	3.93682e+06	100825	104063	99623.6	100553	91589.8	96611	95221.5	98245.2	91209.7	0.993314	1.02521	0.981474	0.990633	0.902327	0.951794	0.938105	0.967895	0.898582		0.829562	-0.077467		1.26179	-0.0976003		0.150502	-0.0201333	FALSE			NA	NA			GTP-binding;Hydrolase;mRNA capping;mRNA processing;Nucleotide-binding;Nucleotidyltransferase;Nucleus;Reference proteome;Transferase		7-methylguanosine mRNA capping [GO:0006370]	Enzymes;Plasma proteins;Predicted intracellular proteins	Nucleoplasm
XP_007970935.1;A0A0D9RDN1	XP_007970935.1	CMTR1	cap-specific mRNA (nucleoside-2'-O-)-methyltransferase 1;Cap methyltransferase 1		18	18	24.7	41.869	1.51688e+07	1.04047e+06	1.05222e+06	1.03213e+06	1.02678e+06	999745	1.05192e+06	930534	988170	985844	0.998907	1.01019	0.990907	0.985769	0.959811	1.00991	0.893365	0.948699	0.946465		0.408699	-0.0218328		1.64102	-0.105967		1.11771	-0.0841338	FALSE			0.943442	-0.00716003			Proteomics identification;Reference proteome		7-methylguanosine mRNA capping [GO:0006370];cap1 mRNA methylation [GO:0097309]	Enzymes;Predicted intracellular proteins	Cytosol;Nucleoplasm
XP_008003321.1;XP_008003320.1;A0A0D9S541;XP_008003322.1	XP_008003321.1	GTF2H3	general transcription factor IIH subunit 3 isoform X2;general transcription factor IIH subunit 3 isoform X1;General transcription factor IIH subunit 3;general transcription factor IIH subunit 3 isoform X3		3	3	15.7	8.085	1.12522e+07	221831	267931	262508	272916	260442	271859	255471	244860	220115	0.884647	1.06849	1.04686	1.08837	1.03862	1.08416	1.0188	0.976487	0.877806		0.505888	0.102866		0.21781	-0.0601006		1.13572	-0.162967	FALSE			NA	NA			3D-structure;Alternative splicing;DNA damage;D repair;Direct protein sequencing;Metal-binding;Nucleus;Reference proteome;Transcription;Transcription regulation;Zinc;Zinc-finger	Disease;DNA Repair;Dual Incision in GG-NER;Dual incision in TC-NER;Epigenetic regulation of gene expression;Formation of HIV elongation complex in the absence of HIV Tat;Formation of HIV-1 elongation complex containing HIV-1 Tat;Formation of Incision Complex in GG-NER;Formation of RNA Pol II elongation complex;Formation of TC-NER Pre-Incision Complex;Formation of the Early Elongation Complex;Form…	7-methylguanosine mRNA capping [GO:0006370];DNA repair [GO:0006281];global genome nucleotide-excision repair [GO:0070911];nucleotide-excision repair [GO:0006289];nucleotide-excision repair, DNA duplex unwinding [GO:0000717];nucleotide-excision repair, DNA incision [GO:0033683];nucleotide-excision repair, DNA incision, 3'-to lesion [GO:0006295];nucleotide-excision repair, DNA incision, 5'-to lesio…	Predicted intracellular proteins	Nucleoplasm	BRCA1-R polymerase II complex;R polymerase II complex chromatin structure modifying;R polymerase II holoenzyme complex;TFIIH transcription factor complex;TFIIH transcription factor core complex
XP_007971372.1;XP_007971371.1;A0A0D9R7H6;XP_007971373.1	XP_007971372.1	GTF2H4	general transcription factor IIH subunit 4 isoform X1;General transcription factor IIH subunit 4;general transcription factor IIH subunit 4 isoform X2		3	3	9.3	4.5512	2.71684e+06	53631.8	63514.6	66603	63779.3	73772.7	67015.2	55523.1	61966.5	56122.8	0.875624	1.03698	1.0874	1.0413	1.20446	1.09413	0.906502	1.0117	0.916294		0.630348	0.1583		0.29217	-0.0775331		1.38196	-0.235833	FALSE			NA	NA			3D-structure;Alternative splicing;DNA damage;D repair;Nucleus;Polymorphism;Reference proteome;Transcription;Transcription regulation	Disease;DNA Repair;Dual Incision in GG-NER;Dual incision in TC-NER;Epigenetic regulation of gene expression;Formation of HIV elongation complex in the absence of HIV Tat;Formation of HIV-1 elongation complex containing HIV-1 Tat;Formation of Incision Complex in GG-NER;Formation of RNA Pol II elongation complex;Formation of TC-NER Pre-Incision Complex;Formation of the Early Elongation Complex;Form…	7-methylguanosine mRNA capping [GO:0006370];DNA repair [GO:0006281];global genome nucleotide-excision repair [GO:0070911];nucleotide-excision repair [GO:0006289];nucleotide-excision repair, DNA duplex unwinding [GO:0000717];nucleotide-excision repair, DNA incision [GO:0033683];nucleotide-excision repair, DNA incision, 3'-to lesion [GO:0006295];nucleotide-excision repair, DNA incision, 5'-to lesio…	Predicted intracellular proteins	Nuclear speckles	BRCA1-R polymerase II complex;CF IIAm complex (Cleavage factor IIAm complex);R polymerase II holoenzyme complex;TFIIH transcription factor complex;TFIIH transcription factor core complex
XP_007962784.1;A0A0D9RWC3	XP_007962784.1	POLR2D	DNA-directed RNA polymerase II subunit RPB4;RNA polymerase II subunit D		7	7	65.5	39.151	6.58463e+07	305286	274796	292180	299999	279541	302463	281720	295521	301208	1.04998	0.945114	1.00491	1.0318	0.961435	1.04027	0.968928	1.01639	1.03595		0.104151	0.0164655		0.0731933	0.010966		0.0405661	-0.00549952	FALSE			0.0556122	-0.285553			3D-structure;DNA-directed RNA polymerase;Nucleus;Reference proteome;Transcription	Abortive elongation of HIV-1 transcript in the absence of Tat;Activation of anterior HOX genes in hindbrain development during early embryogenesis;Activation of HOX genes during differentiation;Developmental Biology;Disease;Diseases of signal transduction by growth factor receptors and second messengers;DNA Repair;Dual incision in TC-NER;ESR-mediated signaling;Estrogen-dependent gene expression;F…	7-methylguanosine mRNA capping [GO:0006370];D-templated transcription, initiation [GO:0006352];fibroblast growth factor receptor signaling pathway [GO:0008543];mRNA export from nucleus in response to heat stress [GO:0031990];mRNA splicing, via spliceosome [GO:0000398];nuclear-transcribed mRNA catabolic process, deadenylation-dependent decay [GO:0000288];positive regulation of translational initia…	Plasma proteins;Predicted intracellular proteins;RNA polymerase related proteins	Nuclear speckles;Nucleoplasm	BRCA1-core RNA polymerase II complex;BRCA1-R polymerase II complex;R polymerase II (RPII);R polymerase II core complex;R polymerase II holoenzyme complex
XP_007994662.1;A0A0D9QW72;XP_007994663.1	XP_007994662.1	POLR2I	DNA-directed RNA polymerase II subunit RPB9 isoform X1;DNA-directed RNA polymerase subunit;DNA-directed RNA polymerase II subunit RPB9 isoform X2		6	5	68.8	23.991	8.89752e+07	510694	401628	343750	388028	282463	239722	369112	474714	576356	1.21974	0.959247	0.821012	0.926765	0.674633	0.57255	0.881587	1.13381	1.37657		0.837336	-0.4747		0.278512	0.172801		1.10279	0.6475	FALSE			NA	NA			3D-structure;Acetylation;DNA-directed RNA polymerase;Metal-binding;Nucleus;Reference proteome;Transcription;Zinc;Zinc-finger	Abortive elongation of HIV-1 transcript in the absence of Tat;Activation of anterior HOX genes in hindbrain development during early embryogenesis;Activation of HOX genes during differentiation;Developmental Biology;Disease;Diseases of signal transduction by growth factor receptors and second messengers;DNA Repair;Dual incision in TC-NER;ESR-mediated signaling;Estrogen-dependent gene expression;F…	7-methylguanosine mRNA capping [GO:0006370];fibroblast growth factor receptor signaling pathway [GO:0008543];maintenance of transcriptional fidelity during DNA-templated transcription elongation from RNA polymerase II promoter [GO:0001193];mRNA cleavage [GO:0006379];mRNA splicing, via spliceosome [GO:0000398];positive regulation of viral transcription [GO:0050434];R metabolic process [GO:0016070]…	Predicted intracellular proteins;RNA polymerase related proteins	Nucleoplasm	BRCA1-core RNA polymerase II complex;BRCA1-R polymerase II complex;R polymerase II (RPII);R polymerase II core complex;R polymerase II holoenzyme complex
XP_007992764.1;XP_007992763.1;A0A0D9RIT2	XP_007992764.1	POLR2E	DNA-directed RNA polymerases I, II, and III subunit RPABC1;RNA polymerase II subunit E		7	7	44.8	26.395	1.31328e+08	2.3755e+06	1.93862e+06	1.95075e+06	1.92123e+06	1.82593e+06	1.68802e+06	1.8098e+06	1.87831e+06	2.0957e+06	1.13753	0.928329	0.934138	0.920001	0.874365	0.808325	0.866642	0.899446	1.00355		0.841711	-0.200434		0.410858	-0.111533		0.459227	0.0889002	FALSE			0.610516	-0.0412572			3D-structure;Acetylation;DNA-directed RNA polymerase;Direct protein sequencing;Host-virus interaction;Isopeptide bond;Nucleus;Polymorphism;Reference proteome;Transcription;Ubl conjugation	Abortive elongation of HIV-1 transcript in the absence of Tat;Activation of anterior HOX genes in hindbrain development during early embryogenesis;Activation of HOX genes during differentiation;B-WICH complex positively regulates rRNA expression;Cytosolic sensors of pathogen-associated DNA;Developmental Biology;Disease;Diseases of signal transduction by growth factor receptors and second messenge…	7-methylguanosine mRNA capping [GO:0006370];fibroblast growth factor receptor signaling pathway [GO:0008543];mRNA splicing, via spliceosome [GO:0000398];positive regulation of gene expression, epigenetic [GO:0045815];positive regulation of type I interferon production [GO:0032481];positive regulation of viral transcription [GO:0050434];R metabolic process [GO:0016070];regulation of gene silencing…	Predicted intracellular proteins;RNA polymerase related proteins	Nucleoplasm	BRCA1-core RNA polymerase II complex;BRCA1-R polymerase II complex;R polymerase II (RPII);R polymerase II core complex;R polymerase II holoenzyme complex;URI complex (Unconventional prefoldin RPB5 Interactor)
XP_007970084.1;A0A0D9RMP1	XP_007970084.1	POLR2H	DNA-directed RNA polymerases I, II, and III subunit RPABC3;RNA polymerase II subunit H		7	7	46	23.346	9.41006e+07	1.29732e+06	1.38025e+06	1.19634e+06	1.16581e+06	1.5264e+06	1.6858e+06	1.20659e+06	856207	1.25443e+06	1.00466	1.06888	0.926461	0.902815	1.18206	1.3055	0.934394	0.663056	0.971444		0.404192	0.161933		0.58271	-0.2417		0.787744	-0.403634	FALSE			0.02121	-0.0952762			3D-structure;Acetylation;Alternative splicing;DNA-binding;DNA-directed RNA polymerase;Direct protein sequencing;Nucleus;Reference proteome;Signal;Transcription	Abortive elongation of HIV-1 transcript in the absence of Tat;Activation of anterior HOX genes in hindbrain development during early embryogenesis;Activation of HOX genes during differentiation;B-WICH complex positively regulates rRNA expression;Cytosolic sensors of pathogen-associated DNA;Developmental Biology;Disease;Diseases of signal transduction by growth factor receptors and second messenge…	7-methylguanosine mRNA capping [GO:0006370];fibroblast growth factor receptor signaling pathway [GO:0008543];mRNA splicing, via spliceosome [GO:0000398];positive regulation of gene expression, epigenetic [GO:0045815];positive regulation of type I interferon production [GO:0032481];positive regulation of viral transcription [GO:0050434];R metabolic process [GO:0016070];regulation of gene silencing…	Predicted intracellular proteins;RNA polymerase related proteins	Nucleoplasm	BRCA1-core RNA polymerase II complex;BRCA1-R polymerase II complex;R polymerase II (RPII);R polymerase II core complex;R polymerase II holoenzyme complex;TNF-alpha/NF-kappa B signaling complex 5
XP_007999408.1;XP_007999407.1;A0A0D9RIA9	XP_007999408.1	POLR2K	DNA-directed RNA polymerases I, II, and III subunit RPABC4;RNA polymerase II subunit K		3	2	60.3	3.8627	1.2183e+08	493059	406191	332986	385748	325140	330388	367275	325771	485833	1.2004	0.988913	0.810686	0.939142	0.791585	0.804361	0.894167	0.793123	1.18281		0.559552	-0.228834		0.100299	-0.0660667		0.36093	0.162767	FALSE			NA	NA			3D-structure;DNA-directed RNA polymerase;Metal-binding;Nucleus;Reference proteome;Transcription;Zinc;Zinc-finger	Abortive elongation of HIV-1 transcript in the absence of Tat;Activation of anterior HOX genes in hindbrain development during early embryogenesis;Activation of HOX genes during differentiation;B-WICH complex positively regulates rRNA expression;Cytosolic sensors of pathogen-associated DNA;Developmental Biology;Disease;Diseases of signal transduction by growth factor receptors and second messenge…	7-methylguanosine mRNA capping [GO:0006370];fibroblast growth factor receptor signaling pathway [GO:0008543];mRNA splicing, via spliceosome [GO:0000398];positive regulation of gene expression, epigenetic [GO:0045815];positive regulation of type I interferon production [GO:0032481];positive regulation of viral transcription [GO:0050434];R metabolic process [GO:0016070];regulation of gene silencing…	Predicted intracellular proteins;RNA polymerase related proteins	Intermediate filaments;Nucleoli fibrillar center;Nucleoplasm	BRCA1-core RNA polymerase II complex;BRCA1-R polymerase II complex;R polymerase II (RPII);R polymerase II core complex;R polymerase II holoenzyme complex
XP_007994589.1;A0A0D9RDR0	XP_007994589.1	POLR2L	DNA-directed RNA polymerases I, II, and III subunit RPABC5;RNA polymerase II subunit L		2	2	58.2	3.6681	5.08907e+07	146699	359691	392736	370034	363048	440811	310794	298982	182318	0.489472	1.20014	1.31039	1.23465	1.21134	1.4708	1.03699	0.997576	0.608318		0.473191	0.504933		0.0652614	-0.0969003		1.07464	-0.601833	FALSE			0.194981	-0.0949397			3D-structure;DNA-directed RNA polymerase;Metal-binding;Nucleus;Reference proteome;Transcription;Zinc	Abortive elongation of HIV-1 transcript in the absence of Tat;Activation of anterior HOX genes in hindbrain development during early embryogenesis;Activation of HOX genes during differentiation;B-WICH complex positively regulates rRNA expression;Cytosolic sensors of pathogen-associated DNA;Developmental Biology;Disease;Diseases of signal transduction by growth factor receptors and second messenge…	7-methylguanosine mRNA capping [GO:0006370];fibroblast growth factor receptor signaling pathway [GO:0008543];mRNA splicing, via spliceosome [GO:0000398];positive regulation of gene expression, epigenetic [GO:0045815];positive regulation of type I interferon production [GO:0032481];positive regulation of viral transcription [GO:0050434];R metabolic process [GO:0016070];regulation of gene silencing…	Plasma proteins;Predicted intracellular proteins;RNA polymerase related proteins		BRCA1-core RNA polymerase II complex;BRCA1-R polymerase II complex;R polymerase II (RPII);R polymerase II core complex;R polymerase II holoenzyme complex;TNF-alpha/NF-kappa B signaling complex 5
XP_007996793.1;A0A0D9QYL1	XP_007996793.1	POLR2B	DNA-directed RNA polymerase II subunit RPB2;DNA-directed RNA polymerase subunit beta		30	30	29.1	84.903	5.26416e+07	4.26437e+06	3.84833e+06	3.89502e+06	3.73817e+06	3.71157e+06	3.41819e+06	3.55964e+06	3.62613e+06	3.9007e+06	1.06541	0.961464	0.97313	0.933942	0.927297	0.853998	0.889338	0.905951	0.974547		1.08041	-0.143532		0.865083	-0.114766		0.190605	0.0287666	FALSE			0.00695777	-0.17425			3D-structure;DNA-directed RNA polymerase;Magnesium;Metal-binding;Methylation;Nucleotidyltransferase;Nucleus;Phosphoprotein;Reference proteome;Transcription;Transferase;Zinc;Zinc-finger	Abortive elongation of HIV-1 transcript in the absence of Tat;Activation of anterior HOX genes in hindbrain development during early embryogenesis;Activation of HOX genes during differentiation;Developmental Biology;Disease;Diseases of signal transduction by growth factor receptors and second messengers;DNA Repair;Dual incision in TC-NER;ESR-mediated signaling;Estrogen-dependent gene expression;F…	7-methylguanosine mRNA capping [GO:0006370];fibroblast growth factor receptor signaling pathway [GO:0008543];mRNA splicing, via spliceosome [GO:0000398];positive regulation of viral transcription [GO:0050434];R metabolic process [GO:0016070];regulation of gene silencing by miRNA[GO:0060964];snR transcription by RNA polymerase II [GO:0042795];somatic stem cell population maintenance [GO:0035019];t…	Enzymes;Plasma proteins;Predicted intracellular proteins;RNA polymerase related proteins	Nucleoplasm	BRCA1-core RNA polymerase II complex;BRCA1-R polymerase II complex;FCP1-associated protein complex;Integrator-RPII complex;Menin-associated histone methyltransferase complex;R polymerase II (RPII);R polymerase II core complex;R polymerase II holoenzyme complex;RPAP1-RPB2-RPB3 complex
XP_007975808.1;XP_007975798.1;A0A0D9RQK7;XP_007975788.1	XP_007975808.1	CCNH	cyclin-H isoform X3;cyclin-H isoform X2;Cyclin H;cyclin-H isoform X1		3	3	12.7	9.2963	2.04519e+06	45418.7	41750.3	46676.2	47111.8	49891.3	59859.8	38943.6	39339.7	37805.3	1.01801	0.935789	1.0462	1.05596	1.11826	1.34169	0.87288	0.881759	0.847365		0.905557	0.2229		1.7808	-0.203933	TRUE	1.80788	-0.426833	TRUE	Cluster 4		0.518751	-0.0402575			3D-structure;Cell cycle;Cyclin;Direct protein sequencing;Nucleus;Phosphoprotein;Polymorphism;Reference proteome;Transcription;Transcription regulation	Cell Cycle;Cell Cycle Mitotic;Cyclin A/B1/B2 associated events during G2/M transition;Cyclin A:Cdk2-associated events at S phase entry;Cyclin D associated events in G1;Cyclin E associated events during G1/S transition;Disease;DNA Repair;Dual incision in TC-NER;Epigenetic regulation of gene expression;Formation of HIV elongation complex in the absence of HIV Tat;Formation of HIV-1 elongation compl…	7-methylguanosine mRNA capping [GO:0006370];G1/S transition of mitotic cell cycle [GO:0000082];G2/M transition of mitotic cell cycle [GO:0000086];nucleotide-excision repair, preincision complex assembly [GO:0006294];phosphorylation of RNA polymerase II C-terminal domain [GO:0070816];positive regulation of transcription by RNA polymerase II [GO:0045944];protein stabilization [GO:0050821];regulatio…	Cancer-related genes;Predicted intracellular proteins	Nucleoplasm	CAK complex (Cdk-activating kinase complex);CAK core complex (Cdk-activating kinase core complex);CAK-ERCC2 complex;ESR1-CDK7-CCNH-MT1-MTA1-HDAC2 complex;R polymerase II complex (CDK8 complex) chromatin structure modifying;TFIIH transcription factor complex
XP_007966845.1;A0A0D9REV2;XP_007966846.1	XP_007966845.1	NCBP1	nuclear cap-binding protein subunit 1 isoform X1;Nuclear cap binding protein subunit 1;nuclear cap-binding protein subunit 1 isoform X2		17	17	24.9	39.014	7.008e+07	2.56833e+06	2.4192e+06	2.33534e+06	2.25298e+06	2.37731e+06	2.03882e+06	2.39584e+06	2.50677e+06	2.73688e+06	1.05218	0.991088	0.95673	0.922988	0.973926	0.835253	0.981516	1.02696	1.12123		0.830913	-0.1367		0.361821	0.059967		1.07523	0.196667	FALSE			0.0132764	0.0540609			Coiled coil;Proteomics identification;Reference proteome		7-methylguanosine mRNA capping [GO:0006370];mRNA cis splicing, via spliceosome [GO:0045292];mRNA export from nucleus [GO:0006406];mRNA transport [GO:0051028];nuclear-transcribed mRNA catabolic process, nonsense-mediated decay [GO:0000184];positive regulation of cell growth [GO:0030307];positive regulation of mRNA 3'-end processing [GO:0031442];positive regulation of mRNA splicing, via spliceosome…	Predicted intracellular proteins;Transporters	Cytosol;Nucleoplasm	CBC complex (cap binding complex);CBP80/20- dependent translation complex;CRM1-RAN-PHAX-CBC complex (cap binding complex);NCBP-NIP1 complex;PHAX-CBC complex (cap binding complex);Spliceosome
XP_007998859.1;XP_007998858.1;XP_007998857.1;A0A0D9RQ47;XP_007998856.1	XP_007998859.1	TGS1	trimethylguanosine synthase isoform X3;trimethylguanosine synthase isoform X2;Trimethylguanosine synthase 1;trimethylguanosine synthase isoform X1		1	1	2.3	3.1489	149512	4707.35	10123.4	6847.21	8704.22	10548.9	9653.93	5862.91	7037.27	6880.03	0.651449	1.40097	0.947583	1.20457	1.45985	1.336	0.811366	0.973886	0.952126		0.662186	0.4806		0.0711913	-0.0669998	TRUE	2.04698	-0.5476	TRUE	Cluster 5		NA	NA			Reference proteome		7-methylguanosine R capping [GO:0009452]	Predicted intracellular proteins	Cytosol
XP_008010101.1;XP_008010100.1;XP_008010099.1;XP_008010098.1;XP_008010097.1;XP_008010096.1;XP_008010095.1;XP_008010094.1	XP_008010101.1	RPL38	60S ribosomal protein L38 isoform X4;60S ribosomal protein L38 isoform X3;60S ribosomal protein L38 isoform X2;60S ribosomal protein L38 isoform X1		6	6	52.9	12.282	6.35052e+08	759821	1.38658e+06	1.53106e+06	1.62612e+06	1.67218e+06	2.10779e+06	1.39981e+06	1.24197e+06	844536	0.619847	1.13114	1.24901	1.32655	1.36413	1.71949	1.14194	1.01318	0.688956		0.83863	0.6097		0.0399562	-0.0452334	TRUE	1.23099	-0.654933	TRUE	Cluster 5		0.0645535	0.103939			3D-structure;Acetylation;Isopeptide bond;Reference proteome;Ribonucleoprotein;Ribosomal protein;Ubl conjugation	Developmental Biology;Metabolism;L13a-mediated translational silencing of Ceruloplasmin expression;Eukaryotic Translation Elongation;Peptide chain elongation;Disease;Influenza Infection;Influenza Viral RNA Transcription and Replication;SRP-dependent cotranslational protein targeting to membrane;Viral mRNA Translation;Cellular responses to stress;Selenoamino acid metabolism;Selenocysteine synthesi…	90S preribosome assembly [GO:0034463]; axial mesoderm development [GO:0048318]; cytoplasmic translation [GO:0002181]; middle ear morphogenesis [GO:0042474]; nuclear-transcribed mRNA catabolic process, nonsense-mediated decay [GO:0000184]; ossification [GO:0001503]; regulation of translation [GO:0006417]; ribonucleoprotein complex assembly [GO:0022618]; sensory perception of sound [GO:0007605]; sk…	Predicted intracellular proteins;Ribosomal proteins	Endoplasmic reticulum;Cytosol	60S ribosomal subunit cytoplasmic;Ribosome cytoplasmic
XP_008014653.1;A0A0D9RHQ6;XP_008014654.1	XP_008014653.1	ALDH1A2	retinal dehydrogenase 2 isoform X1;Aldehyde dehydrogenase 1 family member A2;retinal dehydrogenase 2 isoform X2		7	7	22.6	16.307	1.11791e+07	319244	301521	291675	318073	306962	270525	316534	326925	318404	1.04964	0.991368	0.958993	1.04579	1.00926	0.889454	1.04073	1.07489	1.04688		0.134562	-0.0293668		0.881724	0.0769666		0.666762	0.106333	FALSE		TRUE	0.000355451	0.818789			Oxidoreductase;Proteomics identification;Reference proteome		9-cis-retinoic acid biosynthetic process [GO:0042904];blood vessel development [GO:0001568];cardiac muscle tissue development [GO:0048738];cellular response to retinoic acid [GO:0071300];determination of bilateral symmetry [GO:0009855];embryonic camera-type eye development [GO:0031076];embryonic digestive tract development [GO:0048566];embryonic forelimb morphogenesis [GO:0035115];face developmen…	Enzymes;Predicted intracellular proteins
XP_008002974.1	XP_008002974.1	PTPN11	tyrosine-protein phosphatase non-receptor type 11 isoform X1		26	1	44.4	94.934	8.20102e+07	3.42056e+06	3.30748e+06	3.11521e+06	3.19437e+06	3.17671e+06	3.00514e+06	3.1895e+06	3.27713e+06	3.35737e+06	1.04251	1.00804	0.949447	0.973572	0.968188	0.915898	0.972088	0.998794	1.02325		0.649329	-0.0696004		0.0152632	-0.00206693		0.891089	0.0675335	FALSE			0.0602046	0.0939916			Hydrolase;Proteomics identification;Reference proteome;Cytoplasm;Protein phosphatase;SH2 domain		abortive mitotic cell cycle [GO:0033277]; activation of MAPK activity [GO:0000187]; atrioventricular canal development [GO:0036302]; axonogenesis [GO:0007409]; Bergmann glial cell differentiation [GO:0060020]; cellular response to epidermal growth factor stimulus [GO:0071364]; cerebellar cortex formation [GO:0021697]; DNA damage checkpoint [GO:0000077]; ephrin receptor signaling pathway [GO:00480…	Cancer-related genes;Disease related genes;Enzymes;Plasma proteins;Potential drug targets;Predicted intracellular proteins;RAS pathway related proteins	Nucleoplasm;Nucleoli;Actin filaments;Cytosol	GRB2-SHP-2 complex PDGF stimulated;PDGFRA-PLC-gamma-1-PI3K-SHP-2 complex PDGF stimulated;PDGFRA-SHP-2 complex PDGF stimulated;HOOK1-SHP2 complex;LMO4-gp130 complex
XP_008002975.1;A0A0D9S3Y2	XP_008002975.1	PTPN11	tyrosine-protein phosphatase non-receptor type 11 isoform X2;Tyrosine-protein phosphatase non-receptor type		1	1	44	-2	NaN	23939.4	12755.2	8901.91	8896.98	8650.69	4249.27	14979.5	13944.4	24287.1	1.57508	0.839223	0.585697	0.585372	0.569168	0.279579	0.985567	0.917465	1.59795		0.871709	-1.01837		0.243276	0.300067	TRUE	1.42684	1.31843	TRUE	Cluster 2		0.0602046	0.0939916			Cytoplasm;Hydrolase;Protein phosphatase;Proteomics identification;Reference proteome;SH2 domain		abortive mitotic cell cycle [GO:0033277];activation of MAPK activity [GO:0000187];atrioventricular canal development [GO:0036302];axonogenesis [GO:0007409];Bergmann glial cell differentiation [GO:0060020];cellular response to epidermal growth factor stimulus [GO:0071364];cerebellar cortex formation [GO:0021697];DNA damage checkpoint [GO:0000077];ephrin receptor signaling pathway [GO:0048013];epid…	Cancer-related genes;Disease related genes;Enzymes;Plasma proteins;Potential drug targets;Predicted intracellular proteins;RAS pathway related proteins	Actin filaments;Cytosol;Nucleoli;Nucleoplasm	GRB2-SHP-2 complex PDGF stimulated;HOOK1-SHP2 complex;LMO4-gp130 complex;PDGFRA-PLC-gamma-1-PI3K-SHP-2 complex PDGF stimulated;PDGFRA-SHP-2 complex PDGF stimulated
XP_007958331.1;XP_007958330.1;XP_007958329.1;XP_007958328.1;A0A0D9RZ59	XP_007958331.1	SPART	spartin;Spartin		14	14	25.5	41.696	2.81611e+07	772085	939413	1.02174e+06	970252	1.06461e+06	1.24034e+06	847468	861445	787762	0.847439	1.0311	1.12146	1.06495	1.16852	1.36139	0.93018	0.945521	0.864646		0.766229	0.263267		0.410603	-0.121933	TRUE	1.59661	-0.3852	TRUE	Cluster 5		NA	NA	SARS-CoV2 nsp9		Coiled coil;Reference proteome		abscission [GO:0009838];adipose tissue development [GO:0060612];cell division [GO:0051301];lipid droplet organization [GO:0034389];negative regulation of BMP signaling pathway [GO:0030514];negative regulation of collateral sprouting in absence of injury [GO:0048698];neuromuscular process [GO:0050905];regulation of mitochondrial membrane potential [GO:0051881]	Disease related genes;Predicted intracellular proteins	Cytosol;Plasma membrane
XP_007991955.1;XP_007991954.1;XP_007991957.1;XP_007991953.1;XP_007991952.1;A0A0D9QW77;XP_007991956.1	XP_007991955.1	IST1	IST1 homolog isoform X3;IST1 homolog isoform X2;IST1 homolog isoform X5;IST1 homolog isoform X1;IST1 factor associated with ESCRT-III		9	9	44.1	20.57	9.15718e+07	1.76949e+06	2.46149e+06	2.46593e+06	2.54812e+06	2.43569e+06	2.33987e+06	2.39352e+06	2.32484e+06	1.77994e+06	0.792674	1.10267	1.10466	1.14147	1.09111	1.04819	1.07222	1.04145	0.797358		0.372647	0.145067		0.0647977	-0.0389665		0.584154	-0.184034	FALSE			0.128732	-0.0383949			Coiled coil;Proteomics identification;Reference proteome		abscission [GO:0009838];cytoskeleton-dependent cytokinesis [GO:0061640];positive regulation of collateral sprouting [GO:0048672];positive regulation of proteolysis [GO:0045862];protein transport [GO:0015031];viral capsid secondary envelopment [GO:0046745];viral release from host cell [GO:0019076]	Plasma proteins;Predicted intracellular proteins	Vesicles
A0A0D9R5F0;XP_008015199.1	A0A0D9R5F0	ZFYVE19	Zinc finger FYVE-type containing 19;LOW QUALITY PROTEIN: zinc finger FYVE domain-containing protein 19-like		4	3	12.9	4.2429	848585	25351.8	23790.5	23670.5	25211.6	23737.8	24471.2	19011.7	25590.1	27099.9	1.04453	0.980207	0.97526	1.03876	0.978035	1.00825	0.783312	1.05435	1.11656		0.109401	0.0122668		0.0838043	-0.0382668		0.114319	-0.0505336	FALSE			0.744475	-0.0657328			Metal-binding;Proteomics identification;Reference proteome;Zinc;Zinc-finger		abscission [GO:0009838];mitotic cytokinesis checkpoint [GO:0044878];negative regulation of cytokinesis [GO:0032466]	Disease related genes;Predicted intracellular proteins
XP_007973127.1;A0A0D9RL79	XP_007973127.1	CRKL	crk-like protein;CRK like proto-oncogene, adaptor protein		14	14	53.1	70.882	2.01737e+08	2.79032e+06	2.58853e+06	2.6125e+06	2.47895e+06	2.47947e+06	2.28363e+06	2.84856e+06	2.80817e+06	2.99952e+06	1.0475	0.971748	0.980748	0.930614	0.930808	0.85729	1.06937	1.0542	1.12604		1.27863	-0.1423		1.21473	0.115533	TRUE	2.206	0.257833	TRUE	Cluster 2		0.539369	-0.0324138			3D-structure;Phosphoprotein;Reference proteome;Repeat;SH2 domain;SH3 domain	Cytokine Signaling in Immune system;Downstream signal transduction;Erythropoietin activates RAS;Frs2-mediated activation;Immune System;Interleukin-3 Interleukin-5 and GM-CSF signaling;MET activates RAP1 and RAC1;MET promotes cell motility;MET receptor recycling;Prolonged ERK activation events;Regulation of signaling by CBL;Signal Transduction;Signaling by Erythropoietin;Signaling by Interleukins;…	acetylcholine receptor signaling pathway [GO:0095500];activation of GTPase activity [GO:0090630];activation of MAPK activity [GO:0000187];activation of MAPKK activity [GO:0000186];anterior/posterior pattern specification [GO:0009952];B cell apoptotic process [GO:0001783];blood vessel development [GO:0001568];cell chemotaxis [GO:0060326];cellular response to interleukin-7 [GO:0098761];cellular res…	Plasma proteins;Predicted intracellular proteins	Cytosol;Nucleoplasm	CRKL-PDGFRA-CRK-RAPGEF1 complex;CRKL-WIPF1-WAS complex;ZAP70-CRKL-WIPF1-WAS complex
XP_008005912.1;A0A0D9RJI9	XP_008005912.1	SOD2	superoxide dismutase;Superoxide dismutase		7	7	41.4	31.743	2.66729e+08	1.57804e+06	2.85627e+06	2.89674e+06	2.89875e+06	3.31046e+06	4.1662e+06	2.57332e+06	2.60617e+06	1.71455e+06	0.645762	1.16884	1.1854	1.18622	1.3547	1.70489	1.05305	1.06649	0.701626		0.75725	0.538166		0.0604676	-0.0611		1.12529	-0.599266	FALSE			0.00294802	0.115085			3D-structure;Acetylation;Alternative splicing;Direct protein sequencing;Manganese;Metal-binding;Mitochondrion;Nitration;Oxidoreductase;Polymorphism;Reference proteome;Transit peptide;Ubl conjugation	Cytokine Signaling in Immune system;Mitochondrial biogenesis;Disease;Immune System;Organelle biogenesis and maintenance;Generic Transcription Pathway;Transcriptional activation of mitochondrial biogenesis;Cellular responses to stress;Detoxification of Reactive Oxygen Species;Interleukin-12 family signaling;Signaling by Interleukins;RNA Polymerase II Transcription;Gene expression (Transcription);D…	acetylcholine-mediated vasodilation involved in regulation of systemic arterial blood pressure [GO:0003069]; age-dependent response to reactive oxygen species [GO:0001315]; cellular response to oxidative stress [GO:0034599]; interleukin-12-mediated signaling pathway [GO:0035722]; negative regulation of cell population proliferation [GO:0008285]; negative regulation of neuron apoptotic process [GO…	Predicted intracellular proteins	Mitochondria
XP_008018937.1;A0A0D9S2G9	XP_008018937.1	ACAT1	acetyl-CoA acetyltransferase, mitochondrial;Acetyl-CoA acetyltransferase 1		22	22	52.2	147.88	2.13447e+08	3.9311e+06	4.67553e+06	4.72833e+06	4.821e+06	4.96926e+06	4.9281e+06	4.41414e+06	4.43591e+06	4.00397e+06	0.884388	1.05187	1.06374	1.08459	1.11795	1.10869	0.993059	0.997959	0.900783		0.778857	0.147333		0.192267	-0.0495332	TRUE	1.77361	-0.196866	TRUE	Cluster 5		0.0435361	0.0708186			Acyltransferase;Proteomics identification;Reference proteome;Transferase		acetyl-CoA biosynthetic process [GO:0006085];acetyl-CoA catabolic process [GO:0046356];coenzyme A biosynthetic process [GO:0015937];isoleucine catabolic process [GO:0006550];ketone body catabolic process [GO:0046952];propionyl-CoA biosynthetic process [GO:1902860]	Disease related genes;Enzymes;Plasma proteins;Potential drug targets;Predicted intracellular proteins	Mitochondria
A0A0D9S1B6;XP_007992389.1	A0A0D9S1B6	MLYCD	Malonyl-CoA decarboxylase;malonyl-CoA decarboxylase, mitochondrial		7	7	22.5	25.894	9.47307e+06	167732	188447	179983	192473	181851	177899	178418	187795	192154	0.938516	1.05442	1.00706	1.07695	1.01752	0.995403	0.998305	1.05077	1.07516		0.296364	0.0434335		0.438412	0.0595004		0.127155	0.0160669	FALSE			0.622416	-0.0738317			3D-structure;Acetylation;Alternative initiation;Cytoplasm;Decarboxylase;Disulfide bond;Fatty acid biosynthesis;Fatty acid metabolism;Lipid biosynthesis;Lipid metabolism;Lyase;Mitochondrion;Peroxisome;Reference proteome;Transit peptide		acetyl-CoA biosynthetic process [GO:0006085];acyl-CoA metabolic process [GO:0006637];fatty acid biosynthetic process [GO:0006633];fatty acid oxidation [GO:0019395];malonyl-CoA catabolic process [GO:2001294];positive regulation of fatty acid oxidation [GO:0046321];protein targeting to peroxisome [GO:0006625];regulation of fatty acid beta-oxidation [GO:0031998];regulation of glucose metabolic proce…	Disease related genes;Enzymes;Potential drug targets;Predicted intracellular proteins
XP_008011636.1;A0A0D9S2A5	XP_008011636.1	ACLY	ATP-citrate synthase;ATP citrate lyase		66	66	52.4	223.01	1.6337e+09	5.43207e+07	5.68438e+07	5.75774e+07	5.84743e+07	6.12794e+07	6.41035e+07	5.51669e+07	5.42982e+07	5.41178e+07	0.965748	1.0106	1.02365	1.03959	1.08946	1.13967	0.980792	0.965346	0.96214		1.2574	0.123201		0.759709	-0.0443993	TRUE	1.88875	-0.1676	TRUE	Cluster 5		0.172773	-0.0295156			3D-structure;Acetylation;Alternative splicing;ATP-binding;Cytoplasm;Isopeptide bond;Lipid biosynthesis;Lipid metabolism;Magnesium;Metal-binding;Nucleotide-binding;Phosphoprotein;Polymorphism;Reference proteome;Transferase;Ubl conjugation	ChREBP activates metabolic gene expression;Fatty acid metabolism;Fatty acyl-CoA biosynthesis;Immune System;Innate Immune System;Integration of energy metabolism;Metabolism;Metabolism of lipids;Neutrophil degranulation	acetyl-CoA biosynthetic process [GO:0006085];cholesterol biosynthetic process [GO:0006695];citrate metabolic process [GO:0006101];coenzyme A metabolic process [GO:0015936];fatty acid biosynthetic process [GO:0006633];fatty-acyl-CoA biosynthetic process [GO:0046949];lipid biosynthetic process [GO:0008610];neutrophil degranulation [GO:0043312];oxaloacetate metabolic process [GO:0006107];positive re…	Cancer-related genes;Citric acid cycle related proteins;Enzymes;Plasma proteins;Predicted intracellular proteins	Cytosol;Nucleoplasm;Plasma membrane
XP_007977364.1;A0A0D9S7L0;XP_007977366.1;XP_007977365.1;XP_007977368.1;XP_007977370.1;XP_007977363.1;XP_007977360.1;XP_007977357.1;XP_007977353.1;XP_007977352.1;XP_007977351.1;XP_007977350.1;XP_007977349.1;XP_007977348.1;XP_007977369.1	XP_007977364.1	PPCS	phosphopantothenate--cysteine ligase isoform X14;Phosphopantothenoylcysteine synthetase;phosphopantothenate--cysteine ligase isoform X15;phosphopantothenate--cysteine ligase isoform X16		6	6	17.4	12.038	2.58059e+07	854962	733684	733684	751753	696228	683509	778588	788636	824694	1.10444	0.947778	0.947778	0.97112	0.899391	0.88296	1.00578	1.01876	1.06535		0.645804	-0.121133		0.231978	0.0459665		1.56849	0.1671	FALSE			0.248369	-0.0747897			Proteomics identification;Reference proteome		acetyl-CoA biosynthetic process [GO:0006085];coenzyme A biosynthetic process [GO:0015937];heart process [GO:0003015]	Enzymes;Predicted intracellular proteins	Mitochondria;Nucleoli fibrillar center;Nucleoplasm
XP_008019743.1;A0A0D9RHH9;XP_008019742.1	XP_008019743.1	ACSS2	acetyl-coenzyme A synthetase, cytoplasmic isoform X2;Acyl-CoA synthetase short chain family member 2;acetyl-coenzyme A synthetase, cytoplasmic isoform X1		7	7	10.7	15.692	1.45953e+07	228526	307068	280298	284723	325952	321398	276400	282443	242647	0.840281	1.12908	1.03064	1.04691	1.19851	1.18177	1.01631	1.03853	0.892203		0.644065	0.200233		0.0430474	-0.0181001		1.11249	-0.218334	FALSE			0.175663	0.041804			Proteomics identification;Reference proteome		acetyl-CoA biosynthetic process [GO:0006085];lipid biosynthetic process [GO:0008610]	Enzymes;Predicted intracellular proteins;Predicted membrane proteins	Cytosol;Nucleoplasm;Vesicles
XP_007982978.1;A0A0D9RIA4	XP_007982978.1	PDHB	pyruvate dehydrogenase E1 component subunit beta, mitochondrial;Pyruvate dehydrogenase E1 component subunit beta		16	16	54.3	59.467	3.1542e+08	5.85647e+06	5.89353e+06	6.01403e+06	6.37282e+06	6.22525e+06	6.47658e+06	6.04454e+06	5.77544e+06	5.72879e+06	0.989044	0.995303	1.01565	1.07625	1.05132	1.09377	1.02081	0.97536	0.967482		2.14934	0.102601		0.267969	-0.0178992		1.83563	-0.1205	FALSE			0.00440352	0.141477			Oxidoreductase;Proteomics identification;Pyruvate;Reference proteome;Thiamine pyrophosphate		acetyl-CoA biosynthetic process from pyruvate [GO:0006086]	Citric acid cycle related proteins;Disease related genes;Enzymes;Potential drug targets;Predicted intracellular proteins	Mitochondria;Nucleoplasm
XP_008009353.1;A0A0D9R188;XP_008009352.1;XP_008009351.1;XP_008009350.1;XP_008009349.1;XP_008009348.1;XP_008009347.1;XP_008009346.1;XP_008009345.1;XP_008009357.1;XP_008009355.1;XP_008009354.1	XP_008009353.1	ACACA	acetyl-CoA carboxylase 1 isoform X5;Acetyl-CoA carboxylase alpha;acetyl-CoA carboxylase 1 isoform X4;acetyl-CoA carboxylase 1 isoform X3;acetyl-CoA carboxylase 1 isoform X2;acetyl-CoA carboxylase 1 isoform X1;acetyl-CoA carboxylase 1 isoform X8;acetyl-CoA carboxylase 1 isoform X7;acetyl-CoA carboxylase 1 isoform X6		55	48	28.3	219.36	4.89125e+07	5.97414e+06	6.30078e+06	5.9017e+06	6.0007e+06	6.32924e+06	6.56517e+06	5.92548e+06	6.03993e+06	6.05334e+06	0.986015	1.03993	0.974059	0.990399	1.04462	1.08356	0.977983	0.996873	0.999086		0.512264	0.0555337		0.146696	-0.0120659		0.803321	-0.0675996	FALSE			0.862731	-0.00611146			ATP-binding;Biotin;Ligase;Nucleotide-binding;Proteomics identification;Reference proteome		acetyl-CoA metabolic process [GO:0006084];cellular response to prostaglandin E stimulus [GO:0071380];fatty acid biosynthetic process [GO:0006633];lipid homeostasis [GO:0055088];protein homotetramerization [GO:0051289];protein metabolic process [GO:0019538];tissue homeostasis [GO:0001894]	Disease related genes;Enzymes;Potential drug targets;Predicted intracellular proteins	Actin filaments;Cytosol;Nucleoli fibrillar center
XP_008002806.1;A0A0D9S324	XP_008002806.1	ACACB	acetyl-CoA carboxylase 2;Acetyl-CoA carboxylase beta		1	1	3.4	2.7565	324532	45067.5	43201.7	36894	37448	34598	31799.1	42268.6	39011.2	54061	1.08021	1.03549	0.884302	0.897579	0.829269	0.762184	1.01312	0.935047	1.29577		1.13101	-0.267333		0.246416	0.103834		1.11074	0.371167	FALSE			NA	NA			ATP-binding;Biotin;Ligase;Nucleotide-binding;Proteomics identification;Reference proteome;Signal		acetyl-CoA metabolic process [GO:0006084];energy homeostasis [GO:0097009];fatty acid biosynthetic process [GO:0006633];malonyl-CoA biosynthetic process [GO:2001295];negative regulation of catalytic activity [GO:0043086];negative regulation of fatty acid beta-oxidation [GO:0031999];negative regulation of gene expression [GO:0010629];positive regulation of heart growth [GO:0060421];positive regulat…	Enzymes;Plasma proteins;Predicted intracellular proteins
XP_007967039.1;XP_007967038.1;XP_007967037.1;A0A0D9RD70;XP_007967036.1;XP_007967035.1	XP_007967039.1	UNC13B	protein unc-13 homolog B isoform X13;protein unc-13 homolog B isoform X12;protein unc-13 homolog B isoform X11;Unc-13 homolog B;protein unc-13 homolog B isoform X10;protein unc-13 homolog B isoform X9		3	1	2.8	5.3211	351777	11045	8333.46	6750.6	9123.05	9997.83	12379.8	11010.6	12019.6	13134.7	1.26813	0.956805	0.775069	1.04746	1.1479	1.42138	1.26418	1.38003	1.50806		0.517531	0.287267		1.06421	0.494733		0.62315	0.207466	FALSE			NA	NA			Coiled coil;Metal-binding;Proteomics identification;Reference proteome;Repeat;Zinc;Zinc-finger		acrosomal vesicle exocytosis [GO:0060478];cellular response to glucose stimulus [GO:0071333];chemical synaptic transmission [GO:0007268];innervation [GO:0060384];intracellular signal transduction [GO:0035556];negative regulation of synaptic plasticity [GO:0031914];neuromuscular junction development [GO:0007528];phagosome maturation [GO:0090382];positive regulation of apoptotic process [GO:0043065…	Predicted intracellular proteins	Golgi apparatus;Intermediate filaments;Nucleoplasm;Vesicles
XP_007995343.1;XP_007995342.1;A0A0D9S1Q6;Q8HYU1	XP_007995343.1	NECTIN2;prr2	poliovirus receptor-related protein 2 isoform X2;poliovirus receptor-related protein 2 isoform X1;Nectin cell adhesion molecule 2;Poliovirus receptor related-gene 2 (Fragment)		6	6	16.8	25.274	1.84204e+07	482878	436463	439194	428400	420661	382155	420312	422649	452576	1.06632	0.963824	0.969855	0.946019	0.92893	0.843899	0.928157	0.933319	0.999405		0.957061	-0.1422		0.508741	-0.0677662		0.532801	0.0744336	FALSE			NA	NA			Disulfide bond;Proteomics identification;Reference proteome;Immunoglobulin domain;Membrane;Signal;Transmembrane;Transmembrane helix		acrosome assembly [GO:0001675]; cell part morphogenesis [GO:0032990]; cilium organization [GO:0044782]; coreceptor-mediated virion attachment to host cell [GO:0046814]; cytoskeleton organization [GO:0007010]; establishment of mitochondrion localization [GO:0051654]; fertilization [GO:0009566]; fusion of virus membrane with host plasma membrane [GO:0019064]; homophilic cell adhesion via plasma mem…	CD markers;Plasma proteins;Predicted intracellular proteins;Predicted membrane proteins	Nucleoli fibrillar center;Cell Junctions
XP_008008024.1;A0A0D9RMS2	XP_008008024.1	PAFAH1B1	platelet-activating factor acetylhydrolase IB subunit alpha;Platelet activating factor acetylhydrolase 1b regulatory subunit 1		11	11	35.7	67.18	1.69875e+08	1.97347e+06	2.09135e+06	1.88039e+06	1.99824e+06	2.08729e+06	2.47706e+06	1.93714e+06	1.79556e+06	1.86973e+06	0.995828	1.05531	0.948861	1.00833	1.05326	1.24995	0.9775	0.906054	0.943483		0.588165	0.1376		0.712942	-0.0850004		1.04866	-0.2226	FALSE			0.5848	-0.0272465			Coiled coil;Proteomics identification;Reference proteome;WD repeat		acrosome assembly [GO:0001675];actin cytoskeleton organization [GO:0030036];adult locomotory behavior [GO:0008344];ameboidal-type cell migration [GO:0001667];auditory receptor cell development [GO:0060117];brain morphogenesis [GO:0048854];chemical synaptic transmission [GO:0007268];cochlea development [GO:0090102];corpus callosum morphogenesis [GO:0021540];cortical microtubule organization [GO:00…	Disease related genes;Plasma proteins;Predicted intracellular proteins	Centrosome
XP_007983126.1;A0A0D9RGX5;XP_007983125.1;XP_007983124.1	XP_007983126.1	TMF1	TATA element modulatory factor isoform X2;TATA element modulatory factor 1;TATA element modulatory factor isoform X1		44	44	45.8	183.78	4.89396e+07	3.31528e+06	3.27713e+06	3.11133e+06	2.98169e+06	3.10293e+06	3.10939e+06	2.82164e+06	3.00222e+06	3.01474e+06	1.02495	1.01315	0.961896	0.921818	0.9593	0.961296	0.872334	0.928165	0.932033		1.06075	-0.0775661		1.4935	-0.134833		0.714606	-0.0572669	FALSE			0.0370544	0.0940847			Coiled coil;Proteomics identification;Reference proteome		acrosome assembly [GO:0001675];cellular response to organic cyclic compound [GO:0071407];defense response to bacterium [GO:0042742];flagellated sperm motility [GO:0030317];Leydig cell differentiation [GO:0033327];luteinizing hormone secretion [GO:0032275];negative regulation of apoptotic process [GO:0043066];negative regulation of gene expression [GO:0010629];positive regulation of cytokine produ…	Cancer-related genes;Plasma proteins;Predicted intracellular proteins	Golgi apparatus
XP_008005165.1;XP_008005164.1;A0A0D9RVX8	XP_008005165.1	TBPL1	TATA box-binding protein-like protein 1;TATA-box binding protein like 1		2	2	14.5	12.291	4.47545e+06	31311.4	23032.8	24121	26100.7	23037.6	24615.9	26979.9	28073.1	30730.8	1.19715	0.880624	0.92223	0.997922	0.880807	0.941151	1.03154	1.07333	1.17495		0.20334	-0.0776663		0.398352	0.140034		1.33788	0.2177	FALSE			NA	NA			Proteomics identification;Reference proteome		acrosome assembly [GO:0001675];D-templated transcription, initiation [GO:0006352];dTTP biosynthetic process [GO:0006235];spermatid nucleus differentiation [GO:0007289]	Predicted intracellular proteins;Transcription factors	Nucleoli;Nucleoplasm	BLM-TRF2 complex
XP_007964695.1;XP_007964694.1;XP_007964692.1;XP_007964691.1;XP_007964690.1;XP_007964689.1;A0A0D9R470;XP_007964693.1;XP_007964696.1	XP_007964695.1	AGFG1	arf-GAP domain and FG repeat-containing protein 1 isoform X7;arf-GAP domain and FG repeat-containing protein 1 isoform X6;arf-GAP domain and FG repeat-containing protein 1 isoform X4;arf-GAP domain and FG repeat-containing protein 1 isoform X3;arf-GAP domain and FG repeat-containing protein 1 isoform X2;arf-GAP domain and FG repeat-containing protein 1 isoform X1;ArfGAP with FG repeats 1;arf-GAP …		8	8	22	17.08	3.10545e+07	582824	569920	571225	549134	632322	514068	647087	631796	644267	1.01421	0.991758	0.994029	0.955588	1.10035	0.894566	1.12604	1.09943	1.12114		0.1208	-0.0293668		3.36234	0.157734		0.988626	0.187101	FALSE			0.109722	0.0977173			Metal-binding;Proteomics identification;Reference proteome;Zinc;Zinc-finger		acrosome assembly [GO:0001675];intermediate filament organization [GO:0045109];spermatid nucleus differentiation [GO:0007289]	Predicted intracellular proteins	Vesicles
XP_008003418.1;A0A0D9S5I3;XP_008003420.1;XP_008003419.1;XP_008003417.1;XP_008016531.1;XP_007988651.1;A0A0D9S008;XP_008016530.1;XP_008016529.1;XP_008016528.1	XP_008003418.1	STX2	syntaxin-2 isoform X2;Syntaxin 2;syntaxin-2 isoform X4;syntaxin-2 isoform X3;syntaxin-2 isoform X1		3	2	17.1	1.4999	3.62839e+06	56910.2	45484.9	50036.7	44468.6	40979.1	39408	46543.8	45804.4	54709.4	1.12005	0.895185	0.984769	0.875184	0.806506	0.775585	0.916024	0.901474	1.07673		1.2466	-0.283633		0.151134	-0.0503998		1.13513	0.233233	FALSE			NA	NA			Coiled coil;Membrane;Proteomics identification;Reference proteome;Transmembrane;Transmembrane helix		acrosome reaction [GO:0007340];cell differentiation [GO:0030154];cellular response to oxidative stress [GO:0034599];cornified envelope assembly [GO:1903575];intracellular protein transport [GO:0006886];vesicle-mediated transport [GO:0016192]	Cancer-related genes;Predicted membrane proteins	Cytosol;Nucleoplasm	SRE complex (STX2 SP23)
XP_007999868.1;XP_007999860.1;XP_007999854.1;XP_007999847.1;XP_007999842.1;XP_007999835.1;XP_007999828.1;XP_007999820.1;A0A0D9QZL5	XP_007999868.1	C11orf74	uncharacterized protein C11orf74 homolog isoform X2;uncharacterized protein C11orf74 homolog isoform X1;Chromosome 11 open reading frame 74		2	2	14	20.685	1.01762e+07	60313.8	56157.8	61700.7	56309.9	66815.7	47554.7	48151.7	55147.2	57528.9	1.01554	0.945565	1.03889	0.948125	1.12502	0.800708	0.810761	0.928548	0.968651		0.194498	-0.0746997		0.794824	-0.1507		0.178962	-0.0760002	FALSE			NA	NA			Reference proteome		acrosome reaction [GO:0007340];spermatogenesis [GO:0007283]	Predicted intracellular proteins	Aggresome;Cytosol
XP_007980978.1;A0A0D9RD10	XP_007980978.1	WASL	neural Wiskott-Aldrich syndrome protein;WASP like actin nucleation promoting factor		10	10	25.7	27.082	8.5714e+06	313021	270975	261147	264554	239157	220543	262271	279270	284309	1.11113	0.961879	0.926991	0.939085	0.848936	0.782861	0.930983	0.991323	1.00921		0.944133	-0.222233		0.124609	-0.0297		1.08097	0.192533	FALSE			0.108086	0.0989259			3D-structure;Acetylation;Actin-binding;Cell cycle;Cell division;Cytoplasm;Cytoskeleton;Methylation;Mitosis;Nucleus;Phosphoprotein;Reference proteome;Repeat;Transcription;Transcription regulation	Axon guidance;Cell-Cell communication;Clathrin-mediated endocytosis;DCC mediated attractive signaling;Developmental Biology;Disease;EPHB-mediated forward signaling;EPH-Ephrin signaling;Fcgamma receptor (FCGR) dependent phagocytosis;FCGR3A-mediated phagocytosis;Immune System;Infectious disease;Innate Immune System;Leishmania infection;Leishmania phagocytosis;Membrane Trafficking;Metabolism;Metabol…	actin cortical patch assembly [GO:0000147];actin cortical patch localization [GO:0051666];actin filament polymerization [GO:0030041];actin filament-based movement [GO:0030048];actin polymerization or depolymerization [GO:0008154];cell division [GO:0051301];cellular protein-containing complex localization [GO:0034629];dendritic spine morphogenesis [GO:0060997];endocytosis [GO:0006897];ephrin recep…	Plasma proteins;Predicted intracellular proteins	Cytosol;Nucleoli	ABI1-WASL complex;LGR4-RSPO supercomplex;N-WASp homomer complex
XP_007960098.1;A0A0D9RUT6	XP_007960098.1	BIN3	bridging integrator 3;Bridging integrator 3		2	2	8.7	3.2206	2.28855e+06	23774	25124.4	24554.5	23706.6	26619.6	24740.7	23759.2	22948.3	25429.2	0.970991	1.02614	1.00287	0.968236	1.08721	1.01047	0.970386	0.937266	1.03859		0.21648	0.0300665		0.213036	-0.0270335		0.364731	-0.0571	FALSE			0.761788	-0.062501			Alternative splicing;Cell cycle;Cell division;Coiled coil;Cytoplasm;Cytoskeleton;Reference proteome;Septation		actin cortical patch localization [GO:0051666];actin filament organization [GO:0007015];cytoskeleton-dependent cytokinesis [GO:0061640];division septum assembly [GO:0000917];endocytosis [GO:0006897];myoblast migration involved in skeletal muscle regeneration [GO:0014839];plasma membrane tubulation [GO:0097320];protein localization [GO:0008104];regulation of lamellipodium assembly [GO:0010591];ske…	Plasma proteins;Predicted intracellular proteins
XP_007991326.1;A0A0D9R370;XP_007991325.1	XP_007991326.1	FLNA	filamin-A isoform X2;Filamin A;filamin-A isoform X1		146	142	64.5	323.31	1.74757e+09	1.48676e+08	1.31446e+08	1.30258e+08	1.27834e+08	1.28759e+08	1.2336e+08	1.2909e+08	1.34506e+08	1.45083e+08	1.08687	0.96091	0.952224	0.934504	0.941265	0.901796	0.943682	0.983279	1.06059		0.77791	-0.108733		0.0212812	-0.00503349		0.915069	0.1037	FALSE			0.0040709	0.176249			Actin-binding;Proteomics identification;Reference proteome;Repeat		actin crosslink formation [GO:0051764];actin cytoskeleton organization [GO:0030036];actin cytoskeleton reorganization [GO:0031532];adenylate cyclase-inhibiting dopamine receptor signaling pathway [GO:0007195];cell differentiation [GO:0030154];cilium assembly [GO:0060271];cytoplasmic sequestering of protein [GO:0051220];establishment of protein localization [GO:0045184];mitotic spindle assembly [G…	Disease related genes;Plasma proteins;Potential drug targets;Predicted intracellular proteins;Transporters	Actin filaments;Cytosol;Plasma membrane	FILIP1-FL complex
XP_007965962.1;XP_007965961.1;A0A0D9R7J7;XP_007965960.1;XP_007965959.1;XP_007965958.1;XP_007965956.1	XP_007965962.1	EPS8	epidermal growth factor receptor kinase substrate 8 isoform X4;Epidermal growth factor receptor pathway substrate 8;epidermal growth factor receptor kinase substrate 8 isoform X3;epidermal growth factor receptor kinase substrate 8 isoform X2;epidermal growth factor receptor kinase substrate 8 isoform X1		25	25	47.8	199.21	1.17566e+08	3.46855e+06	3.02604e+06	3.05703e+06	2.9908e+06	2.91588e+06	2.84856e+06	2.89233e+06	2.93494e+06	3.12018e+06	1.08941	0.950428	0.960161	0.939359	0.915828	0.894683	0.908431	0.921815	0.979997		0.860465	-0.123067		0.572826	-0.092233		0.323048	0.0308336	FALSE			0.0116359	0.11746			3D-structure;Actin-binding;Alternative splicing;Cell junction;Cell membrane;Cell projection;Cytoplasm;Deafness;Membrane;Non-syndromic deafness;Phosphoprotein;Polymorphism;Reference proteome;SH3 domain;Synapse;Synaptosome;Ubl conjugation		actin crosslink formation [GO:0051764];actin cytoskeleton reorganization [GO:0031532];actin filament bundle assembly [GO:0051017];actin polymerization-dependent cell motility [GO:0070358];adult locomotory behavior [GO:0008344];barbed-end actin filament capping [GO:0051016];behavioral response to ethanol [GO:0048149];cellular response to leukemia inhibitory factor [GO:1990830];dendritic cell migra…	Disease related genes;Plasma proteins;Predicted intracellular proteins	Golgi apparatus	SOS1-ABI1-EPS8 complex
XP_008005475.1;A0A0D9RT26;XP_008005476.1	XP_008005475.1	MARCKS	myristoylated alanine-rich C-kinase substrate isoform X1;Myristoylated alanine rich protein kinase C substrate;myristoylated alanine-rich C-kinase substrate isoform X2		11	11	37.8	76.128	8.55742e+08	6.80611e+06	6.43318e+06	6.37282e+06	5.90048e+06	6.28073e+06	6.39273e+06	5.94646e+06	6.73758e+06	6.637e+06	1.04111	0.984062	0.974829	0.902576	0.960742	0.977874	0.909611	1.03063	1.01524		0.79153	-0.0787004		0.133176	-0.0231673		0.344659	0.0555331	FALSE			0.00178295	0.16126			Reference proteome		actin crosslink formation [GO:0051764];actin filament bundle assembly [GO:0051017]	Plasma proteins;Predicted intracellular proteins	Cytosol;Endoplasmic reticulum;Nucleoplasm;Plasma membrane
XP_007985286.1;XP_007985285.1;A0A0D9RKZ5;XP_007985287.1;XP_007988078.1;XP_007988076.1;A0A0D9RBH8	XP_007985286.1	ACTN1	alpha-actinin-1 isoform X2;alpha-actinin-1 isoform X1;Actinin alpha 1;alpha-actinin-1 isoform X3		36	36	60.8	226.04	3.45091e+08	1.24972e+07	1.34705e+07	1.35154e+07	1.31221e+07	1.33793e+07	1.3297e+07	1.31413e+07	1.30324e+07	1.32207e+07	0.94956	1.02351	1.02693	0.997046	1.01659	1.01033	0.998498	0.990227	1.00454		0.119192	0.0123666		0.0208132	-0.00233396		0.651077	-0.0147006	FALSE			0.105034	0.0564117			3D-structure;Acetylation;Actin-binding;Alternative splicing;Calcium;Cell junction;Cell membrane;Cell projection;Coiled coil;Cytoplasm;Cytoskeleton;Direct protein sequencing;Disease mutation;Membrane;Metal-binding;Phosphoprotein;Polymorphism;Reference proteome;Repeat	Cell junction organization;Cell-Cell communication;Cell-extracellular matrix interactions;Extracellular matrix organization;Hemostasis;Nephrin family interactions;Non-integrin membrane-ECM interactions;Platelet activation signaling and aggregation;Platelet degranulation;Regulation of cytoskeletal remodeling and cell spreading by IPP complex components;Response to elevated platelet cytosolic Ca2+;…	actin crosslink formation [GO:0051764];actin filament bundle assembly [GO:0051017];actin filament network formation [GO:0051639];actin filament organization [GO:0007015];focal adhesion assembly [GO:0048041];negative regulation of cellular component movement [GO:0051271];platelet degranulation [GO:0002576];platelet formation [GO:0030220];platelet morphogenesis [GO:0036344];regulation of apoptotic …	Disease related genes;FDA approved drug targets;Plasma proteins;Predicted intracellular proteins	Actin filaments;Focal adhesion sites;Plasma membrane	ACTN1-PARVB complex;Polycystin-1 multiprotein complex (ACTN1 CDH1 SRC JUP VCL CTNNB1 PXN BCAR1 PKD1 PTK2 TLN1)
XP_008011404.1;XP_008011403.1;XP_008011402.1;XP_008011405.1;A0A0D9S4E8	XP_008011404.1	BAIAP2	brain-specific angiogenesis inhibitor 1-associated protein 2 isoform X3;brain-specific angiogenesis inhibitor 1-associated protein 2 isoform X2;brain-specific angiogenesis inhibitor 1-associated protein 2 isoform X1;brain-specific angiogenesis inhibitor 1-associated protein 2 isoform X4;BAI1 associated protein 2		19	19	46.9	57.153	5.68517e+07	1.95509e+06	1.89124e+06	1.91591e+06	1.83723e+06	1.8563e+06	1.96773e+06	2.02221e+06	2.04575e+06	2.08946e+06	1.01788	0.984638	0.997484	0.956519	0.966449	1.02446	1.05282	1.06508	1.08784		0.314784	-0.026034		2.08704	0.0956993		1.64452	0.121733	FALSE			0.00773072	0.249085			3D-structure;Alternative splicing;Cell projection;Coiled coil;Cytoplasm;Cytoskeleton;Membrane;Phosphoprotein;Polymorphism;Reference proteome;SH3 domain	Disease;Fcgamma receptor (FCGR) dependent phagocytosis;FCGR3A-mediated phagocytosis;Immune System;Infectious disease;Innate Immune System;Leishmania infection;Leishmania phagocytosis;Parasite infection;Regulation of actin dynamics for phagocytic cup formation;RHO GTPase Effectors;RHO GTPases Activate WASPs and WAVEs;Signal Transduction;Signaling by Receptor Tyrosine Kinases;Signaling by Rho GTPas…	actin crosslink formation [GO:0051764];actin filament bundle assembly [GO:0051017];axonogenesis [GO:0007409];brain development [GO:0007420];cellular response to epidermal growth factor stimulus [GO:0071364];cellular response to L-glutamate [GO:1905232];dendrite development [GO:0016358];Fc-gamma receptor signaling pathway involved in phagocytosis [GO:0038096];insulin receptor signaling pathway [GO…	Plasma proteins;Predicted intracellular proteins	Cytosol;Plasma membrane
XP_008018285.1;XP_008018284.1;A0A0D9QVP3;XP_008018286.1	XP_008018285.1	ARHGEF17	rho guanine nucleotide exchange factor 17 isoform X2;rho guanine nucleotide exchange factor 17 isoform X1;Rho guanine nucleotide exchange factor 17;rho guanine nucleotide exchange factor 17 isoform X3		8	8	6.2	17.975	1.24404e+06	79243.2	77574.8	80734.6	73849.5	70337.2	71755.4	75249.8	72399.9	79430.2	1.00075	0.979675	1.01958	0.932629	0.888273	0.906183	0.950313	0.914322	1.00311		2.19492	-0.1377		0.713647	-0.0659002		0.752959	0.0717996	FALSE			NA	NA			Proteomics identification;Reference proteome		actin cytoskeleton organization [GO:0030036]	Predicted intracellular proteins	Cytosol
XP_007983621.1;A0A0D9R681;XP_007983532.1;XP_007983451.1;XP_007983377.1;XP_007983692.1;XP_007984038.1;XP_007983959.1;XP_007983910.1;XP_007983835.1;XP_007983759.1;XP_007984320.1;XP_007984253.1;XP_007984157.1;XP_007984110.1	XP_007983621.1	EHBP1L1	EH domain-binding protein 1-like protein 1 isoform X4;EH domain binding protein 1 like 1;EH domain-binding protein 1-like protein 1 isoform X3;EH domain-binding protein 1-like protein 1 isoform X2;EH domain-binding protein 1-like protein 1 isoform X1;EH domain-binding protein 1-like protein 1 isoform X5;EH domain-binding protein 1-like protein 1 isoform X10;EH domain-binding protein 1-like protei…		15	15	15.9	63.525	5.48439e+06	437311	357876	350924	351192	315832	302778	357331	400516	440200	1.14468	0.936757	0.918561	0.919261	0.826706	0.792535	0.93533	1.04837	1.15224		0.922676	-0.236533		0.188905	0.066		1.31438	0.302533	FALSE			0.647922	0.0355404			Coiled coil;Endosome;Phosphoprotein;Polymorphism;Reference proteome		actin cytoskeleton organization [GO:0030036]	Predicted intracellular proteins
XP_007977514.1;XP_007977513.1;A0A0D9S7Q3	XP_007977514.1	FHL3	four and a half LIM domains protein 3;Four and a half LIM domains 3		5	5	26.1	14.11	2.09886e+07	128339	233037	222431	165389	203645	229002	221493	232698	230915	0.659493	1.1975	1.143	0.849879	1.04647	1.17677	1.13818	1.19576	1.1866		0.0814497	0.0711333		0.431745	0.279733		0.682041	0.2086	FALSE		TRUE	0.0112956	0.289477			LIM domain;Metal-binding;Reference proteome;Zinc		actin cytoskeleton organization [GO:0030036]	Predicted intracellular proteins	Nucleoplasm	FHL2-FHL3 complex;FHL3 homodimer complex;FHL3-CREB complex
XP_008013639.1;XP_008013638.1;XP_008013635.1;A0A0D9R8T1;XP_008013637.1;XP_008013640.1	XP_008013639.1	PDLIM7	PDZ and LIM domain protein 7 isoform X4;PDZ and LIM domain protein 7 isoform X1;PDZ and LIM domain 7;PDZ and LIM domain protein 7 isoform X3		17	4	51.4	47.653	1.43981e+08	3.13753e+06	3.13232e+06	3.26873e+06	3.16374e+06	2.92864e+06	2.86738e+06	3.05746e+06	3.22395e+06	3.05216e+06	0.986792	0.985152	1.02806	0.995034	0.921093	0.901824	0.961606	1.01397	0.959941		0.894964	-0.0913334		0.40786	-0.0315336		0.522295	0.0597998	FALSE			0.872659	0.018527			LIM domain;Metal-binding;Proteomics identification;Reference proteome;Zinc		actin cytoskeleton organization [GO:0030036]	Predicted intracellular proteins	Actin filaments;Focal adhesion sites
XP_008002789.1;XP_008002788.1;XP_008002787.1;XP_008002786.1;XP_008002784.1;XP_008002783.1;XP_008002782.1	XP_008002789.1	SSH1	protein phosphatase Slingshot homolog 1 isoform X6;protein phosphatase Slingshot homolog 1 isoform X5;protein phosphatase Slingshot homolog 1 isoform X4;protein phosphatase Slingshot homolog 1 isoform X3;protein phosphatase Slingshot homolog 1 isoform X2;protein phosphatase Slingshot homolog 1 isoform X1		1	1	1.9	2.8417	416772	3387.49	2438.54	2235.84	2370.87	2789.32	2289.31	2762.2	1449.16	4280.31	1.26056	0.907434	0.832006	0.882253	1.03797	0.851905	1.02788	0.539265	1.5928		0.179432	-0.0956001		0.0247014	-0.0360998		0.0439352	0.0595004	FALSE			NA	NA			Coiled coil;Proteomics identification;Reference proteome		actin cytoskeleton organization [GO:0030036]	Enzymes;Predicted intracellular proteins	Nucleoplasm;Plasma membrane;Cytosol
XP_008008761.1	XP_008008761.1	FLII	protein flightless-1 homolog isoform X2		2	2	24	12.802	1.10621e+06	129707	101964	104562	101583	82929.6	74182.9	99506.3	111100	133040	1.1573	0.909761	0.932942	0.906362	0.739929	0.661888	0.887832	0.991276	1.18703		1.03996	-0.381966		0.062592	0.0296338		1.07259	0.4116	FALSE			0.00238177	0.0834869			Leucine-rich repeat;Proteomics identification;Reference proteome;Repeat;Coiled coil		actin cytoskeleton organization [GO:0030036]; actin filament severing [GO:0051014]; multicellular organism development [GO:0007275]	Plasma proteins;Predicted intracellular proteins	Nucleoplasm;Centriolar satellite;Cytosol
XP_008007937.1	XP_008007937.1	ABR	active breakpoint cluster region-related protein isoform X6		26	6	27.7	82.257	5.95625e+07	3.78694e+06	3.7851e+06	3.66124e+06	3.63469e+06	3.56186e+06	3.40707e+06	3.41203e+06	3.53677e+06	3.5772e+06	1.01135	1.01086	0.977784	0.970693	0.951244	0.909905	0.91123	0.944542	0.955341		1.22963	-0.0835667		1.64147	-0.0939337		0.109023	-0.0103671	FALSE			0.214968	-0.0946999			Alternative splicing;Cell junction;Cell projection;GTPase activation;Guanine-nucleotide releasing factor;Phosphoprotein;Polymorphism;Reference proteome;Synapse;Coiled coil	Signal Transduction;NRAGE signals death through JNK;p75 NTR receptor-mediated signalling;Signaling by Rho GTPases;Rho GTPase cycle;Cell death signalling via NRAGE NRIF and NADE;Signaling by GPCR;GPCR downstream signalling;G alpha (12/13) signalling events;Death Receptor Signalling	actin cytoskeleton organization [GO:0030036]; activation of GTPase activity [GO:0090630]; brain development [GO:0007420]; inner ear morphogenesis [GO:0042472]; modulation of chemical synaptic transmission [GO:0050804]; negative regulation of blood vessel remodeling [GO:0060313]; negative regulation of cellular extravasation [GO:0002692]; negative regulation of inflammatory response [GO:0050728]; …	Predicted intracellular proteins	Nucleoplasm;Cytosol
XP_007998903.1;XP_007998902.1;XP_007998901.1;XP_007998900.1;XP_007998899.1;A0A0D9RPV3	XP_007998903.1	SDCBP	syntenin-1 isoform X2;syntenin-1 isoform X1;Uncharacterized protein		10	4	54.2	47.183	6.936e+07	265435	424440	374940	399047	413492	408365	300645	302463	243574	0.747835	1.19581	1.05635	1.12427	1.16497	1.15052	0.847034	0.852157	0.686243		0.480142	0.224566		0.613526	-0.310467	TRUE	2.17228	-0.535033	TRUE	Cluster 5		0.54172	0.0674818			Membrane;Proteomics identification;Reference proteome;Transmembrane;Transmembrane helix		actin cytoskeleton organization [GO:0030036]; chemical synaptic transmission [GO:0007268]; intracellular signal transduction [GO:0035556]	Plasma proteins;Predicted intracellular proteins;Transporters	Nucleoplasm;Nuclear membrane;Cytosol
A0A0D9RGK7;XP_008006932.1;XP_007971452.1	A0A0D9RGK7	PFN2	Profilin;LOW QUALITY PROTEIN: profilin-2		6	6	13.3	50.762	1.44942e+08	2.15536e+06	1.95495e+06	2.01633e+06	2.22674e+06	2.12407e+06	1.92777e+06	2.22365e+06	2.15029e+06	2.09701e+06	1.05541	0.95727	0.987325	1.09035	1.04008	0.94396	1.08884	1.05292	1.02683		0.173911	0.0339667		0.759586	0.0796668		0.278637	0.0457001	FALSE			0.39204	0.031209			3D-structure;Acetylation;Actin-binding;Alternative splicing;Cytoplasm;Cytoskeleton;Direct protein sequencing;Reference proteome	Developmental Biology;Signal Transduction;Signaling by Rho GTPases;RHO GTPase Effectors;Signaling by ROBO receptors;Axon guidance;RHO GTPases Activate Formins;Nervous system development	actin cytoskeleton organization [GO:0030036]; modification of postsynaptic actin cytoskeleton [GO:0098885]; negative regulation of actin filament polymerization [GO:0030837]; negative regulation of epithelial cell migration [GO:0010633]; negative regulation of ruffle assembly [GO:1900028]; positive regulation of actin filament bundle assembly [GO:0032233]; positive regulation of actin filament po…	Plasma proteins;Predicted intracellular proteins;Predicted membrane proteins		Profilin 2 complex
XP_007997123.1;XP_007997122.1;XP_007997120.1;A0A0D9QXA0	XP_007997123.1	SDAD1	protein SDA1 homolog isoform X2;protein SDA1 homolog isoform X1		7	7	10.3	12.764	1.46765e+07	725592	697242	604801	632541	639507	722982	665048	700925	751076	1.07355	1.03161	0.894836	0.93588	0.946186	1.06969	0.983977	1.03706	1.11126		0.0757412	-0.0217336		0.27509	0.0647996		0.468108	0.0865332	FALSE			0.593584	-0.0544659			Coiled coil;Nucleus;Protein transport;Proteomics identification;Reference proteome;Ribosome biogenesis;Transport		actin cytoskeleton organization [GO:0030036]; ribosomal large subunit biogenesis [GO:0042273]; ribosomal large subunit export from nucleus [GO:0000055]	Predicted intracellular proteins	Nucleoplasm;Nucleoli
XP_007986438.1;XP_007986435.1;XP_007986434.1;XP_007986431.1;XP_007986430.1;XP_007986429.1;XP_007986428.1;XP_007986427.1;XP_007986426.1;XP_007986423.1;XP_007986422.1;XP_007986421.1;XP_007986420.1;XP_007986419.1;XP_007986418.1;A0A0D9RV25;XP_007986437.1;XP_007986433.1;XP_007986432.1	XP_007986438.1	CDC42BPA	serine/threonine-protein kinase MRCK alpha isoform X17;serine/threonine-protein kinase MRCK alpha isoform X15;serine/threonine-protein kinase MRCK alpha isoform X14;serine/threonine-protein kinase MRCK alpha isoform X12;serine/threonine-protein kinase MRCK alpha isoform X11;serine/threonine-protein kinase MRCK alpha isoform X10;serine/threonine-protein kinase MRCK alpha isoform X9;serine/threonin…		3	3	3.4	9.9902	1.1802e+06	118129	127161	120703	122379	133743	147740	116713	110218	111981	0.968287	1.04233	0.989387	1.00313	1.09627	1.21101	0.956679	0.903444	0.917899		0.752127	0.138467		1.2956	-0.110634		1.41082	-0.2491	FALSE			0.150061	0.383111			ATP-binding;Coiled coil;Kinase;Metal-binding;Nucleotide-binding;Proteomics identification;Reference proteome;Serine/threonine-protein kinase;Transferase;Zinc;Zinc-finger		actin cytoskeleton organization [GO:0030036];actin cytoskeleton reorganization [GO:0031532];actomyosin structure organization [GO:0031032];cell migration [GO:0016477];intracellular signal transduction [GO:0035556]	Enzymes;Predicted intracellular proteins	Intermediate filaments
XP_007964400.1;XP_007964337.1;XP_007964263.1;A0A0D9R8C6	XP_007964400.1	CORO1B	coronin-1B;Coronin		23	22	48.3	56.336	2.0946e+08	6.68085e+06	6.8288e+06	6.83637e+06	6.81886e+06	6.63194e+06	6.43362e+06	6.60076e+06	6.60854e+06	6.4016e+06	0.985084	1.0069	1.00802	1.00543	0.977873	0.948631	0.973275	0.974422	0.943909		0.558945	-0.0334333		1.34339	-0.0531667		0.278282	-0.0197334	FALSE			0.921093	0.00224813			Actin-binding;Coiled coil;Cytoplasm;Cytoskeleton;Phosphoprotein;Polymorphism;Reference proteome;Repeat;WD repeat		actin cytoskeleton organization [GO:0030036];actin filament branching [GO:0090135];actin filament bundle assembly [GO:0051017];actin filament organization [GO:0007015];cell migration [GO:0016477];cellular response to platelet-derived growth factor stimulus [GO:0036120];endothelial cell chemotaxis [GO:0035767];negative regulation of Arp2/3 complex-mediated actin nucleation [GO:0034316];negative re…	Plasma proteins;Predicted intracellular proteins	Cytosol;Plasma membrane
XP_007978310.1;XP_007978309.1;A0A0D9S8A9;XP_007978311.1	XP_007978310.1	CDC42	cell division control protein 42 homolog isoform X1;Cell division cycle 42;cell division control protein 42 homolog isoform X2		10	10	50.3	32.746	7.86516e+08	6.08363e+06	5.64288e+06	5.32925e+06	5.12173e+06	5.30235e+06	5.75746e+06	5.56674e+06	5.23225e+06	6.28508e+06	1.07007	0.992547	0.937381	0.90088	0.93265	1.0127	0.979154	0.92032	1.10551		0.433505	-0.0755335		0.00102408	0.000299454		0.33917	0.075833	FALSE			0.0757548	0.597491			3D-structure;Alternative splicing;Cell membrane;Cell projection;Cytoplasm;Cytoskeleton;Differentiation;Direct protein sequencing;Disease mutation;Glycoprotein;GTP-binding;Hydrolase;Lipoprotein;Membrane;Mental retardation;Methylation;Neurogenesis;Nucleotide-binding;Phosphoprotein;Prenylation;Reference proteome	Adaptive Immune System;Axon guidance;CD28 co-stimulation;CD28 dependent Vav1 pathway;Costimulation by the CD28 family;Cytokine Signaling in Immune system;DCC mediated attractive signaling;Developmental Biology;Disease;EGFR downregulation;EPHB-mediated forward signaling;EPH-Ephrin signaling;Factors involved in megakaryocyte development and platelet production;Fcgamma receptor (FCGR) dependent phag…	actin cytoskeleton organization [GO:0030036];actin filament branching [GO:0090135];actin filament organization [GO:0007015];adherens junction organization [GO:0034332];blood coagulation [GO:0007596];cardiac conduction system development [GO:0003161];Cdc42 protein signal transduction [GO:0032488];cell junction assembly [GO:0034329];cell migration [GO:0016477];cell projection assembly [GO:0030031];…	Disease related genes;Plasma proteins;Predicted intracellular proteins;RAS pathway related proteins	Cytokinetic bridge;Microtubules	ACK1 signaling complex;APC-IQGAP1-Cdc42 complex;PAR6-CDC42 complex
XP_008011507.1;A0A0D9S4S7;XP_008011508.1;XP_008011506.1	XP_008011507.1	RAC3	ras-related C3 botulinum toxin substrate 3 isoform X2;Rac family small GTPase 3;ras-related C3 botulinum toxin substrate 3 isoform X3;ras-related C3 botulinum toxin substrate 3 isoform X1		1	1	43.8	2.9716	6.89252e+06	8739.29	8790.93	9747.39	8233.56	6601.6	7025.09	8879.11	9507.83	8173.85	0.96115	0.966829	1.07202	0.905529	0.726046	0.772621	0.976528	1.04567	0.898963		1.40067	-0.3239		0.184832	-0.039333		1.17443	0.284567	FALSE			NA	NA			3D-structure;Cell membrane;Cell projection;Cytoplasm;Cytoskeleton;Disease mutation;Glycoprotein;GTP-binding;Hydrolase;Lipoprotein;Membrane;Mental retardation;Methylation;Nucleotide-binding;Prenylation;Reference proteome	Beta-catenin independent WNT signaling;PCP/CE pathway;Rho GTPase cycle;Signal Transduction;Signaling by Rho GTPases;Signaling by WNT	actin cytoskeleton organization [GO:0030036];actin filament organization [GO:0007015];cell projection assembly [GO:0030031];cerebral cortex GABAergic interneuron development [GO:0021894];cortical cytoskeleton organization [GO:0030865];establishment or maintenance of cell polarity [GO:0007163];homeostasis of number of cells within a tissue [GO:0048873];intracellular signal transduction [GO:0035556…	Predicted intracellular proteins;RAS pathway related proteins
XP_008014784.1;A0A0D9RG02;XP_008014785.1	XP_008014784.1	TMOD3	tropomodulin-3 isoform X1;Tropomodulin 3;tropomodulin-3 isoform X2		17	15	52	78.42	2.11136e+08	3.25946e+06	3.70181e+06	3.59535e+06	3.47191e+06	3.44244e+06	3.59485e+06	3.55028e+06	3.56656e+06	3.52429e+06	0.926279	1.05199	1.02173	0.986656	0.978279	1.02159	1.00892	1.01355	1.00154		0.0264519	-0.00463295		0.0865627	0.0136		0.388908	0.018233	FALSE			0.718312	-0.0156886			Actin-binding;Coiled coil;Cytoplasm;Cytoskeleton;Direct protein sequencing;Phosphoprotein;Reference proteome	Muscle contraction;Striated Muscle Contraction	actin cytoskeleton organization [GO:0030036];actin filament organization [GO:0007015];erythrocyte development [GO:0048821];muscle contraction [GO:0006936];myofibril assembly [GO:0030239];pointed-end actin filament capping [GO:0051694];positive regulation of mitotic cell cycle phase transition [GO:1901992]	Plasma proteins;Predicted intracellular proteins	Actin filaments;Cytosol
XP_008008760.1;A0A0D9R719	XP_008008760.1	FLII	protein flightless-1 homolog isoform X1;FLII actin remodeling protein		27	2	24	119.96	5.84905e+07	4.23432e+06	3.74465e+06	3.77253e+06	3.81724e+06	3.57795e+06	3.54339e+06	3.93846e+06	3.94447e+06	4.18153e+06	1.08097	0.955959	0.963075	0.974491	0.913401	0.90458	1.00544	1.00697	1.06749		0.69773	-0.101899		0.244662	0.0396671		1.48686	0.141567	FALSE			0.00238177	0.0834869			Coiled coil;Leucine-rich repeat;Proteomics identification;Reference proteome;Repeat		actin cytoskeleton organization [GO:0030036];actin filament severing [GO:0051014];multicellular organism development [GO:0007275]	Plasma proteins;Predicted intracellular proteins	Centriolar satellite;Cytosol;Nucleoplasm
XP_007995416.1;A0A0D9S1Y5	XP_007995416.1	VASP	vasodilator-stimulated phosphoprotein isoform X1;Vasodilator stimulated phosphoprotein		19	0	45	82.418	2.81157e+08	4.82969e+06	3.91207e+06	3.85367e+06	3.95487e+06	3.51648e+06	3.00139e+06	4.12482e+06	4.20274e+06	4.85184e+06	1.15034	0.931783	0.917873	0.941978	0.837561	0.714876	0.982457	1.00102	1.15562		0.79167	-0.267567		0.208927	0.0693665		1.1565	0.336933	FALSE			0.133667	0.0923932			3D-structure;Acetylation;Actin-binding;Cell junction;Cell membrane;Cell projection;Coiled coil;Cytoplasm;Cytoskeleton;Direct protein sequencing;Membrane;Phosphoprotein;Polymorphism;Reference proteome;Repeat;SH3-binding;Tight junction	Adaptive Immune System;Axon guidance;Cell junction organization;Cell-Cell communication;Cell-extracellular matrix interactions;Developmental Biology;Generation of second messenger molecules;Immune System;Nervous system development;Signaling by ROBO receptors;TCR signaling	actin cytoskeleton organization [GO:0030036];actin polymerization or depolymerization [GO:0008154];axon guidance [GO:0007411];cell junction assembly [GO:0034329];neural tube closure [GO:0001843];positive regulation of actin filament polymerization [GO:0030838];protein homotetramerization [GO:0051289]	Plasma proteins;Predicted intracellular proteins	Cell Junctions;Focal adhesion sites;Plasma membrane	RIAM-VASP complex;VASP-CXCR2 complex CXCL8 stimulated
XP_008007995.1;XP_008007996.1;A0A0D9RNL4	XP_008007995.1	CRK	adapter molecule crk isoform X1;adapter molecule crk isoform X2;CRK proto-oncogene, adaptor protein		14	14	45.4	90.627	1.64077e+08	2.60166e+06	2.91467e+06	2.98149e+06	2.97756e+06	2.99786e+06	2.79865e+06	3.23358e+06	3.20857e+06	2.94656e+06	0.918469	1.02897	1.05256	1.05117	1.05834	0.988013	1.14156	1.13273	1.04023		0.282148	0.0479991		0.909603	0.1451		0.84589	0.0971012	FALSE			0.474711	0.0315148			3D-structure;Acetylation;Alternative splicing;Cell membrane;Cytoplasm;Membrane;Phosphoprotein;Proto-oncogene;Reference proteome;Repeat;SH2 domain;SH3 domain	ARMS-mediated activation;Cytokine Signaling in Immune system;Disease;Downstream signal transduction;Fcgamma receptor (FCGR) dependent phagocytosis;FCGR3A-mediated phagocytosis;Hemostasis;Immune System;Infectious disease;Innate Immune System;Integrin signaling;Interleukin-3 Interleukin-5 and GM-CSF signaling;Leishmania infection;Leishmania phagocytosis;MET activates RAP1 and RAC1;MET promotes cell…	actin cytoskeleton organization [GO:0030036];activation of GTPase activity [GO:0090630];activation of MAPKK activity [GO:0000186];cell chemotaxis [GO:0060326];cellular response to endothelin [GO:1990859];cellular response to insulin-like growth factor stimulus [GO:1990314];cellular response to nerve growth factor stimulus [GO:1990090];cellular response to nitric oxide [GO:0071732];cellular respon…	Predicted intracellular proteins	Plasma membrane	ACK1 signaling complex;CIN85 complex (CIN85 CRK BCAR1 CBL PIK3R1 GRB2 SOS1);CRK-BCAR1-DOCK1 complex;CRKII-C3G complex;CRKL-PDGFRA-CRK-RAPGEF1 complex;ELMO1-DOCK1-CRKII complex
XP_008007935.1;A0A0D9RNP0;XP_008007934.1;XP_008007936.1;XP_008007932.1;XP_008007933.1;XP_007973062.1	XP_008007935.1	ABR	active breakpoint cluster region-related protein isoform X4;ABR activator of RhoGEF and GTPase;active breakpoint cluster region-related protein isoform X3;active breakpoint cluster region-related protein isoform X5;active breakpoint cluster region-related protein isoform X1		1	1	25.7	3.7056	5.92671e+06	146232	111811	126844	114311	107770	95625	117883	119720	129680	1.1398	0.871508	0.988687	0.890993	0.840015	0.745348	0.91884	0.933153	1.01079		0.94185	-0.272		0.192607	-0.060133		1.1462	0.211867	FALSE			0.214968	-0.0946999			Alternative splicing;Cell junction;Cell projection;Coiled coil;GTPase activation;Guanine-nucleotide releasing factor;Phosphoprotein;Polymorphism;Reference proteome;Synapse	Cell death signalling via NRAGE NRIF and NADE;Death Receptor Signalling;G alpha (12/13) signalling events;GPCR downstream signalling;NRAGE signals death through JNK;p75 NTR receptor-mediated signalling;Rho GTPase cycle;Signal Transduction;Signaling by GPCR;Signaling by Rho GTPases	actin cytoskeleton organization [GO:0030036];activation of GTPase activity [GO:0090630];brain development [GO:0007420];G protein-coupled receptor signaling pathway [GO:0007186];inner ear morphogenesis [GO:0042472];modulation of chemical synaptic transmission [GO:0050804];negative regulation of blood vessel remodeling [GO:0060313];negative regulation of cellular extravasation [GO:0002692];negative…	Predicted intracellular proteins	Cytosol;Nucleoplasm
XP_008018162.1;A0A0D9QW62;XP_008018161.1;XP_007968932.1;A0A0D9RM26;XP_007985106.1;A0A0D9RNG8	XP_008018162.1	RHOG	rho-related GTP-binding protein RhoG isoform X2;Ras homolog family member G;rho-related GTP-binding protein RhoG isoform X1		12	11	62.3	47.888	2.26526e+08	1.69729e+06	2.06885e+06	2.10998e+06	2.05115e+06	2.19334e+06	2.20768e+06	2.09541e+06	2.09861e+06	1.8894e+06	0.866534	1.05623	1.07723	1.04719	1.11979	1.12711	1.06979	1.07142	0.964618		0.595431	0.140933		0.187875	0.0551001		0.63989	-0.0858332	FALSE			0.353177	0.0790582			GTP-binding;Nucleotide-binding;Reference proteome		actin cytoskeleton organization [GO:0030036];activation of GTPase activity [GO:0090630];cell chemotaxis [GO:0060326];positive regulation of protein localization to plasma membrane [GO:1903078];positive regulation of transcription, DNA-templated [GO:0045893];Rac protein signal transduction [GO:0016601];regulation of ruffle assembly [GO:1900027];Rho protein signal transduction [GO:0007266]	Plasma proteins;Predicted intracellular proteins
XP_008002781.1;XP_008002780.1;XP_008002779.1;A0A0D9S2T3;XP_008002778.1;XP_008009092.1;XP_008009091.1;XP_008009090.1;XP_008009089.1;A0A0D9R3M2;XP_008009088.1;XP_008009086.1	XP_008002781.1	CORO1C	coronin-1C isoform X3;coronin-1C isoform X2;Coronin;coronin-1C isoform X1		29	28	44.9	87.375	9.04973e+08	2.18072e+07	1.94343e+07	1.97233e+07	1.97575e+07	1.80076e+07	1.65256e+07	2.12639e+07	2.1351e+07	2.19908e+07	1.0731	0.956336	0.97056	0.972243	0.88613	0.813204	1.04637	1.05066	1.08214		0.865861	-0.169199		0.718022	0.0854333	TRUE	1.54495	0.254632	TRUE	Cluster 2		0.0443731	0.176381			Proteomics identification;Reference proteome;Repeat;WD repeat		actin cytoskeleton organization [GO:0030036];activation of GTPase activity [GO:0090630];corpus callosum development [GO:0022038];endosomal transport [GO:0016197];endosome fission [GO:0140285];endosome membrane tubulation [GO:0097750];establishment of protein localization [GO:0045184];membrane fission [GO:0090148];negative regulation of epithelial cell migration [GO:0010633];negative regulation of…	Plasma proteins;Predicted intracellular proteins
XP_007987848.1;A0A0D9R1F1;XP_007987840.1	XP_007987848.1	TAOK2	serine/threonine-protein kinase TAO2 isoform X2;TAO kinase 2;serine/threonine-protein kinase TAO2 isoform X1		2	2	1.9	6.2119	1.4629e+06	142826	130266	129878	126064	106633	93236	126388	133326	125707	1.0633	0.969793	0.966907	0.938513	0.793856	0.694116	0.940923	0.992576	0.93585		1.1105	-0.3157		0.531114	-0.0633335		0.915168	0.252366	FALSE			NA	NA			Coiled coil;Reference proteome		actin cytoskeleton organization [GO:0030036];activation of MAPKK activity [GO:0000186];axonogenesis [GO:0007409];basal dendrite arborization [GO:0150020];focal adhesion assembly [GO:0048041];mitotic G2 DNA damage checkpoint [GO:0007095];positive regulation of JNK cascade [GO:0046330];regulation of actin cytoskeleton organization [GO:0032956];regulation of cell shape [GO:0008360];stress-activated …	Enzymes;Predicted intracellular proteins;Predicted membrane proteins	Cytosol;Nucleoli;Nucleoplasm
XP_007972676.1;A0A0D9RYH3;XP_007972677.1	XP_007972676.1	ROCK1	rho-associated protein kinase 1 isoform X1;Rho-associated protein kinase;rho-associated protein kinase 1 isoform X2		31	31	27.6	73.856	1.48947e+07	1.46757e+06	1.31288e+06	1.34698e+06	1.3861e+06	1.28017e+06	1.21069e+06	1.38966e+06	1.40321e+06	1.49644e+06	1.0667	0.954257	0.979047	1.00748	0.930482	0.879984	1.01007	1.01992	1.08768		0.537437	-0.0909004		0.404863	0.056366		1.0514	0.147266	FALSE			0.0604227	-0.0462259			3D-structure;Acetylation;Apoptosis;ATP-binding;Cell membrane;Cell projection;Coiled coil;Cytoplasm;Cytoskeleton;Direct protein sequencing;Golgi apparatus;Kinase;Magnesium;Membrane;Metal-binding;Nucleotide-binding;Phosphoprotein;Polymorphism;Reference proteome;Serine/threonine-protein kinase;Transferase;Zinc;Zinc-finger	Apoptosis;Apoptotic cleavage of cellular proteins;Apoptotic execution phase;Axon guidance;Developmental Biology;EPHA-mediated growth cone collapse;EPHB-mediated forward signaling;EPH-Ephrin signaling;G alpha (12/13) signalling events;GPCR downstream signalling;Immune System;Innate Immune System;Nervous system development;Neutrophil degranulation;Programmed Cell Death;RHO GTPase Effectors;RHO GTPa…	actin cytoskeleton organization [GO:0030036];actomyosin structure organization [GO:0031032];aortic valve morphogenesis [GO:0003180];apical constriction [GO:0003383];apoptotic process [GO:0006915];bleb assembly [GO:0032060];cortical actin cytoskeleton organization [GO:0030866];embryonic morphogenesis [GO:0048598];ephrin receptor signaling pathway [GO:0048013];G protein-coupled receptor signaling p…	Enzymes;FDA approved drug targets;Plasma proteins;Predicted intracellular proteins		ISLR2-ROCK1 complex
XP_007986114.1;A0A0D9RCM1;XP_007995443.1;XP_007995442.1;XP_007995440.1;XP_007995439.1;A0A0D9S218;XP_007995444.1;XP_007995438.1;XP_007995437.1;XP_007991535.1;XP_007991527.1;A0A0D9R4X0	XP_007986114.1	CDC42BPB	LOW QUALITY PROTEIN: serine/threonine-protein kinase MRCK beta;CDC42 binding protein kinase beta		24	22	16.4	57.668	1.71214e+07	2.05913e+06	2.05115e+06	1.9077e+06	1.9582e+06	1.86004e+06	1.85965e+06	1.86947e+06	1.99437e+06	1.95671e+06	1.02649	1.02251	0.951	0.976179	0.927242	0.927049	0.931945	0.994206	0.975435		0.893077	-0.0834668		0.45472	-0.047767		0.407792	0.0356998	FALSE			0.659704	0.0217034			Coiled coil;Metal-binding;Proteomics identification;Reference proteome;Zinc;Zinc-finger		actin cytoskeleton organization [GO:0030036];actomyosin structure organization [GO:0031032];cell migration [GO:0016477];intracellular signal transduction [GO:0035556]	Enzymes;Predicted intracellular proteins
XP_008010042.1;A0A0D9QX56;XP_008010043.1	XP_008010042.1	SLC9A3R1	Na(+)/H(+) exchange regulatory cofactor NHE-RF1 isoform X1;Na(+)/H(+) exchange regulatory cofactor NHE-RF;Na(+)/H(+) exchange regulatory cofactor NHE-RF1 isoform X2		13	13	43.6	37.671	1.15267e+08	2.15372e+06	2.18137e+06	2.18909e+06	2.18788e+06	2.19258e+06	2.13144e+06	2.02347e+06	2.14791e+06	2.0831e+06	0.990342	1.00305	1.00661	1.00605	1.00821	0.980098	0.930448	0.987668	0.957868		0.0653324	-0.00280062		1.11466	-0.0613003		0.975324	-0.0584997	FALSE			0.0497496	-0.125938	SARS-CoV2 orf9b		Membrane;Proteomics identification;Reference proteome		actin cytoskeleton organization [GO:0030036];adenylate cyclase-activating dopamine receptor signaling pathway [GO:0007191];auditory receptor cell stereocilium organization [GO:0060088];bile acid secretion [GO:0032782];cellular phosphate ion homeostasis [GO:0030643];cerebrospinal fluid circulation [GO:0090660];cilium organization [GO:0044782];establishment of epithelial cell apical/basal polarity …	Disease related genes;Plasma proteins;Potential drug targets;Predicted intracellular proteins;Transporters	Centriolar satellite;Plasma membrane;Vesicles	C-CFTR-NHERF-ezrin complex;CFTR-NHERF-beta(2)AR signaling complex;CXCR2-NHERF1-PLC-beta-3 complex;NHERF1-ARRB2-PTH1R complex PTH stimulated;NHERF1-NPT2A-EZR complex;NHERF1-PRKCZ complex;PDZK1-NHERF1-EZR complex;PTEN-NHERF1-EGFR complex;SLC9A3R1-ACTN4 complex
XP_008009152.1;XP_008009151.1;XP_008009149.1;XP_008009148.1;A0A0D9R2U5;Q4W6X7	XP_008009152.1	NF1	neurofibromin isoform X4;neurofibromin isoform X3;neurofibromin isoform X2;neurofibromin isoform X1;Neurofibromin 1		26	26	11	92.808	6.99358e+06	1.07768e+06	1.26237e+06	1.2507e+06	1.29723e+06	1.22377e+06	1.29274e+06	1.27804e+06	1.24914e+06	1.13787e+06	0.900383	1.05468	1.04493	1.08381	1.02244	1.08006	1.06778	1.04363	0.950666		0.499688	0.0901337		0.128339	0.0314674		0.432569	-0.0586662	FALSE			0.722841	-0.0231148			3D-structure;Acetylation;Alternative splicing;Coiled coil;Disease mutation;GTPase activation;LipiDNA-binding;Nucleus;Phosphoprotein;Polymorphism;R editing;Reference proteome;Tumor suppressor	Cytokine Signaling in Immune system;Disease;Diseases of signal transduction by growth factor receptors and second messengers;FLT3 Signaling;Immune System;MAPK family signaling cascades;MAPK1/MAPK3 signaling;Oncogenic MAPK signaling;RAF/MAP kinase cascade;RAS signaling downstream of NF1 loss-of-function variants;Regulation of RAS by GAPs;Signal Transduction	actin cytoskeleton organization [GO:0030036];adrenal gland development [GO:0030325];amygdala development [GO:0021764];artery morphogenesis [GO:0048844];brain development [GO:0007420];camera-type eye morphogenesis [GO:0048593];cell communication [GO:0007154];cellular response to heat [GO:0034605];cerebral cortex development [GO:0021987];cognition [GO:0050890];collagen fibril organization [GO:00301…	Cancer-related genes;Disease related genes;Plasma proteins;Predicted intracellular proteins;Predicted membrane proteins;RAS pathway related proteins	Mitochondria
XP_008013461.1;XP_008013460.1;XP_008013459.1;A0A0D9RCJ8	XP_008013461.1	DOCK2	dedicator of cytokinesis protein 2 isoform X3;dedicator of cytokinesis protein 2 isoform X2;dedicator of cytokinesis protein 2 isoform X1;Dedicator of cytokinesis 2		5	5	3.1	9.7111	1.03121e+06	119281	99969.5	87233.8	101028	107368	86667.3	102439	100839	109928	1.16757	0.978545	0.853883	0.98891	1.05096	0.848338	1.00271	0.987061	1.07602		0.11022	-0.0486666		0.112235	0.042167		0.383744	0.0908337	FALSE			0.0633738	0.328489			Coiled coil;Proteomics identification;Reference proteome;SH3 domain		actin cytoskeleton organization [GO:0030036];alpha-beta T cell proliferation [GO:0046633];chemotaxis [GO:0006935];establishment of T cell polarity [GO:0001768];immunological synapse formation [GO:0001771];macropinocytosis [GO:0044351];membrane raft polarization [GO:0001766];myeloid dendritic cell activation involved in immune response [GO:0002277];negative thymic T cell selection [GO:0045060];pos…	Cancer-related genes;Disease related genes;Plasma proteins;Predicted intracellular proteins		ELMO1-DOCK2 complex
XP_007977478.1;XP_007977477.1;XP_007977476.1;XP_007977475.1;XP_007977474.1;XP_007977473.1;A0A0D9S7N5;XP_007977479.1	XP_007977478.1	CAP1	adenylyl cyclase-associated protein 1 isoform X1;Adenylyl cyclase-associated protein;adenylyl cyclase-associated protein 1 isoform X2		31	28	67.2	154.93	8.25332e+08	1.64263e+07	1.61732e+07	1.52478e+07	1.511e+07	1.67319e+07	1.80638e+07	1.55197e+07	1.53645e+07	1.58217e+07	1.02992	1.01405	0.956031	0.94739	1.04908	1.13259	0.97308	0.963348	0.992012		0.285582	0.0576668		0.416048	-0.0342		0.535622	-0.0918668	FALSE			0.0290369	0.125644			Coiled coil;Proteomics identification;Reference proteome		actin cytoskeleton organization [GO:0030036];ameboidal-type cell migration [GO:0001667];cell morphogenesis [GO:0000902];receptor-mediated endocytosis [GO:0006898]	Plasma proteins;Predicted intracellular proteins	Cytosol	Cofilin-actin-CAP1 complex
XP_007970687.1;A0A0D9RGT1	XP_007970687.1	SRF	serum response factor;Serum response factor		1	1	2.4	2.9165	2.52368e+06	58619.8	58888.6	58627.9	56056.7	52393.5	47118.3	58360.3	58990.7	61487.3	0.998428	1.00301	0.998566	0.954773	0.89238	0.802532	0.994008	1.00475	1.04727		1.1779	-0.1828		0.395841	0.0215998		1.25479	0.2044	FALSE			NA	NA			3D-structure;Activator;DNA-binding;Developmental protein;Direct protein sequencing;Glycoprotein;Nucleus;Phosphoprotein;Reference proteome;Transcription;Transcription regulation	ESR-mediated signaling;Estrogen-dependent nuclear events downstream of ESR-membrane signaling;Extra-nuclear estrogen signaling;NGF-stimulated transcription;Nuclear Events (kinase and transcription factor activation);RHO GTPase Effectors;RHO GTPases Activate Formins;Signal Transduction;Signaling by NTRK1 (TRKA);Signaling by NTRKs;Signaling by Nuclear Receptors;Signaling by Receptor Tyrosine Kinase…	actin cytoskeleton organization [GO:0030036];angiogenesis involved in wound healing [GO:0060055];associative learning [GO:0008306];bicellular tight junction assembly [GO:0070830];branching involved in blood vessel morphogenesis [GO:0001569];bronchus cartilage development [GO:0060532];cardiac myofibril assembly [GO:0055003];cardiac vascular smooth muscle cell differentiation [GO:0060947];cell migr…	Predicted intracellular proteins;Transcription factors	Nucleoplasm	ELK1-SAP1a-SRF complex;ELK1-SRF-ELK3 complex;ELK1-SRF-ELK4 complex;Ternary complex (GATA4 SRF MYOCD)
XP_007975747.1;A0A0D9S6E7	XP_007975747.1	CAPZA1	F-actin-capping protein subunit alpha-1;F-actin-capping protein subunit alpha		15	13	67.5	90.209	7.82654e+08	5.31118e+06	5.7967e+06	5.65659e+06	5.588e+06	5.91112e+06	5.7284e+06	5.44462e+06	5.58374e+06	5.12955e+06	0.950435	1.03732	1.01225	0.999972	1.05779	1.0251	0.974315	0.99921	0.917932		0.377979	0.0399005		0.435377	-0.0531		1.00988	-0.0930004	FALSE			0.00796159	0.106278			3D-structure;Acetylation;Actin capping;Actin-binding;Coiled coil;Cytoplasm;Cytoskeleton;Direct protein sequencing;Phosphoprotein;Polymorphism;Reference proteome	Adaptive Immune System;Advanced glycosylation endproduct receptor signaling;Asparagine N-linked glycosylation;Cellular responses to external stimuli;Cellular responses to stress;COPI-independent Golgi-to-ER retrograde traffic;COPI-mediated anterograde transport;Cytokine Signaling in Immune system;ER to Golgi Anterograde Transport;Factors involved in megakaryocyte development and platelet producti…	actin cytoskeleton organization [GO:0030036];antigen processing and presentation of exogenous peptide antigen via MHC class II [GO:0019886];barbed-end actin filament capping [GO:0051016];blood coagulation [GO:0007596];cell junction assembly [GO:0034329];endoplasmic reticulum to Golgi vesicle-mediated transport [GO:0006888];innate immune response [GO:0045087];interleukin-12-mediated signaling path…	Plasma proteins;Predicted intracellular proteins		CAPZalpha-CAPZbeta complex;PI4K2A-WASH complex;RICH1/AMOT polarity complex Flag-Rich1 precipitated;WASH-CAPZalpa/beta complex
XP_007978450.1;A0A0D9S8D8;XP_007978447.1;XP_007978448.1;XP_007978446.1	XP_007978450.1	CAPZB	F-actin-capping protein subunit beta isoform X4;F-actin-capping protein subunit beta;F-actin-capping protein subunit beta isoform X2;F-actin-capping protein subunit beta isoform X3;F-actin-capping protein subunit beta isoform X1		23	23	62.9	72.95	5.61496e+08	6.97809e+06	1.01572e+07	1.05329e+07	1.06792e+07	1.10604e+07	1.04725e+07	9.76711e+06	9.51716e+06	7.0354e+06	0.756618	1.10132	1.14206	1.15792	1.19925	1.13551	1.05903	1.03192	0.762832		0.563749	0.242834		0.0934557	-0.063666		0.932484	-0.3065	FALSE			0.441246	0.0479523			Acetylation;Actin capping;Actin-binding;Alternative splicing;Coiled coil;Cytoplasm;Cytoskeleton;Direct protein sequencing;Phosphoprotein;Reference proteome	Adaptive Immune System;Asparagine N-linked glycosylation;Cellular responses to external stimuli;Cellular responses to stress;COPI-independent Golgi-to-ER retrograde traffic;COPI-mediated anterograde transport;ER to Golgi Anterograde Transport;Factors involved in megakaryocyte development and platelet production;Golgi-to-ER retrograde transport;Hemostasis;HSP90 chaperone cycle for steroid hormone …	actin cytoskeleton organization [GO:0030036];antigen processing and presentation of exogenous peptide antigen via MHC class II [GO:0019886];barbed-end actin filament capping [GO:0051016];blood coagulation [GO:0007596];cell morphogenesis [GO:0000902];cytoskeleton organization [GO:0007010];endoplasmic reticulum to Golgi vesicle-mediated transport [GO:0006888];lamellipodium assembly [GO:0030032];neg…	Plasma proteins;Predicted intracellular proteins	Cytosol;Nucleoplasm;Vesicles	CAPZA3-CAPZB complex;CAPZalpha-CAPZbeta complex;PI4K2A-WASH complex;RICH1/AMOT polarity complex Flag-Rich1 precipitated;WASH-CAPZalpa/beta complex
XP_007980871.1;Q2IBA7;A0A0D9RET3	XP_007980871.1	CAPZA2	F-actin-capping protein subunit alpha-2;F-actin-capping protein subunit alpha		12	12	60.8	60.701	2.78191e+08	2.26409e+06	2.96048e+06	3.27849e+06	3.33187e+06	3.31161e+06	3.25539e+06	3.05682e+06	2.98769e+06	2.13056e+06	0.798803	1.0445	1.1567	1.17553	1.16838	1.14855	1.07849	1.0541	0.751691		0.672022	0.2363		0.0898217	-0.0585003		0.808514	-0.2948	FALSE			0.0192566	0.074612			Acetylation;Actin capping;Actin-binding;Alternative splicing;Direct protein sequencing;Phosphoprotein;Reference proteome	Adaptive Immune System;Advanced glycosylation endproduct receptor signaling;Asparagine N-linked glycosylation;Cellular responses to external stimuli;Cellular responses to stress;COPI-independent Golgi-to-ER retrograde traffic;COPI-mediated anterograde transport;ER to Golgi Anterograde Transport;Factors involved in megakaryocyte development and platelet production;Golgi-to-ER retrograde transport;…	actin cytoskeleton organization [GO:0030036];antigen processing and presentation of exogenous peptide antigen via MHC class II [GO:0019886];barbed-end actin filament capping [GO:0051016];blood coagulation [GO:0007596];endoplasmic reticulum to Golgi vesicle-mediated transport [GO:0006888];innate immune response [GO:0045087];protein-containing complex assembly [GO:0065003]	Plasma proteins;Predicted intracellular proteins	Cytosol;Endoplasmic reticulum
XP_007973655.1;XP_007973652.1;XP_007973651.1;A0A0D9R8S6	XP_007973655.1	LIMK2	LIM domain kinase 2 isoform X4;LIM domain kinase 2 isoform X2;LIM domain kinase 2 isoform X1;LIM domain kinase 2		1	1	4.6	9.8682	531054	9080.15	7848.49	4887.9	6952.42	6223.45	7796.44	4122.77	7359.03	6332.24	1.24861	1.07925	0.672137	0.95603	0.855789	1.07209	0.566924	1.01194	0.870748		0.0179589	-0.0154333		0.318508	-0.286167		0.433365	-0.270734	FALSE			NA	NA			3D-structure;Alternative splicing;ATP-binding;Cytoplasm;Cytoskeleton;Kinase;LIM domain;Metal-binding;Nucleotide-binding;Nucleus;Phosphoprotein;Polymorphism;Reference proteome;Repeat;Serine/threonine-protein kinase;Transferase;Zinc	Axon guidance;Developmental Biology;EPHB-mediated forward signaling;EPH-Ephrin signaling;Nervous system development;RHO GTPase Effectors;RHO GTPases Activate ROCKs;Sema4D in semaphorin signaling;Sema4D induced cell migration and growth-cone collapse;Semaphorin interactions;Signal Transduction;Signaling by Rho GTPases	actin cytoskeleton organization [GO:0030036];astral microtubule organization [GO:0030953];cornea development in camera-type eye [GO:0061303];head development [GO:0060322];phosphorylation [GO:0016310];protein phosphorylation [GO:0006468];spermatogenesis [GO:0007283]	Enzymes;Predicted intracellular proteins	Cytosol;Nucleoplasm
XP_007974188.1;XP_007974187.1;XP_007974190.1;A0A0D9QZZ5;XP_007974189.1	XP_007974188.1	PACSIN2	protein kinase C and casein kinase substrate in neurons protein 2 isoform X2;protein kinase C and casein kinase substrate in neurons protein 2 isoform X1;protein kinase C and casein kinase substrate in neurons protein 2 isoform X4;Protein kinase C and casein kinase substrate in neurons 2;protein kinase C and casein kinase substrate in neurons protein 2 isoform X3		14	13	29	27.386	6.44778e+07	2.75668e+06	2.82868e+06	2.94289e+06	2.73044e+06	2.75057e+06	2.62848e+06	2.73802e+06	2.94085e+06	2.8146e+06	0.969723	0.995052	1.03522	0.960491	0.967574	0.924628	0.963158	1.03451	0.990099		0.995205	-0.0724004		0.0506952	-0.00599988		0.851269	0.0664005	FALSE			0.712343	-0.019769			3D-structure;Acetylation;Alternative splicing;Cell membrane;Cell projection;Coiled coil;Cytoplasm;Cytoplasmic vesicle;Cytoskeleton;Endocytosis;Endosome;LipiDNA-binding;Membrane;Phosphoprotein;Polymorphism;Reference proteome;SH3 domain	Clathrin-mediated endocytosis;Membrane Trafficking;Vesicle-mediated transport	actin cytoskeleton organization [GO:0030036];caveola assembly [GO:0070836];caveolin-mediated endocytosis [GO:0072584];cell projection morphogenesis [GO:0048858];cytoskeleton organization [GO:0007010];membrane organization [GO:0061024];modulation of chemical synaptic transmission [GO:0050804];negative regulation of endocytosis [GO:0045806];plasma membrane tubulation [GO:0097320];protein localizati…	Predicted intracellular proteins	Cytosol;Nuclear speckles;Plasma membrane;Vesicles
XP_007982958.1;XP_007982957.1;XP_007982956.1;A0A0D9RIF8;XP_007982959.1	XP_007982958.1	FLNB	filamin-B isoform X3;filamin-B isoform X2;filamin-B isoform X1;Filamin B;filamin-B isoform X4		83	83	48.1	323.31	9.04865e+07	1.25728e+07	1.16659e+07	1.11512e+07	1.13824e+07	1.14806e+07	1.09794e+07	1.21985e+07	1.27571e+07	1.35717e+07	1.06579	0.98892	0.945288	0.964883	0.973212	0.930724	1.03406	1.08142	1.15047		0.509078	-0.0629997		0.847423	0.122933	TRUE	1.72312	0.185933	TRUE	Cluster 2		0.00337039	0.144161			Actin-binding;Proteomics identification;Reference proteome;Repeat		actin cytoskeleton organization [GO:0030036];cell differentiation [GO:0030154];cellular response to interferon-gamma [GO:0071346];epithelial cell morphogenesis [GO:0003382];keratinocyte development [GO:0003334];skeletal muscle tissue development [GO:0007519]	Disease related genes;Plasma proteins;Potential drug targets;Predicted intracellular proteins;Transporters	Actin filaments;Cytosol;Golgi apparatus;Plasma membrane
XP_007998417.1;XP_007998416.1;A0A0D9S220;XP_007998415.1;XP_007961477.1;XP_007961476.1;XP_007961475.1;XP_007961474.1;A0A0D9R5A4	XP_007998417.1	PALLD	palladin isoform X3;palladin isoform X2;Palladin, cytoskeletal associated protein;palladin isoform X1		20	20	32	49.674	7.54229e+07	2.74144e+06	2.35305e+06	2.32758e+06	2.31503e+06	2.13825e+06	1.88235e+06	2.37764e+06	2.45961e+06	2.66001e+06	1.10809	0.951103	0.940809	0.935736	0.864282	0.760844	0.961043	0.994176	1.07518		0.927361	-0.229433		0.0659231	0.0170339		1.1673	0.246467	FALSE			0.673304	0.0351334			Proteomics identification;Reference proteome		actin cytoskeleton organization [GO:0030036];cell migration [GO:0016477];epithelial cell morphogenesis [GO:0003382];keratinocyte development [GO:0003334]	Disease related genes;Predicted intracellular proteins	Actin filaments;Cytosol;Plasma membrane
XP_008016922.1;A0A0D9RYP7;XP_008016921.1;XP_007973887.1;A0A0D9R596	XP_008016922.1	RAC1	ras-related C3 botulinum toxin substrate 1 isoform X2;Rac family small GTPase 1;ras-related C3 botulinum toxin substrate 1 isoform X1		10	4	55.7	27.399	9.73901e+08	3.20768e+06	4.59872e+06	4.56569e+06	4.67845e+06	4.76254e+06	5.27998e+06	4.17169e+06	4.1097e+06	3.25133e+06	0.777803	1.1151	1.10709	1.13444	1.15483	1.2803	1.01156	0.996525	0.788388		0.677141	0.268234		0.165278	-0.0909659		1.3093	-0.3592	FALSE			0.01702	0.217879			GTP-binding;Nucleotide-binding;Reference proteome		actin cytoskeleton organization [GO:0030036];cell motility [GO:0048870];hepatocyte growth factor receptor signaling pathway [GO:0048012];lamellipodium assembly [GO:0030032];localization within membrane [GO:0051668];negative regulation of interleukin-23 production [GO:0032707];positive regulation of focal adhesion assembly [GO:0051894];positive regulation of lamellipodium assembly [GO:0010592];pos…	Cancer-related genes;Predicted intracellular proteins;RAS pathway related proteins	Cytosol;Nucleoli;Nucleoplasm	APC-IQGAP1-Rac1 complex;ELMO1-DOCK1-RAC1 complex;NCKAP1-WASF3-RAC1 complex;RAC1-RHOA-VANGL2 complex
XP_007967600.1;XP_007967598.1;XP_007967597.1;XP_007967596.1;XP_007967595.1;XP_007967594.1;XP_007967593.1;XP_007967592.1;XP_007967591.1;XP_007967590.1;A0A0D9R8C9	XP_007967600.1	KANK1	KN motif and ankyrin repeat domain-containing protein 1 isoform X3;KN motif and ankyrin repeat domain-containing protein 1 isoform X2;KN motif and ankyrin repeat domain-containing protein 1 isoform X1;KN motif and ankyrin repeat domains 1		5	5	4.7	7.8879	985502	33951.8	33820.3	28548	27220.4	33292.3	34928.1	25670.1	27625.3	26918.3	1.05747	1.05337	0.88916	0.847811	1.03693	1.08788	0.799525	0.860421	0.838402		0.0416515	-0.0168333		1.37793	-0.260033		0.996428	-0.2432	FALSE			NA	NA			ANK repeat;Coiled coil;Proteomics identification;Reference proteome		actin cytoskeleton organization [GO:0030036];cell population proliferation [GO:0008283];glomerular visceral epithelial cell migration [GO:0090521];negative regulation of actin filament polymerization [GO:0030837];negative regulation of cell migration [GO:0030336];negative regulation of insulin receptor signaling pathway [GO:0046627];negative regulation of lamellipodium morphogenesis [GO:2000393];…	Disease related genes;Plasma proteins;Predicted intracellular proteins	Plasma membrane
XP_007997657.1;XP_007997656.1;XP_007997654.1;XP_007997653.1;A0A0D9QVF7;XP_007997659.1;XP_007997658.1	XP_007997657.1	TBCK	TBC domain-containing protein kinase-like protein isoform X2;TBC domain-containing protein kinase-like protein isoform X1;TBC1 domain containing kinase;TBC domain-containing protein kinase-like protein isoform X4;TBC domain-containing protein kinase-like protein isoform X3		9	9	11.7	20.232	6.76613e+06	457274	382473	353561	362821	342561	330617	339111	341257	407715	1.1496	0.961545	0.888859	0.91214	0.861204	0.831176	0.852532	0.857927	1.025		0.777308	-0.196533		0.391535	-0.130067		0.280101	0.0664666	FALSE			NA	NA			Proteomics identification;Reference proteome		actin cytoskeleton organization [GO:0030036];cell population proliferation [GO:0008283];regulation of TOR signaling [GO:0032006]	Disease related genes;Enzymes;Potential drug targets;Predicted intracellular proteins	Nucleoli fibrillar center;Nucleoplasm
XP_007973536.1;XP_007973535.1;A0A0D9RB86;XP_007973534.1	XP_007973536.1	NF2	merlin isoform X2;Neurofibromin 2;merlin isoform X1		8	7	14.6	23.939	9.502e+06	436826	384387	356638	345877	348331	319576	335069	352998	395879	1.1126	0.979038	0.90836	0.880953	0.887203	0.813964	0.853425	0.89909	1.00831		1.05892	-0.212399		0.45963	-0.1183		0.505306	0.094099	FALSE			NA	NA			Coiled coil;Proteomics identification;Reference proteome		actin cytoskeleton organization [GO:0030036];cell-cell junction organization [GO:0045216];ectoderm development [GO:0007398];hippocampus development [GO:0021766];lens fiber cell differentiation [GO:0070306];mesoderm formation [GO:0001707];negative regulation of cell population proliferation [GO:0008285];negative regulation of cell-cell adhesion [GO:0022408];negative regulation of MAPK cascade [GO:…	Cancer-related genes;Disease related genes;Plasma proteins;Predicted intracellular proteins	Cytosol;Nucleoplasm;Plasma membrane	NF2-WWC1 complex
XP_007985981.1;A0A0D9SCU3	XP_007985981.1	CDC42EP2	cdc42 effector protein 2;CDC42 effector protein 2		1	1	15.3	7.0205	1.62781e+06	1960.76	1005.08	2374.65	2049.85	1160.48	1988.41	2707.98	1647.66	2992.63	1.10145	0.564601	1.33395	1.15149	0.651891	1.11698	1.52119	0.925563	1.6811		0.00364315	0.00513363		0.474635	0.5042		0.591912	0.499067	FALSE			0.82103	-0.0179373			Reference proteome		actin cytoskeleton organization [GO:0030036];cellular response to interferon-gamma [GO:0071346];positive regulation of actin filament polymerization [GO:0030838];positive regulation of pseudopodium assembly [GO:0031274];regulation of cell shape [GO:0008360]	Predicted intracellular proteins	Cytosol;Microtubules
A0A0D9S811;XP_007977965.1;XP_007977971.1;XP_007977970.1;XP_007977969.1;XP_007977968.1;XP_007977967.1;XP_007977966.1;XP_007977964.1;XP_007977963.1;XP_007977962.1;XP_007977961.1;XP_007977972.1	A0A0D9S811	PHACTR4	Phosphatase and actin regulator;phosphatase and actin regulator 4 isoform X5;phosphatase and actin regulator 4 isoform X10;phosphatase and actin regulator 4 isoform X9;phosphatase and actin regulator 4 isoform X8;phosphatase and actin regulator 4 isoform X7;phosphatase and actin regulator 4 isoform X6;phosphatase and actin regulator 4 isoform X4;phosphatase and actin regulator 4 isoform X3;phosph…		4	4	7.6	17.372	1.87479e+06	45604.9	48118.4	37135.2	41502.2	49068.2	48614.5	43369.7	39607.9	47786	1.04552	1.10314	0.851345	0.95146	1.12491	1.11451	0.994274	0.908032	1.09552		0.271154	0.0936003		0.00832943	0.00349998		0.335877	-0.0901003	FALSE			0.741906	0.0411911			Actin-binding;Proteomics identification;Reference proteome;Repeat		actin cytoskeleton organization [GO:0030036];closure of optic fissure [GO:0061386];enteric nervous system development [GO:0048484];negative regulation of integrin-mediated signaling pathway [GO:2001045];neural crest cell migration [GO:0001755];neural tube closure [GO:0001843];regulation of cell cycle [GO:0051726];Rho protein signal transduction [GO:0007266]	Predicted intracellular proteins	Cytosol;Intermediate filaments;Plasma membrane
XP_007966154.1;XP_007966153.1;XP_007966152.1;A0A0D9R5Y6;XP_007966155.1	XP_007966154.1	KRAS	GTPase KRas isoform X2;GTPase KRas isoform X1;KRAS proto-oncogene, GTPase;GTPase KRas isoform X3		10	3	66	42.269	2.02985e+08	3.37183e+06	2.8531e+06	2.71816e+06	2.79826e+06	2.68093e+06	2.46183e+06	2.96069e+06	2.94901e+06	3.36809e+06	1.13109	0.957086	0.911819	0.93869	0.899328	0.825832	0.993175	0.989259	1.12984		0.7016	-0.167234		0.19089	0.0564664		1.26236	0.2237	FALSE			0.0967676	0.0774763			GTP-binding;Nucleotide-binding;Reference proteome		actin cytoskeleton organization [GO:0030036];endocrine signaling [GO:0038002];epithelial tube branching involved in lung morphogenesis [GO:0060441];forebrain astrocyte development [GO:0021897];homeostasis of number of cells within a tissue [GO:0048873];negative regulation of cell differentiation [GO:0045596];negative regulation of neuron apoptotic process [GO:0043524];positive regulation of cell …	Cancer-related genes;Disease related genes;Predicted intracellular proteins;RAS pathway related proteins		p38gamma-Hsp90-K-Ras complex
XP_007993200.1;A0A0D9RA59;XP_007993197.1;XP_007993196.1;XP_007993198.1;XP_007993201.1	XP_007993200.1	TRIP10	cdc42-interacting protein 4 isoform X4;Thyroid hormone receptor interactor 10;cdc42-interacting protein 4 isoform X2;cdc42-interacting protein 4 isoform X1;cdc42-interacting protein 4 isoform X3;cdc42-interacting protein 4 isoform X5		18	18	40.6	54.816	4.8696e+07	1.08112e+06	1.4694e+06	1.40136e+06	1.42754e+06	1.53712e+06	1.54481e+06	1.32063e+06	1.32789e+06	1.13731e+06	0.820713	1.11547	1.06382	1.08369	1.16688	1.17271	1.00253	1.00804	0.86337		0.640668	0.202201		0.124056	-0.052866		1.44616	-0.255067	FALSE			0.901723	-0.0100091			Coiled coil;Proteomics identification;Reference proteome;SH3 domain		actin cytoskeleton organization [GO:0030036];endocytosis [GO:0006897]	Plasma proteins;Predicted intracellular proteins	Nucleoplasm;Vesicles
XP_007974071.1;XP_007974070.1;XP_007974069.1;A0A0D9R0Y1;XP_007974068.1;XP_008008608.1;XP_008008607.1;XP_008008606.1;XP_008008603.1;A0A0D9R9R8	XP_007974071.1	MRTFA	MKL/myocardin-like protein 1 isoform X2;Myocardin related transcription factor A;MKL/myocardin-like protein 1 isoform X1		14	12	20.4	140.06	2.40244e+07	980800	970050	958355	976256	920718	874137	1.02579e+06	1.0741e+06	1.05829e+06	1.01141	1.00033	0.988264	1.00672	0.949453	0.901418	1.0578	1.10762	1.09132		0.692871	-0.0715663		2.25083	0.118267	TRUE	1.71683	0.189833	TRUE	Cluster 2		NA	NA			Actin-binding;Coiled coil;Proteomics identification;Reference proteome;Repeat		actin cytoskeleton organization [GO:0030036];forebrain development [GO:0030900];negative regulation of apoptotic signaling pathway [GO:2001234];negative regulation of cysteine-type endopeptidase activity involved in apoptotic process [GO:0043154];neuron migration [GO:0001764];neuron projection development [GO:0031175];positive regulation of transcription via serum response element binding [GO:001…
XP_007981513.1;A0A0D9R437	XP_007981513.1	ARHGEF5	rho guanine nucleotide exchange factor 5;Rho guanine nucleotide exchange factor 5		10	10	9.5	41.32	2.12657e+06	71210.4	61075.2	59532.9	56485.8	55476.9	63106.5	70875.5	68737	71616.3	1.11371	0.955203	0.931082	0.883425	0.867647	0.986971	1.10848	1.07503	1.12006		0.580974	-0.1296		0.802517	0.143434	TRUE	1.96317	0.273034	TRUE	Cluster 2		0.894841	0.00756137			Coiled coil;Guanine-nucleotide releasing factor;Proteomics identification;Reference proteome;SH3 domain		actin cytoskeleton organization [GO:0030036];intracellular signal transduction [GO:0035556];myeloid dendritic cell chemotaxis [GO:0002408];positive regulation of DNA-binding transcription factor activity [GO:0051091];positive regulation of GTPase activity [GO:0043547];positive regulation of JUN kinase activity [GO:0043507];positive regulation of podosome assembly [GO:0071803];positive regulation …	Predicted intracellular proteins	Cytosol;Nucleoplasm;Plasma membrane
XP_008019977.1;XP_008019975.1;XP_008019974.1;XP_008019973.1;XP_008019972.1;A0A0D9RZG6	XP_008019977.1	WASF3	wiskott-Aldrich syndrome protein family member 3 isoform X2;wiskott-Aldrich syndrome protein family member 3 isoform X1;WASP family member 3		2	2	8.8	5.1667	2.36515e+06	20154.3	16636.9	16520.8	14884.3	15688.3	15094.1	14924.6	20881	21459.1	1.13413	0.9362	0.929668	0.837574	0.882818	0.849384	0.839841	1.17502	1.20755		1.05697	-0.217434		0.178396	0.0905666		0.841028	0.308001	FALSE			NA	NA			Proteomics identification;Reference proteome		actin cytoskeleton organization [GO:0030036];lamellipodium assembly [GO:0030032];modification of postsynaptic actin cytoskeleton [GO:0098885];oligodendrocyte development [GO:0014003];positive regulation of myelination [GO:0031643];regulation of cell shape [GO:0008360]	Cancer-related genes;Predicted intracellular proteins		NCKAP1-WASF3 complex;NCKAP1-WASF3-RAC1 complex
A0A0D9S167;XP_008002574.1;XP_008002573.1;XP_008002572.1;XP_008002571.1;XP_008002570.1	A0A0D9S167	GAS2L3	Growth arrest specific 2 like 3;GAS2-like protein 3		1	1	2	3.3584	495182	19061.8	19182.5	17013.6	17045.5	16055.7	13989.9	16462.5	13549	16815.5	1.03488	1.04143	0.923683	0.925413	0.871679	0.759525	0.893766	0.735588	0.912926		1.08218	-0.233433		1.00128	-0.243333		0.0254701	-0.00990041	FALSE			NA	NA			Actin-binding;Cytoplasm;Cytoskeleton;Microtubule;Phosphoprotein;Polymorphism;Reference proteome		actin cytoskeleton organization [GO:0030036];microtubule cytoskeleton organization [GO:0000226]	Predicted intracellular proteins
XP_008008171.1;A0A0D9RKH2;A0A0D9S607	XP_008008171.1	PFN1	profilin-1;Profilin		19	14	96.4	103.8	1.49001e+10	2.6753e+07	2.81162e+07	2.37694e+07	2.36281e+07	2.61626e+07	2.93794e+07	2.4958e+07	2.50464e+07	2.86037e+07	1.02061	1.07261	0.906782	0.901392	0.99808	1.1208	0.952128	0.9555	1.09121		0.0217062	0.00753339		0.000111353	3.30607e-05		0.0224592	-0.00750033	FALSE			0.0163572	0.129793			3D-structure;Acetylation;Actin-binding;Amyotrophic lateral sclerosis;Cytoplasm;Cytoskeleton;Direct protein sequencing;Disease mutation;Isopeptide bond;Neurodegeneration;Phosphoprotein;Reference proteome;Ubl conjugation	Axon guidance;Beta-catenin independent WNT signaling;Developmental Biology;Hemostasis;Nervous system development;PCP/CE pathway;Platelet activation signaling and aggregation;Platelet degranulation;Response to elevated platelet cytosolic Ca2+;RHO GTPase Effectors;RHO GTPases Activate Formins;Signal Transduction;Signaling by Rho GTPases;Signaling by ROBO receptors;Signaling by WNT	actin cytoskeleton organization [GO:0030036];modification of postsynaptic actin cytoskeleton [GO:0098885];negative regulation of actin filament bundle assembly [GO:0032232];negative regulation of actin filament polymerization [GO:0030837];negative regulation of stress fiber assembly [GO:0051497];neural tube closure [GO:0001843];positive regulation of actin filament bundle assembly [GO:0032233];po…	Disease related genes;Plasma proteins;Predicted intracellular proteins	Cytosol	Profilin 1 complex;RIAM-profilin complex;RIAM-Rap1-GTP-profilin complex
XP_007982690.1;A0A0D9RLT4;XP_007982691.1	XP_007982690.1	NISCH	nischarin isoform X1;Nischarin		5	5	6.6	18.418	1.36901e+06	80110.3	113215	112394	108092	123265	96859.1	110954	99368.4	101204	0.786118	1.11097	1.10291	1.0607	1.20959	0.950474	1.08878	0.975098	0.993105		0.230571	0.113434		0.0900436	0.0434666		0.247312	-0.0699673	FALSE			NA	NA			Proteomics identification;Reference proteome		actin cytoskeleton organization [GO:0030036];negative regulation of cell migration [GO:0030336];Rac protein signal transduction [GO:0016601]	FDA approved drug targets;Predicted intracellular proteins
XP_007986181.1;A0A0D9RBI6;XP_007986180.1;XP_007986179.1;XP_007986178.1	XP_007986181.1	INF2	inverted formin-2 isoform X4;Inverted formin, FH2 and WH2 domain containing;inverted formin-2 isoform X3;inverted formin-2 isoform X2;inverted formin-2 isoform X1		30	30	31.2	184.36	3.89576e+07	1.12524e+06	1.27353e+06	1.24378e+06	1.27609e+06	1.18028e+06	1.15535e+06	1.20258e+06	1.24369e+06	1.13826e+06	0.926746	1.04888	1.02438	1.05099	0.972079	0.951546	0.990443	1.02431	0.937471		0.056962	-0.0115331		0.121666	-0.0220661		0.0639037	-0.010533	FALSE			0.590783	0.0110509			Coiled coil;Proteomics identification;Reference proteome		actin cytoskeleton organization [GO:0030036];regulation of mitochondrial fission [GO:0090140]	Disease related genes;Predicted intracellular proteins	Endoplasmic reticulum;Nuclear bodies
XP_008013006.1;XP_008013005.1;XP_008013004.1;XP_008013003.1;A0A0D9RIW9;XP_008013002.1;XP_008013001.1;XP_008013000.1;XP_008012999.1;XP_008012997.1;XP_008012996.1;XP_008012995.1;XP_008012994.1	XP_008013006.1	ARHGAP26	rho GTPase-activating protein 26 isoform X12;rho GTPase-activating protein 26 isoform X11;rho GTPase-activating protein 26 isoform X10;rho GTPase-activating protein 26 isoform X9;Rho GTPase activating protein 26;rho GTPase-activating protein 26 isoform X8;rho GTPase-activating protein 26 isoform X7;rho GTPase-activating protein 26 isoform X6;rho GTPase-activating protein 26 isoform X5;rho GTPase-…		2	2	2.5	3.4814	871536	44109.4	34766.3	29155.9	32069.2	34126.4	30989.7	35795.7	39640.8	50182.6	1.2249	0.965447	0.809649	0.89055	0.947678	0.860573	0.994035	1.10081	1.39355		0.304244	-0.1329		0.423807	0.2238		1.11858	0.3567	FALSE			0.378002	-0.189601			Coiled coil;GTPase activation;Proteomics identification;Reference proteome;SH3 domain		actin cytoskeleton organization [GO:0030036];regulation of small GTPase mediated signal transduction [GO:0051056];signal transduction [GO:0007165]	Cancer-related genes;Disease related genes;Predicted intracellular proteins;Predicted membrane proteins	Cytosol
XP_008012549.1;A0A0D9RMZ2;XP_008012548.1;XP_008012550.1	XP_008012549.1	PDLIM4	PDZ and LIM domain protein 4 isoform X2;PDZ and LIM domain 4;PDZ and LIM domain protein 4 isoform X1;PDZ and LIM domain protein 4 isoform X3		10	10	36.7	42.051	1.2667e+08	2.24939e+06	2.64438e+06	2.52543e+06	2.30702e+06	2.15059e+06	2.33663e+06	2.91568e+06	2.92621e+06	3.06106e+06	0.909553	1.06927	1.02117	0.932858	0.869603	0.944832	1.17897	1.18323	1.23776		0.723822	-0.1246		1.65935	0.265967	TRUE	3.06859	0.390567	TRUE	Cluster 1		NA	NA			LIM domain;Metal-binding;Proteomics identification;Reference proteome;Zinc		actin cytoskeleton reorganization [GO:0031532]	Predicted intracellular proteins	Actin filaments;Cytosol
XP_008005904.1;A0A0D9RJV9	XP_008005904.1	EZR	ezrin;Ezrin		37	35	63.1	150.54	3.41089e+09	4.49339e+07	3.88335e+07	4.07247e+07	4.01306e+07	3.84479e+07	3.69405e+07	4.18667e+07	4.22925e+07	4.44907e+07	1.08281	0.935807	0.98138	0.967064	0.926513	0.890189	1.0089	1.01916	1.07213		0.679472	-0.106067		0.297202	0.0495663		1.62183	0.155633	FALSE			0.0435452	0.121258			Proteomics identification;Reference proteome		actin cytoskeleton reorganization [GO:0031532];actin filament bundle assembly [GO:0051017];astral microtubule organization [GO:0030953];cellular protein-containing complex localization [GO:0034629];cellular response to cAMP [GO:0071320];cortical microtubule organization [GO:0043622];establishment of centrosome localization [GO:0051660];establishment of endothelial barrier [GO:0061028];establishme…	Cancer-related genes;Plasma proteins;Predicted intracellular proteins	Plasma membrane	C-CFTR-NHERF-ezrin complex;CLIC5A-EZR-PODXL complex;NHERF1-NPT2A-EZR complex;PDZK1-NHERF1-EZR complex;SCHIP1-EZR-NHERF2 complex
XP_008017073.1;XP_008017072.1;XP_008017071.1;A0A0D9RY99;XP_008017074.1	XP_008017073.1	MICALL2	MICAL-like protein 2 isoform X3;MICAL-like protein 2 isoform X2;MICAL-like protein 2 isoform X1;MICAL like 2;MICAL-like protein 2 isoform X4		6	6	10.3	21.589	4.39034e+06	168011	147239	150114	152971	129698	123984	149678	162649	170877	1.0831	0.949185	0.967719	0.986138	0.836108	0.799273	0.964906	1.04852	1.10157		0.838556	-0.198067		0.268144	0.0545998		1.10325	0.252666	FALSE			0.181455	-0.277571			Coiled coil;LIM domain;Metal-binding;Reference proteome;Zinc		actin cytoskeleton reorganization [GO:0031532];actin filament polymerization [GO:0030041];bicellular tight junction assembly [GO:0070830];endocytic recycling [GO:0032456];neuron projection development [GO:0031175];substrate adhesion-dependent cell spreading [GO:0034446]	Predicted intracellular proteins
XP_007973837.1;A0A0D9R6E6;D9MWX4;REV__XP_007989018.1;REV__XP_007989017.1;REV__XP_007989016.1;REV__XP_007989015.1;REV__A0A0D9RU84;REV__XP_007989014.1;REV__XP_007989013.1;REV__XP_007989012.1;A0A0D9RHG0;XP_007984101.1;A0A0D9R1Y3;XP_008019811.1	XP_007973837.1	MYH9	myosin-9;Myosin heavy chain 9		197	164	70.6	323.31	3.2808e+09	1.88175e+08	1.84994e+08	1.86461e+08	1.82232e+08	1.81853e+08	1.79686e+08	1.71045e+08	1.71116e+08	1.73818e+08	1.00875	0.991693	0.99956	0.976888	0.974859	0.963239	0.916918	0.9173	0.931782		1.91789	-0.0414664		3.44635	-0.117167		2.80113	-0.0757001	FALSE			0.00365199	0.159851			3D-structure;Acetylation;Actin-binding;Alport syndrome;Alternative splicing;ATP-binding;Calmodulin-binding;Cataract;Cell adhesion;Cell shape;Coiled coil;Cytoplasm;Cytoskeleton;Deafness;Direct protein sequencing;Disease mutation;Methylation;Motor protein;Myosin;Non-syndromic deafness;Nucleotide-binding;Phosphoprotein;Polymorphism;Reference proteome;Ubl conjugation	Anti-inflammatory response favouring Leishmania parasite infection;Axon guidance;CD163 mediating an anti-inflammatory response;Developmental Biology;Disease;EPHA-mediated growth cone collapse;EPH-Ephrin signaling;Fcgamma receptor (FCGR) dependent phagocytosis;FCGR3A-mediated phagocytosis;Immune System;Infectious disease;Innate Immune System;Leishmania infection;Leishmania parasite growth and surv…	actin cytoskeleton reorganization [GO:0031532];actin filament-based movement [GO:0030048];actomyosin structure organization [GO:0031032];angiogenesis [GO:0001525];blood vessel endothelial cell migration [GO:0043534];cell-cell adhesion [GO:0098609];cytokinetic process [GO:0032506];establishment of meiotic spindle localization [GO:0051295];establishment of T cell polarity [GO:0001768];in utero embr…	Cancer-related genes;Disease related genes;Plasma proteins;Predicted intracellular proteins	Actin filaments;Cytosol;Plasma membrane	Emerin complex 1;WIP-WASp-actin-myosin-IIa complex
A0A0D9QXB3;XP_008004725.1	A0A0D9QXB3	PARVA	Parvin alpha;LOW QUALITY PROTEIN: alpha-parvin		4	3	10.2	8.37	1.16326e+08	572256	582703	590632	564964	578076	578798	541574	521064	538356	0.983488	1.00144	1.01507	0.970957	0.993491	0.994732	0.930759	0.895509	0.925227		0.494286	-0.0197334		2.33858	-0.124833		2.14919	-0.105099	FALSE			0.072527	-0.0517136			Coiled coil;Proteomics identification;Reference proteome		actin cytoskeleton reorganization [GO:0031532];actin-mediated cell contraction [GO:0070252];cell adhesion [GO:0007155];cilium assembly [GO:0060271];establishment or maintenance of cell polarity [GO:0007163];heterotypic cell-cell adhesion [GO:0034113];outflow tract septum morphogenesis [GO:0003148];smooth muscle cell chemotaxis [GO:0071670];sprouting angiogenesis [GO:0002040];substrate adhesion-de…	Predicted intracellular proteins;Predicted membrane proteins	Actin filaments;Cytosol;Focal adhesion sites	ILK-LIMS1-PARVA complex;ILK-LIMS2-PARVA complex
A0A0D9S5U5;XP_007975441.1;XP_007975442.1;XP_007975440.1;XP_007975439.1;XP_007975438.1;XP_007975437.1;XP_007975436.1;XP_007975435.1;XP_007975434.1;XP_007975433.1;XP_007975432.1;XP_007975431.1;XP_007975430.1;XP_007975429.1;XP_007975428.1;XP_007975427.1;XP_007975426.1;XP_007975425.1;XP_007975424.1;XP_007975423.1;XP_007975422.1;XP_007975420.1;XP_007975443.1;XP_007975419.1;XP_007975418.1	A0A0D9S5U5	PIP5K1A	Phosphatidylinositol-4-phosphate 5-kinase type 1 alpha;phosphatidylinositol 4-phosphate 5-kinase type-1 alpha isoform X17;phosphatidylinositol 4-phosphate 5-kinase type-1 alpha isoform X16;phosphatidylinositol 4-phosphate 5-kinase type-1 alpha isoform X15;phosphatidylinositol 4-phosphate 5-kinase type-1 alpha isoform X14;phosphatidylinositol 4-phosphate 5-kinase type-1 alpha isoform X13;phosphati…		4	4	10.8	19.448	8.94903e+06	131172	200758	177911	203138	195404	235081	151694	156662	125350	0.771839	1.1813	1.04686	1.1953	1.14979	1.38326	0.892592	0.92183	0.737581		0.762501	0.331333		0.449612	-0.217767	TRUE	1.88184	-0.5491	TRUE	Cluster 5		0.197201	-0.149399			Alternative splicing;ATP-binding;Cell membrane;Cell projection;Cytoplasm;Isopeptide bond;Kinase;Membrane;Nucleotide-binding;Nucleus;Phosphoprotein;Reference proteome;Transferase;Ubl conjugation	Intracellular signaling by second messengers;Metabolism;Metabolism of lipids;Negative regulation of the PI3K/AKT network;Phospholipid metabolism;PI Metabolism;PI5P PP2A and IER3 Regulate PI3K/AKT Signaling;PIP3 activates AKT signaling;Signal Transduction;Synthesis of PIPs at the plasma membrane	actin cytoskeleton reorganization [GO:0031532];activation of GTPase activity [GO:0090630];cell chemotaxis [GO:0060326];cell migration [GO:0016477];fibroblast migration [GO:0010761];focal adhesion assembly [GO:0048041];glycerophospholipid metabolic process [GO:0006650];keratinocyte differentiation [GO:0030216];phagocytosis [GO:0006909];phosphatidylinositol biosynthetic process [GO:0006661];phospho…	Cancer-related genes;Enzymes;Predicted intracellular proteins	Cytosol;Nucleoplasm;Plasma membrane
XP_007993756.1;A0A0D9R1H1	XP_007993756.1	SYDE1	rho GTPase-activating protein SYDE1;Synapse defective Rho GTPase homolog 1		3	3	6.3	5.396	1.87388e+06	53088.1	54267.5	54489.9	54113.5	52688.5	52429.8	47686.7	50259.2	50538.7	0.984052	1.00591	1.01004	1.00306	0.976645	0.97185	0.883931	0.931615	0.936795		0.570096	-0.0235338		1.8909	-0.1247		1.54293	-0.101166	FALSE			NA	NA			Alternative splicing;GTPase activation;Lipoprotein;Palmitate;Phosphoprotein;Polymorphism;Reference proteome	Rho GTPase cycle;Signal Transduction;Signaling by Rho GTPases	actin cytoskeleton reorganization [GO:0031532];activation of GTPase activity [GO:0090630];cell migration [GO:0016477];positive regulation of trophoblast cell migration [GO:1901165];regulation of cytoskeleton organization [GO:0051493];regulation of small GTPase mediated signal transduction [GO:0051056];signal transduction [GO:0007165]	Predicted intracellular proteins	Cytosol;Golgi apparatus;Nucleoplasm
XP_007970295.1;XP_007970294.1;A0A0D9RJZ0;XP_007970297.1;XP_007970296.1;XP_007982865.1;A0A0D9RK84;XP_007982864.1;XP_007982863.1;XP_007982862.1;XP_007982861.1;XP_007982860.1;XP_007982857.1;XP_007982856.1;XP_007982855.1;XP_007982854.1;XP_007982853.1;XP_007982852.1;XP_007982851.1	XP_007970295.1	TNIK	TRAF2 and NCK-interacting protein kinase isoform X2;TRAF2 and NCK-interacting protein kinase isoform X1;TRAF2 and NCK interacting kinase;TRAF2 and NCK-interacting protein kinase isoform X4;TRAF2 and NCK-interacting protein kinase isoform X3		2	2	4.9	5.3446	1.85125e+07	631446	1.19344e+06	999260	921548	1.37662e+06	2.2289e+06	854191	852004	644714	0.670764	1.26776	1.06148	0.97893	1.46234	2.36768	0.907379	0.905055	0.684858		0.62375	0.636267		0.303522	-0.2275		1.03431	-0.863766	FALSE			NA	NA			Coiled coil;Proteomics identification;Reference proteome		actin cytoskeleton reorganization [GO:0031532];activation of JNKK activity [GO:0007256];microvillus assembly [GO:0030033];protein autophosphorylation [GO:0046777];protein localization to plasma membrane [GO:0072659];regulation of dendrite morphogenesis [GO:0048814]	Disease related genes;Enzymes;Potential drug targets;Predicted intracellular proteins	Cytosol;Nucleoplasm
XP_008012429.1;A0A0D9RRG7	XP_008012429.1	PTPN1	tyrosine-protein phosphatase non-receptor type 1;Tyrosine-protein phosphatase non-receptor type		14	14	34.7	40.065	5.89873e+07	1.67834e+06	1.904e+06	1.63765e+06	1.70578e+06	1.78786e+06	1.86844e+06	1.65065e+06	1.7217e+06	1.70035e+06	0.964563	1.09425	0.941183	0.980335	1.02751	1.07382	0.94865	0.989483	0.977215		0.204506	0.0409336		0.213466	-0.0383333		0.878767	-0.0792669	FALSE			0.392756	0.028128			Hydrolase;Membrane;Protein phosphatase;Proteomics identification;Receptor;Reference proteome;Transmembrane;Transmembrane helix		actin cytoskeleton reorganization [GO:0031532];activation of JUN kinase activity [GO:0007257];insulin receptor signaling pathway [GO:0008286];IRE1-mediated unfolded protein response [GO:0036498];negative regulation of endoplasmic reticulum stress-induced intrinsic apoptotic signaling pathway [GO:1902236];negative regulation of ERK1 and ERK2 cascade [GO:0070373];negative regulation of MAP kinase a…	Enzymes;Predicted membrane proteins	Endoplasmic reticulum
XP_007975095.1;XP_007975094.1;XP_007975093.1;XP_007975097.1;A0A0D9S5C2;XP_007975092.1;XP_007975096.1	XP_007975095.1	SHC1	SHC-transforming protein 1 isoform X4;SHC-transforming protein 1 isoform X3;SHC-transforming protein 1 isoform X2;SHC-transforming protein 1 isoform X6;SHC adaptor protein 1;SHC-transforming protein 1 isoform X1;SHC-transforming protein 1 isoform X5		14	13	32	72.916	3.57391e+07	849468	881744	775195	784710	784112	748167	802588	813059	827271	1.01676	1.05539	0.927856	0.939245	0.938529	0.895505	0.960644	0.973176	0.990187		0.870123	-0.111633		0.244392	-0.0350329		1.37361	0.0765998	FALSE			0.283753	0.101267			Proteomics identification;Reference proteome;SH2 domain		actin cytoskeleton reorganization [GO:0031532];activation of MAPK activity [GO:0000187];angiogenesis [GO:0001525];cell-cell adhesion [GO:0098609];cellular response to growth factor stimulus [GO:0071363];defense response to bacterium [GO:0042742];epidermal growth factor receptor signaling pathway [GO:0007173];heart development [GO:0007507];intracellular signal transduction [GO:0035556];MAPK cascad…	Predicted intracellular proteins;RAS pathway related proteins	Cytosol	ERBB2-MEMO-SHC complex;ITGA6-ITGB4-SHC1-GRB2 complex;Shc-ERalpha-IGF-1R complex;SHC-GRB2 complex;SLP-76-Cbl-Grb2-Shc complex Fc receptor gamma-R1 stimulated
XP_008018437.1;XP_008018436.1;A0A0D9QV01;XP_008018435.1;XP_008018434.1;XP_008018433.1;XP_008018432.1;XP_008018431.1;XP_008018429.1;XP_008018428.1	XP_008018437.1	PAK1	serine/threonine-protein kinase PAK 1 isoform X4;Non-specific serine/threonine protein kinase;serine/threonine-protein kinase PAK 1 isoform X3;serine/threonine-protein kinase PAK 1 isoform X2;serine/threonine-protein kinase PAK 1 isoform X1		1	1	14.5	2.5704	600290	32269.9	32069.2	29826.4	29977.7	31422.3	31114.5	25702.1	35840.4	31433.2	1.02808	1.02169	0.950233	0.955053	1.00108	0.991272	0.81884	1.14183	1.00142		0.233261	-0.0248998		0.0748777	-0.0307331		0.0136817	-0.00583331	FALSE			0.00139981	-0.152389			3D-structure;Acetylation;Allosteric enzyme;Alternative splicing;Apoptosis;ATP-binding;Cell junction;Cell membrane;Cell projection;Chromosome;Cytoplasm;Disease mutation;Epilepsy;Exocytosis;Kinase;Membrane;Mental retardation;Nucleotide-binding;Nucleus;Phosphoprotein;Polymorphism;Reference proteome;Serine/threonine-protein kinase;Transferase	Activation of RAC1;Adaptive Immune System;Axon guidance;CD209 (DC-SIGN) signaling;CD28 co-stimulation;CD28 dependent Vav1 pathway;Costimulation by the CD28 family;C-type lectin receptors (CLRs);Developmental Biology;DSCAM interactions;EPHB-mediated forward signaling;EPH-Ephrin signaling;Ephrin signaling;Fc epsilon receptor (FCERI) signaling;FCERI mediated MAPK activation;Fcgamma receptor (FCGR) d…	actin cytoskeleton reorganization [GO:0031532];activation of protein kinase activity [GO:0032147];apoptotic process [GO:0006915];branching morphogenesis of an epithelial tube [GO:0048754];cell migration [GO:0016477];cellular response to DNA damage stimulus [GO:0006974];cellular response to insulin stimulus [GO:0032869];cerebellum development [GO:0021549];chromatin remodeling [GO:0006338];ephrin r…	Enzymes;Plasma proteins;Predicted intracellular proteins;RAS pathway related proteins	Cytosol;Plasma membrane	ARHGEF7-GIT2-PAK1 complex;GIT1-ARHGEF7-PAK1-PXN complex;SCRIB-GIT1-ARHGEF7-PAK1 complex
XP_007967694.1;A0A0D9R740	XP_007967694.1	ANXA1	annexin A1;Annexin		31	31	72.3	173.32	5.18321e+09	3.59627e+07	3.40748e+07	3.55932e+07	3.51568e+07	3.67439e+07	3.49939e+07	3.30009e+07	3.30558e+07	3.33758e+07	1.02137	0.967751	1.01088	0.998482	1.04356	0.993855	0.937251	0.938812	0.947901		0.202685	0.0172005		1.62871	-0.086867		1.97375	-0.104067	FALSE			0.403642	0.0404428			Annexin;Calcium;Calcium/phospholipiDNA-binding;Proteomics identification;Reference proteome;Repeat		actin cytoskeleton reorganization [GO:0031532];alpha-beta T cell differentiation [GO:0046632];arachidonic acid secretion [GO:0050482];cellular response to glucocorticoid stimulus [GO:0071385];cellular response to vascular endothelial growth factor stimulus [GO:0035924];G protein-coupled receptor signaling pathway, coupled to cyclic nucleotide second messenger [GO:0007187];granulocyte chemotaxis […	Cancer-related genes;FDA approved drug targets;Plasma proteins;Predicted intracellular proteins;Predicted secreted proteins;Transporters	Cytosol;Nucleoplasm;Plasma membrane
XP_007982413.1;A0A0D9RRD7	XP_007982413.1	RHOA	transforming protein RhoA;Ras homolog family member A		3	3	44	5.2921	4.48086e+08	3.34877e+06	3.11198e+06	2.95372e+06	2.86738e+06	3.07233e+06	3.13601e+06	2.74924e+06	2.7584e+06	2.88812e+06	1.06711	0.991658	0.941227	0.913714	0.979023	0.999317	0.876068	0.878988	0.920325		0.326528	-0.0520007		1.33592	-0.163667		1.15878	-0.111666	FALSE		TRUE	0.00339164	0.515929	SARS-CoV2 nsp7		GTP-binding;Nucleotide-binding;Proteomics identification;Reference proteome		actin cytoskeleton reorganization [GO:0031532];alpha-beta T cell lineage commitment [GO:0002363];androgen receptor signaling pathway [GO:0030521];angiotensin-mediated vasoconstriction involved in regulation of systemic arterial blood pressure [GO:0001998];apical junction assembly [GO:0043297];apolipoprotein A-I-mediated signaling pathway [GO:0038027];beta selection [GO:0043366];cell morphogenesis…	Cancer-related genes;Predicted intracellular proteins;RAS pathway related proteins	Cytosol;Plasma membrane	GQ-GEFT-RHOA complex;MRIP-MBS-RHOA complex;MRIP-RHOA complex;RAC1-RHOA-VANGL2 complex;RHOA-IP3R-TRPC1 complex
XP_008000950.1;XP_008000948.1;XP_008000946.1;A0A0D9RG63;XP_008000949.1;XP_008000947.1;XP_008000945.1;XP_008000951.1;XP_008000952.1	XP_008000950.1	NRP1	neuropilin-1 isoform X6;neuropilin-1 isoform X4;neuropilin-1 isoform X2;Neuropilin;neuropilin-1 isoform X5;neuropilin-1 isoform X3;neuropilin-1 isoform X1;neuropilin-1 isoform X7;neuropilin-1 isoform X8		10	10	13.5	50.624	1.20314e+07	658078	610952	576076	592683	604465	563088	579440	602291	613073	1.06998	0.993361	0.936655	0.963656	0.982814	0.915537	0.942124	0.979277	0.996809		0.451445	-0.066433		0.249587	-0.038133		0.295504	0.0283	FALSE			NA	NA			Calcium;Developmental protein;Differentiation;Disulfide bond;Membrane;Metal-binding;Neurogenesis;Proteomics identification;Receptor;Reference proteome;Signal;Transmembrane;Transmembrane helix		actin cytoskeleton reorganization [GO:0031532];angiogenesis [GO:0001525];angiogenesis involved in coronary vascular morphogenesis [GO:0060978];axon extension involved in axon guidance [GO:0048846];axon guidance [GO:0007411];axonal fasciculation [GO:0007413];axonogenesis involved in innervation [GO:0060385];basal dendrite arborization [GO:0150020];branching involved in blood vessel morphogenesis […	Cancer-related genes;CD markers;Plasma proteins;Predicted intracellular proteins;Predicted membrane proteins;Predicted secreted proteins		FARP2-NRP1-PlexinA1 complex;FARP2-NRP1-PlexinA2 complex;FARP2-NRP1-PlexinA3 complex;FARP2-NRP1-PlexinA4 complex;ITGB1-NRP1 complex;Nrp1-PlexinD1 complex;NRP1-VEGFC complex heparin dependent;NRP1-VEGFD complex heparin dependent;PlexinA1-NRP1 complex;PlexinA1-NRP1-SEMA3A complex;PlexinA3-Nrp1 complex;PlexinB1-Nrp1 complex;SEMA3C-PlexinD1-Nrp1 complex;SEMA6D-PlexinA1-NRP1 complex
XP_007998073.1;XP_007998072.1;XP_007998071.1;XP_007998070.1;XP_007998069.1;XP_007998068.1;XP_007998067.1;XP_007998066.1;A0A0D9S160;XP_007998074.1	XP_007998073.1	GAB1	GRB2-associated-binding protein 1 isoform X8;GRB2-associated-binding protein 1 isoform X7;GRB2-associated-binding protein 1 isoform X6;GRB2-associated-binding protein 1 isoform X5;GRB2-associated-binding protein 1 isoform X4;GRB2-associated-binding protein 1 isoform X3;GRB2-associated-binding protein 1 isoform X2;GRB2-associated-binding protein 1 isoform X1;GRB2 associated binding protein 1;GRB2-…		5	5	8.5	25.31	3.56161e+06	100491	81251.1	89110	77220.7	88746.3	79067.7	86601.2	100839	100742	1.11305	0.899951	0.986998	0.85531	0.98297	0.875767	0.95921	1.11691	1.11583		0.583934	-0.141733		0.326807	0.0913334		1.14467	0.233067	FALSE			0.218896	0.0715556			3D-structure;Acetylation;Alternative splicing;Deafness;Disease mutation;Non-syndromic deafness;Phosphoprotein;Polymorphism;Reference proteome	Activated NTRK2 signals through PI3K;Axon guidance;Constitutive Signaling by Aberrant PI3K in Cancer;Constitutive Signaling by EGFRvIII;Constitutive Signaling by Ligand-Responsive EGFR Cancer Variants;Cytokine Signaling in Immune system;Developmental Biology;Disease;Diseases of signal transduction by growth factor receptors and second messengers;Downstream signaling of activated FGFR1;Downstream …	actin cytoskeleton reorganization [GO:0031532];angiogenesis [GO:0001525];axon guidance [GO:0007411];endothelial cell chemotaxis to vascular endothelial growth factor [GO:0090668];epidermal growth factor receptor signaling pathway [GO:0007173];ERBB2 signaling pathway [GO:0038128];insulin receptor signaling pathway [GO:0008286];positive regulation of angiogenesis [GO:0045766];positive regulation of…	Predicted intracellular proteins;RAS pathway related proteins	Cytosol;Nucleoli fibrillar center;Plasma membrane	SHC3-GAB1 complex
XP_007971826.1;A0A0D9R5E7;XP_007971824.1;XP_007971823.1;XP_007971822.1	XP_007971826.1	DTNBP1	dysbindin isoform X4;Dystrobrevin binding protein 1;dysbindin isoform X3;dysbindin isoform X2;dysbindin isoform X1		1	1	3.7	5.6608	3.63267e+06	7978.49	10020.7	10677.6	12963.8	8522.73	10939.1	11335	7314.28	8568.93	0.834663	1.04831	1.11703	1.3562	0.891598	1.14438	1.1858	0.765177	0.896431		0.31485	0.1672		0.146227	-0.0883331		0.428313	-0.255533	FALSE			0.699584	0.0279593			Coiled coil;Proteomics identification;Reference proteome		actin cytoskeleton reorganization [GO:0031532];anterograde synaptic vesicle transport [GO:0048490];blood coagulation [GO:0007596];dendrite morphogenesis [GO:0048813];negative regulation of protein binding [GO:0032091];negative regulation of protein serine/threonine kinase activity [GO:0071901];platelet dense granule organization [GO:0060155];positive regulation of gene expression [GO:0010628];pos…	Disease related genes;Predicted intracellular proteins	Microtubules;Midbody	AP3-BLOC1 complex;BLOC-1 (biogenesis of lysosome-related organelles complex 1);BLOC1-BLOC2 complex;DTNBP1(1A)-HDAC3 complex;DTNBP1-TRIM32 complex;Dysbindin 1-A-D-PK-complex;dysbindin-Snapin-BLOS2 complex
XP_007964992.1;A0A0D9R932	XP_007964992.1	CXADR	coxsackievirus and adenovirus receptor;CXADR Ig-like cell adhesion molecule		12	12	30.7	29.141	9.3827e+07	2.76165e+06	2.44567e+06	2.44788e+06	2.28664e+06	2.3123e+06	2.20386e+06	2.36777e+06	2.49136e+06	2.6243e+06	1.08226	0.958436	0.9593	0.896114	0.90617	0.863671	0.927908	0.976339	1.02844		1.27547	-0.168234		0.164792	-0.0316334		1.33999	0.1366	FALSE			0.0453524	0.229604			Immunoglobulin domain;Membrane;Reference proteome;Signal;Transmembrane;Transmembrane helix		actin cytoskeleton reorganization [GO:0031532];AV node cell-bundle of His cell adhesion involved in cell communication [GO:0086072];cardiac muscle fiber development [GO:0048739];cell-cell junction organization [GO:0045216];epithelial structure maintenance [GO:0010669];gamma-delta T cell activation [GO:0046629];germ cell migration [GO:0008354];heterophilic cell-cell adhesion via plasma membrane ce…	Predicted intracellular proteins;Predicted membrane proteins	Cell Junctions;Plasma membrane
XP_007970695.1;XP_007970694.1;A0A0D9RGS3;XP_007970696.1	XP_007970695.1	PTK7	inactive tyrosine-protein kinase 7 isoform X2;inactive tyrosine-protein kinase 7 isoform X1;Protein tyrosine kinase 7 (inactive);inactive tyrosine-protein kinase 7 isoform X3		33	33	35.3	165.87	1.02489e+08	4.46801e+06	4.41934e+06	4.43499e+06	4.36061e+06	4.38912e+06	4.22143e+06	3.93464e+06	4.12111e+06	3.92375e+06	1.00613	0.995172	0.998697	0.981948	0.988367	0.950605	0.886024	0.928014	0.883571		1.01016	-0.0387325		2.55323	-0.153633		1.7887	-0.114901	FALSE		TRUE	0.00144861	-0.402263			Disulfide bond;Immunoglobulin domain;Membrane;Proteomics identification;Receptor;Reference proteome;Repeat;Signal;Transmembrane;Transmembrane helix		actin cytoskeleton reorganization [GO:0031532];axis elongation [GO:0003401];cell migration [GO:0016477];cellular response to retinoic acid [GO:0071300];cochlea morphogenesis [GO:0090103];convergent extension [GO:0060026];coronary vasculature development [GO:0060976];establishment of epithelial cell apical/basal polarity [GO:0045198];establishment of planar polarity [GO:0001736];lung-associated me…	Enzymes;Plasma proteins;Predicted intracellular proteins;Predicted membrane proteins;Predicted secreted proteins
XP_008007328.1;XP_008007327.1;XP_008007326.1;XP_008007325.1;XP_008007324.1;XP_008007322.1;XP_008007321.1;A0A0D9RDL5;XP_008007320.1;XP_008007319.1;XP_008007323.1;REV__XP_007980346.1;REV__A0A0D9SCP3	XP_008007328.1	ATP2C1	calcium-transporting ATPase type 2C member 1 isoform X9;calcium-transporting ATPase type 2C member 1 isoform X8;calcium-transporting ATPase type 2C member 1 isoform X7;calcium-transporting ATPase type 2C member 1 isoform X6;calcium-transporting ATPase type 2C member 1 isoform X5;calcium-transporting ATPase type 2C member 1 isoform X3;Calcium-transporting ATPase;calcium-transporting ATPase type 2C…		16	16	25.5	67.589	2.24483e+07	723233	663621	656393	641549	619781	601957	605598	652446	753736	1.06189	0.974363	0.96375	0.941955	0.909995	0.883824	0.88917	0.957956	1.10667		1.20356	-0.132133		0.0940134	-0.0270329		0.472532	0.1051	FALSE			0.302459	0.0666796			ATP-binding;Calcium;Calcium transport;Ion transport;Membrane;Nucleotide-binding;Proteomics identification;Reference proteome;Translocase;Transmembrane;Transmembrane helix;Transport		actin cytoskeleton reorganization [GO:0031532];calcium-dependent cell-cell adhesion via plasma membrane cell adhesion molecules [GO:0016339];epidermis development [GO:0008544];Golgi calcium ion homeostasis [GO:0032468];Golgi calcium ion transport [GO:0032472]	Disease related genes;Enzymes;FDA approved drug targets;Predicted membrane proteins;Transporters	Golgi apparatus
XP_007974525.1;A0A0D9QZF9	XP_007974525.1	PARVB	beta-parvin;Parvin beta		1	1	9.6	7.5102	3.79482e+06	7299.59	8147.83	7862.65	8056.85	8480.3	9193.51	6745.92	6524.27	7136	0.939455	1.04862	1.01192	1.03691	1.09141	1.1832	0.868198	0.839671	0.918401		0.914057	0.1419		1.47779	-0.191433	TRUE	2.11686	-0.333333	TRUE	Cluster 4		NA	NA			Coiled coil;Proteomics identification;Reference proteome		actin cytoskeleton reorganization [GO:0031532];cell adhesion [GO:0007155];establishment or maintenance of cell polarity regulating cell shape [GO:0071963];lamellipodium assembly [GO:0030032]	Cancer-related genes;Plasma proteins;Predicted intracellular proteins;Predicted membrane proteins	Cytosol	ACTN1-PARVB complex;Dysferlin-affixin complex;ILK-PARVB-ARHGEF6 complex;PARVB-ARHGEF6 complex
XP_007965189.1;XP_007965188.1;XP_007965187.1;XP_007965186.1;XP_007965185.1;A0A0D9R0D7	XP_007965189.1	FARP2	FERM, RhoGEF and pleckstrin domain-containing protein 2 isoform X3;FERM, RhoGEF and pleckstrin domain-containing protein 2 isoform X2;FERM, RhoGEF and pleckstrin domain-containing protein 2 isoform X1;FERM, ARH/RhoGEF and pleckstrin domain protein 2		4	4	9.6	9.8202	3.08513e+06	210696	191728	184390	178047	180333	157239	169051	179310	200828	1.07715	0.980181	0.942667	0.910241	0.921925	0.803863	0.86425	0.916699	1.0267		1.03237	-0.187033		0.451067	-0.0970325		0.394297	0.0900002	FALSE			0.0873796	-0.252954			Coiled coil;Proteomics identification;Reference proteome		actin cytoskeleton reorganization [GO:0031532];cell adhesion [GO:0007155];hair cycle process [GO:0022405];neuron remodeling [GO:0016322];osteoclast differentiation [GO:0030316];podosome assembly [GO:0071800];Rac protein signal transduction [GO:0016601];regulation of integrin activation [GO:0033623];semaphorin-plexin signaling pathway [GO:0071526]	Predicted intracellular proteins	Cytosol	FARP2-NRP1-PlexinA1 complex;FARP2-NRP1-PlexinA2 complex;FARP2-NRP1-PlexinA3 complex;FARP2-NRP1-PlexinA4 complex
XP_008012292.1;XP_008012287.1;A0A0D9RRH1;XP_008012289.1;XP_008012291.1;XP_008012290.1	XP_008012292.1	FER	tyrosine-protein kinase Fer isoform X5;tyrosine-protein kinase Fer isoform X1;Tyrosine-protein kinase;tyrosine-protein kinase Fer isoform X2;tyrosine-protein kinase Fer isoform X4;tyrosine-protein kinase Fer isoform X3		6	6	11.5	18.282	5.04212e+06	313477	291675	293642	284703	291958	246034	262872	285276	306537	1.04633	0.973553	0.980121	0.950285	0.974499	0.821215	0.877415	0.952197	1.02316		0.713665	-0.130899		0.444872	-0.0746663		0.21871	0.0562331	FALSE			NA	NA			ATP-binding;Coiled coil;Cytoplasm;Cytoskeleton;Kinase;Nucleotide-binding;Proteomics identification;Reference proteome;SH2 domain;Transferase;Tyrosine-protein kinase		actin cytoskeleton reorganization [GO:0031532];cell population proliferation [GO:0008283];cell-cell adhesion mediated by cadherin [GO:0044331];cellular response to macrophage colony-stimulating factor stimulus [GO:0036006];cellular response to reactive oxygen species [GO:0034614];chemotaxis [GO:0006935];diapedesis [GO:0050904];extracellular matrix-cell signaling [GO:0035426];Fc-epsilon receptor s…	Enzymes;Plasma proteins;Predicted intracellular proteins	Cytosol	CTTN-FER-PTK2 complex
XP_007981145.1;XP_007981143.1;A0A0D9RBB5;XP_007981144.1;XP_007981142.1	XP_007981145.1	MKLN1	muskelin isoform X4;muskelin isoform X2;Muskelin 1;muskelin isoform X3;muskelin isoform X1		8	8	15	23.05	6.18997e+06	364991	351850	343274	380332	351825	331006	330502	360041	313716	1.03288	0.995694	0.971425	1.0763	0.995625	0.93671	0.935283	1.01887	0.88778		0.0117901	0.00226593		0.559787	-0.0799675		0.428881	-0.0822334	FALSE			0.615294	0.106908			Acetylation;Alternative splicing;Cell junction;Cell projection;Cytoplasm;Kelch repeat;Nucleus;Polymorphism;Reference proteome;Repeat;Synapse		actin cytoskeleton reorganization [GO:0031532];cell-matrix adhesion [GO:0007160];regulation of cell shape [GO:0008360];regulation of receptor internalization [GO:0002090];signal transduction [GO:0007165]	Predicted intracellular proteins	Cytosol;Plasma membrane;Vesicles	CTLH complex;RANBPM-Muskelin-TWA1-HSMpp8 complex
XP_007959639.1;A0A0D9RWN0;XP_007959638.1;XP_007959637.1;XP_007959636.1;XP_007959641.1;XP_007959640.1	XP_007959639.1	RICTOR	rapamycin-insensitive companion of mTOR isoform X4;RPTOR independent companion of MTOR complex 2;rapamycin-insensitive companion of mTOR isoform X3;rapamycin-insensitive companion of mTOR isoform X2;rapamycin-insensitive companion of mTOR isoform X1;rapamycin-insensitive companion of mTOR isoform X6;rapamycin-insensitive companion of mTOR isoform X5		3	3	1.7	4.219	580566	58986.6	46896.7	52506.2	48692.1	47842.3	38690.7	48523.6	57521	61253.3	1.11724	0.888254	0.994501	0.92226	0.906165	0.732827	0.919069	1.08948	1.16018		0.734832	-0.229467		0.220554	0.0784		0.985703	0.307867	FALSE			0.408462	-0.0711883			Proteomics identification;Reference proteome		actin cytoskeleton reorganization [GO:0031532];embryo development ending in birth or egg hatching [GO:0009792];peptidyl-serine phosphorylation [GO:0018105];positive regulation of actin filament polymerization [GO:0030838];positive regulation of peptidyl-tyrosine phosphorylation [GO:0050731];positive regulation of TOR signaling [GO:0032008];regulation of establishment of cell polarity [GO:2000114]…	Predicted intracellular proteins	Mitochondria	mTOR complex (MTOR RICTOR MLST8);mTORC2 complex
XP_007985361.1;XP_007985360.1;XP_007985359.1;XP_007985358.1;XP_007985357.1;XP_007985356.1;XP_007985354.1;A0A0D9RKF0	XP_007985361.1	SIPA1L1	signal-induced proliferation-associated 1-like protein 1 isoform X4;signal-induced proliferation-associated 1-like protein 1 isoform X3;signal-induced proliferation-associated 1-like protein 1 isoform X2;signal-induced proliferation-associated 1-like protein 1 isoform X1;Signal induced proliferation associated 1 like 1		3	3	2.9	4.0093	337026	19083	14065.8	14439.2	11595.7	11588.5	11679.6	14856.4	15287.9	17271.4	1.20301	0.886723	0.910263	0.731006	0.73055	0.736294	0.936567	0.963766	1.08881		1.43516	-0.434734		0.0122953	0.00579993	TRUE	2.5643	0.440534	TRUE	Cluster 2		0.0686894	-0.165527			Coiled coil;GTPase activation;Proteomics identification;Reference proteome		actin cytoskeleton reorganization [GO:0031532];ephrin receptor signaling pathway [GO:0048013];regulation of axonogenesis [GO:0050770];regulation of dendrite morphogenesis [GO:0048814];regulation of small GTPase mediated signal transduction [GO:0051056]	Predicted intracellular proteins	Actin filaments;Plasma membrane
XP_007979742.1;A0A0D9RRS7	XP_007979742.1	RALA	ras-related protein Ral-A;RAS like proto-oncogene A		10	4	57.8	47.977	1.84584e+08	2.71722e+06	2.6223e+06	2.33113e+06	2.42357e+06	2.42088e+06	2.28284e+06	2.49741e+06	2.62885e+06	2.90881e+06	1.06271	1.02558	0.911709	0.947859	0.946809	0.892822	0.976739	1.02815	1.13764		0.643363	-0.103499		0.292148	0.0671012		1.1358	0.1706	FALSE			0.155428	0.147274	SARS-CoV2 nsp7		Coiled coil;GTP-binding;Nucleotide-binding;Proteomics identification;Reference proteome		actin cytoskeleton reorganization [GO:0031532];membrane raft localization [GO:0051665];neural tube closure [GO:0001843];positive regulation of filopodium assembly [GO:0051491];Ras protein signal transduction [GO:0007265];regulation of exocytosis [GO:0017157]	Predicted intracellular proteins;RAS pathway related proteins	Focal adhesion sites;Plasma membrane
XP_008008166.1;XP_008008163.1;XP_008008162.1;XP_008008159.1;XP_008008158.1;A0A0D9RKN8;XP_008008156.1;XP_008008155.1;XP_008008154.1;XP_008008153.1;XP_008008167.1;XP_008008165.1;XP_008008164.1;XP_008008160.1;XP_008008157.1	XP_008008166.1	MINK1	misshapen-like kinase 1 isoform X13;misshapen-like kinase 1 isoform X10;misshapen-like kinase 1 isoform X9;misshapen-like kinase 1 isoform X7;misshapen-like kinase 1 isoform X6;Misshapen like kinase 1;misshapen-like kinase 1 isoform X4;misshapen-like kinase 1 isoform X3;misshapen-like kinase 1 isoform X2;misshapen-like kinase 1 isoform X1;misshapen-like kinase 1 isoform X14;misshapen-like kinase …		4	4	7.1	8.6198	1.23314e+06	27051.1	29942.4	23091.9	22962.6	22921.3	22033.3	20495.2	22511.9	30790.5	1.01334	1.12164	0.865024	0.860181	0.858632	0.825369	0.767752	0.843296	1.15341		0.972212	-0.229867		0.251794	-0.132267		0.211997	0.0976	FALSE			NA	NA			Coiled coil;Proteomics identification;Reference proteome		actin cytoskeleton reorganization [GO:0031532];positive regulation of JNK cascade [GO:0046330];protein autophosphorylation [GO:0046777];regulation of cell migration [GO:0030334];regulation of cell-cell adhesion [GO:0022407];regulation of cell-matrix adhesion [GO:0001952]	Enzymes;Predicted intracellular proteins
XP_008004108.1;A0A0D9RQJ3;XP_008004107.1	XP_008004108.1	ABL1	tyrosine-protein kinase ABL1 isoform X2;Tyrosine-protein kinase;tyrosine-protein kinase ABL1 isoform X1		1	1	0.7	2.08	118959	8125.83	7926.12	7132.54	4518.41	7162.26	5263.48	7794.28	6100.45	9080.15	1.05146	1.02562	0.922928	0.584668	0.926774	0.681077	1.00855	0.789379	1.17494		1.10087	-0.4771		0.0583986	-0.0298335		0.804152	0.447267	FALSE			0.464176	-0.126426			ATP-binding;Kinase;Nucleotide-binding;Proteomics identification;Reference proteome;SH2 domain;SH3 domain;Transferase;Tyrosine-protein kinase		actin filament branching [GO:0090135];activated T cell proliferation [GO:0050798];activation of protein kinase C activity [GO:1990051];alpha-beta T cell differentiation [GO:0046632];B cell proliferation involved in immune response [GO:0002322];B cell receptor signaling pathway [GO:0050853];B-1 B cell homeostasis [GO:0001922];Bergmann glial cell differentiation [GO:0060020];cardiovascular system d…	Cancer-related genes;Disease related genes;Enzymes;FDA approved drug targets;Predicted intracellular proteins;RAS pathway related proteins	Nuclear bodies;Nucleoplasm	BRCA1-cABL complex;c-Abl-CAS-Abi1 complex;c-Abl-cortactin-nmMLCK complex
XP_007994904.1;XP_007994906.1	XP_007994904.1	ACTN4	alpha-actinin-4 isoform X2;alpha-actinin-4 isoform X4		1	1	59.1	-2	299750	7857.75	18308.2	20295.9	16547.2	17059.6	19968	17267.8	14881.2	11281.7	0.507368	1.18214	1.31049	1.06844	1.10153	1.28932	1.11497	0.960864	0.728452		0.289454	0.316333		0.00238824	-0.00343323		0.738454	-0.319767	FALSE			0.551849	0.0204172			3D-structure;Acetylation;Actin-binding;Alternative splicing;Calcium;Cell junction;Cytoplasm;Cytoskeleton;Disease mutation;Metal-binding;Nucleus;Phosphoprotein;Protein transport;Reference proteome;Repeat;Transport;Coiled coil	Hemostasis;Platelet degranulation;Cell-Cell communication;Nephrin family interactions;Platelet activation signaling and aggregation;Response to elevated platelet cytosolic Ca2+	actin filament bundle assembly [GO:0051017]; bicellular tight junction assembly [GO:0070830]; negative regulation of cellular component movement [GO:0051271]; negative regulation of substrate adhesion-dependent cell spreading [GO:1900025]; peroxisome proliferator activated receptor signaling pathway [GO:0035357]; positive regulation of cell migration [GO:0030335]; positive regulation of NIK/NF-ka…	Disease related genes;Plasma proteins;Predicted intracellular proteins	Nuclear bodies;Actin filaments;Cytosol	Ternary complex (LRRC7 CAMK2a ACTN4);NHE3-NHERF2-ACTN4 Ca(2+) induced;P2X7 receptor signalling complex;CART complex;SLC9A3R1-ACTN4 complex
A0A0D9S094;XP_008017733.1;XP_008017732.1;XP_008017731.1	A0A0D9S094	PLS3	Plastin 3;plastin-3-like		10	8	34.7	45.678	1.97188e+08	6.06846e+06	5.15593e+06	5.26718e+06	5.28767e+06	5.00452e+06	4.73259e+06	4.98824e+06	4.96547e+06	5.39578e+06	1.10392	0.93792	0.958159	0.961885	0.910378	0.860912	0.907417	0.903275	0.981552		0.690641	-0.132033		0.532355	-0.100767		0.199289	0.0312659	FALSE			0.0366649	-0.185785			3D-structure;Actin-binding;Alternative splicing;Calcium;Cytoplasm;Direct protein sequencing;Disease mutation;Metal-binding;Phosphoprotein;Polymorphism;Reference proteome;Repeat		actin filament bundle assembly [GO:0051017];actin filament network formation [GO:0051639];bone development [GO:0060348]	Disease related genes;Plasma proteins;Predicted intracellular proteins	Cytosol;Plasma membrane
XP_008007041.1;XP_008007040.1;XP_008007039.1;XP_008007038.1;A0A0D9RFW0;XP_008007042.1	XP_008007041.1	PLS1	plastin-1 isoform X1;Plastin 1;plastin-1 isoform X2		14	12	27.3	59.025	3.54578e+07	1.29795e+06	1.63879e+06	1.63278e+06	1.67079e+06	1.70235e+06	1.86068e+06	1.5104e+06	1.51103e+06	1.27609e+06	0.852134	1.07591	1.07196	1.09692	1.11764	1.22158	0.991615	0.992027	0.837785		0.770075	0.202567		0.242638	-0.0846666	TRUE	1.41887	-0.287233	TRUE	Cluster 5		0.059709	0.0462764			Acetylation;Actin-binding;Calcium;Cytoplasm;Metal-binding;Phosphoprotein;Polymorphism;Reference proteome;Repeat		actin filament bundle assembly [GO:0051017];actin filament network formation [GO:0051639];intestinal D-glucose absorption [GO:0001951];positive regulation of multicellular organism growth [GO:0040018];positive regulation of protein localization to plasma membrane [GO:1903078];regulation of microvillus length [GO:0032532];terminal web assembly [GO:1902896]	Predicted intracellular proteins
XP_008016269.1;A0A0D9RTC7;XP_008016266.1;XP_008016264.1;XP_008016262.1;XP_008016268.1;XP_008016267.1;XP_008016265.1;XP_008016263.1;XP_008016261.1;XP_008016259.1;XP_008016258.1;XP_008016257.1	XP_008016269.1	ADD1	alpha-adducin isoform X9;Adducin 1;alpha-adducin isoform X6;alpha-adducin isoform X4;alpha-adducin isoform X2;alpha-adducin isoform X8;alpha-adducin isoform X7;alpha-adducin isoform X5;alpha-adducin isoform X3;alpha-adducin isoform X1		15	15	32.6	98.723	7.71413e+07	2.00866e+06	1.93044e+06	1.87713e+06	1.71764e+06	1.80517e+06	1.70531e+06	1.48682e+06	1.55513e+06	1.58527e+06	1.03606	0.995718	0.968221	0.885957	0.9311	0.879593	0.766899	0.80213	0.81768		1.7958	-0.1537		2.95239	-0.3299	TRUE	2.02474	-0.1762	TRUE	Cluster 4		0.164975	-0.0878274			Proteomics identification;Reference proteome		actin filament bundle assembly [GO:0051017];barbed-end actin filament capping [GO:0051016];cell morphogenesis [GO:0000902];cell volume homeostasis [GO:0006884];cellular response to calcium ion [GO:0071277];erythrocyte differentiation [GO:0030218];hemoglobin metabolic process [GO:0020027];homeostasis of number of cells within a tissue [GO:0048873];in utero embryonic development [GO:0001701];multic…	Plasma proteins;Predicted intracellular proteins	Nucleoplasm;Plasma membrane
XP_007994903.1;A0A0D9QVJ0;XP_007994907.1;XP_007994908.1;XP_007994905.1;XP_007972162.1;A0A0D9R7J8;XP_007972132.1;XP_007988079.1	XP_007994903.1	ACTN4	alpha-actinin-4 isoform X1;Actinin alpha 4;alpha-actinin-4 isoform X5;alpha-actinin-4 isoform X6;alpha-actinin-4 isoform X3		55	1	59.1	305.1	6.71727e+08	1.75431e+07	2.00542e+07	2.14712e+07	2.28803e+07	2.31242e+07	2.61154e+07	2.04812e+07	1.92479e+07	1.72369e+07	0.890988	1.01852	1.09049	1.16205	1.17444	1.32636	1.04021	0.977574	0.875438		1.29343	0.2904		0.171343	-0.0509001	TRUE	1.63889	-0.3413	TRUE	Cluster 5		0.551849	0.0204172			3D-structure;Acetylation;Actin-binding;Alternative splicing;Calcium;Cell junction;Coiled coil;Cytoplasm;Cytoskeleton;Disease mutation;Metal-binding;Nucleus;Phosphoprotein;Protein transport;Reference proteome;Repeat;Transport	Cell-Cell communication;Hemostasis;Nephrin family interactions;Platelet activation signaling and aggregation;Platelet degranulation;Response to elevated platelet cytosolic Ca2+	actin filament bundle assembly [GO:0051017];bicellular tight junction assembly [GO:0070830];negative regulation of cellular component movement [GO:0051271];negative regulation of substrate adhesion-dependent cell spreading [GO:1900025];peroxisome proliferator activated receptor signaling pathway [GO:0035357];platelet degranulation [GO:0002576];positive regulation of cell migration [GO:0030335];po…	Disease related genes;Plasma proteins;Predicted intracellular proteins	Actin filaments;Cytosol;Nuclear bodies	CART complex;NHE3-NHERF2-ACTN4 Ca(2+) induced;P2X7 receptor signalling complex;SLC9A3R1-ACTN4 complex;Ternary complex (LRRC7 CAMK2a ACTN4)
XP_008001408.1;A0A0D9R0Y7;XP_008001407.1;XP_008001409.1;XP_008001410.1	XP_008001408.1	LIMA1	LIM domain and actin-binding protein 1 isoform X2;LIM domain and actin binding 1;LIM domain and actin-binding protein 1 isoform X1;LIM domain and actin-binding protein 1 isoform X3;LIM domain and actin-binding protein 1 isoform X4		24	23	37.6	99.88	4.20004e+07	2.67184e+06	2.42004e+06	2.40049e+06	2.28966e+06	2.26613e+06	2.12893e+06	2.41067e+06	2.57582e+06	2.68651e+06	1.06982	0.969002	0.961175	0.916795	0.907375	0.852441	0.965248	1.03138	1.0757		1.28845	-0.163567		0.197987	0.0346667	TRUE	1.61742	0.198234	TRUE	Cluster 2		0.00572756	0.0786301			LIM domain;Metal-binding;Proteomics identification;Reference proteome;Zinc		actin filament bundle assembly [GO:0051017];cell migration [GO:0016477];cholesterol homeostasis [GO:0042632];intestinal cholesterol absorption [GO:0030299];negative regulation of actin filament depolymerization [GO:0030835];ruffle organization [GO:0031529]	Predicted intracellular proteins	Actin filaments;Cytosol;Focal adhesion sites;Plasma membrane
XP_008005368.1;A0A0D9QWY2;XP_008005374.1	XP_008005368.1	SWAP70	switch-associated protein 70 isoform X1;Switching B cell complex subunit SWAP70;switch-associated protein 70 isoform X2		21	20	28.4	48.006	5.46342e+07	2.39866e+06	2.35811e+06	2.36728e+06	2.33777e+06	2.38821e+06	2.47792e+06	2.19562e+06	2.25298e+06	2.33065e+06	1.0101	0.99302	0.996882	0.984453	1.0057	1.04347	0.924596	0.948747	0.981456		0.241529	0.0156994		1.29637	-0.0719674		1.17837	-0.0876668	FALSE			0.0743361	-0.150584			Coiled coil;Proteomics identification;Reference proteome		actin filament bundle assembly [GO:0051017];isotype switching [GO:0045190];negative regulation of actin filament depolymerization [GO:0030835];negative regulation of cell-cell adhesion mediated by integrin [GO:0033633];negative regulation of peptidyl-serine dephosphorylation [GO:1902309];positive regulation of actin filament bundle assembly [GO:0032233];positive regulation of cytosolic calcium io…	Predicted intracellular proteins	Actin filaments;Plasma membrane
XP_008013066.1;A0A0D9RIB0;XP_008013068.1;XP_008013067.1	XP_008013066.1	DPYSL3	dihydropyrimidinase-related protein 3 isoform X1;Dihydropyrimidinase like 3;dihydropyrimidinase-related protein 3 isoform X3;dihydropyrimidinase-related protein 3 isoform X2		30	27	53.7	278.72	4.73668e+08	1.22867e+07	1.11721e+07	1.13509e+07	1.13666e+07	1.06327e+07	9.81733e+06	1.13391e+07	1.15693e+07	1.18329e+07	1.05891	0.962844	0.97825	0.979607	0.916352	0.846085	0.977233	0.997075	1.01979		0.815366	-0.131034		0.0129354	-0.00180054		0.950374	0.129234	FALSE			0.857018	0.0226342			Proteomics identification;Reference proteome		actin filament bundle assembly [GO:0051017];positive regulation of filopodium assembly [GO:0051491];regulation of cell migration [GO:0030334];regulation of neuron projection development [GO:0010975];response to axon injury [GO:0048678]	Predicted intracellular proteins	Cytosol
XP_008007950.1;A0A0D9RPA8	XP_008007950.1	RFLNB	protein FAM101B;Refilin B		1	1	8.3	1.8689	863358	2742.17	2729.46	2113.91	2516.32	2606.32	3667.29	3385.38	3815.88	1876.85	1.0845	1.07947	0.83603	0.995178	1.03077	1.45038	1.33888	1.50914	0.742275		0.399951	0.2014		0.237753	0.205267		0.00350504	0.00386651	FALSE			NA	NA			Cytoplasm;Cytoskeleton;Phosphoprotein;Reference proteome		actin filament bundle organization [GO:0061572];epithelial to mesenchymal transition [GO:0001837];negative regulation of bone mineralization involved in bone maturation [GO:1900158];negative regulation of chondrocyte development [GO:0061182];skeletal system morphogenesis [GO:0048705]	Predicted intracellular proteins	Actin filaments;Cytosol;Plasma membrane
XP_007968822.1	XP_007968822.1	SPTBN1	spectrin beta chain, non-erythrocytic 1 isoform X3		1	1	42.7	2.1195	481208	57772.7	57433.3	67029.1	53873.9	85207.9	51176.7	69957.9	60146.8	102730	0.951069	0.945482	1.10345	0.886886	1.40271	0.842484	1.15167	0.990151	1.69117		0.036425	0.0263338		0.592144	0.319567		0.374999	0.293233	FALSE			0.0364032	0.0899			Actin capping;Actin-binding;Coiled coil;Cytoplasm;Cytoskeleton;Proteomics identification;Reference proteome;Repeat		actin filament capping [GO:0051693]; common-partner SMAD protein phosphorylation [GO:0007182]; Golgi to plasma membrane protein transport [GO:0043001]; membrane assembly [GO:0071709]; mitotic cytokinesis [GO:0000281]; plasma membrane organization [GO:0007009]; positive regulation of interleukin-2 secretion [GO:1900042]; positive regulation of protein localization to plasma membrane [GO:1903078]; …	Plasma proteins;Predicted intracellular proteins	Golgi apparatus
XP_007966401.1;XP_007966400.1;XP_007966397.1;A0A0D9RLH2;XP_007966396.1;REV__XP_007966135.1;REV__XP_007966134.1;REV__XP_007966132.1	XP_007966401.1	GSN	gelsolin isoform X4;gelsolin isoform X2;Gelsolin;gelsolin isoform X1		31	2	40.2	149.68	7.31458e+08	1.8979e+07	1.79353e+07	1.88466e+07	2.0114e+07	1.9367e+07	1.85949e+07	1.8844e+07	1.81027e+07	1.82792e+07	1.02109	0.964941	1.01397	1.08216	1.04197	1.00042	1.01383	0.973945	0.983442		0.632716	0.0583992		0.165892	-0.0136674		0.907202	-0.0720666	FALSE			0.152632	0.149444			3D-structure;Acetylation;Actin capping;Actin-binding;Alternative initiation;Alternative splicing;Amyloid;Amyloidosis;Calcium;Cilium biogenesis/degradation;Corneal dystrophy;Cytoplasm;Cytoskeleton;Direct protein sequencing;Disease mutation;Disulfide bond;Metal-binding;Phosphoprotein;Polymorphism;Reference proteome;Repeat;Secreted;Signal	Amyloid fiber formation;Apoptosis;Apoptotic cleavage of cellular proteins;Apoptotic execution phase;Caspase-mediated cleavage of cytoskeletal proteins;Immune System;Innate Immune System;Metabolism of proteins;Neutrophil degranulation;Programmed Cell Death	actin filament capping [GO:0051693];actin filament polymerization [GO:0030041];actin filament reorganization [GO:0090527];actin filament severing [GO:0051014];actin nucleation [GO:0045010];aging [GO:0007568];amyloid fibril formation [GO:1990000];barbed-end actin filament capping [GO:0051016];cellular protein metabolic process [GO:0044267];cellular response to cadmium ion [GO:0071276];cellular res…	Cancer-related genes;Disease related genes;Plasma proteins;Predicted intracellular proteins;Predicted secreted proteins	Actin filaments	Prune-Gelsolin complex
XP_007980205.1;A0A0D9RLN0	XP_007980205.1	SCIN	adseverin;Scinderin		15	15	27	56.331	1.59295e+07	523126	470717	476032	456356	442372	411976	457147	499007	513178	1.0677	0.960728	0.971577	0.931418	0.902876	0.840838	0.933033	1.01847	1.04739		1.19132	-0.165033		0.00296988	-0.00063324		1.16119	0.164399	FALSE			0.259894	-0.042743			Proteomics identification;Reference proteome;Repeat		actin filament capping [GO:0051693];actin filament severing [GO:0051014];negative regulation of cell population proliferation [GO:0008285];positive regulation of actin nucleation [GO:0051127];positive regulation of apoptotic process [GO:0043065];positive regulation of megakaryocyte differentiation [GO:0045654];sequestering of actin monomers [GO:0042989]	Plasma proteins;Predicted intracellular proteins	Plasma membrane
XP_007968821.1;XP_007968820.1;XP_007968819.1;A0A0D9RN38;XP_007971229.1;XP_007971157.1;XP_007971077.1;A0A0D9R7N7;A0A0D9RLY6;XP_007985166.1	XP_007968821.1	SPTBN1	spectrin beta chain, non-erythrocytic 1 isoform X2;spectrin beta chain, non-erythrocytic 1 isoform X1;Spectrin beta chain		91	8	43.4	323.31	9.35024e+07	1.3207e+07	1.36784e+07	1.35023e+07	1.38348e+07	1.3599e+07	1.37212e+07	1.24972e+07	1.28574e+07	1.25684e+07	0.981016	1.01603	1.00295	1.02765	1.01014	1.01921	0.928291	0.955051	0.933582		0.764325	0.0272662		2.02735	-0.0908006	TRUE	2.91555	-0.118067	TRUE	Cluster 4		0.0364032	0.0899			Actin capping;Actin-binding;Coiled coil;Cytoplasm;Cytoskeleton;Proteomics identification;Reference proteome;Repeat		actin filament capping [GO:0051693];common-partner SMAD protein phosphorylation [GO:0007182];Golgi to plasma membrane protein transport [GO:0043001];membrane assembly [GO:0071709];mitotic cytokinesis [GO:0000281];plasma membrane organization [GO:0007009];positive regulation of interleukin-2 secretion [GO:1900042];positive regulation of protein localization to plasma membrane [GO:1903078];regulati…	Plasma proteins;Predicted intracellular proteins	Golgi apparatus
XP_007984920.1;XP_007984919.1;A0A0D9RQP7;XP_007994954.1;XP_007994953.1;A0A0D9QV52	XP_007984920.1	GMFB	glia maturation factor beta isoform X2;glia maturation factor beta isoform X1;Glia maturation factor beta		6	6	50.7	46.464	1.7633e+08	1.22318e+06	1.40292e+06	1.371e+06	1.4317e+06	1.47481e+06	1.4165e+06	1.48394e+06	1.47839e+06	1.25269e+06	0.918048	1.05295	1.029	1.07456	1.10691	1.06315	1.11376	1.1096	0.940201		0.842717	0.115433		0.300111	0.0747325		0.188827	-0.0407009	FALSE			0.00366134	-0.113443			Acetylation;Growth factor;Phosphoprotein;Reference proteome		actin filament debranching [GO:0071846];learning [GO:0007612];locomotory behavior [GO:0007626];negative regulation of Arp2/3 complex-mediated actin nucleation [GO:0034316];nervous system development [GO:0007399];protein phosphorylation [GO:0006468]	Plasma proteins;Predicted intracellular proteins	Cytosol;Nuclear bodies;Nucleoplasm
XP_007958946.1;A0A0D9RGV9	XP_007958946.1	DSTN	destrin;Destrin, actin depolymerizing factor		14	14	75.2	27.983	1.05669e+09	7.66577e+06	7.72873e+06	6.84681e+06	7.65568e+06	8.21882e+06	8.72788e+06	6.95973e+06	6.80093e+06	7.50385e+06	1.03399	1.04248	0.923526	1.03263	1.10859	1.17725	0.938757	0.917337	1.01215		0.862544	0.145666		0.378851	-0.0639006		1.40621	-0.209567	FALSE			0.0622028	0.0897589			Actin-binding;Proteomics identification;Reference proteome		actin filament depolymerization [GO:0030042];actin filament fragmentation [GO:0030043];actin filament severing [GO:0051014];positive regulation of actin filament depolymerization [GO:0030836]	Plasma proteins;Predicted intracellular proteins
XP_008016093.1;A0A0D9RUT7	XP_008016093.1	WDR1	WD repeat-containing protein 1;WD repeat domain 1		33	33	53	151.7	1.15761e+09	2.20733e+07	2.47994e+07	2.37216e+07	2.39247e+07	2.51072e+07	2.41647e+07	2.41413e+07	2.3374e+07	2.20351e+07	0.938035	1.05388	1.00808	1.01671	1.06697	1.02691	1.02592	0.993309	0.936411		0.429285	0.053566		0.122324	-0.0208677		0.779862	-0.0744336	FALSE			0.252428	0.0359221			Acetylation;Actin-binding;Alternative splicing;Cell junction;Cell projection;Cytoplasm;Cytoskeleton;Direct protein sequencing;Phosphoprotein;Polymorphism;Reference proteome;Repeat;WD repeat	Hemostasis;Platelet activation signaling and aggregation;Platelet degranulation;Response to elevated platelet cytosolic Ca2+	actin filament depolymerization [GO:0030042];actin filament fragmentation [GO:0030043];apical junction assembly [GO:0043297];cortical cytoskeleton organization [GO:0030865];establishment of planar polarity of follicular epithelium [GO:0042247];locomotion [GO:0040011];maintenance of epithelial cell apical/basal polarity [GO:0045199];neutrophil mediated immunity [GO:0002446];neutrophil migration [G…	Plasma proteins;Predicted intracellular proteins	Cell Junctions;Plasma membrane
XP_007984653.1;XP_007984652.1;XP_007984656.1;XP_007984654.1;A0A0D9RSY4;A0A0D9RRE2	XP_007984653.1	CFL2	cofilin-2 isoform X2;cofilin-2 isoform X1;cofilin-2 isoform X3;Cofilin 2		9	9	72.9	38.146	5.13041e+08	3.81486e+06	3.45272e+06	3.43077e+06	3.54708e+06	3.30564e+06	2.81246e+06	3.86329e+06	3.90151e+06	4.0847e+06	1.06975	0.968201	0.962046	0.994662	0.926959	0.788661	1.08333	1.09405	1.14542		0.613792	-0.151499		1.25958	0.148733		1.37239	0.300233	FALSE			0.651615	0.0289714			Acetylation;Actin-binding;Alternative splicing;Cytoplasm;Cytoskeleton;Direct protein sequencing;Disease mutation;Nemaline myopathy;Nucleus;Phosphoprotein;Polymorphism;Reference proteome		actin filament depolymerization [GO:0030042];actin filament fragmentation [GO:0030043];muscle cell cellular homeostasis [GO:0046716];positive regulation of actin filament depolymerization [GO:0030836];sarcomere organization [GO:0045214];skeletal muscle tissue development [GO:0007519]	Disease related genes;Plasma proteins;Predicted intracellular proteins	Cytosol;Nucleoplasm;Plasma membrane
XP_007973036.1;XP_007973035.1;A0A0D9RP54;XP_007973034.1;XP_007973033.1;XP_007973032.1;XP_007973031.1;XP_007973030.1;XP_007973028.1;XP_007973027.1;XP_007973026.1;XP_007973025.1;XP_007973024.1;XP_007973023.1;XP_007973022.1;XP_007973039.1;XP_007973038.1;XP_007973037.1;XP_008004795.1;XP_008004786.1;A0A0D9QXA6;XP_008004777.1;XP_008004773.1;XP_008004769.1;XP_008004766.1;XP_008004762.1;XP_008004756.1;XP…	XP_007973036.1	MICAL3	protein-methionine sulfoxide oxidase MICAL3 isoform X14;protein-methionine sulfoxide oxidase MICAL3 isoform X13;Microtubule associated monooxygenase, calponin and LIM domain containing 3;protein-methionine sulfoxide oxidase MICAL3 isoform X12;protein-methionine sulfoxide oxidase MICAL3 isoform X11;protein-methionine sulfoxide oxidase MICAL3 isoform X10;protein-methionine sulfoxide oxidase MICAL3 …		30	30	16.6	94.636	1.31294e+07	1.81168e+06	1.56139e+06	1.50611e+06	1.48435e+06	1.39613e+06	1.35016e+06	1.60295e+06	1.68779e+06	1.89978e+06	1.11393	0.960031	0.926044	0.912662	0.858418	0.830155	0.985585	1.03775	1.16809		1.04552	-0.2022		0.342078	0.0902341	TRUE	1.61536	0.292434	TRUE	Cluster 2		0.0972344	0.15899			Coiled coil;LIM domain;Metal-binding;Proteomics identification;Reference proteome;Zinc		actin filament depolymerization [GO:0030042];exocytosis [GO:0006887]	Enzymes;Predicted intracellular proteins;Predicted membrane proteins	Cytosol;Midbody ring;Nucleoplasm;Plasma membrane
A0A0D9RS39;XP_008005561.1	A0A0D9RS39	MICAL1	Microtubule associated monooxygenase, calponin and LIM domain containing 1;LOW QUALITY PROTEIN: protein-methionine sulfoxide oxidase MICAL1		2	2	2.2	5.2124	936747	24826.6	22302.2	23642.6	24371.4	25834.3	24966.4	26019.4	27390.7	28641.1	1.0524	0.945391	1.00221	1.0331	1.09512	1.05833	1.10296	1.16109	1.2141		0.798226	0.088		1.62743	0.213634		1.25816	0.125634	FALSE			0.592839	-0.0635085			Coiled coil;LIM domain;Metal-binding;Proteomics identification;Reference proteome;Zinc		actin filament depolymerization [GO:0030042];negative regulation of cysteine-type endopeptidase activity involved in apoptotic process [GO:0043154];negative regulation of protein phosphorylation [GO:0001933];regulation of regulated secretory pathway [GO:1903305];sulfur oxidation [GO:0019417]	Enzymes;Predicted intracellular proteins		CRMP-MICAL-PlexinA1 complex induced by SEMA3A
XP_007979490.1;XP_007979489.1;XP_007979487.1;A0A0D9RU13;XP_007979486.1;XP_007979488.1	XP_007979490.1	COBL	protein cordon-bleu isoform X5;protein cordon-bleu isoform X4;protein cordon-bleu isoform X2;Cordon-bleu WH2 repeat protein;protein cordon-bleu isoform X1;protein cordon-bleu isoform X3		2	2	9.5	4.4031	685359	15688.3	14326.5	12731.4	10694.6	12810.2	9976.38	13318.1	14104.8	15728.6	1.10103	1.00546	0.89351	0.750568	0.899039	0.700159	0.934687	0.9899	1.10386		1.20635	-0.355333		0.0470383	0.0154003	TRUE	1.34905	0.370734	TRUE	Cluster 2		0.200761	0.0713628			Coiled coil;Proteomics identification;Reference proteome		actin filament network formation [GO:0051639];actin filament polymerization [GO:0030041];collateral sprouting in absence of injury [GO:0048669];digestive tract development [GO:0048565];embryonic axis specification [GO:0000578];floor plate development [GO:0033504];liver development [GO:0001889];neural tube closure [GO:0001843];notochord development [GO:0030903];positive regulation of dendrite deve…	Predicted intracellular proteins	Cell Junctions;Plasma membrane
XP_007971723.1;XP_007971720.1;XP_007971718.1;XP_007971721.1;XP_007971719.1;A0A0D9R674;XP_007971722.1	XP_007971723.1	CARMIL1	leucine-rich repeat-containing protein 16A isoform X6;leucine-rich repeat-containing protein 16A isoform X3;leucine-rich repeat-containing protein 16A isoform X1;leucine-rich repeat-containing protein 16A isoform X4;leucine-rich repeat-containing protein 16A isoform X2;Capping protein regulator and myosin 1 linker 1;leucine-rich repeat-containing protein 16A isoform X5		9	9	8.7	11.451	2.42912e+06	122881	106693	172831	107308	99230.8	124415	112464	178368	102190	0.9161	0.795414	1.28849	0.800003	0.739785	0.927537	0.838439	1.32977	0.761849		0.494561	-0.258101		0.0512916	-0.0481669		0.324284	0.209934	FALSE			NA	NA			Coiled coil;Proteomics identification;Reference proteome		actin filament network formation [GO:0051639];barbed-end actin filament uncapping [GO:0051638];cell migration [GO:0016477];lamellipodium assembly [GO:0030032];macropinocytosis [GO:0044351];negative regulation of barbed-end actin filament capping [GO:2000813];positive regulation of cell migration [GO:0030335];positive regulation of lamellipodium organization [GO:1902745];positive regulation of str…	Predicted intracellular proteins	Cytosol
XP_007990555.1;A0A0D9RB35	XP_007990555.1	TMSB15A	thymosin beta-15A;Thymosin beta		1	1	88.9	1.395	1.25603e+08	173142	236766	272368	193222	209530	133993	238611	260749	213252	0.761315	1.04107	1.19762	0.849606	0.921314	0.589174	1.04918	1.14652	0.937679		0.555493	-0.347134		0.146438	0.0829665		0.933345	0.4301	FALSE			NA	NA			Actin-binding;Cytoplasm;Cytoskeleton;Reference proteome		actin filament organization [GO:0007015]	Predicted intracellular proteins
A0A0D9RAA0;XP_007982434.1;XP_007982410.1	A0A0D9RAA0	CORO7	Coronin;coronin-7		17	17	22	75.744	3.76566e+07	1.371e+06	1.33296e+06	1.29166e+06	1.33536e+06	1.30083e+06	1.2587e+06	1.31279e+06	1.31297e+06	1.3526e+06	1.02938	1.00081	0.969809	1.00262	0.97669	0.945057	0.985667	0.985804	1.01556		0.45326	-0.0368334		0.0729745	-0.00596746		0.468152	0.030866	FALSE			0.0109605	-0.104231			Actin-binding;Alternative splicing;Cytoplasm;Cytoplasmic vesicle;Golgi apparatus;Isopeptide bond;Membrane;Phosphoprotein;Polymorphism;Protein transport;Reference proteome;Repeat;Transport;Ubl conjugation;WD repeat		actin filament organization [GO:0007015]; actin filament polymerization [GO:0030041]; Golgi to endosome transport [GO:0006895]; protein transport [GO:0015031]	Predicted intracellular proteins
XP_007973899.1;A0A0D9R4N6	XP_007973899.1	SH3BP1	SH3 domain-binding protein 1;Uncharacterized protein		3	3	5.9	15.845	2.08772e+06	37235.7	35464.8	38852	30461.5	36069.7	33447.3	34674.8	32355	35758.5	1.00139	0.953761	1.04485	0.819207	0.970029	0.899503	0.932515	0.870128	0.96166		0.936645	-0.160467		0.96966	-0.1183		0.196634	0.0421667	FALSE			0.414505	0.100704			3D-structure;Alternative initiation;Alternative splicing;Cell junction;Cell projection;Cytoplasm;GTPase activation;Nucleus;Phagocytosis;Phosphoprotein;Polymorphism;Reference proteome;SH3-binding;Tight junction		actin filament organization [GO:0007015]; cell junction assembly [GO:0034329]; cell migration [GO:0016477]; establishment of epithelial cell apical/basal polarity [GO:0045198]; negative regulation of small GTPase mediated signal transduction [GO:0051058]; phagocytosis, engulfment [GO:0006911]; positive regulation of GTPase activity [GO:0043547]; regulation of actin cytoskeleton organization [GO:0…	Predicted intracellular proteins	Cytosol
XP_007975198.1;A0A0D9S5H6;XP_007975203.1	XP_007975198.1	TPM3	tropomyosin alpha-3 chain isoform X10;Uncharacterized protein;tropomyosin alpha-3 chain isoform X14		1	0	79.4	2.2177	9.2473e+06	92284.5	82471	89555.8	100609	88396.4	80925.1	88035.6	89705	100693	1.04745	0.936067	1.01648	1.14194	1.00332	0.91852	0.999227	1.01817	1.14289		0.0901707	0.0261669		0.405021	0.0741336		0.164964	0.0479666	FALSE		TRUE	0.000121633	0.385931			3D-structure;Acetylation;Actin-binding;Alternative splicing;Chromosomal rearrangement;Coiled coil;Cytoplasm;Cytoskeleton;Direct protein sequencing;Disease mutation;Muscle protein;Nemaline myopathy;Phosphoprotein;Proto-oncogene;Reference proteome	Striated Muscle Contraction;Muscle contraction;Smooth Muscle Contraction	actin filament organization [GO:0007015]; muscle contraction [GO:0006936]; muscle filament sliding [GO:0030049]	Cancer-related genes;Disease related genes;Plasma proteins;Predicted intracellular proteins	Actin filaments;Cytosol
XP_007975189.1;XP_007975195.1;XP_007975205.1	XP_007975189.1	TPM3	tropomyosin alpha-3 chain isoform X1;tropomyosin alpha-3 chain isoform X7;tropomyosin alpha-3 chain isoform X16		1	0	63.2	1.6559	9.684e+07	540187	419061	427807	436917	379647	284901	430186	490196	520775	1.16835	0.906368	0.925285	0.944989	0.821122	0.616199	0.93043	1.06022	1.12636		0.731014	-0.345034		0.158704	0.0604661		0.954093	0.4055	FALSE		TRUE	0.000121633	0.385931			3D-structure;Acetylation;Actin-binding;Alternative splicing;Chromosomal rearrangement;Coiled coil;Cytoplasm;Cytoskeleton;Direct protein sequencing;Disease mutation;Muscle protein;Nemaline myopathy;Phosphoprotein;Proto-oncogene;Reference proteome	Striated Muscle Contraction;Muscle contraction;Smooth Muscle Contraction	actin filament organization [GO:0007015]; muscle contraction [GO:0006936]; muscle filament sliding [GO:0030049]	Cancer-related genes;Disease related genes;Plasma proteins;Predicted intracellular proteins	Actin filaments;Cytosol
XP_007975196.1	XP_007975196.1	TPM3	tropomyosin alpha-3 chain isoform X8		23	0	77	59.867	2.28002e+09	2.69037e+07	2.25872e+07	2.15667e+07	2.17619e+07	2.15607e+07	2.01419e+07	2.21361e+07	2.33481e+07	2.60612e+07	1.13585	0.953615	0.91053	0.918772	0.910278	0.850379	0.934573	0.98574	1.10029		0.693147	-0.157234		0.0374103	0.0131671		1.02913	0.170401	FALSE		TRUE	0.000121633	0.385931			3D-structure;Acetylation;Actin-binding;Alternative splicing;Chromosomal rearrangement;Coiled coil;Cytoplasm;Cytoskeleton;Direct protein sequencing;Disease mutation;Muscle protein;Nemaline myopathy;Phosphoprotein;Proto-oncogene;Reference proteome	Striated Muscle Contraction;Muscle contraction;Smooth Muscle Contraction	actin filament organization [GO:0007015]; muscle contraction [GO:0006936]; muscle filament sliding [GO:0030049]	Cancer-related genes;Disease related genes;Plasma proteins;Predicted intracellular proteins	Actin filaments;Cytosol
XP_007975199.1;XP_007975204.1	XP_007975199.1	TPM3	tropomyosin alpha-3 chain isoform X11;tropomyosin alpha-3 chain isoform X15		1	0	69	-2	1.85845e+07	271163	343464	265932	247677	367351	580445	232102	260117	274054	0.923832	1.17016	0.906012	0.843817	1.25154	1.97753	0.790754	0.886198	0.933681		0.413706	0.364133		0.632872	-0.194		0.703364	-0.558133	FALSE		TRUE	0.000121633	0.385931			3D-structure;Acetylation;Actin-binding;Alternative splicing;Chromosomal rearrangement;Coiled coil;Cytoplasm;Cytoskeleton;Direct protein sequencing;Disease mutation;Muscle protein;Nemaline myopathy;Phosphoprotein;Proto-oncogene;Reference proteome	Striated Muscle Contraction;Muscle contraction;Smooth Muscle Contraction	actin filament organization [GO:0007015]; muscle contraction [GO:0006936]; muscle filament sliding [GO:0030049]	Cancer-related genes;Disease related genes;Plasma proteins;Predicted intracellular proteins	Actin filaments;Cytosol
XP_007993820.1	XP_007993820.1	TPM4	tropomyosin alpha-4 chain isoform X2		18	9	70.6	74.125	5.75085e+08	7.40106e+06	7.22868e+06	6.39849e+06	6.41714e+06	6.95346e+06	7.29815e+06	6.42293e+06	6.8844e+06	7.21466e+06	1.05587	1.03128	0.912843	0.915504	0.992018	1.04119	0.91633	0.982166	1.02928		0.101914	-0.0239995		0.156106	-0.0339006		0.0465243	-0.00990105	FALSE			0.053119	0.167552			Acetylation;Actin-binding;Alternative splicing;Calcium;Coiled coil;Cytoplasm;Cytoskeleton;Direct protein sequencing;Metal-binding;Muscle protein;Phosphoprotein;Polymorphism;Reference proteome	Striated Muscle Contraction;Muscle contraction;Smooth Muscle Contraction	actin filament organization [GO:0007015]; muscle contraction [GO:0006936]; muscle filament sliding [GO:0030049]; osteoblast differentiation [GO:0001649]	Cancer-related genes;Plasma proteins;Predicted intracellular proteins	Actin filaments;Cytosol
XP_007990624.1;XP_007990623.1;XP_007990622.1	XP_007990624.1	TMSB15B	thymosin beta-15B		6	1	88.9	8.7754	1.96339e+09	2.19837e+06	3.16177e+06	3.22887e+06	2.38507e+06	2.66093e+06	3.18222e+06	2.98314e+06	3.19481e+06	2.88852e+06	0.767853	1.10435	1.12779	0.833066	0.92942	1.1115	1.04196	1.1159	1.00891		0.0826724	-0.0507336		0.205054	0.0982329		0.507008	0.148966	FALSE			NA	NA			Actin-binding;Cytoplasm;Cytoskeleton;Direct protein sequencing;Reference proteome		actin filament organization [GO:0007015]; positive regulation of cell migration [GO:0030335]; regulation of cell migration [GO:0030334]; sequestering of actin monomers [GO:0042989]	Predicted intracellular proteins
XP_007983681.1;XP_007983675.1;A0A0D9R821	XP_007983681.1	EMP2	epithelial membrane protein 2;Epithelial membrane protein 2		1	1	5.4	2.1678	2.39529e+07	52469.8	69340	51183.8	56953.6	48990	55051.7	51254.8	51937.9	58688.9	0.909915	1.20247	0.887613	0.987672	0.849569	0.954689	0.888845	0.90069	1.01776		0.234657	-0.0926002		0.213452	-0.0844332		0.0303668	0.00816695	FALSE			NA	NA			Membrane;Reference proteome;Signal;Transmembrane;Transmembrane helix		actin filament organization [GO:0007015];actin-mediated cell contraction [GO:0070252];activation of protein kinase activity [GO:0032147];bleb assembly [GO:0032060];blood vessel endothelial cell migration [GO:0043534];cell death [GO:0008219];cell-matrix adhesion [GO:0007160];early endosome to late endosome transport [GO:0045022];embryo implantation [GO:0007566];membrane raft assembly [GO:0001765];…	Disease related genes;Predicted membrane proteins	Cytosol;Nucleoplasm
XP_008016553.1;XP_008016554.1;A0A0D9RZY4;XP_008016552.1	XP_008016553.1	HIP1	huntingtin-interacting protein 1 isoform X2;huntingtin-interacting protein 1 isoform X3;Huntingtin interacting protein 1;huntingtin-interacting protein 1 isoform X1		27	26	32.5	130.2	4.34243e+07	2.72269e+06	2.34995e+06	2.42256e+06	2.39733e+06	2.19608e+06	2.07244e+06	2.45995e+06	2.57261e+06	2.7259e+06	1.08977	0.940583	0.969644	0.959548	0.878995	0.829508	0.984612	1.0297	1.09106		0.883792	-0.168833		0.264667	0.0514666		1.37814	0.220299	FALSE			NA	NA			3D-structure;Actin-binding;Activator;Alternative splicing;Apoptosis;Chromosomal rearrangement;Coiled coil;Cytoplasm;Cytoplasmic vesicle;Differentiation;Endocytosis;Membrane;Neurodegeneration;Nucleus;Phosphoprotein;Polymorphism;Reference proteome;Transcription;Transcription regulation	Clathrin-mediated endocytosis;Membrane Trafficking;Vesicle-mediated transport	actin filament organization [GO:0007015];activation of cysteine-type endopeptidase activity involved in apoptotic process [GO:0006919];apoptotic process [GO:0006915];apoptotic signaling pathway [GO:0097190];cell differentiation [GO:0030154];clathrin coat assembly [GO:0048268];clathrin-dependent endocytosis [GO:0072583];membrane organization [GO:0061024];neurotransmitter receptor transport [GO:009…	Cancer-related genes;Disease related genes;Predicted intracellular proteins	Vesicles
XP_008012058.1;A0A0D9S017	XP_008012058.1	BCL2	apoptosis regulator Bcl-2;BCL2 apoptosis regulator		2	2	15.9	14.994	2.26876e+07	590714	447150	450260	395797	434381	392137	475011	481541	585577	1.19086	0.901437	0.907707	0.79791	0.875694	0.790534	0.957602	0.970768	1.1805		0.907289	-0.272966		0.127574	0.0571671	TRUE	1.41911	0.330133	TRUE	Cluster 2		NA	NA			3D-structure;Alternative splicing;Apoptosis;Chromosomal rearrangement;Disease mutation;Endoplasmic reticulum;Membrane;Mitochondrion;Mitochondrion outer membrane;Nucleus;Phosphoprotein;Polymorphism;Proto-oncogene;Reference proteome;Transmembrane;Transmembrane helix;Ubl conjugation	Activation of BAD and translocation to mitochondria;Activation of BH3-only proteins;Apoptosis;BH3-only proteins associate with and inactivate anti-apoptotic BCL-2 members;Cytokine Signaling in Immune system;ESR-mediated signaling;Estrogen-dependent gene expression;Estrogen-dependent nuclear events downstream of ESR-membrane signaling;Extra-nuclear estrogen signaling;Immune System;Inflammasomes;In…	actin filament organization [GO:0007015];apoptotic process [GO:0006915];axon regeneration [GO:0031103];axonogenesis [GO:0007409];B cell homeostasis [GO:0001782];B cell lineage commitment [GO:0002326];B cell proliferation [GO:0042100];B cell receptor signaling pathway [GO:0050853];behavioral fear response [GO:0001662];branching involved in ureteric bud morphogenesis [GO:0001658];CD8-positive, alph…	Cancer-related genes;Disease related genes;FDA approved drug targets;Plasma proteins;Predicted intracellular proteins;Predicted membrane proteins	Nuclear membrane;Nucleoplasm	BAR-BCL2-CASP8 complex;Bcl-2-Beclin1-UVRAG-PI(3)KC3 complex;BCL2-CISD2 complex;CALM1-FKBP38-BCL2 complex;p53-BCL2 complex
A0A0D9S508;XP_007974991.1	A0A0D9S508	ARHGEF2	Rho/Rac guanine nucleotide exchange factor 2;LOW QUALITY PROTEIN: rho guanine nucleotide exchange factor 2		23	23	31.6	88.735	2.35235e+07	985571	911763	886954	905277	863059	849939	928666	932148	975242	1.06193	0.982402	0.955671	0.975413	0.929924	0.915788	1.00061	1.00437	1.0508		0.759405	-0.087766		0.210786	0.0276667		1.50125	0.115433	FALSE			0.148693	-0.118455			Coiled coil;Metal-binding;Proteomics identification;Reference proteome;Zinc		actin filament organization [GO:0007015];asymmetric neuroblast division [GO:0055059];cell morphogenesis [GO:0000902];cellular response to muramyl dipeptide [GO:0071225];establishment of mitotic spindle orientation [GO:0000132];intracellular signal transduction [GO:0035556];negative regulation of microtubule depolymerization [GO:0007026];negative regulation of neurogenesis [GO:0050768];negative re…	Disease related genes;Plasma proteins;Predicted intracellular proteins		ARHGEF2-MAPK1-MAPK3-PXN complex;PI4K2A-WASH complex
XP_007992275.1;A0A0D9QUM3;XP_007992274.1;XP_007992277.1;XP_007992273.1;XP_007992276.1	XP_007992275.1	BCAR1	breast cancer anti-estrogen resistance protein 1 isoform X3;BCAR1 scaffold protein, Cas family member;breast cancer anti-estrogen resistance protein 1 isoform X2;breast cancer anti-estrogen resistance protein 1 isoform X5;breast cancer anti-estrogen resistance protein 1 isoform X1;breast cancer anti-estrogen resistance protein 1 isoform X4		9	9	18	37.561	2.04344e+07	615671	580204	558346	533194	513890	541837	598545	605934	670185	1.0529	0.992242	0.954862	0.911847	0.878835	0.926629	1.02361	1.03624	1.14612		1.4119	-0.141967		0.651948	0.0950998	TRUE	1.8645	0.237066	TRUE	Cluster 2		0.881288	-0.0176554			Proteomics identification;Reference proteome;SH3 domain		actin filament organization [GO:0007015];B cell receptor signaling pathway [GO:0050853];cell chemotaxis [GO:0060326];cellular response to hepatocyte growth factor stimulus [GO:0035729];endothelin receptor signaling pathway [GO:0086100];hepatocyte growth factor receptor signaling pathway [GO:0048012];integrin-mediated signaling pathway [GO:0007229];platelet-derived growth factor receptor signaling…	Plasma proteins;Predicted intracellular proteins	Cytosol;Plasma membrane	ACK1 signaling complex;c-Abl-CAS-Abi1 complex;CAS-SRC-FAK complex;CIN85 complex (CIN85 CRK BCAR1 CBL PIK3R1 GRB2 SOS1);CRK-BCAR1-DOCK1 complex;FAK\u2013p130Cas\u2013MT1 complex;NPHP1-NPHP4-BCAR1 complex;p130Cas-ER-alpha-cSrc-kinase- PI3-kinase p85-subunit complex;Polycystin-1 multiprotein complex (ACTN1 CDH1 SRC JUP VCL CTNNB1 PXN BCAR1 PKD1 PTK2 TLN1)
XP_007987533.1;XP_007987524.1;A0A0D9R1K5	XP_007987533.1	CORO1A	coronin-1A;Coronin		4	4	15.2	8.579	8.81238e+06	125672	121164	123658	114414	123427	119363	108355	123350	117069	1.0176	0.9811	1.0013	0.926442	0.999426	0.966521	0.877379	0.998803	0.947943		0.689725	-0.0532341		0.721989	-0.0890338		0.222204	-0.0357997	FALSE			NA	NA			Coiled coil;Proteomics identification;Reference proteome;Repeat;WD repeat		actin filament organization [GO:0007015];calcium ion transport [GO:0006816];cell-substrate adhesion [GO:0031589];cellular response to interleukin-4 [GO:0071353];early endosome to recycling endosome transport [GO:0061502];homeostasis of number of cells within a tissue [GO:0048873];leukocyte chemotaxis [GO:0030595];natural killer cell degranulation [GO:0043320];negative regulation of actin nucleati…	Disease related genes;Plasma proteins;Predicted intracellular proteins	Cytosol
XP_008009721.1;A0A0D9QYV6	XP_008009721.1	PPP1R9B	neurabin-2;Protein phosphatase 1 regulatory subunit 9B		11	11	23.8	50.678	1.49765e+07	449356	380016	377469	383482	375122	359617	403218	446995	458226	1.11702	0.944654	0.938324	0.953271	0.932489	0.893945	1.00233	1.11115	1.13907		0.538752	-0.105766		0.525393	0.1192	TRUE	1.63838	0.224967	TRUE	Cluster 2		0.30036	0.0724999			Coiled coil;Reference proteome		actin filament organization [GO:0007015];calcium-mediated signaling [GO:0019722];cell migration [GO:0016477];cellular response to morphine [GO:0071315];dendrite development [GO:0016358];filopodium assembly [GO:0046847];modulation of chemical synaptic transmission [GO:0050804];negative regulation of cell growth [GO:0030308];regulation of cell population proliferation [GO:0042127];regulation of opi…	Predicted intracellular proteins
XP_007980309.1;A0A0D9RK50;XP_007980308.1;XP_007980310.1;XP_007980312.1;XP_007980311.1	XP_007980309.1	PPP1R9A	neurabin-1 isoform X2;Protein phosphatase 1 regulatory subunit 9A;neurabin-1 isoform X1;neurabin-1 isoform X3;neurabin-1 isoform X5;neurabin-1 isoform X4		22	20	20.1	124.78	2.40494e+07	1.77342e+06	1.75763e+06	1.72277e+06	1.69717e+06	1.72241e+06	1.69482e+06	1.71431e+06	1.81106e+06	1.77231e+06	1.01264	1.00363	0.983725	0.969107	0.983521	0.967764	0.978896	1.03414	1.01201		1.25949	-0.0387332		0.169569	0.011734		0.976811	0.0504672	FALSE			0.484606	0.0677311			Coiled coil;Proteomics identification;Reference proteome		actin filament organization [GO:0007015];calcium-mediated signaling [GO:0019722];modulation of chemical synaptic transmission [GO:0050804]	Plasma proteins;Predicted intracellular proteins	Plasma membrane
XP_007998698.1;XP_007998697.1;XP_007998696.1;XP_007998695.1;XP_007998694.1;XP_007998699.1;A0A0D9S2N6;XP_008018695.1;XP_008018694.1;A0A0D9S131;XP_008018693.1;XP_008018692.1;XP_008018691.1;XP_008018690.1;XP_008018689.1;XP_008018688.1;XP_008018687.1;XP_008018685.1;XP_008018684.1;XP_008018683.1	XP_007998698.1	FAT1	protocadherin Fat 1 isoform X3;protocadherin Fat 1 isoform X2;protocadherin Fat 1 isoform X1;protocadherin Fat 1 isoform X4;FAT atypical cadherin 1		53	53	15.6	206.12	1.2869e+07	3.78117e+06	3.35365e+06	3.27213e+06	3.19548e+06	3.00535e+06	2.90982e+06	3.22351e+06	3.31597e+06	3.59335e+06	1.08999	0.966753	0.943254	0.921157	0.866348	0.838812	0.929237	0.955892	1.03585		1.18152	-0.1901		0.176799	-0.0371342		1.17099	0.152966	FALSE			0.0747911	0.344509			Calcium;Disulfide bond;EGF-like domain;Membrane;Proteomics identification;Reference proteome;Repeat;Signal;Transmembrane;Transmembrane helix		actin filament organization [GO:0007015];camera-type eye morphogenesis [GO:0048593];epithelial cell morphogenesis [GO:0003382];establishment or maintenance of epithelial cell apical/basal polarity [GO:0045197];homophilic cell adhesion via plasma membrane adhesion molecules [GO:0007156]	Cancer-related genes;Predicted intracellular proteins;Predicted membrane proteins
XP_007963708.1;XP_007963706.1;XP_007963705.1;XP_007963704.1;XP_007963703.1;XP_007963702.1;XP_007963700.1;XP_007963699.1;XP_007963698.1;XP_007963697.1;XP_007963696.1;XP_007963695.1;XP_007963694.1;XP_007963693.1;XP_007963692.1;XP_007963691.1;XP_007963690.1;XP_007963689.1;XP_007963688.1;XP_007963687.1;XP_007963686.1;XP_007963685.1;XP_007963684.1;XP_007963683.1;XP_007963682.1;XP_007963681.1;XP_007963…	XP_007963708.1	TTN	titin isoform X41;titin isoform X39;titin isoform X38;titin isoform X37;titin isoform X36;titin isoform X35;titin isoform X33;titin isoform X32;titin isoform X31;titin isoform X30;titin isoform X29;titin isoform X28;titin isoform X27;titin isoform X26;titin isoform X25;titin isoform X24;titin isoform X23;titin isoform X22;titin isoform X21;titin isoform X20;titin isoform X19;titin isoform X18;tit…		3	3	0.1	2.3026	25404.6	214676	262162	224756	213474	271652	333586	216214	243051	248623	0.917949	1.121	0.961052	0.91281	1.16158	1.42641	0.924526	1.03928	1.06311		0.424297	0.2043		0.0498278	0.0155665		0.408083	-0.188733	FALSE			NA	NA			3D-structure;Alternative splicing;ATP-binding;Calcium;Calmodulin-binding;Cardiomyopathy;Coiled coil;Cytoplasm;Direct protein sequencing;Disease mutation;Disulfide bond;Immunoglobulin domain;Kinase;Limb-girdle muscular dystrophy;Magnesium;Metal-binding;Nucleotide-binding;Nucleus;Phosphoprotein;Polymorphism;Reference proteome;Repeat;Serine/threonine-protein kinase;Transferase	Hemostasis;Muscle contraction;Platelet activation signaling and aggregation;Platelet degranulation;Response to elevated platelet cytosolic Ca2+;Striated Muscle Contraction	actin filament organization [GO:0007015];cardiac muscle contraction [GO:0060048];cardiac muscle fiber development [GO:0048739];cardiac muscle hypertrophy [GO:0003300];cardiac muscle tissue morphogenesis [GO:0055008];cardiac myofibril assembly [GO:0055003];detection of muscle stretch [GO:0035995];mitotic chromosome condensation [GO:0007076];muscle contraction [GO:0006936];muscle filament sliding […	Disease related genes;Enzymes;Plasma proteins;Potential drug targets;Predicted intracellular proteins;Predicted membrane proteins		TTN-TCAP complex
XP_007960090.1;XP_007960089.1;XP_007960088.1;XP_007960087.1;A0A0D9RV27	XP_007960090.1	SORBS3	vinexin isoform X4;vinexin isoform X3;vinexin isoform X2;vinexin isoform X1;Sorbin and SH3 domain containing 3		7	7	21.6	16.797	2.84653e+07	817240	759716	697000	693963	648614	617166	726347	754311	845884	1.07817	1.00228	0.919543	0.915537	0.855708	0.814219	0.95826	0.995153	1.11596		1.21403	-0.213168		0.129253	0.032966		1.39478	0.246134	FALSE			0.412962	-0.111457			Proteomics identification;Reference proteome;SH3 domain		actin filament organization [GO:0007015];cell adhesion [GO:0007155];cell-substrate adhesion [GO:0031589];negative regulation of transcription by RNA polymerase II [GO:0000122];positive regulation of MAPK cascade [GO:0043410];positive regulation of stress fiber assembly [GO:0051496]	Plasma proteins;Predicted intracellular proteins	Cytosol;Focal adhesion sites	DLG5-SORBS3-CTNNB1 complex
XP_008013629.1;XP_008013628.1;A0A0D9R8U2	XP_008013629.1	DBN1	drebrin isoform X2;drebrin isoform X1;Drebrin 1		30	30	54.1	168.17	4.04706e+08	1.0299e+07	8.67e+06	8.74059e+06	8.62624e+06	8.69588e+06	7.5928e+06	9.02941e+06	9.50991e+06	1.02165e+07	1.11503	0.938664	0.946307	0.933926	0.941466	0.82204	0.977576	1.0296	1.1061		0.668509	-0.151499		0.229508	0.0562337		1.19408	0.207733	FALSE			0.364242	0.0406469			Proteomics identification;Reference proteome		actin filament organization [GO:0007015];cell communication by chemical coupling [GO:0010643];cell communication by electrical coupling [GO:0010644];cytoplasmic sequestering of protein [GO:0051220];in utero embryonic development [GO:0001701];maintenance of protein location in cell [GO:0032507];neural precursor cell proliferation [GO:0061351];positive regulation of dendritic spine morphogenesis [G…	Plasma proteins;Predicted intracellular proteins	Actin filaments;Plasma membrane
XP_007970513.1;A0A0D9RJN2;XP_007970512.1	XP_007970513.1	CD2AP	CD2-associated protein isoform X2;CD2 associated protein;CD2-associated protein isoform X1		32	32	55.4	142.55	2.27533e+08	1.1846e+07	1.07975e+07	1.04943e+07	1.07148e+07	1.00487e+07	9.31936e+06	1.09718e+07	1.13919e+07	1.18042e+07	1.07243	0.977512	0.950057	0.97002	0.909714	0.84369	0.993289	1.03132	1.06865		0.825681	-0.139933		0.30365	0.0454667		1.32185	0.1854	FALSE			0.0592243	0.0502748			3D-structure;Cell cycle;Cell division;Cell junction;Cell projection;Coiled coil;Cytoplasm;Cytoskeleton;Isopeptide bond;Mitosis;Phosphoprotein;Polymorphism;Reference proteome;Repeat;SH3 domain;SH3-binding;Ubl conjugation	Cell-Cell communication;Nephrin family interactions	actin filament organization [GO:0007015];cell cycle [GO:0007049];cell division [GO:0051301];cell-cell adhesion [GO:0098609];negative regulation of small GTPase mediated signal transduction [GO:0051058];negative regulation of transforming growth factor beta1 production [GO:0032911];positive regulation of protein localization to nucleus [GO:1900182];positive regulation of protein secretion [GO:0050…	Disease related genes;Predicted intracellular proteins	Cytosol;Nucleoli fibrillar center;Plasma membrane	RICH1/AMOT polarity complex Flag-Rich1 precipitated
XP_008016964.1;A0A0D9RYK8	XP_008016964.1	FSCN1	fascin;Fascin		19	19	52.1	107.15	8.73255e+07	2.83457e+06	2.49741e+06	2.48325e+06	2.54335e+06	2.64292e+06	2.60346e+06	2.75057e+06	2.75515e+06	2.90338e+06	1.0881	0.958669	0.953236	0.976306	1.01453	0.99938	1.05585	1.05761	1.11451		0.0111035	-0.00216675		0.734267	0.107933		1.65773	0.1101	FALSE			0.0174719	0.0869182			Actin-binding;Cytoplasm;Cytoskeleton;Proteomics identification;Reference proteome		actin filament organization [GO:0007015];cell migration [GO:0016477];cell-cell junction assembly [GO:0007043];establishment of apical/basal cell polarity [GO:0035089];microspike assembly [GO:0030035];parallel actin filament bundle assembly [GO:0030046];positive regulation of extracellular matrix disassembly [GO:0090091];positive regulation of filopodium assembly [GO:0051491];positive regulation o…	Cancer-related genes;Plasma proteins;Predicted intracellular proteins	Cytosol;Plasma membrane
XP_008006480.1;A0A0D9RWX0	XP_008006480.1	NCK2	cytoplasmic protein NCK2 isoform X1;Cytoplasmic protein		3	3	10.5	5.5987	2.68986e+06	92111.9	93722	74039.1	74844	75156	81493.6	81228.6	83206	105457	1.06335	1.08194	0.854715	0.864007	0.867608	0.940771	0.937711	0.960538	1.21741		0.616297	-0.159867		0.117304	0.0524		0.772057	0.212267	FALSE			0.0666193	0.222809			Cytoplasm;Endoplasmic reticulum;Proteomics identification;Reference proteome;SH2 domain;SH3 domain;Translation regulation		actin filament organization [GO:0007015];cell migration [GO:0016477];ephrin receptor signaling pathway [GO:0048013];lamellipodium assembly [GO:0030032];negative regulation of endoplasmic reticulum stress-induced eIF2 alpha phosphorylation [GO:1903912];negative regulation of peptidyl-serine phosphorylation [GO:0033137];negative regulation of PERK-mediated unfolded protein response [GO:1903898];neg…	Plasma proteins;Predicted intracellular proteins
XP_007989420.1;XP_007989419.1;XP_007989418.1;XP_007989417.1;XP_007989416.1;A0A0D9RQ25;XP_007989415.1;XP_007989421.1	XP_007989420.1	SH3KBP1	SH3 domain-containing kinase-binding protein 1 isoform X6;SH3 domain-containing kinase-binding protein 1 isoform X5;SH3 domain-containing kinase-binding protein 1 isoform X4;SH3 domain-containing kinase-binding protein 1 isoform X3;SH3 domain-containing kinase-binding protein 1 isoform X2;SH3 domain containing kinase binding protein 1;SH3 domain-containing kinase-binding protein 1 isoform X1;SH3 …		7	7	16.4	36.52	4.61436e+06	185647	170936	162626	165744	160110	150312	158893	180345	191675	1.07267	0.987673	0.939657	0.957674	0.925116	0.868505	0.918089	1.04204	1.1075		0.828246	-0.123866		0.111648	0.029967		0.791323	0.153833	FALSE			0.00506489	0.12329			Proteomics identification;Reference proteome;SH3 domain		actin filament organization [GO:0007015];cell migration [GO:0016477];positive regulation of B cell activation [GO:0050871];regulation of cell shape [GO:0008360]	Predicted intracellular proteins	Cytosol	CIN85 complex (CIN85 CRK BCAR1 CBL PIK3R1 GRB2 SOS1);CIN85 homotetramer complex;CIN85-BLNK complex;CIN85-CBL complex;CIN85-CBL-SH3GL2 complex;CIN85-CBL-SH3GL2-EGFR complex EGF stimulated;CIN85-SH3GL2 complex;CIN85-SH3GL3 complex;CIN85-SH3GL3-CBL complex;DDN-MAGI2-SH3KBP1 complex;MET-CIN85-SH3GL3-CBL complex HGF stimulated;Multiprotein complex (monoubiquitination);RICH1/AMOT polarity complex Flag-…
XP_007970407.1;A0A0D9RJT0	XP_007970407.1	PRKCI	protein kinase C iota type;Protein kinase C		8	8	21.3	79.789	3.17488e+07	597426	538505	514246	531018	525634	511970	526802	535119	596143	1.08611	0.978995	0.934893	0.965383	0.955596	0.930755	0.957718	0.972839	1.08378		0.462003	-0.0704333		0.0297969	0.00753339		0.599174	0.0779667	FALSE			0.393523	-0.0723082			ATP-binding;Kinase;Metal-binding;Nucleotide-binding;Reference proteome;Serine/threonine-protein kinase;Transferase;Zinc;Zinc-finger		actin filament organization [GO:0007015];cell-cell junction organization [GO:0045216];cellular response to insulin stimulus [GO:0032869];establishment of apical/basal cell polarity [GO:0035089];eye photoreceptor cell development [GO:0042462];intracellular signal transduction [GO:0035556];negative regulation of glial cell apoptotic process [GO:0034351];negative regulation of neuron apoptotic proce…	Cancer-related genes;Enzymes;Predicted intracellular proteins	Cytokinetic bridge;Cytosol;Microtubules	HOOK2-PAR3-Par6alpha-PKCiota complex;KIF3A/B-PAR-3-aPKC-PAR-6 complex;LLGL1-PAR-6B-PRKCI complex;LLGL2-PAR-6B-PRKCI complex;MAP2K5-PRKCI-SQSTM1 complex;PAR-3-PAR-6B-PRKCI complex;PARD3B-PARD6A-PRKCI complex;RICH1-PAR3-aPKC polarity complex
XP_007995553.1;A0A0D9S2K7	XP_007995553.1	KPTN	kaptin;Kaptin, actin binding protein		2	2	8	8.4396	1.26359e+06	3586.85	4719.44	2046.3	4942.07	8369.35	4587.84	1338.5	3875.59	6341.9	1.03941	1.36761	0.592982	1.43213	2.42529	1.32948	0.387874	1.12308	1.83777		0.848602	0.8179		0.0108847	-0.0248		0.516209	-0.8427	FALSE			NA	NA			Acetylation;Actin-binding;Alternative splicing;Cell projection;Coiled coil;Disease mutation;Lysosome;Membrane;Mental retardation;Reference proteome	Amino acids regulate mTORC1;Cellular responses to external stimuli;Cellular responses to stress	actin filament organization [GO:0007015];cellular response to amino acid starvation [GO:0034198];cellular response to glucose starvation [GO:0042149];negative regulation of TORC1 signaling [GO:1904262];protein localization to lysosome [GO:0061462]	Disease related genes;Predicted intracellular proteins	Cytosol;Nucleoplasm;Plasma membrane	KICSTOR complex
XP_008018212.1;A0A0D9QVX3;XP_008018211.1	XP_008018212.1	INPPL1	phosphatidylinositol 3,4,5-trisphosphate 5-phosphatase 2 isoform X2;Inositol polyphosphate phosphatase like 1;phosphatidylinositol 3,4,5-trisphosphate 5-phosphatase 2 isoform X1		7	7	6.4	18.679	3.86919e+06	303871	293337	271991	265656	285751	285158	253970	280998	289379	1.0488	1.01244	0.938764	0.916899	0.986257	0.984208	0.876566	0.969851	0.998777		0.393481	-0.0545006		0.44839	-0.0771338		0.124127	-0.0226332	FALSE			0.162378	-0.0647987			Hydrolase;Proteomics identification;Reference proteome;SH2 domain		actin filament organization [GO:0007015];endochondral ossification [GO:0001958];endocytosis [GO:0006897];glucose metabolic process [GO:0006006];negative regulation of cell population proliferation [GO:0008285];negative regulation of gene expression [GO:0010629];phosphatidylinositol biosynthetic process [GO:0006661];phosphatidylinositol dephosphorylation [GO:0046856];post-embryonic development [GO…	Cancer-related genes;Disease related genes;Enzymes;Potential drug targets;Predicted intracellular proteins	Cytosol;Golgi apparatus
XP_008007215.1;XP_008007214.1;XP_008007213.1;XP_008007212.1;A0A0D9REU4;XP_008007216.1;XP_008006481.1	XP_008007215.1	NCK1	cytoplasmic protein NCK1 isoform X1;Cytoplasmic protein;cytoplasmic protein NCK1 isoform X2		7	6	26.5	22.881	1.84728e+07	332870	388431	344704	363829	360590	345973	375773	370728	361240	0.936778	1.09314	0.970082	1.0239	1.01479	0.973652	1.05752	1.04332	1.01662		0.0420372	0.00876554		0.348928	0.0583998		0.824106	0.0496343	FALSE			0.10244	0.335121			Cytoplasm;Endoplasmic reticulum;Proteomics identification;Reference proteome;SH2 domain;SH3 domain;Translation regulation		actin filament organization [GO:0007015];ephrin receptor signaling pathway [GO:0048013];lamellipodium assembly [GO:0030032];negative regulation of cell death [GO:0060548];negative regulation of endoplasmic reticulum stress-induced eIF2 alpha phosphorylation [GO:1903912];negative regulation of insulin receptor signaling pathway [GO:0046627];negative regulation of peptidyl-serine phosphorylation [G…	Predicted intracellular proteins	Cytosol;Plasma membrane
XP_007989205.1;XP_007989204.1;A0A0D9RRS4;XP_007989210.1;XP_007989209.1;XP_007989208.1;XP_007989207.1;XP_007989206.1	XP_007989205.1	ARHGAP6	rho GTPase-activating protein 6 isoform X2;rho GTPase-activating protein 6 isoform X1;Rho GTPase activating protein 6;rho GTPase-activating protein 6 isoform X6;rho GTPase-activating protein 6 isoform X5;rho GTPase-activating protein 6 isoform X4;rho GTPase-activating protein 6 isoform X3		6	6	10.3	32.761	2.10385e+06	68352.2	67753.1	64885.1	60615.5	53963.6	48105	55242.8	65822.8	69340	1.02023	1.01129	0.968481	0.904753	0.805466	0.71802	0.824559	0.982477	1.03497		1.45842	-0.3111		0.342865	-0.0843668		0.753804	0.226734	FALSE			NA	NA			Proteomics identification;Reference proteome		actin filament organization [GO:0007015];focal adhesion assembly [GO:0048041];negative regulation of focal adhesion assembly [GO:0051895];negative regulation of stress fiber assembly [GO:0051497];signal transduction [GO:0007165]	Plasma proteins;Predicted intracellular proteins	Cytosol
XP_008000913.1;XP_008000912.1;XP_008000911.1;XP_008000910.1;XP_008000909.1;XP_008000908.1;XP_008000907.1;XP_008000906.1;XP_008000905.1;XP_008000904.1;XP_008000903.1;A0A0D9RGS7	XP_008000913.1	ARHGAP12	rho GTPase-activating protein 12 isoform X6;rho GTPase-activating protein 12 isoform X5;rho GTPase-activating protein 12 isoform X4;rho GTPase-activating protein 12 isoform X3;rho GTPase-activating protein 12 isoform X2;rho GTPase-activating protein 12 isoform X1;Rho GTPase activating protein 12		11	11	17.4	37.198	4.68462e+06	353071	298320	305434	297927	285949	420661	309655	320508	383615	1.10701	0.935343	0.957648	0.934112	0.896557	1.31893	0.970882	1.00491	1.20278		0.096611	0.0519002		0.264448	0.0809994		0.049712	0.0290991	FALSE			0.121689	0.0599432			Alternative splicing;GTPase activation;Phosphoprotein;Polymorphism;Reference proteome;Repeat;SH3 domain	Rho GTPase cycle;Signal Transduction;Signaling by Rho GTPases	actin filament organization [GO:0007015];morphogenesis of an epithelial sheet [GO:0002011];negative regulation of small GTPase mediated signal transduction [GO:0051058];phagocytosis, engulfment [GO:0006911];regulation of GTPase activity [GO:0043087];regulation of small GTPase mediated signal transduction [GO:0051056];signal transduction [GO:0007165]	Predicted intracellular proteins
XP_007971080.1;XP_007971079.1;A0A0D9RBP8	XP_007971080.1	PACSIN1	protein kinase C and casein kinase substrate in neurons protein 1;Protein kinase C and casein kinase substrate in neurons 1		7	6	25.9	22.836	1.08613e+07	249573	282013	266025	270562	309569	332547	281076	288258	266763	0.938702	1.06072	1.00058	1.01765	1.16436	1.25079	1.05719	1.08421	1.00336		0.880733	0.191001		0.496998	0.0690327		0.583429	-0.121968	FALSE			NA	NA			Coiled coil;Proteomics identification;Reference proteome;SH3 domain		actin filament organization [GO:0007015];negative regulation of endocytosis [GO:0045806];neuron development [GO:0048666];plasma membrane tubulation [GO:0097320];protein localization to membrane [GO:0072657];synaptic vesicle endocytosis [GO:0048488]	Plasma proteins;Predicted intracellular proteins	Nucleoplasm;Vesicles
XP_008014664.1;XP_008014663.1;XP_008014662.1;XP_008014661.1;XP_008014660.1;A0A0D9RHM1	XP_008014664.1	CGNL1	cingulin-like protein 1 isoform X2;cingulin-like protein 1 isoform X1;Cingulin like 1		29	29	27.9	196.03	1.27139e+07	823837	827500	792417	790826	801643	773156	802032	829510	846236	1.01136	1.01586	0.972786	0.970833	0.984112	0.949141	0.98459	1.01832	1.03886		0.869856	-0.0467663		0.263656	0.0198669		1.15045	0.0666332	FALSE			NA	NA			Coiled coil;Reference proteome		actin filament organization [GO:0007015];negative regulation of small GTPase mediated signal transduction [GO:0051058];negative regulation of stress fiber assembly [GO:0051497];protein localization to cell-cell junction [GO:0150105]	Disease related genes;Predicted intracellular proteins	Cell Junctions;Nuclear bodies
XP_007963879.1;XP_007963878.1;XP_007963877.1;XP_007963876.1;XP_007963875.1;XP_007963874.1;A0A0D9RI00;XP_007963873.1;XP_007963872.1;XP_007963881.1;XP_008001919.1;XP_008001918.1;XP_008001917.1;A0A0D9QY72;XP_008001916.1;XP_008008906.1;A0A0D9R754	XP_007963879.1	MYO1B	unconventional myosin-Ib isoform X7;unconventional myosin-Ib isoform X6;unconventional myosin-Ib isoform X5;unconventional myosin-Ib isoform X4;unconventional myosin-Ib isoform X3;unconventional myosin-Ib isoform X2;Myosin IB;unconventional myosin-Ib isoform X1;unconventional myosin-Ib isoform X8		42	41	40.6	167.03	1.86979e+08	9.92819e+06	1.14489e+07	1.19848e+07	1.21698e+07	1.22842e+07	1.40503e+07	1.10466e+07	1.06859e+07	9.6173e+06	0.892774	1.02952	1.07771	1.09434	1.10463	1.26345	0.993345	0.960906	0.864817		0.920221	0.208234		0.359698	-0.0876662	TRUE	1.51762	-0.2959	TRUE	Cluster 5		0.0599446	0.118192			Actin-binding;ATP-binding;Motor protein;Myosin;Nucleotide-binding;Proteomics identification;Reference proteome		actin filament organization [GO:0007015];post-Golgi vesicle-mediated transport [GO:0006892]	Predicted intracellular proteins	Plasma membrane
XP_007958708.1;XP_007958709.1;XP_007958710.1;A0A0D9RYH7	XP_007958708.1	DIAPH3	protein diaphanous homolog 3 isoform X1;protein diaphanous homolog 3 isoform X2;protein diaphanous homolog 3 isoform X3		7	7	7	18.016	2.02684e+06	164417	131054	125246	112370	111958	94813.2	95386.7	111710	123171	1.17241	0.934505	0.893088	0.801278	0.798339	0.676084	0.680173	0.796571	0.878293		1.26298	-0.392633		1.00297	-0.346667		0.125137	0.0459658	FALSE			NA	NA			Coiled coil;Reference proteome		actin filament polymerization [GO:0030041]	Cancer-related genes;Disease related genes;Plasma proteins;Predicted intracellular proteins	Plasma membrane;Microtubules
XP_007966399.1;XP_007966398.1	XP_007966399.1	GSN	gelsolin isoform X3		1	1	40.7	5.4078	1.6723e+06	85985.2	65677	60201	68162.9	52179.7	44192.1	66987.3	69138.4	84467	1.21756	0.929992	0.852451	0.965193	0.738868	0.625764	0.948546	0.979006	1.19606		0.708707	-0.371		0.132973	0.0675008		0.978208	0.4385	FALSE			0.152632	0.149444			3D-structure;Acetylation;Actin capping;Actin-binding;Alternative initiation;Alternative splicing;Amyloid;Amyloidosis;Calcium;Cilium biogenesis/degradation;Corneal dystrophy;Cytoplasm;Cytoskeleton;Direct protein sequencing;Disease mutation;Disulfide bond;Metal-binding;Phosphoprotein;Polymorphism;Reference proteome;Repeat;Secreted;Signal	Apoptosis;Apoptotic cleavage of cellular proteins;Innate Immune System;Immune System;Caspase-mediated cleavage of cytoskeletal proteins;Metabolism of proteins;Programmed Cell Death;Neutrophil degranulation;Apoptotic execution phase;Amyloid fiber formation	actin filament polymerization [GO:0030041]; actin filament reorganization [GO:0090527]; actin filament severing [GO:0051014]; actin nucleation [GO:0045010]; amyloid fibril formation [GO:1990000]; barbed-end actin filament capping [GO:0051016]; cellular response to interferon-gamma [GO:0071346]; cilium assembly [GO:0060271]; hepatocyte apoptotic process [GO:0097284]; negative regulation of viral e…	Cancer-related genes;Disease related genes;Plasma proteins;Predicted intracellular proteins;Predicted secreted proteins	Actin filaments	Prune-Gelsolin complex
XP_007972911.1;XP_007972913.1;XP_007972912.1;A0A0D9RY46	XP_007972911.1	SPIRE1	protein spire homolog 1 isoform X1;protein spire homolog 1 isoform X3;protein spire homolog 1 isoform X2;Spire type actin nucleation factor 1		6	6	13.3	23.432	3.94885e+06	70792.1	66686.2	63431	65042.7	59343.4	66681.5	65905	58518.3	79479.8	1.05708	0.995766	0.947159	0.971226	0.886123	0.995697	0.984101	0.873802	1.1868		0.45756	-0.0728		0.0276335	0.0112333		0.239264	0.0840333	FALSE			NA	NA			Coiled coil;Proteomics identification;Reference proteome		actin filament polymerization [GO:0030041];actin nucleation [GO:0045010];establishment of meiotic spindle localization [GO:0051295];formin-nucleated actin cable assembly [GO:0070649];positive regulation of double-strand break repair [GO:2000781];positive regulation of mitochondrial fission [GO:0090141];vesicle-mediated transport [GO:0016192]	Predicted intracellular proteins	Cytosol;Nucleoplasm
XP_007983353.1;A0A0D9RDV7;XP_007983351.1;XP_007983352.1;XP_007983354.1	XP_007983353.1	ARPC4	actin-related protein 2/3 complex subunit 4 isoform X3;Actin-related protein 2/3 complex subunit 4;actin-related protein 2/3 complex subunit 4 isoform X1;actin-related protein 2/3 complex subunit 4 isoform X2		8	7	50.6	20.302	8.83773e+08	6.26117e+06	6.08911e+06	5.43557e+06	5.51489e+06	5.60779e+06	5.55979e+06	5.73873e+06	5.60895e+06	6.037e+06	1.05609	1.02707	0.916836	0.930215	0.945885	0.93779	0.967971	0.946081	1.01828		0.645982	-0.0897662		0.167078	-0.0309334		0.85114	0.0588328	FALSE			0.0840582	-0.0538041			Actin-binding;Cytoplasm;Cytoskeleton;Proteomics identification;Reference proteome		actin filament polymerization [GO:0030041];Arp2/3 complex-mediated actin nucleation [GO:0034314]	Plasma proteins;Predicted intracellular proteins		Arp2/3 protein complex
XP_007964441.1;A0A0D9R9A4;XP_007964440.1;XP_007964438.1;XP_007964437.1	XP_007964441.1	ARPC2	actin-related protein 2/3 complex subunit 2 isoform X4;Arp2/3 complex 34 kDa subunit;actin-related protein 2/3 complex subunit 2 isoform X3;actin-related protein 2/3 complex subunit 2 isoform X2;actin-related protein 2/3 complex subunit 2 isoform X1		13	13	35	30.436	2.29704e+08	3.31965e+06	4.16216e+06	3.99288e+06	4.12339e+06	4.28125e+06	5.08494e+06	3.98929e+06	3.94092e+06	3.54438e+06	0.867906	1.08817	1.04392	1.07804	1.11931	1.32943	1.04298	1.03033	0.926659		0.789742	0.2341		0.0139333	0.00480016		0.998585	-0.2293	FALSE			0.982269	-0.00077184			Actin-binding;Cytoplasm;Cytoskeleton;Proteomics identification;Reference proteome		actin filament polymerization [GO:0030041];Arp2/3 complex-mediated actin nucleation [GO:0034314];positive regulation of lamellipodium assembly [GO:0010592];positive regulation of substrate adhesion-dependent cell spreading [GO:1900026]	Plasma proteins;Predicted intracellular proteins	Cytosol;Golgi apparatus	Arp2/3 protein complex
A0A0D9RJ83;XP_008012934.1;XP_008012932.1;XP_008012931.1;XP_008012930.1;XP_008012928.1;XP_008012933.1;XP_008012929.1	A0A0D9RJ83	DIAPH1	Diaphanous related formin 1;protein diaphanous homolog 1 isoform X7;protein diaphanous homolog 1 isoform X5;protein diaphanous homolog 1 isoform X4;protein diaphanous homolog 1 isoform X3;protein diaphanous homolog 1 isoform X1;protein diaphanous homolog 1 isoform X6;protein diaphanous homolog 1 isoform X2		22	22	20.8	68.422	1.74147e+07	1.23066e+06	1.12065e+06	1.08623e+06	1.01138e+06	1.09766e+06	1.05961e+06	950614	1.02557e+06	1.04169e+06	1.07402	0.978008	0.947973	0.882653	0.957948	0.924739	0.829618	0.895037	0.909105		0.843104	-0.116266		1.29324	-0.186934		0.593618	-0.0706673	FALSE			0.734377	0.0173381			Coiled coil;Proteomics identification;Reference proteome		actin filament polymerization [GO:0030041];cellular response to histamine [GO:0071420];protein localization to microtubule [GO:0035372];regulation of cell shape [GO:0008360];regulation of cytoskeleton organization [GO:0051493];regulation of microtubule-based process [GO:0032886];regulation of release of sequestered calcium ion into cytosol [GO:0051279]	Cancer-related genes;Disease related genes;Plasma proteins;Predicted intracellular proteins	Plasma membrane	LGR4-RSPO supercomplex
XP_007999434.1;XP_007999433.1;XP_007999427.1;A0A0D9QZP6;XP_007999420.1;XP_007999413.1	XP_007999434.1	TTC17	tetratricopeptide repeat protein 17 isoform X5;tetratricopeptide repeat protein 17 isoform X4;tetratricopeptide repeat protein 17 isoform X3;Tetratricopeptide repeat domain 17;tetratricopeptide repeat protein 17 isoform X2;tetratricopeptide repeat protein 17 isoform X1		1	1	1.8	15.55	650189	24275.3	18985.4	19615.4	16195.4	17034.8	15981.3	13801.1	13840.4	18759.1	1.15824	0.905847	0.935909	0.772732	0.812782	0.762516	0.658493	0.660367	0.89505		1.4034	-0.3453		1.13592	-0.445033		0.266476	-0.0997334	FALSE			NA	NA			Alternative splicing;Cell membrane;Cilium biogenesis/degradation;Coiled coil;Cytoplasm;Cytoskeleton;Membrane;Polymorphism;Reference proteome;Repeat;TPR repeat		actin filament polymerization [GO:0030041];cilium organization [GO:0044782]	Predicted intracellular proteins	Cytosol;Plasma membrane
XP_008014605.1;XP_008014533.1;XP_008014457.1;A0A0D9RAH6;XP_008014686.1;XP_008014769.1;XP_008014844.1	XP_008014605.1	CTTN	src substrate cortactin isoform X1;Cortactin;src substrate cortactin isoform X2;src substrate cortactin isoform X3;src substrate cortactin isoform X4		32	32	47.3	108.88	5.74926e+08	1.5404e+07	1.31431e+07	1.24833e+07	1.23568e+07	1.20406e+07	1.02591e+07	1.27297e+07	1.32722e+07	1.43694e+07	1.12629	0.960976	0.912738	0.903485	0.880364	0.750109	0.930755	0.970414	1.05064		0.913089	-0.2425		0.0642585	-0.0193335		1.06644	0.223167	FALSE			0.166782	-0.0526422			Proteomics identification;Reference proteome;SH3 domain		actin filament polymerization [GO:0030041];dendritic spine maintenance [GO:0097062];intracellular protein transport [GO:0006886];negative regulation of extrinsic apoptotic signaling pathway [GO:2001237];positive regulation of actin filament polymerization [GO:0030838];positive regulation of smooth muscle contraction [GO:0045987];regulation of autophagy of mitochondrion [GO:1903146];substrate-depe…	Cancer-related genes;Plasma proteins;Predicted intracellular proteins	Cytosol;Golgi apparatus;Plasma membrane;Vesicles	c-Abl-cortactin-nmMLCK complex;CTTN-FER-PTK2 complex;DDEF1-CTTN-PXN complex;G alpha-13-Hax-1-cortactin-Rac complex;Hip1R-cortactin complex
A0A0D9R8B5;XP_007961291.1;XP_007961290.1	A0A0D9R8B5	MCU	Mitochondrial calcium uniporter;calcium uniporter protein, mitochondrial isoform X2;calcium uniporter protein, mitochondrial isoform X1		4	4	15	11.428	1.15477e+07	226115	198888	221171	213252	201274	184505	223560	231299	257712	1.04979	0.923381	1.02683	0.990067	0.934456	0.856603	1.03792	1.07385	1.19648		0.586838	-0.109601		0.769426	0.140667		1.35022	0.250268	FALSE			0.33674	0.0427917			Coiled coil;Membrane;Proteomics identification;Reference proteome;Transmembrane;Transmembrane helix		actin filament reorganization [GO:0090527];calcium import into the mitochondrion [GO:0036444];calcium-mediated signaling [GO:0019722];glucose homeostasis [GO:0042593];mitochondrial calcium ion homeostasis [GO:0051560];positive regulation of insulin secretion [GO:0032024];positive regulation of mitochondrial calcium ion concentration [GO:0051561];positive regulation of mitochondrial fission [GO:00…	Predicted intracellular proteins;Predicted membrane proteins	Mitochondria	mitochondrial calcium uniporter complex
XP_008008501.1;A0A0D9RDH4;XP_008008499.1;XP_008008500.1;XP_008008495.1;XP_008008493.1;XP_008008492.1;XP_008008498.1;XP_008008497.1;XP_008008496.1;XP_008008491.1;XP_008008490.1;REV__XP_008005780.1;REV__XP_008005779.1;REV__XP_008005777.1;REV__XP_008005776.1;REV__XP_008005775.1;REV__A0A0D9RP39	XP_008008501.1	MYH10	myosin-10 isoform X9;Myosin heavy chain 10;myosin-10 isoform X7;myosin-10 isoform X8;myosin-10 isoform X5;myosin-10 isoform X4;myosin-10 isoform X3;myosin-10 isoform X6;myosin-10 isoform X2;myosin-10 isoform X1		103	94	52.7	323.31	2.31574e+08	2.27522e+07	2.11507e+07	2.10863e+07	2.09261e+07	1.99544e+07	1.87736e+07	2.06366e+07	2.10775e+07	2.23411e+07	1.05028	0.976349	0.973375	0.965982	0.921125	0.866618	0.952617	0.972971	1.0313		1.00759	-0.1241		0.157165	-0.0207996		0.844385	0.1033	FALSE			0.0366817	0.0889349			3D-structure;Acetylation;Actin-binding;Alternative splicing;ATP-binding;Calmodulin-binding;Cell adhesion;Cell projection;Cell shape;Coiled coil;Disease mutation;Methylation;Motor protein;Myosin;Nucleotide-binding;Phosphoprotein;Reference proteome	Axon guidance;Developmental Biology;EPHA-mediated growth cone collapse;EPH-Ephrin signaling;Nervous system development;RHO GTPase Effectors;RHO GTPases activate CIT;RHO GTPases activate PAKs;RHO GTPases activate PKNs;RHO GTPases Activate ROCKs;Sema4D in semaphorin signaling;Sema4D induced cell migration and growth-cone collapse;Semaphorin interactions;Signal Transduction;Signaling by Rho GTPases	actin filament-based movement [GO:0030048];actomyosin structure organization [GO:0031032];adult heart development [GO:0007512];aorta development [GO:0035904];axon guidance [GO:0007411];cardiac myofibril assembly [GO:0055003];cardiac septum development [GO:0003279];cell adhesion [GO:0007155];cell population proliferation [GO:0008283];cerebellar Purkinje cell layer development [GO:0021680];coronary…	Disease related genes;Plasma proteins;Predicted intracellular proteins	Actin filaments;Cytosol;Mitochondria	TLE1 corepressor complex (MASH1 promoter-corepressor complex)
XP_007996719.1;A0A0D9S4P1	XP_007996719.1	MYH14	myosin-14;Myosin heavy chain 14		60	60	40	261.33	7.39937e+07	5.51642e+06	4.90459e+06	4.9834e+06	4.86059e+06	4.80398e+06	4.42087e+06	4.78007e+06	4.95241e+06	5.40514e+06	1.07432	0.955166	0.970515	0.946597	0.935573	0.860963	0.930916	0.96448	1.05265		0.874362	-0.128433		0.122917	-0.0251662		0.690949	0.103267	FALSE			0.00500956	0.198548			Actin-binding;ATP-binding;Coiled coil;Motor protein;Myosin;Nucleotide-binding;Proteomics identification;Reference proteome		actin filament-based movement [GO:0030048];actomyosin structure organization [GO:0031032];mitochondrion morphogenesis [GO:0070584];neuronal action potential [GO:0019228];sensory perception of sound [GO:0007605];skeletal muscle contraction [GO:0003009];skeletal muscle tissue development [GO:0007519];vocalization behavior [GO:0071625]	Disease related genes;Plasma proteins;Predicted intracellular proteins	Nucleoplasm
XP_007978013.1;XP_007978012.1;A0A0D9S825	XP_007978013.1	WASF2	wiskott-Aldrich syndrome protein family member 2;WASP family member 2		9	8	17.7	27.676	9.63245e+07	1.46402e+06	1.47522e+06	1.47563e+06	1.53457e+06	1.50413e+06	1.50351e+06	1.46168e+06	1.56117e+06	1.44186e+06	0.994831	1.00245	1.00272	1.04277	1.02209	1.02167	0.993246	1.06085	0.979776		1.7665	0.040966		0.161821	0.0153325		0.280986	-0.0256335	FALSE			0.157006	0.0626062			Reference proteome		actin filament-based movement [GO:0030048];ameboidal-type cell migration [GO:0001667];angiogenesis [GO:0001525];endocytosis [GO:0006897];lamellipodium assembly [GO:0030032];lamellipodium morphogenesis [GO:0072673];megakaryocyte development [GO:0035855];negative regulation of stress fiber assembly [GO:0051497];positive regulation of lamellipodium assembly [GO:0010592];postsynaptic actin cytoskelet…	Predicted intracellular proteins	Cytosol;Plasma membrane	ABI1-WASF2 complex;ABI3-WAVE2-CYFIP1 complex;Wave-2 complex
XP_008018423.1;XP_008018422.1;XP_008018420.1;XP_008018419.1;XP_008018418.1;XP_008018417.1;XP_008018416.1;A0A0D9QV07;XP_008018415.1;XP_008018414.1;XP_008018421.1	XP_008018423.1	MYO7A	unconventional myosin-VIIa isoform X9;unconventional myosin-VIIa isoform X8;unconventional myosin-VIIa isoform X6;unconventional myosin-VIIa isoform X5;unconventional myosin-VIIa isoform X4;unconventional myosin-VIIa isoform X3;Myosin VIIA;unconventional myosin-VIIa isoform X2;unconventional myosin-VIIa isoform X1;unconventional myosin-VIIa isoform X7		2	2	1.4	2.2653	7.21552e+07	247677	110340	95360.2	94892.1	94570.3	80049.2	133114	154227	232472	1.63888	0.730122	0.630999	0.627901	0.625772	0.529686	0.880814	1.02052	1.53827		0.641813	-0.619699		0.232468	0.290967	TRUE	1.63751	0.910666	TRUE	Cluster 2		NA	NA			Actin-binding;ATP-binding;Coiled coil;Motor protein;Myosin;Nucleotide-binding;Proteomics identification;Reference proteome;SH3 domain		actin filament-based movement [GO:0030048];auditory receptor cell stereocilium organization [GO:0060088];equilibrioception [GO:0050957];intracellular protein transport [GO:0006886];phagolysosome assembly [GO:0001845];pigment granule transport [GO:0051904];post-embryonic animal organ morphogenesis [GO:0048563];sensory perception of sound [GO:0007605];visual perception [GO:0007601]	Disease related genes;Predicted intracellular proteins	Cytosol	MYO7A-PDZD7 complex
XP_007993870.1;A0A0D9R036;XP_007993869.1;XP_007993868.1;XP_007993867.1;XP_007993866.1;XP_007993865.1;XP_007993864.1;XP_007993862.1;XP_007993859.1;XP_007993858.1;XP_007993863.1	XP_007993870.1	MYO9B	unconventional myosin-IXb isoform X11;Myosin IXB;unconventional myosin-IXb isoform X10;unconventional myosin-IXb isoform X9;unconventional myosin-IXb isoform X8;unconventional myosin-IXb isoform X7;unconventional myosin-IXb isoform X6;unconventional myosin-IXb isoform X5;unconventional myosin-IXb isoform X3;unconventional myosin-IXb isoform X2;unconventional myosin-IXb isoform X1;unconventional m…		24	23	15.9	98.38	1.01741e+07	1.35786e+06	1.18036e+06	1.1592e+06	1.18463e+06	1.16282e+06	1.08518e+06	1.1592e+06	1.17051e+06	1.26464e+06	1.10173	0.957719	0.940548	0.961177	0.943487	0.880487	0.940548	0.94972	1.0261		0.568682	-0.104566		0.17617	-0.0382328		0.527716	0.0663331	FALSE			0.48391	0.162826			Actin-binding;ATP-binding;Coiled coil;Metal-binding;Motor protein;Myosin;Nucleotide-binding;Proteomics identification;Reference proteome;Zinc		actin filament-based movement [GO:0030048];regulation of Rho protein signal transduction [GO:0035023];Rho protein signal transduction [GO:0007266];Roundabout signaling pathway [GO:0035385]	Disease related genes;Predicted intracellular proteins	Cytosol
XP_007963598.1;XP_007963597.1;XP_007963596.1;XP_007963595.1;XP_007963594.1;A0A0D9RPY9	XP_007963598.1	WIPF1	WAS/WASL-interacting protein family member 1;WAS/WASL interacting protein family member 1		2	2	4.8	3.6655	1.15848e+06	34378	36794.4	34209.3	34581.2	32877.2	31863.1	37510.3	36669.7	45529.1	0.978672	1.04746	0.973867	0.984455	0.935946	0.907077	1.06784	1.04391	1.29612		0.819365	-0.0854667		0.783041	0.177766		1.18011	0.263233	FALSE			NA	NA			Proteomics identification;Reference proteome		actin filament-based movement [GO:0030048];response to other organism [GO:0051707]	Disease related genes;Predicted intracellular proteins	Cytosol;Plasma membrane	CRKL-WIPF1-WAS complex;DOCK8-WIP-WASp complex;WIP-WASp-actin-myosin-IIa complex;ZAP70-CRKL-WIPF1-WAS complex
XP_008007779.1;XP_008007778.1;XP_008007777.1;XP_008007786.1;XP_008007785.1;XP_008007784.1;XP_008007783.1;XP_008007782.1;XP_008007781.1;XP_008007780.1;XP_008007772.1;XP_008007771.1;XP_008007770.1;A0A0D9R8T7;XP_008007776.1;XP_008007787.1;XP_007979243.1;XP_007979242.1;XP_007979241.1;A0A0D9S8Y8	XP_008007779.1	ACAP2	arf-GAP with coiled-coil, ANK repeat and PH domain-containing protein 2 isoform X7;arf-GAP with coiled-coil, ANK repeat and PH domain-containing protein 2 isoform X6;arf-GAP with coiled-coil, ANK repeat and PH domain-containing protein 2 isoform X5;arf-GAP with coiled-coil, ANK repeat and PH domain-containing protein 2 isoform X9;arf-GAP with coiled-coil, ANK repeat and PH domain-containing prote…		8	8	12.4	18.338	7.0858e+06	306707	298734	290726	293357	279812	265859	276611	307622	349444	1.02673	1.00004	0.973232	0.982041	0.936698	0.889987	0.925982	1.02979	1.1698		0.961908	-0.0958659		0.204283	0.0529003		0.634091	0.148766	FALSE			0.815443	0.015741			ANK repeat;Coiled coil;Metal-binding;Proteomics identification;Reference proteome;Zinc;Zinc-finger		actin filament-based process [GO:0030029]	Plasma proteins;Predicted intracellular proteins	Endosomes
XP_007982514.1;XP_007982512.1;XP_007982511.1;XP_007982510.1;XP_007982509.1;XP_007982508.1;XP_007982507.1;A0A0D9SBR7;XP_007982505.1	XP_007982514.1	NAA80	N-acetyltransferase 6 isoform X5;N-acetyltransferase 6 isoform X4;N(alpha)-acetyltransferase 80, NatH catalytic subunit;N-acetyltransferase 6 isoform X3		3	3	21.7	6.5847	2.02095e+06	16549.5	15976.9	13865.4	16100.3	13296.9	10455.7	15982.4	15590.7	19006.4	1.0702	1.03317	0.896628	1.04115	0.859864	0.676134	1.03353	1.0082	1.22908		0.532492	-0.237267		0.444461	0.123133		0.829819	0.3604	FALSE			NA	NA			Proteomics identification;Reference proteome		actin modification [GO:0030047];N-terminal peptidyl-aspartic acid acetylation [GO:0017190];N-terminal peptidyl-glutamic acid acetylation [GO:0018002];regulation of actin polymerization or depolymerization [GO:0008064]
XP_007985990.1;A0A0D9RDK9	XP_007985990.1	SETD3	histone-lysine N-methyltransferase setd3;Protein-histidine N-methyltransferase		12	12	24.2	135.36	3.76827e+07	1.07024e+06	1.03529e+06	981004	974296	940781	905654	1.03939e+06	1.0547e+06	1.04488e+06	1.04023	1.00626	0.953502	0.946982	0.914407	0.880264	1.01025	1.02513	1.01558		1.27741	-0.129633		0.272154	0.0252005	TRUE	2.12118	0.154833	TRUE	Cluster 2		0.169415	-0.063645			Methyltransferase;Proteomics identification;Reference proteome;S-adenosyl-L-methionine;Transferase		actin modification [GO:0030047];peptidyl-histidine methylation [GO:0018021];positive regulation of muscle cell differentiation [GO:0051149];positive regulation of transcription by RNA polymerase II [GO:0045944];regulation of uterine smooth muscle contraction [GO:0070472]	Enzymes;Predicted intracellular proteins	Mitochondria
XP_007964131.1;XP_007964127.1;XP_007964126.1;XP_007964125.1;XP_007964124.1;XP_007964123.1;A0A0D9RD69;XP_007964119.1;XP_007964118.1;XP_007964117.1;XP_007964115.1;XP_007964114.1;XP_007964113.1;XP_007964112.1;XP_007964122.1;XP_007964130.1;XP_007964128.1;XP_007964121.1;XP_007964120.1;XP_007964116.1	XP_007964131.1	ABI2	abl interactor 2 isoform X19;abl interactor 2 isoform X16;abl interactor 2 isoform X15;abl interactor 2 isoform X14;abl interactor 2 isoform X13;abl interactor 2 isoform X12;Abl interactor 2;abl interactor 2 isoform X8;abl interactor 2 isoform X7;abl interactor 2 isoform X6;abl interactor 2 isoform X4;abl interactor 2 isoform X3;abl interactor 2 isoform X2;abl interactor 2 isoform X1;abl interact…		9	9	30.3	14.094	2.22207e+07	280901	218050	207493	199275	195296	168163	235750	243489	292363	1.19288	0.925977	0.881143	0.846246	0.829347	0.714125	1.00114	1.03401	1.24156		0.959033	-0.319167		0.331154	0.133699	TRUE	1.66585	0.452866	TRUE	Cluster 2		0.736114	-0.0218873			Coiled coil;Proteomics identification;Reference proteome;SH3 domain		actin polymerization or depolymerization [GO:0008154]	Predicted intracellular proteins	Nucleoplasm;Vesicles
XP_007995417.1	XP_007995417.1	VASP	vasodilator-stimulated phosphoprotein isoform X2		1	1	43.8	2.4608	1.25617e+06	23304.2	25734.2	23570.6	22135.9	27203.4	30841.8	25684.3	26970.6	24874.8	0.962863	1.06327	0.973871	0.914593	1.12397	1.2743	1.0612	1.11435	1.02776		0.375441	0.131267		0.776391	0.0952333		0.089284	-0.0360333	FALSE			0.133667	0.0923932			3D-structure;Acetylation;Actin-binding;Cell junction;Cell membrane;Cell projection;Coiled coil;Cytoplasm;Cytoskeleton;Direct protein sequencing;Membrane;Phosphoprotein;Polymorphism;Reference proteome;Repeat;SH3-binding;Tight junction	Developmental Biology;Adaptive Immune System;Cell-Cell communication;Immune System;TCR signaling;Generation of second messenger molecules;Signaling by ROBO receptors;Axon guidance;Cell-extracellular matrix interactions;Cell junction organization;Nervous system development	actin polymerization or depolymerization [GO:0008154]; axon guidance [GO:0007411]; neural tube closure [GO:0001843]; positive regulation of actin filament polymerization [GO:0030838]; protein homotetramerization [GO:0051289];actin cytoskeleton organization [GO:0030036]; actin polymerization or depolymerization [GO:0008154]; cell junction assembly [GO:0034329]	Plasma proteins;Predicted intracellular proteins	Plasma membrane;Cell Junctions;Focal adhesion sites	VASP-CXCR2 complex CXCL8 stimulated;RIAM-VASP complex
XP_007995418.1	XP_007995418.1	VASP	vasodilator-stimulated phosphoprotein isoform X3		2	2	44.9	5.4356	7.18621e+06	127665	112370	91965.2	105787	98190.8	85515.6	102162	120319	120686	1.1536	1.01539	0.83101	0.955905	0.887266	0.772731	0.923151	1.08722	1.09054		0.506147	-0.190234		0.130373	0.056399		0.962799	0.246633	FALSE			0.133667	0.0923932			3D-structure;Acetylation;Actin-binding;Cell junction;Cell membrane;Cell projection;Coiled coil;Cytoplasm;Cytoskeleton;Direct protein sequencing;Membrane;Phosphoprotein;Polymorphism;Reference proteome;Repeat;SH3-binding;Tight junction	Developmental Biology;Adaptive Immune System;Cell-Cell communication;Immune System;TCR signaling;Generation of second messenger molecules;Signaling by ROBO receptors;Axon guidance;Cell-extracellular matrix interactions;Cell junction organization;Nervous system development	actin polymerization or depolymerization [GO:0008154]; axon guidance [GO:0007411]; neural tube closure [GO:0001843]; positive regulation of actin filament polymerization [GO:0030838]; protein homotetramerization [GO:0051289];actin cytoskeleton organization [GO:0030036]; actin polymerization or depolymerization [GO:0008154]; cell junction assembly [GO:0034329]	Plasma proteins;Predicted intracellular proteins	Plasma membrane;Cell Junctions;Focal adhesion sites	VASP-CXCR2 complex CXCL8 stimulated;RIAM-VASP complex
XP_007971801.1;XP_007971800.1;A0A0D9R5I4	XP_007971801.1	CAP2	adenylyl cyclase-associated protein 2 isoform X2;adenylyl cyclase-associated protein 2 isoform X1;Adenylyl cyclase-associated protein		1	1	5.1	2.8321	966761	13094.7	10177.5	9378.23	12114.1	11661.8	10108.6	12675	10499.3	15898.5	1.20317	0.935134	0.861692	1.11307	1.07151	0.928803	1.16461	0.964695	1.46079		0.143927	0.0640999		0.488297	0.253133		0.423601	0.189034	FALSE			0.433866	0.253581			Acetylation;Alternative splicing;Cell membrane;Coiled coil;Membrane;Phosphoprotein;Polymorphism;Reference proteome	Axon guidance;Developmental Biology;Nervous system development;Role of ABL in ROBO-SLIT signaling;Signaling by ROBO receptors	actin polymerization or depolymerization [GO:0008154];activation of adenylate cyclase activity [GO:0007190];cell morphogenesis [GO:0000902];cytoskeleton organization [GO:0007010];establishment or maintenance of cell polarity [GO:0007163];regulation of adenylate cyclase activity [GO:0045761];signal transduction [GO:0007165]	Cancer-related genes;Predicted intracellular proteins	Cytosol;Nucleoplasm;Plasma membrane
XP_008000784.1;XP_008000783.1;XP_008000782.1;XP_008000781.1;XP_008000780.1;XP_008000779.1;XP_008000778.1;XP_008000777.1;XP_008000776.1;XP_008000775.1;XP_008000774.1;XP_008000773.1;XP_008000771.1;XP_008000770.1;XP_008000769.1;A0A0D9RHT9;XP_008000772.1	XP_008000784.1	ABI1	abl interactor 1 isoform X16;abl interactor 1 isoform X15;abl interactor 1 isoform X14;abl interactor 1 isoform X13;abl interactor 1 isoform X12;abl interactor 1 isoform X11;abl interactor 1 isoform X10;abl interactor 1 isoform X9;abl interactor 1 isoform X8;abl interactor 1 isoform X7;abl interactor 1 isoform X6;abl interactor 1 isoform X5;abl interactor 1 isoform X3;abl interactor 1 isoform X2;…		13	11	38.4	37.212	9.83485e+07	1.83952e+06	1.74864e+06	1.6816e+06	1.71491e+06	1.65925e+06	1.61108e+06	1.76471e+06	1.78105e+06	1.7922e+06	1.04721	0.995475	0.95731	0.976274	0.944588	0.917168	1.00463	1.01393	1.02027		0.806369	-0.079567		0.197051	0.0194995		1.67896	0.0990664	FALSE			0.489606	-0.0515847			Coiled coil;Proteomics identification;Reference proteome;SH3 domain		actin polymerization or depolymerization [GO:0008154];dendrite morphogenesis [GO:0048813];lamellipodium morphogenesis [GO:0072673];megakaryocyte development [GO:0035855];peptidyl-tyrosine phosphorylation [GO:0018108];somitogenesis [GO:0001756]	Cancer-related genes;Disease related genes;Predicted intracellular proteins	Cell Junctions;Cytosol;Plasma membrane	ABI1-WASF2 complex;ABI1-WASL complex;c-Abl-CAS-Abi1 complex;SOS1-ABI1-EPS8 complex;SOS1-ABI1-EPS8L1 complex;SOS1-ABI1-EPS8L2 complex;SOS1-ABI1-EPS8L3 complex;Wave-2 complex
XP_007974473.1;A0A0D9RRU5	XP_007974473.1	JMY	junction-mediating and -regulatory protein;Junction mediating and regulatory protein, p53 cofactor		5	5	6.8	4.4578	2.09236e+06	109366	81363.8	70483.6	77177.9	73619.5	64334.3	75364.6	90598.5	93865	1.25605	0.934454	0.809495	0.886379	0.845511	0.738871	0.865554	1.04051	1.07803		0.570159	-0.259632		0.0163626	0.0103995		1.00712	0.270032	FALSE			NA	NA			Actin-binding;Alternative splicing;Coiled coil;Cytoplasm;Cytoskeleton;DNA damage;D repair;Nucleus;Phosphoprotein;Polymorphism;Reference proteome;Ubl conjugation	Gene expression (Transcription);Generic Transcription Pathway;Regulation of TP53 Activity;Regulation of TP53 Activity through Methylation;RNA Polymerase II Transcription;Transcriptional Regulation by TP53	actin polymerization-dependent cell motility [GO:0070358];Arp2/3 complex-mediated actin nucleation [GO:0034314];cell cycle arrest [GO:0007050];DNA repair [GO:0006281];'de novo' actin filament nucleation [GO:0070060];intrinsic apoptotic signaling pathway by p53 class mediator [GO:0072332];positive regulation of apoptotic process [GO:0043065];positive regulation of DNA-binding transcription factor …	Predicted intracellular proteins	Nucleoplasm
XP_008002644.1;A0A0D9S294	XP_008002644.1	HSP90B1	endoplasmin;Heat shock protein 90 beta family member 1		53	53	57.5	243.56	2.84898e+09	4.31692e+07	5.14012e+07	5.20358e+07	5.03434e+07	5.35878e+07	5.24631e+07	4.6735e+07	4.70177e+07	4.23336e+07	0.883371	1.05182	1.06481	1.03018	1.09656	1.07355	0.956337	0.962122	0.866272		0.46547	0.0979004		0.447335	-0.103933	TRUE	1.65058	-0.201833	TRUE	Cluster 5		0.000232488	0.129531			Proteomics identification;Reference proteome;Signal		actin rod assembly [GO:0031247];cellular response to ATP [GO:0071318];negative regulation of apoptotic process [GO:0043066];protein folding [GO:0006457];regulation of phosphoprotein phosphatase activity [GO:0043666];response to hypoxia [GO:0001666];retrograde protein transport, ER to cytosol [GO:0030970];ubiquitin-dependent ERAD pathway [GO:0030433]	Cancer-related genes;Plasma proteins;Predicted intracellular proteins	Endoplasmic reticulum	Grp94-Os-9 chaperone-lectin complex;HRD1 complex
XP_007973898.1;A0A0D9R4M6	XP_007973898.1	PDXP	pyridoxal phosphate phosphatase;Pyridoxal phosphatase		4	4	20	7.9346	7.62497e+06	57453.2	51461.3	47607.5	49939.7	48241.9	48081.7	48651.6	58146.3	59694.1	1.10119	0.98634	0.912475	0.957177	0.924636	0.921564	0.932488	1.11447	1.14413		0.50918	-0.0937004		0.291386	0.0875667		0.89605	0.181267	FALSE			0.191858	-0.131565			Hydrolase;Proteomics identification;Reference proteome		actin rod assembly [GO:0031247];cellular response to ATP [GO:0071318];positive regulation of actin filament depolymerization [GO:0030836];pyridoxal phosphate catabolic process [GO:0032361];regulation of cytokinesis [GO:0032465];regulation of mitotic nuclear division [GO:0007088]	Enzymes;Predicted intracellular proteins
XP_007966449.1;XP_007966448.1;XP_007966447.1;XP_007966446.1;A0A0D9S9I9	XP_007966449.1	TRIM32	E3 ubiquitin-protein ligase TRIM32;Tripartite motif containing 32		10	10	22.7	49.531	1.11342e+07	349540	330961	326653	339394	316030	307921	325027	325185	326970	1.04117	0.985829	0.972998	1.01095	0.941354	0.917201	0.968155	0.968624	0.973943		0.557071	-0.0647666		0.646039	-0.0429668		0.199555	0.0217997	FALSE			0.944407	0.00331291			Coiled coil;Metal-binding;Proteomics identification;Reference proteome;Zinc;Zinc-finger		actin ubiquitination [GO:0007014];axon development [GO:0061564];fat cell differentiation [GO:0045444];innate immune response [GO:0045087];muscle cell cellular homeostasis [GO:0046716];negative regulation of fibroblast proliferation [GO:0048147];negative regulation of intrinsic apoptotic signaling pathway in response to DNA damage [GO:1902230];negative regulation of viral release from host cell [G…	Disease related genes;Enzymes;Potential drug targets;Predicted intracellular proteins	Intermediate filaments	DTNBP1-TRIM32 complex;GLIS2-TRIM32 complex
XP_008015320.1;XP_008015319.1;XP_007987936.1;A0A0D9R480;A0A0D9RE13;XP_007968389.1;A0A0D9RSK3;XP_007961679.1;A0A0D9R387	XP_008015320.1	ACTC1;ACTA1;ACTG2;ACTA2	actin, alpha cardiac muscle 1;actin, alpha skeletal muscle;Actin alpha cardiac muscle 1;Actin alpha 1, skeletal muscle;actin, gamma-enteric smooth muscle;Actin gamma 2, smooth muscle;actin, aortic smooth muscle;Actin alpha 2, smooth muscle		2	2	36.1	5.3524	4.5595e+08	963483	2.26409e+06	2.55201e+06	2.82633e+06	3.52355e+06	5.69632e+06	2.13204e+06	1.93607e+06	967834	0.500114	1.17522	1.32467	1.46706	1.82897	2.95679	1.10667	1.00495	0.502373		0.980299	1.11637		0.100562	-0.159566	TRUE	1.28186	-1.27593	TRUE	Cluster 5		NA	NA			ATP-binding;Cytoplasm;Cytoskeleton;Nucleotide-binding;Reference proteome		actin-myosin filament sliding [GO:0033275]; cardiac muscle tissue morphogenesis [GO:0055008]; cardiac myofibril assembly [GO:0055003]; heart contraction [GO:0060047]; negative regulation of apoptotic process [GO:0043066]; skeletal muscle thin filament assembly [GO:0030240]	Disease related genes;Plasma proteins;Predicted intracellular proteins
XP_007980456.1;A0A0D9RJ41;XP_007980454.1;XP_007980455.1	XP_007980456.1	SRI	sorcin isoform X3;Sorcin;sorcin isoform X1;sorcin isoform X2		9	9	54.6	28.081	8.09933e+07	303998	705409	835106	654031	708791	1.12096e+06	636720	641549	378255	0.494436	1.14731	1.35826	1.06375	1.15281	1.82318	1.03559	1.04344	0.615212		0.427752	0.5123		0.0470201	-0.0709667		0.768008	-0.583267	FALSE			0.412343	-0.0347398			3D-structure;Alternative splicing;Calcium;Cytoplasm;Direct protein sequencing;Membrane;Metal-binding;Reference proteome;Repeat;Sarcoplasmic reticulum	Cardiac conduction;Hemostasis;Ion channel transport;Ion homeostasis;Ion transport by P-type ATPases;Muscle contraction;Platelet calcium homeostasis;Platelet homeostasis;Reduction of cytosolic Ca++ levels;SLC-mediated transmembrane transport;Sodium/Calcium exchangers;Stimuli-sensing channels;Transport of inorganic cations/anions and amino acids/oligopeptides;Transport of small molecules	action potential [GO:0001508];calcium ion transport [GO:0006816];cytoplasmic sequestering of transcription factor [GO:0042994];heart development [GO:0007507];intracellular sequestering of iron ion [GO:0006880];muscle organ development [GO:0007517];negative regulation of cardiac muscle contraction [GO:0055118];negative regulation of heart rate [GO:0010459];negative regulation of ryanodine-sensitiv…	Predicted intracellular proteins	Cytosol;Nucleoplasm	Grancalcin-sorcin complex;Sorcin homodimer complex;Synexin-sorcin complex
XP_007992944.1;A0A0D9RFQ6	XP_007992944.1	GNA11	guanine nucleotide-binding protein subunit alpha-11;G protein subunit alpha 11		7	7	32	20.251	6.13049e+07	1.03228e+06	932084	854606	859299	872140	846705	820703	878754	984820	1.09857	0.991942	0.909488	0.914482	0.928148	0.90108	0.873408	0.935187	1.04806		0.714555	-0.124634		0.254461	-0.0704333		0.280801	0.0542005	FALSE			0.0382041	0.110732			Coiled coil;GTP-binding;Nucleotide-binding;Proteomics identification;Reference proteome;Transducer		action potential [GO:0001508];cellular response to pH [GO:0071467];developmental pigmentation [GO:0048066];G protein-coupled receptor signaling pathway [GO:0007186];heart development [GO:0007507];phospholipase C-activating dopamine receptor signaling pathway [GO:0060158];regulation of melanocyte differentiation [GO:0045634];skeletal system development [GO:0001501]	Cancer-related genes;Disease related genes;Predicted intracellular proteins		GPR56-CD81-Galpha(q/11)-Gbeta complex;TRP1-G alpha-11-IP3R3-CAV1 signaling complex
XP_007983459.1;XP_007983458.1;A0A0D9RB89;XP_007983460.1	XP_007983459.1	RAF1	RAF proto-oncogene serine/threonine-protein kinase isoform X1;Raf-1 proto-oncogene, serine/threonine kinase;RAF proto-oncogene serine/threonine-protein kinase isoform X2		4	4	15.6	8.8039	1.91206e+06	33007.4	34954.7	35810.6	31175	36563.1	37973.4	29727.3	33586.6	25556.5	0.954221	1.01052	1.03526	0.901247	1.05701	1.09778	0.859396	0.970968	0.73882		0.084355	0.0223665		0.907234	-0.231767		0.820019	-0.254133	FALSE			NA	NA			ATP-binding;Kinase;Metal-binding;Nucleotide-binding;Proteomics identification;Reference proteome;Serine/threonine-protein kinase;Transferase;Zinc		activation of adenylate cyclase activity [GO:0007190];activation of MAPKK activity [GO:0000186];cell differentiation [GO:0030154];death-inducing signaling complex assembly [GO:0071550];face development [GO:0060324];insulin secretion involved in cellular response to glucose stimulus [GO:0035773];intermediate filament cytoskeleton organization [GO:0045104];intracellular signal transduction [GO:0035…	Cancer-related genes;Disease related genes;Enzymes;FDA approved drug targets;Predicted intracellular proteins;RAS pathway related proteins	Nuclear speckles	AURKA-HRAS-RAF1 complex;BRAF-RAF1-14-3-3 complex;CNK1-SRC-RAF1 complex;G protein complex (GNG2 GNB2L1 RAF1);KSR1-RAF1-MEK complex;MAP2K1-BRAF-RAF1-YWHAE-KSR1 complex;RAF1-BRAF complex RAS stimulated;RAF1-CNK1 complex RAS stimulated;RAF1-MAP2K1-YWHAE complex;RAF1-PPP2-PIN1 complex;RAF1-RAS complex EGF induced
A0A0D9S6Q1;XP_007976090.1	A0A0D9S6Q1	F3	Coagulation factor III, tissue factor;LOW QUALITY PROTEIN: tissue factor		1	1	6.9	21.091	2.46132e+06	7699.77	10843.2	11388.6	8531.01	10527.7	14321.5	9957.03	10434.7	11716.1	0.771739	1.0868	1.14146	0.855052	1.05518	1.43543	0.997981	1.04586	1.17429		0.199478	0.1453		0.246191	0.1188		0.0395019	-0.0265001	FALSE		TRUE	0.01232	0.532175			3D-structure;Alternative splicing;Blood coagulation;Disulfide bond;Glycoprotein;Hemostasis;Lipoprotein;Membrane;Palmitate;Polymorphism;Reference proteome;Secreted;Signal;Transmembrane;Transmembrane helix	Extrinsic Pathway of Fibrin Clot Formation;Formation of Fibrin Clot (Clotting Cascade);Hemostasis;NGF-stimulated transcription;Nuclear Events (kinase and transcription factor activation);Signal Transduction;Signaling by NTRK1 (TRKA);Signaling by NTRKs;Signaling by Receptor Tyrosine Kinases	activation of blood coagulation via clotting cascade [GO:0002543];activation of cysteine-type endopeptidase activity involved in apoptotic process [GO:0006919];activation of plasma proteins involved in acute inflammatory response [GO:0002541];blood coagulation [GO:0007596];blood coagulation, extrinsic pathway [GO:0007598];cytokine-mediated signaling pathway [GO:0019221];positive regulation of ang…	Cancer-related genes;Candidate cardiovascular disease genes;CD markers;FDA approved drug targets;Plasma proteins;Predicted intracellular proteins;Predicted membrane proteins;Predicted secreted proteins	Vesicles	Factor-Xa-TFPI-factor-VIIa-tissue factor complex;TF-FVIIa-FXa-TFPI complex
XP_008001146.1;XP_008001145.1;A0A0D9R355;XP_008001144.1;XP_008001143.1;XP_008001147.1	XP_008001146.1	ANO6	anoctamin-6 isoform X4;anoctamin-6 isoform X3;Anoctamin;anoctamin-6 isoform X2;anoctamin-6 isoform X1;anoctamin-6 isoform X5		8	8	10.1	20.301	9.51782e+06	636544	597509	565317	569762	563869	549211	578116	614690	606774	1.06128	0.996197	0.942525	0.949936	0.940111	0.915672	0.963865	1.02484	1.01164		0.85074	-0.0950667		0.00797823	0.00136693		1.4368	0.0964336	FALSE			0.00913734	0.152894	SARS-CoV2 M		Membrane;Reference proteome;Transmembrane;Transmembrane helix		activation of blood coagulation via clotting cascade [GO:0002543];bleb assembly [GO:0032060];blood coagulation [GO:0007596];bone mineralization involved in bone maturation [GO:0035630];calcium activated galactosylceramide scrambling [GO:0061591];calcium activated phosphatidylcholine scrambling [GO:0061590];calcium activated phosphatidylserine scrambling [GO:0061589];calcium ion transmembrane tran…	Disease related genes;Potential drug targets;Predicted membrane proteins;Transporters	Cytosol;Plasma membrane
XP_007971107.1;XP_007971106.1;A0A0D9RB69	XP_007971107.1	BAK1	bcl-2 homologous antagonist/killer isoform X2;bcl-2 homologous antagonist/killer isoform X1;BCL2 antagonist/killer 1		4	4	37.6	25.589	3.91172e+07	290545	261726	275406	255188	245608	251169	256625	279250	307878	1.05311	0.948654	0.998237	0.924955	0.890233	0.910389	0.930162	1.01217	1.11594		1.38175	-0.137266		0.103086	0.025067		0.980836	0.162333	FALSE			0.701386	0.155146			Membrane;Proteomics identification;Reference proteome;Transmembrane;Transmembrane helix		activation of cysteine-type endopeptidase activity [GO:0097202];activation of cysteine-type endopeptidase activity involved in apoptotic process by cytochrome c [GO:0008635];apoptotic process involved in blood vessel morphogenesis [GO:1902262];B cell apoptotic process [GO:0001783];B cell homeostasis [GO:0001782];B cell negative selection [GO:0002352];blood vessel remodeling [GO:0001974];cell popu…	Predicted membrane proteins;Transporters		MCL1-BAK1 complex
XP_007974780.1;T2F9S9;A0A0D9S411	XP_007974780.1	IFI16	gamma-interferon-inducible protein 16;Gamma-interferon-inducible protein 16;Interferon gamma inducible protein 16		16	16	27.7	62.657	4.55327e+07	2.04136e+06	1.7362e+06	1.74924e+06	1.85489e+06	1.65305e+06	1.49893e+06	1.70106e+06	1.73343e+06	1.86055e+06	1.10807	0.942424	0.949506	1.00685	0.897292	0.813632	0.92335	0.940923	1.00993		0.543625	-0.143934		0.275438	-0.0588004		0.366126	0.0851332	FALSE			0.0776086	-0.295828			Proteomics identification;Reference proteome		activation of cysteine-type endopeptidase activity [GO:0097202];activation of innate immune response [GO:0002218];cellular response to glucose starvation [GO:0042149];cellular response to interferon-beta [GO:0035458];cellular response to ionizing radiation [GO:0071479];defense response to virus [GO:0051607];intrinsic apoptotic signaling pathway in response to DNA damage by p53 class mediator [GO:…	Plasma proteins;Predicted intracellular proteins	Cytosol;Nucleoli;Nucleoplasm
XP_007999229.1;A0A0D9RKE9;XP_007999228.1	XP_007999229.1	RIPK2	receptor-interacting serine/threonine-protein kinase 2 isoform X2;Receptor interacting serine/threonine kinase 2;receptor-interacting serine/threonine-protein kinase 2 isoform X1		2	2	6.1	10.171	3.28463e+06	86889.8	69215.1	71974.6	75579.1	75114.3	66709.3	74162.4	82157.2	87457.8	1.14289	0.910408	0.946704	0.994115	0.988001	0.877448	0.97548	1.08064	1.15036		0.21319	-0.0642668		0.336191	0.099966		0.839447	0.164233	FALSE			NA	NA			Kinase;Proteomics identification;Receptor;Reference proteome;Transferase		activation of cysteine-type endopeptidase activity [GO:0097202];adaptive immune response [GO:0002250];cellular response to lipoteichoic acid [GO:0071223];cellular response to muramyl dipeptide [GO:0071225];cellular response to peptidoglycan [GO:0071224];defense response to Gram-positive bacterium [GO:0050830];I-kappaB kinase/NF-kappaB signaling [GO:0007249];innate immune response [GO:0045087];lip…	Enzymes;Predicted intracellular proteins	Cytosol
XP_007992218.1;A0A0D9R491;XP_007992228.1	XP_007992218.1	BAD	bcl2 antagonist of cell death isoform X1;BCL2 associated agonist of cell death;bcl2 antagonist of cell death isoform X2		6	6	43.7	15.27	6.9514e+07	718834	725693	724135	673678	671115	633463	799257	776432	739300	0.994393	1.00388	1.00173	0.931927	0.92838	0.876295	1.10564	1.07407	1.0227		1.99435	-0.133134		1.32228	0.0934664	TRUE	2.18431	0.2266	TRUE	Cluster 2		0.348502	0.271673			Proteomics identification;Reference proteome		activation of cysteine-type endopeptidase activity [GO:0097202];ADP metabolic process [GO:0046031];apoptotic process [GO:0006915];ATP metabolic process [GO:0046034];cellular response to hypoxia [GO:0071456];cellular response to lipid [GO:0071396];cellular response to mechanical stimulus [GO:0071260];cellular response to nicotine [GO:0071316];cytokine-mediated signaling pathway [GO:0019221];extrin…	Cancer-related genes;Predicted intracellular proteins;RAS pathway related proteins	Mitochondria
XP_008013333.1;XP_008013332.1;A0A0D9RE47;XP_008013331.1;XP_008013330.1;XP_008013334.1	XP_008013333.1	CYFIP2	cytoplasmic FMR1-interacting protein 2 isoform X2;Cytoplasmic FMR1-interacting protein;cytoplasmic FMR1-interacting protein 2 isoform X1;cytoplasmic FMR1-interacting protein 2 isoform X3		5	5	14.3	37.079	3.55077e+06	197309	206818	201959	190364	201903	194499	173202	177874	189534	0.976641	1.02371	0.999654	0.942262	0.999377	0.962728	0.857317	0.880442	0.938156		0.673458	-0.0468992		1.73027	-0.1657		1.21742	-0.1188	FALSE			0.0840117	0.244498			Cytoplasm;Proteomics identification;Reference proteome		activation of cysteine-type endopeptidase activity [GO:0097202];apoptotic process [GO:0006915];cell-cell adhesion [GO:0098609];dendrite extension [GO:0097484];positive regulation of neurotrophin TRK receptor signaling pathway [GO:0051388]	Predicted intracellular proteins	Cytosol;Endoplasmic reticulum;Plasma membrane
XP_007985832.1;A0A0D9RFR3	XP_007985832.1	LGMN	legumain;Legumain		4	4	8.5	17.91	1.75711e+07	325455	313108	287619	273826	270412	264590	220024	238115	249365	1.05418	1.01419	0.931628	0.886951	0.875893	0.857035	0.71268	0.77128	0.807719		1.62235	-0.1937		2.19025	-0.388567	TRUE	1.62888	-0.194867	TRUE	Cluster 4	TRUE	0.00973016	-0.42635			Proteomics identification;Reference proteome;Signal		activation of cysteine-type endopeptidase activity [GO:0097202];associative learning [GO:0008306];cellular response to amyloid-beta [GO:1904646];cellular response to calcium ion [GO:0071277];cellular response to hepatocyte growth factor stimulus [GO:0035729];dendritic spine organization [GO:0097061];memory [GO:0007613];negative regulation of ERBB signaling pathway [GO:1901185];negative regulation…	Cancer-related genes;Enzymes;Predicted intracellular proteins	Nucleoplasm;Vesicles
XP_007964028.1;XP_007964027.1;XP_007964026.1;XP_007964025.1;XP_007964030.1;A0A0D9REG4;XP_007964029.1;XP_007964024.1	XP_007964028.1	CASP8	caspase-8 isoform X2;caspase-8 isoform X4;Caspase 8;caspase-8 isoform X3;caspase-8 isoform X1		15	15	45.7	88.454	6.27756e+07	853777	872624	873168	890527	847762	885296	829050	856741	825438	0.985291	1.00704	1.00767	1.0277	0.978349	1.02166	0.956755	0.988712	0.952586		0.20222	0.0129992		1.17442	-0.0500005		1.05431	-0.0629997	FALSE			0.107881	-0.229449			Coiled coil;Hydrolase;Protease;Proteomics identification;Reference proteome;Thiol protease		activation of cysteine-type endopeptidase activity [GO:0097202];cellular response to mechanical stimulus [GO:0071260];execution phase of apoptosis [GO:0097194];negative regulation of I-kappaB kinase/NF-kappaB signaling [GO:0043124];positive regulation of I-kappaB kinase/NF-kappaB signaling [GO:0043123];positive regulation of interleukin-1 beta production [GO:0032731];positive regulation of macrop…	Cancer-related genes;Disease related genes;Enzymes;Potential drug targets;Predicted intracellular proteins	Cytosol;Nucleoplasm	BAR-BCL2-CASP8 complex;CASP8-CHUK-IKBKB-MALT1-BCL10 complex;CASP8-FADD-MALT1-BCL10 complex;Death induced signaling complex II (FADD CASP8 CFLAR) cytosolic CD95L induced;DISC complex (CD95 FADD CASP8);DISC complex (FAS FADD CASP8 CFLAR) membrane-associated CD95L induced;DISC complex (FAS FADD CASP8);FAS-FADD-CASP8-CASP10 complex;LRRK2-FADD-CASP8 complex;MRIT complex;RIPK1-FADD-caspase-8 complex
XP_007998924.1;XP_007998922.1;XP_007998920.1;A0A0D9RPB3;XP_007998919.1;XP_007998918.1;XP_007998917.1;XP_007998916.1;XP_007998923.1;XP_007998928.1;XP_007998926.1;XP_007998925.1;XP_007998931.1;XP_007998930.1;XP_007998929.1	XP_007998924.1	ASPH	aspartyl/asparaginyl beta-hydroxylase isoform X8;aspartyl/asparaginyl beta-hydroxylase isoform X6;aspartyl/asparaginyl beta-hydroxylase isoform X5;Aspartate beta-hydroxylase;aspartyl/asparaginyl beta-hydroxylase isoform X4;aspartyl/asparaginyl beta-hydroxylase isoform X3;aspartyl/asparaginyl beta-hydroxylase isoform X2;aspartyl/asparaginyl beta-hydroxylase isoform X1;aspartyl/asparaginyl beta-hyd…		10	10	21.1	63.48	2.3073e+07	619781	719183	705458	685691	741404	734193	636897	678458	643598	0.909472	1.05533	1.03519	1.00619	1.08794	1.07736	0.934587	0.995574	0.94442		0.46872	0.0824337		0.333374	-0.0590661		1.45058	-0.1415	FALSE		TRUE	0.00610844	0.371375			Membrane;Proteomics identification;Reference proteome;TPR repeat;Transmembrane;Transmembrane helix		activation of cysteine-type endopeptidase activity [GO:0097202];face morphogenesis [GO:0060325];limb morphogenesis [GO:0035108];negative regulation of cell population proliferation [GO:0008285];pattern specification process [GO:0007389];peptidyl-aspartic acid hydroxylation [GO:0042264];regulation of protein depolymerization [GO:1901879];regulation of protein stability [GO:0031647];roof of mouth d…	Cancer-related genes;Disease related genes;Enzymes;Plasma proteins;Potential drug targets;Predicted intracellular proteins;Predicted membrane proteins;Transporters	Endoplasmic reticulum
XP_007973578.1;A0A0D9RAU5	XP_007973578.1	TBC1D10A	TBC1 domain family member 10A		4	4	12.4	13.207	2.30494e+06	18480.3	17164	13664.1	15866.5	14137.1	13099.3	17961.2	18327.2	20225.7	1.12437	1.04429	0.831344	0.965345	0.860124	0.796981	1.09279	1.11506	1.23056		0.536172	-0.186933		0.6615	0.206433	TRUE	1.82383	0.393366	TRUE	Cluster 2		NA	NA			Proteomics identification;Reference proteome		activation of cysteine-type endopeptidase activity [GO:0097202];retrograde transport, endosome to Golgi [GO:0042147]	Predicted intracellular proteins	Plasma membrane
XP_007970949.1;XP_007970948.1;A0A0D9RDB8	XP_007970949.1	MTCH1	mitochondrial carrier homolog 1 isoform X2;mitochondrial carrier homolog 1 isoform X1;Mitochondrial carrier 1		3	3	7.8	5.8134	6.50943e+06	215361	182432	182951	175986	149771	156380	160833	166701	179522	1.11251	0.942404	0.945086	0.909104	0.773685	0.807827	0.830826	0.861139	0.927371		1.1933	-0.267433		0.983996	-0.192866		0.372938	0.0745672	FALSE			0.913505	0.00377019	SARS-CoV2 orf6		Membrane;Proteomics identification;Reference proteome;Transmembrane;Transmembrane helix;Transport		activation of cysteine-type endopeptidase activity involved in apoptotic process [GO:0006919]	Predicted membrane proteins;Transporters
XP_008003217.1;XP_008003215.1;XP_008003214.1;A0A0D9S4V2;XP_008003213.1;XP_008003212.1	XP_008003217.1	DIABLO	diablo homolog, mitochondrial isoform X4;diablo homolog, mitochondrial isoform X3;Uncharacterized protein;diablo homolog, mitochondrial isoform X2;diablo homolog, mitochondrial isoform X1		5	5	34.3	24.333	1.13302e+08	1.20316e+06	1.18553e+06	1.06668e+06	941499	1.03407e+06	999952	1.08352e+06	1.17262e+06	1.44016e+06	1.0446	1.02929	0.926108	0.817421	0.897791	0.868171	0.940729	1.01808	1.25037		1.4747	-0.214733		0.26433	0.0887337		1.1098	0.303467	FALSE			0.0117371	0.145851			Proteomics identification;Reference proteome		activation of cysteine-type endopeptidase activity involved in apoptotic process [GO:0006919]; apoptotic process [GO:0006915]	Disease related genes;Plasma proteins;Predicted intracellular proteins;Predicted membrane proteins	Mitochondria
XP_008001228.1;XP_008001227.1;XP_008001226.1;XP_008001225.1;XP_008001224.1	XP_008001228.1	SENP1	sentrin-specific protease 1 isoform X4;sentrin-specific protease 1 isoform X3;sentrin-specific protease 1 isoform X2;sentrin-specific protease 1 isoform X1		2	2	5	4.0494	1.01778e+06	85592.7	70645	69662.8	66964.1	59541.2	57973.3	73329.2	72938.9	76612.9	1.13669	0.938179	0.925134	0.889296	0.790718	0.769896	0.973825	0.968642	1.01743		1.17799	-0.2886		0.0460939	-0.0132669	TRUE	1.81591	0.275333	TRUE	Cluster 2		0.77537	0.0416648			3D-structure;Alternative splicing;Cytoplasm;Hydrolase;Nucleus;Phosphoprotein;Polymorphism;Protease;Reference proteome;Thiol protease;Ubl conjugation pathway	SUMOylation;SUMO is proteolytically processed;Processing and activation of SUMO;Metabolism of proteins;Post-translational protein modification	activation of cysteine-type endopeptidase activity involved in apoptotic process [GO:0006919]; apoptotic signaling pathway [GO:0097190]; negative regulation of proteasomal ubiquitin-dependent protein catabolic process [GO:0032435]; positive regulation of transcription by RNA polymerase II [GO:0045944]; protein desumoylation [GO:0016926]; protein sumoylation [GO:0016925]; proteolysis [GO:0006508];…	Enzymes;Predicted intracellular proteins	Nucleoplasm;Focal adhesion sites
XP_007978400.1;A0A0D9S8C5	XP_007978400.1	MUL1	mitochondrial ubiquitin ligase activator of NFKB 1;Mitochondrial E3 ubiquitin protein ligase 1		3	3	14.2	9.0619	4.12539e+06	64062.8	61317	55979.1	57485.1	53609.5	52743.3	56372.3	59273.5	61202.4	1.05971	1.01429	0.925994	0.950906	0.886796	0.872468	0.932499	0.98049	1.0124		0.990217	-0.145334		0.201025	-0.0349003		1.00807	0.110433	FALSE			0.128119	0.193632			Coiled coil;Membrane;Metal-binding;Reference proteome;Transmembrane;Transmembrane helix;Zinc;Zinc-finger		activation of cysteine-type endopeptidase activity involved in apoptotic process [GO:0006919];activation of JUN kinase activity [GO:0007257];cellular response to exogenous dsR [GO:0071360];mitochondrial fission [GO:0000266];mitochondrion localization [GO:0051646];negative regulation of cell growth [GO:0030308];negative regulation of chemokine (C-C motif) ligand 5 production [GO:0071650];negative …	Enzymes;Predicted membrane proteins	Cytosol;Mitochondria;Nucleoplasm
XP_007967062.1;A0A0D9RD03;XP_007967063.1	XP_007967062.1	VCP	transitional endoplasmic reticulum ATPase isoform X1;Valosin containing protein;transitional endoplasmic reticulum ATPase isoform X2		67	67	74.8	323.31	2.37998e+09	5.49837e+07	5.27037e+07	5.14405e+07	5.11808e+07	4.92732e+07	4.7641e+07	5.19061e+07	5.16369e+07	5.40204e+07	1.03659	0.99361	0.969795	0.9649	0.928937	0.898165	0.978573	0.973499	1.01843		1.18952	-0.103733		0.149911	-0.0139993		1.16362	0.0897338	FALSE			0.0128819	0.0711393			3D-structure;Acetylation;Amyotrophic lateral sclerosis;ATP-binding;Autophagy;Charcot-Marie-Tooth disease;Cytoplasm;DNA damage;D repair;Direct protein sequencing;Disease mutation;Endoplasmic reticulum;Hydrolase;Isopeptide bond;LipiDNA-binding;Methylation;Neurodegeneration;Neuropathy;Nucleotide-binding;Nucleus;Phosphoprotein;Reference proteome;Transport;Ubl conjugation;Ubl conjugation pathway	ABC transporter disorders;ABC-family proteins mediated transport;Aggrephagy;Asparagine N-linked glycosylation;Autophagy;Cellular response to heat stress;Cellular responses to external stimuli;Cellular responses to stress;Defective CFTR causes cystic fibrosis;Deubiquitination;Disease;Diseases of signal transduction by growth factor receptors and second messengers;Disorders of transmembrane transpo…	activation of cysteine-type endopeptidase activity involved in apoptotic process [GO:0006919];aggresome assembly [GO:0070842];ATP metabolic process [GO:0046034];autophagosome maturation [GO:0097352];autophagy [GO:0006914];cellular response to arsenite ion [GO:1903843];cellular response to DNA damage stimulus [GO:0006974];cellular response to heat [GO:0034605];DNA repair [GO:0006281];NADH metaboli…	Disease related genes;Enzymes;Plasma proteins;Potential drug targets;Predicted intracellular proteins;Transporters	Cytosol;Nucleoplasm	BRCA1-VCP complex;gp78-VCP-DERL1 complex;Membrane protein complex (VCP UFD1L SEC61B);Profilin 1 complex;SELK multiprotein complex;SVIP-VCP-DERL1 complex;Ubiquilin-VCP-erasin complex;VCP-SELK-DERL1 complex;VCP-VIMP-DERL1 complex;VCP-VIMP-DERL1-DERL2-HRD1-SEL1L complex;VCP-VIMP-DERL2 complex
XP_007973019.1;A0A0D9RP74;XP_007973018.1;XP_007973017.1;XP_007973020.1	XP_007973019.1	BID	BH3-interacting domain death agonist isoform X3;BH3-interacting domain death agonist;BH3-interacting domain death agonist isoform X2;BH3-interacting domain death agonist isoform X1		3	3	18	18.112	1.11533e+08	275864	265748	261382	237505	235701	227625	254111	279134	288378	1.03063	0.992839	0.976527	0.887323	0.880584	0.850411	0.949363	1.04285	1.07738		2.56215	-0.1962		0.20428	0.0313994	TRUE	1.76796	0.227599	TRUE	Cluster 2		0.141676	-0.1223			3D-structure;Acetylation;Alternative splicing;Apoptosis;Cytoplasm;Membrane;Mitochondrion;Mitochondrion outer membrane;Phosphoprotein;Polymorphism;Reference proteome;Ubl conjugation	Activation and oligomerization of BAK protein;Activation myristolyation of BID and translocation to mitochondria;Activation of BAD and translocation to mitochondria;Activation of BH3-only proteins;Activation translocation and oligomerization of BAX;Apoptosis;BH3-only proteins associate with and inactivate anti-apoptotic BCL-2 members;Gene expression (Transcription);Generic Transcription Pathway;I…	activation of cysteine-type endopeptidase activity involved in apoptotic process [GO:0006919];apoptotic mitochondrial changes [GO:0008637];establishment of protein localization to membrane [GO:0090150];extrinsic apoptotic signaling pathway [GO:0097191];extrinsic apoptotic signaling pathway via death domain receptors [GO:0008625];hepatocyte apoptotic process [GO:0097284];mitochondrial ATP synthesi…	Predicted intracellular proteins	Cytosol
XP_007978627.1;A0A0D9S8I4;XP_007978626.1;XP_007978628.1	XP_007978627.1	CASP9	caspase-9 isoform X2;Caspase 9;caspase-9 isoform X1;caspase-9 isoform X3		5	5	16.6	22.089	1.26252e+07	202491	208748	193276	216950	226806	214245	197775	199717	175401	1.0049	1.03594	0.959161	1.07665	1.12556	1.06322	0.98149	0.991129	0.870457		1.40033	0.122599		0.507797	-0.0792675		1.4398	-0.201867	FALSE			NA	NA			Hydrolase;Protease;Proteomics identification;Reference proteome;Thiol protease		activation of cysteine-type endopeptidase activity involved in apoptotic process [GO:0006919];apoptotic process [GO:0006915];cellular response to dexamethasone stimulus [GO:0071549];cellular response to UV [GO:0034644];intrinsic apoptotic signaling pathway in response to DNA damage [GO:0008630];positive regulation of neuron apoptotic process [GO:0043525];regulation of apoptotic process [GO:004298…	Cancer-related genes;Enzymes;Predicted intracellular proteins	Mitochondria	Apoptosome-procaspase 9 complex
XP_007992209.1;A0A0D9QUR7;XP_007992208.1	XP_007992209.1	TRADD	tumor necrosis factor receptor type 1-associated DEATH domain protein isoform X2;TNFRSF1A associated via death domain;tumor necrosis factor receptor type 1-associated DEATH domain protein isoform X1		1	1	6.5	6.4347	1.56204e+06	13557.5	23141.6	26079	26562.4	26717.5	25812.8	24874.8	24931.8	17045.5	0.647876	1.10588	1.24625	1.26935	1.27676	1.23353	1.1887	1.19143	0.814559		0.596684	0.3876		0.132302	0.1232		0.653748	-0.2644	FALSE		TRUE	0.00210523	-0.294039			3D-structure;Alternative splicing;Apoptosis;Coiled coil;Cytoplasm;Cytoskeleton;Nucleus;Reference proteome	Apoptosis;CASP8 activity is inhibited;Caspase activation via Death Receptors in the presence of ligand;Caspase activation via extrinsic apoptotic signalling pathway;Death Receptor Signalling;Dimerization of procaspase-8;Programmed Cell Death;Regulated Necrosis;Regulation by c-FLIP;Regulation of necroptotic cell death;Regulation of TNFR1 signaling;RIPK1-mediated regulated necrosis;Signal Transduct…	activation of cysteine-type endopeptidase activity involved in apoptotic process [GO:0006919];apoptotic process [GO:0006915];cellular response to tumor necrosis factor [GO:0071356];death-inducing signaling complex assembly [GO:0071550];extrinsic apoptotic signaling pathway [GO:0097191];extrinsic apoptotic signaling pathway via death domain receptors [GO:0008625];I-kappaB kinase/NF-kappaB signalin…	Predicted intracellular proteins	Cytosol	Ternary complex (TRAF2 FADD TRADD);TNF-R1 signaling complex;TNF-R1-associated signaling complex;TRAF2-TRADD complex;Tumor necrosis factor receptor 1 signaling complex
XP_008003260.1;A0A0D9S510;XP_008003259.1	XP_008003260.1	HIP1R	huntingtin-interacting protein 1-related protein isoform X2;Huntingtin interacting protein 1 related;huntingtin-interacting protein 1-related protein isoform X1		19	19	22.4	86.356	1.14942e+07	857989	705702	721330	684409	637780	616354	727002	726549	794287	1.12645	0.926515	0.947033	0.89856	0.83734	0.80921	0.95448	0.953884	1.04282		1.09944	-0.233		0.0682873	-0.0193335	TRUE	1.58979	0.213666	TRUE	Cluster 2		0.38445	0.0607379			Coiled coil;Proteomics identification;Reference proteome		activation of cysteine-type endopeptidase activity involved in apoptotic process [GO:0006919];apoptotic process [GO:0006915];clathrin coat assembly [GO:0048268];digestive system development [GO:0055123];endocytosis [GO:0006897];negative regulation of actin filament polymerization [GO:0030837];negative regulation of apoptotic process [GO:0043066];negative regulation of Arp2/3 complex-mediated acti…	Cancer-related genes;Predicted intracellular proteins	Cytosol;Plasma membrane;Vesicles	Hip1R-cortactin complex
XP_007963934.1;A0A0D9RG93	XP_007963934.1	HSPD1	LOW QUALITY PROTEIN: 60 kDa heat shock protein, mitochondrial;Heat shock protein family D (Hsp60) member 1		47	47	73.5	233.23	4.43412e+09	5.39306e+07	5.26818e+07	5.36398e+07	5.48923e+07	5.42493e+07	5.40353e+07	5.73782e+07	5.40841e+07	5.57512e+07	1.00961	0.986229	1.00416	1.02761	1.01557	1.01157	1.07415	1.01248	1.04369		0.997863	0.0261332		1.07542	0.0609996		0.612347	0.0348663	FALSE			0.000719664	0.18325			ATP-binding;Chaperone;Nucleotide-binding;Proteomics identification;Reference proteome		activation of cysteine-type endopeptidase activity involved in apoptotic process [GO:0006919];B cell cytokine production [GO:0002368];B cell proliferation [GO:0042100];interaction with symbiont [GO:0051702];isotype switching to IgG isotypes [GO:0048291];MyD88-dependent toll-like receptor signaling pathway [GO:0002755];negative regulation of apoptotic process [GO:0043066];positive regulation of in…	Cancer-related genes;Disease related genes;Enzymes;Plasma proteins;Potential drug targets;Predicted intracellular proteins	Mitochondria	17S U2 snRNP;Frataxin complex
XP_007964686.1;XP_007964685.1;XP_007964684.1;XP_007964683.1;XP_007964682.1;XP_007964681.1;A0A0D9R486	XP_007964686.1	COL4A3	collagen alpha-3(IV) chain isoform X6;collagen alpha-3(IV) chain isoform X5;collagen alpha-3(IV) chain isoform X4;collagen alpha-3(IV) chain isoform X3;collagen alpha-3(IV) chain isoform X2;collagen alpha-3(IV) chain isoform X1;Collagen type IV alpha 3 chain		1	1	0.7	2.3268	3.27849e+06	167059	145162	123847	138776	145172	129644	108197	106213	136090	1.14931	0.998663	0.852026	0.954733	0.998732	0.89191	0.744358	0.730709	0.936252		0.19302	-0.0671673		0.859954	-0.3138		0.926406	-0.246633	FALSE			NA	NA			3D-structure;Alport syndrome;Alternative splicing;Basement membrane;Cell adhesion;Collagen;Deafness;Direct protein sequencing;Disease mutation;Disulfide bond;Extracellular matrix;Glycoprotein;Hydroxylation;Phosphoprotein;Polymorphism;Reference proteome;Repeat;Secreted;Signal	Anchoring fibril formation;Assembly of collagen fibrils and other multimeric structures;Axon guidance;Collagen biosynthesis and modifying enzymes;Collagen chain trimerization;Collagen degradation;Collagen formation;Crosslinking of collagen fibrils;Degradation of the extracellular matrix;Developmental Biology;ECM proteoglycans;Extracellular matrix organization;Integrin cell surface interactions;La…	activation of cysteine-type endopeptidase activity involved in apoptotic process [GO:0006919];blood circulation [GO:0008015];cell adhesion [GO:0007155];cell surface receptor signaling pathway [GO:0007166];collagen-activated tyrosine kinase receptor signaling pathway [GO:0038063];endothelial cell apoptotic process [GO:0072577];extracellular matrix organization [GO:0030198];glomerular basement memb…	Cancer-related genes;Disease related genes;Plasma proteins;Predicted intracellular proteins;Predicted secreted proteins	Endoplasmic reticulum;Vesicles	ITGAV-ITGB3-COL4A3 complex
XP_008014351.1;A0A0D9RLF4	XP_008014351.1	SMAD3	mothers against decapentaplegic homolog 3 isoform X1;Mothers against decapentaplegic homolog		8	5	17.9	18.844	4.64444e+07	596143	562464	565278	555412	557727	528521	459976	465138	482744	1.03744	0.97883	0.983728	0.96656	0.970588	0.919761	0.800476	0.809459	0.840099		0.896563	-0.0704339		2.98933	-0.291968	TRUE	2.60908	-0.221534	TRUE	Cluster 4		0.463703	0.120956			Cytoplasm;DNA-binding;Nucleus;Proteomics identification;Reference proteome;Transcription;Transcription regulation		activation of cysteine-type endopeptidase activity involved in apoptotic process [GO:0006919];cell cycle arrest [GO:0007050];cell-cell junction organization [GO:0045216];developmental growth [GO:0048589];embryonic cranial skeleton morphogenesis [GO:0048701];embryonic foregut morphogenesis [GO:0048617];embryonic pattern specification [GO:0009880];endoderm development [GO:0007492];extrinsic apoptot…	Cancer-related genes;Disease related genes;Predicted intracellular proteins;Transcription factors	Cytosol;Nucleoplasm	Axin-SMAD3 complex;BRCA1-SMAD3 complex;CREBBP-SMAD3 hexameric complex;CREBBP-SMAD3-SMAD4 pentameric complex;JUND-FOSB-SMAD3-SMAD4 complex;PIAS3-SMAD3-P300 complex;PML-SMAD2/3-SARA complex;RSmad complex;SKI-SMAD3 complex;SKI-SMAD3-SMAD4 complex;SKI-SMAD3-SMAD4 complex TGF(beta)-dependent;SMAD3/4-E2F4/5-p107-DP1 complex;SMAD3-cSKI-SIN3A-HDAC1 complex;SMAD3-E2F4/5-p107-DP1 complex;SMAD3-HEF1-APC10-C…
XP_007983802.1;XP_007983801.1;A0A0D9R4W7	XP_007983802.1	FAM162A	protein FAM162A isoform X2;protein FAM162A isoform X1;Family with sequence similarity 162 member A		5	5	24.7	15.013	9.59048e+07	846353	867979	805542	788090	713276	688645	743205	774927	860968	1.00761	1.03336	0.959027	0.938249	0.84918	0.819856	0.884812	0.922578	1.02501		1.43168	-0.204101		0.530367	-0.0850341		0.623292	0.119067	FALSE			0.696529	-0.0102612	SARS-CoV2 nsp7		Membrane;Proteomics identification;Reference proteome;Transmembrane;Transmembrane helix		activation of cysteine-type endopeptidase activity involved in apoptotic process [GO:0006919];cellular response to hypoxia [GO:0071456];neuron apoptotic process [GO:0051402];positive regulation of release of cytochrome c from mitochondria [GO:0090200]	Predicted membrane proteins	Cytosol;Mitochondria
XP_007966819.1;XP_007966818.1;A0A0D9REY3	XP_007966819.1	ANP32B	acidic leucine-rich nuclear phosphoprotein 32 family member B isoform X2;acidic leucine-rich nuclear phosphoprotein 32 family member B isoform X1;Acidic nuclear phosphoprotein 32 family member B		3	3	28.4	7.1944	4.98805e+08	4.7303e+06	4.57234e+06	4.64227e+06	4.72342e+06	4.61628e+06	4.01731e+06	4.86531e+06	4.77212e+06	4.62012e+06	1.01764	0.983657	0.998703	1.01616	0.993111	0.864254	1.04669	1.02664	0.993938		0.369395	-0.0656338		0.540681	0.0317993		0.568761	0.0974331	FALSE			0.253709	0.029657			Reference proteome		activation of cysteine-type endopeptidase activity involved in apoptotic process [GO:0006919];inner ear development [GO:0048839];negative regulation of cell differentiation [GO:0045596];nucleosome assembly [GO:0006334];positive regulation of protein export from nucleus [GO:0046827];roof of mouth development [GO:0060021];vasculature development [GO:0001944];ventricular system development [GO:00215…	Plasma proteins;Predicted intracellular proteins	Centrosome;Cytosol;Nucleoplasm	ANP32A-ANP32B-PSMA3-PTMA-SLC25A5 complex;ProTalpha C7 complex;ProTalpha C8 complex
XP_007990866.1;XP_007990865.1;A0A0D9R6M6	XP_007990866.1	AIFM1	apoptosis-inducing factor 1, mitochondrial isoform X2;apoptosis-inducing factor 1, mitochondrial isoform X1;Apoptosis inducing factor mitochondria associated 1		22	22	48.1	102.63	3.96021e+08	1.07304e+07	9.23576e+06	8.85954e+06	8.89091e+06	8.62444e+06	8.03797e+06	8.79103e+06	9.19807e+06	1.04001e+07	1.11675	0.961201	0.922046	0.925311	0.897579	0.836542	0.914915	0.957278	1.08238		0.836706	-0.170166		0.0651115	-0.0207329		0.821187	0.149433	FALSE			0.523294	0.0171579			Proteomics identification;Reference proteome		activation of cysteine-type endopeptidase activity involved in apoptotic process [GO:0006919];intrinsic apoptotic signaling pathway in response to endoplasmic reticulum stress [GO:0070059];mitochondrial respiratory chain complex assembly [GO:0033108];neuron apoptotic process [GO:0051402];protein import into mitochondrial intermembrane space [GO:0045041];regulation of apoptotic D fragmentation [GO…	Disease related genes;Plasma proteins;Predicted intracellular proteins;Predicted membrane proteins		AIF-CYPA-D complex
A0A0D9RHF3;XP_008006078.1;XP_008006081.1;XP_008006080.1;XP_008006079.1	A0A0D9RHF3	PDCD2	Programmed cell death 2;programmed cell death protein 2 isoform X1;programmed cell death protein 2 isoform X4;programmed cell death protein 2 isoform X3;programmed cell death protein 2 isoform X2		8	8	31.2	26.005	3.13573e+07	568263	521786	474681	496007	473138	439590	493366	496454	570236	1.08951	1.0004	0.910089	0.950975	0.907129	0.84281	0.945913	0.951832	1.09329		0.759171	-0.149399		0.0120514	-0.00369898		0.791835	0.1457	FALSE			NA	NA			Metal-binding;Proteomics identification;Reference proteome;Zinc;Zinc-finger		activation of cysteine-type endopeptidase activity involved in apoptotic process [GO:0006919];positive regulation of hematopoietic stem cell proliferation [GO:1902035];regulation of hematopoietic progenitor cell differentiation [GO:1901532]	Predicted intracellular proteins	Cytokinetic bridge;Nucleoplasm	TNF-alpha/NF-kappa B signaling complex 5
A0A0D9S330;XP_007995668.1;XP_007995667.1;XP_007995670.1;XP_007995669.1	A0A0D9S330	BAX	BCL2 associated X, apoptosis regulator;apoptosis regulator BAX isoform X2;apoptosis regulator BAX isoform X1		7	7	38	31.706	2.24743e+08	1.44647e+06	1.35861e+06	1.4315e+06	1.3655e+06	1.33972e+06	1.27388e+06	1.4227e+06	1.42853e+06	1.44326e+06	1.02427	0.962057	1.01367	0.966937	0.948681	0.902059	1.00744	1.01157	1.022		1.03873	-0.0905329		0.282762	0.0201003		1.65259	0.110633	FALSE			0.0234218	-0.193989			Membrane;Proteomics identification;Reference proteome;Transmembrane;Transmembrane helix		activation of cysteine-type endopeptidase activity involved in apoptotic process by cytochrome c [GO:0008635];activation of cysteine-type endopeptidase activity involved in apoptotic signaling pathway [GO:0097296];apoptotic process involved in blood vessel morphogenesis [GO:1902262];apoptotic process involved in embryonic digit morphogenesis [GO:1902263];B cell homeostasis [GO:0001782];B cell hom…	Cancer-related genes;Predicted intracellular proteins;Transporters		BAX homo-oligomer complex;BAX-DJA1-HSPA1B complex;BAX-DJA2-HSPA1B complex
XP_008002541.1;XP_008002540.1;A0A0D9S0Y8	XP_008002541.1	APAF1	apoptotic protease-activating factor 1;Apoptotic protease-activating factor 1		2	2	2.5	7.1633	1.02892e+06	10427.5	8633.32	9039.96	7922.83	9594.55	8721.74	11246.6	9202.44	11205.3	1.11322	0.921683	0.965095	0.845832	1.0243	0.931122	1.20067	0.982441	1.19627		0.359111	-0.0985667		0.606161	0.170333		1.0138	0.2689	FALSE			0.487163	0.0568156			Apoptosis;ATP-binding;Cytoplasm;Nucleotide-binding;Proteomics identification;Reference proteome;WD repeat		activation of cysteine-type endopeptidase activity involved in apoptotic process by cytochrome c [GO:0008635];forebrain development [GO:0030900];intrinsic apoptotic signaling pathway in response to endoplasmic reticulum stress [GO:0070059];neural tube closure [GO:0001843];neuron apoptotic process [GO:0051402];positive regulation of apoptotic signaling pathway [GO:2001235];regulation of apoptotic …	Cancer-related genes;Plasma proteins;Predicted intracellular proteins	Cytosol;Golgi apparatus;Nucleoplasm	Apoptosome;Apoptosome-procaspase 9 complex
XP_007992176.1;XP_007992175.1;XP_007992174.1;XP_007992172.1;XP_007992171.1;XP_007992170.1;XP_007992169.1;A0A0D9QV40;XP_007992177.1	XP_007992176.1	PLEKHG4	puratrophin-1 isoform X4;puratrophin-1 isoform X3;puratrophin-1 isoform X2;puratrophin-1 isoform X1;Pleckstrin homology and RhoGEF domain containing G4;puratrophin-1 isoform X5		7	7	9.8	23.065	3.06467e+06	67243.2	68608.5	61962.2	55013.6	69306.4	55742.9	53832.9	53066	60351.4	1.01979	1.0405	0.939704	0.834323	1.05108	0.845384	0.816417	0.804787	0.915276		0.537391	-0.142533		1.51901	-0.243166		0.338104	-0.100634	FALSE			NA	NA			Proteomics identification;Reference proteome		activation of GTPase activity [GO:0090630]	Predicted intracellular proteins	Cell Junctions
XP_008009397.1;XP_008009406.1;XP_008009403.1;XP_008009402.1;XP_008009400.1;XP_008009398.1;XP_008009396.1;XP_008009408.1;XP_008009407.1;XP_008009405.1;XP_008009404.1;XP_008009401.1;XP_008005072.1;A0A0D9RWJ9;XP_008005073.1;A0A0D9R0V8	XP_008009397.1	BCAS3;LOC103240299	breast carcinoma-amplified sequence 3 isoform X2;breast carcinoma-amplified sequence 3 isoform X10;breast carcinoma-amplified sequence 3 isoform X7;breast carcinoma-amplified sequence 3 isoform X6;breast carcinoma-amplified sequence 3 isoform X4;breast carcinoma-amplified sequence 3 isoform X3;breast carcinoma-amplified sequence 3 isoform X1;breast carcinoma-amplified sequence 3 isoform X12;breas…		10	10	13.5	41.39	8.10174e+06	370625	306282	313890	311722	295664	277995	276957	309719	321064	1.1222	0.92738	0.950417	0.943852	0.895232	0.841732	0.838587	0.937788	0.972138		0.736578	-0.1586		0.503144	-0.123866		0.163336	0.0347335	FALSE			NA	NA			Acetylation;Alternative splicing;Angiogenesis;Chromosomal rearrangement;Cytoplasm;Cytoskeleton;Isopeptide bond;Nucleus;Phosphoprotein;Polymorphism;Proto-oncogene;Reference proteome;Transcription;Transcription regulation;Ubl conjugation		activation of GTPase activity [GO:0090630]; angiogenesis [GO:0001525]; cellular response to estrogen stimulus [GO:0071391]; Golgi organization [GO:0007030]; microtubule organizing center organization [GO:0031023]; negative regulation of focal adhesion assembly [GO:0051895]; negative regulation of GTPase activity [GO:0034260]; positive regulation of actin cytoskeleton reorganization [GO:2000251]; …	Disease related genes;Plasma proteins;Predicted intracellular proteins	Nucleoli
XP_007982825.1;XP_007982824.1;XP_007982823.1;XP_007982821.1;A0A0D9RKB7;XP_007982820.1;XP_007982819.1;XP_007965348.1;A0A0D9RGU2;XP_007965347.1;XP_007965346.1;XP_007965345.1	XP_007982825.1	WNT5A	protein Wnt-5a isoform X3;Protein Wnt;protein Wnt-5a isoform X2;protein Wnt-5a isoform X1		14	14	38.1	85.27	5.15368e+07	942021	739915	769840	768028	700633	646280	748997	806827	918487	1.15266	0.905362	0.941979	0.939761	0.857297	0.79079	0.916474	0.987236	1.12386		0.737601	-0.208566		0.0400948	0.0162678		0.937844	0.224834	FALSE			0.595263	-0.142602			Alternative splicing;Chondrogenesis;Developmental protein;Differentiation;Disease mutation;Disulfide bond;Dwarfism;Extracellular matrix;Glycoprotein;Lipoprotein;Reference proteome;Secreted;Signal;Wnt signaling pathway	Asymmetric localization of PCP proteins;Beta-catenin independent WNT signaling;Ca2+ pathway;Cargo recognition for clathrin-mediated endocytosis;Class B/2 (Secretin family receptors);Clathrin-mediated endocytosis;Disease;GPCR ligand binding;Infectious disease;Killing mechanisms;Leishmania infection;Membrane Trafficking;Negative regulation of TCF-dependent signaling by WNT ligand antagonists;PCP/CE…	activation of GTPase activity [GO:0090630];activation of JUN kinase activity [GO:0007257];activation of MAPK activity [GO:0000187];activation of protein kinase B activity [GO:0032148];anterior/posterior axis specification, embryo [GO:0008595];atrial septum development [GO:0003283];axon guidance [GO:0007411];canonical Wnt signaling pathway [GO:0060070];cartilage development [GO:0051216];cell fate …	Disease related genes;Plasma proteins;Predicted secreted proteins
XP_007970281.1;XP_007970280.1;XP_007970279.1;A0A0D9RK75	XP_007970281.1	ECT2	protein ECT2 isoform X2;protein ECT2 isoform X1;Epithelial cell transforming 2		5	5	8.8	26.511	1.276e+06	91602.5	96651.2	99045.2	85367.5	94944.7	84954.3	62510	59359.9	66760.2	0.956521	1.00924	1.03424	0.891415	0.991421	0.8871	0.652735	0.619841	0.697115		0.87249	-0.116268	TRUE	3.29279	-0.607901	TRUE	2.62489	-0.491633	TRUE	Cluster 4		NA	NA			3D-structure;Acetylation;Alternative splicing;Cell cycle;Cell division;Cell junction;Cytoplasm;Cytoskeleton;Differentiation;Guanine-nucleotide releasing factor;Isopeptide bond;Neurogenesis;Nucleus;Oncogene;Phosphoprotein;Polymorphism;Protein transport;Reference proteome;Repeat;Tight junction;Transport;Ubl conjugation	Cell death signalling via NRAGE NRIF and NADE;Death Receptor Signalling;G alpha (12/13) signalling events;GPCR downstream signalling;NRAGE signals death through JNK;p75 NTR receptor-mediated signalling;Rho GTPase cycle;Signal Transduction;Signaling by GPCR;Signaling by Rho GTPases	activation of GTPase activity [GO:0090630];activation of protein kinase activity [GO:0032147];bicellular tight junction assembly [GO:0070830];cell morphogenesis [GO:0000902];cellular response to calcium ion [GO:0071277];cellular response to hydrogen peroxide [GO:0070301];cellular response to ionizing radiation [GO:0071479];G protein-coupled receptor signaling pathway [GO:0007186];intracellular si…	Predicted intracellular proteins	Cytosol;Nucleoplasm	ECT2-KIF23-RACGAP1 complex
XP_008004034.1;XP_008004033.1;XP_008004032.1;XP_008004031.1;XP_008004030.1;A0A0D9RR68;XP_008004029.1;XP_008004028.1;XP_008004027.1;XP_008004026.1;XP_008004025.1;XP_008004024.1;XP_008004023.1;XP_008004035.1	XP_008004034.1	TSC1	hamartin isoform X9;hamartin isoform X8;hamartin isoform X7;hamartin isoform X6;TSC complex subunit 1;hamartin isoform X5;hamartin isoform X4;hamartin isoform X3;hamartin isoform X2;hamartin isoform X1;hamartin isoform X10		3	3	5.3	6.7517	690604	8662.09	5972.42	7836.53	4545.11	4902.83	5316.27	5243.08	8817.17	6798.03	1.15643	0.797349	1.04622	0.606796	0.654553	0.70975	0.699979	1.17714	0.907571		1.5719	-0.591633		0.172046	-0.122466		0.972133	0.469167	FALSE			0.542409	-0.212044			Coiled coil;Proteomics identification;Reference proteome		activation of GTPase activity [GO:0090630];adaptive immune response [GO:0002250];cardiac muscle cell differentiation [GO:0055007];cell projection organization [GO:0030030];cell-matrix adhesion [GO:0007160];cerebral cortex development [GO:0021987];glucose import [GO:0046323];hippocampus development [GO:0021766];kidney development [GO:0001822];memory T cell differentiation [GO:0043379];myelination …	Cancer-related genes;Disease related genes;Plasma proteins;Predicted intracellular proteins;Predicted membrane proteins	Cytosol	TSC (TSC1 TSC2 AXIN GSK3) complex;TSC complex;TSC1-TSC2 complex
XP_008000030.1;XP_008000029.1;XP_008000028.1;XP_008000027.1;A0A0D9R959;XP_008000025.1;XP_008000031.1	XP_008000030.1	SCRIB	protein scribble homolog isoform X4;protein scribble homolog isoform X3;protein scribble homolog isoform X2;Scribble planar cell polarity protein;protein scribble homolog isoform X1;protein scribble homolog isoform X5		18	17	15.1	76.702	1.43635e+07	1.39294e+06	1.21666e+06	1.16791e+06	1.17067e+06	1.13653e+06	1.07366e+06	1.17595e+06	1.2487e+06	1.36408e+06	1.10623	0.966242	0.927524	0.929712	0.902599	0.852668	0.933911	0.991687	1.08332		0.856657	-0.156834		0.0193046	0.00573285		1.05862	0.162567	FALSE			0.403187	0.0549307			Coiled coil;Proteomics identification;Reference proteome		activation of GTPase activity [GO:0090630];apoptotic process involved in morphogenesis [GO:0060561];auditory receptor cell stereocilium organization [GO:0060088];cell migration [GO:0016477];cell population proliferation [GO:0008283];cell-cell adhesion [GO:0098609];cochlear nucleus development [GO:0021747];establishment of apical/basal cell polarity [GO:0035089];establishment of T cell polarity [G…	Disease related genes;Predicted intracellular proteins	Cell Junctions;Nucleoplasm;Plasma membrane;Rods & Rings	SCRIB-APC complex;SCRIB-GIT1-ARHGEF7 complex;SCRIB-GIT1-ARHGEF7-PAK1 complex;SCRIB-LGL2 complex;SCRIB-NOS1AP-VANGL1 complex;SCRIB-VANGL2 complex
XP_007995803.1;XP_007995802.1;A0A0D9S436	XP_007995803.1	TBC1D17	TBC1 domain family member 17 isoform X2;TBC1 domain family member 17 isoform X1;TBC1 domain family member 17		6	6	18.1	32.968	1.81014e+07	193611	235603	245676	229574	224227	202449	228036	174952	149108	0.860632	1.0473	1.09207	1.02049	0.996726	0.89992	1.01366	0.777691	0.662811		0.105224	-0.0349344		0.664494	-0.304567		0.651327	-0.269632	FALSE			0.00219255	-0.166576			Alternative splicing;Autophagy;Cytoplasmic vesicle;GTPase activation;Phosphoprotein;Polymorphism;Protein transport;Reference proteome;Transport	Membrane Trafficking;Rab regulation of trafficking;TBC/RABGAPs;Vesicle-mediated transport	activation of GTPase activity [GO:0090630];autophagy [GO:0006914];intracellular protein transport [GO:0006886];retrograde transport, endosome to Golgi [GO:0042147]	Predicted intracellular proteins
XP_007978571.1;XP_007978570.1;A0A0D9S8G9;A0A0D9R0X6;XP_007984328.1;XP_007984327.1;XP_007984326.1;XP_007984325.1;XP_007984324.1;XP_007984323.1;XP_007984322.1;XP_007984321.1;XP_007984319.1;A0A0D9RBX3;XP_007990483.1;XP_007978302.1;XP_007996785.1;XP_007996784.1;XP_007996783.1;XP_007978301.1;XP_007964627.1;XP_007996782.1;XP_007984341.1;XP_007984340.1;A0A0D9R0V3;XP_007964626.1;A0A0D9R686;XP_007996781.1…	XP_007978571.1	EPHA2	ephrin type-A receptor 2 isoform X2;ephrin type-A receptor 2 isoform X1;EPH receptor A2		19	19	33.8	57.408	2.84062e+07	1.68954e+06	1.39719e+06	1.41385e+06	1.39681e+06	1.36635e+06	1.27256e+06	1.68662e+06	1.61365e+06	1.94347e+06	1.12621	0.931341	0.942445	0.931082	0.910784	0.848261	1.12426	1.07563	1.29547		0.716823	-0.152866		0.857513	0.221433	TRUE	1.84064	0.374299	TRUE	Cluster 2	TRUE	0.00233642	0.517085			ATP-binding;Kinase;Membrane;Nucleotide-binding;Receptor;Reference proteome;Repeat;Transferase;Transmembrane;Transmembrane helix;Tyrosine-protein kinase		activation of GTPase activity [GO:0090630];axial mesoderm formation [GO:0048320];blood vessel endothelial cell proliferation involved in sprouting angiogenesis [GO:0002043];bone remodeling [GO:0046849];branching involved in mammary gland duct morphogenesis [GO:0060444];cAMP metabolic process [GO:0046058];cell chemotaxis [GO:0060326];defense response to Gram-positive bacterium [GO:0050830];inflamm…	Cancer-related genes;Disease related genes;Enzymes;FDA approved drug targets;Predicted membrane proteins;RAS pathway related proteins	Cell Junctions;Golgi apparatus;Nuclear speckles;Plasma membrane	TIAM1-EFNB1-EPHA2 complex
XP_007976701.1;XP_007976697.1;XP_007976696.1;XP_007976695.1;XP_007976694.1;A0A0D9S737;XP_007976693.1;XP_007976692.1;XP_007976691.1;XP_007976690.1;XP_007976689.1;XP_007976687.1;XP_007976698.1;XP_007976700.1	XP_007976701.1	DOCK7	dedicator of cytokinesis protein 7 isoform X13;dedicator of cytokinesis protein 7 isoform X10;dedicator of cytokinesis protein 7 isoform X9;dedicator of cytokinesis protein 7 isoform X8;dedicator of cytokinesis protein 7 isoform X7;Dedicator of cytokinesis 7;dedicator of cytokinesis protein 7 isoform X6;dedicator of cytokinesis protein 7 isoform X5;dedicator of cytokinesis protein 7 isoform X4;de…		31	29	19.8	85.222	1.42563e+07	1.77637e+06	1.81898e+06	1.77452e+06	1.7266e+06	1.72767e+06	1.70483e+06	1.70696e+06	1.77896e+06	1.76214e+06	0.992408	1.01621	0.991377	0.964602	0.965204	0.952444	0.953633	0.993854	0.984461		1.91901	-0.0577005		0.706719	-0.0332343		0.57032	0.0244662	FALSE			0.971914	0.0106036			Proteomics identification;Reference proteome		activation of GTPase activity [GO:0090630];axonogenesis [GO:0007409];establishment of neuroblast polarity [GO:0045200];microtubule cytoskeleton organization [GO:0000226];positive regulation of peptidyl-serine phosphorylation [GO:0033138];positive regulation of vascular associated smooth muscle cell migration [GO:1904754];small GTPase mediated signal transduction [GO:0007264]	Disease related genes;Predicted intracellular proteins		PI4K2A-WASH complex
XP_007995023.1;A0A0D9QUT3;XP_007995024.1	XP_007995023.1	AKT2	RAC-beta serine/threonine-protein kinase isoform X1;Non-specific serine/threonine protein kinase;RAC-beta serine/threonine-protein kinase isoform X2		4	4	17.5	14.772	6.23216e+06	221186	264700	244945	248795	267838	287002	222555	218913	209865	0.907949	1.08657	1.00548	1.02128	1.09945	1.17812	0.913568	0.89862	0.861476		0.654027	0.138433		0.962559	-0.1627	TRUE	2.01799	-0.301133	TRUE	Cluster 5		0.0614936	-0.212021			3D-structure;Acetylation;Alternative splicing;Apoptosis;ATP-binding;Carbohydrate metabolism;Cell membrane;Cytoplasm;Developmental protein;Diabetes mellitus;Disease mutation;Disulfide bond;Endosome;Glucose metabolism;Glycogen biosynthesis;Glycogen metabolism;Glycoprotein;Kinase;Manganese;Membrane;Metal-binding;Nucleotide-binding;Nucleus;Phosphoprotein;Polymorphism;Proto-oncogene;Reference proteome…	Activation of AKT2;Activation of BAD and translocation to mitochondria;Activation of BH3-only proteins;Adaptive Immune System;AKT phosphorylates targets in the cytosol;AKT phosphorylates targets in the nucleus;AKT-mediated inactivation of FOXO1A;Apoptosis;CD28 co-stimulation;CD28 dependent PI3K/Akt signaling;Cell Cycle;Cell Cycle Mitotic;Constitutive Signaling by AKT1 E17K in Cancer;Costimulation…	activation of GTPase activity [GO:0090630];carbohydrate transport [GO:0008643];cellular protein modification process [GO:0006464];cellular response to high light intensity [GO:0071486];cellular response to insulin stimulus [GO:0032869];fat cell differentiation [GO:0045444];glucose metabolic process [GO:0006006];glycogen biosynthetic process [GO:0005978];insulin receptor signaling pathway [GO:0008…	Cancer-related genes;Disease related genes;Enzymes;Potential drug targets;Predicted intracellular proteins;RAS pathway related proteins	Cytosol;Nucleoplasm;Vesicles	POSH-AKT2 complex;TCL1(trimer)-AKT2 complex
XP_007991880.1;XP_007991879.1;XP_007991878.1;XP_007991877.1;A0A0D9QWG1;XP_007991876.1	XP_007991880.1	MTSS2	MTSS1-like protein isoform X5;MTSS1-like protein isoform X4;MTSS1-like protein isoform X3;MTSS1-like protein isoform X2;MTSS I-BAR domain containing 2;MTSS1-like protein isoform X1		3	3	6.9	9.4474	3.01327e+06	26899.7	28195.9	27615.7	25538.7	27761.5	28457.1	26884.7	30888.9	27829	0.975671	1.02269	1.00164	0.926309	1.00693	1.03216	0.97513	1.12036	1.00938		0.129217	-0.0179996		0.303946	0.0473003		0.355043	0.0653	FALSE			NA	NA			Coiled coil;Proteomics identification;Reference proteome		activation of GTPase activity [GO:0090630];cellular response to platelet-derived growth factor stimulus [GO:0036120];lamellipodium organization [GO:0097581];plasma membrane organization [GO:0007009];ruffle assembly [GO:0097178]
A0A0D9RDI3;XP_008008489.1	A0A0D9RDI3	NDEL1	NudE neurodevelopment protein 1 like 1;LOW QUALITY PROTEIN: nuclear distribution protein nudE-like 1		2	2	15.9	9.6637	1.3792e+06	21638.3	15609.1	16338.6	16774.7	13923.2	15604.8	13898.1	11104.8	18590.8	1.21141	0.873871	0.914714	0.939127	0.779485	0.873629	0.778081	0.621701	1.0408		0.526158	-0.1995		0.53129	-0.314534		0.1926	-0.115033	FALSE			NA	NA			Coiled coil;Proteomics identification;Reference proteome		activation of GTPase activity [GO:0090630];central nervous system neuron axonogenesis [GO:0021955];centrosome localization [GO:0051642];cerebral cortex radially oriented cell migration [GO:0021799];chromosome segregation [GO:0007059];inner cell mass cell proliferation [GO:0001833];insulin receptor signaling pathway [GO:0008286];lysosome localization [GO:0032418];mitotic centrosome separation [GO:…	Predicted intracellular proteins
XP_007959776.1;A0A0D9RWT2;XP_007959775.1;XP_007959774.1;XP_007959773.1;XP_007959772.1;XP_007959777.1	XP_007959776.1	ARHGEF10	rho guanine nucleotide exchange factor 10 isoform X5;Rho guanine nucleotide exchange factor 10;rho guanine nucleotide exchange factor 10 isoform X4;rho guanine nucleotide exchange factor 10 isoform X3;rho guanine nucleotide exchange factor 10 isoform X2;rho guanine nucleotide exchange factor 10 isoform X1;rho guanine nucleotide exchange factor 10 isoform X6		5	5	5.7	15.534	1.56507e+06	165285	131984	137684	145797	136109	113797	140188	151053	167918	1.14002	0.910331	0.949647	1.0056	0.938782	0.78489	0.966916	1.04186	1.15818		0.397669	-0.137166		0.258412	0.0811672		0.769733	0.218334	FALSE			NA	NA			Coiled coil;Proteomics identification;Reference proteome		activation of GTPase activity [GO:0090630];centrosome duplication [GO:0051298];mitotic spindle assembly [GO:0090307];myelination in peripheral nervous system [GO:0022011];positive regulation of stress fiber assembly [GO:0051496];regulation of Rho protein signal transduction [GO:0035023]	Disease related genes;Predicted intracellular proteins	Nucleoplasm
XP_007978504.1;XP_007978503.1;A0A0D9S8F2	XP_007978504.1	RCC2	protein RCC2;Regulator of chromosome condensation 2		21	21	48.4	50.886	1.07049e+08	4.48414e+06	4.25138e+06	4.04414e+06	4.30297e+06	4.16014e+06	3.94529e+06	4.4313e+06	4.43161e+06	4.71622e+06	1.05264	0.998003	0.949353	1.01011	0.976584	0.926149	1.04024	1.04031	1.10712		0.304454	-0.042167		0.775357	0.0882003		1.29546	0.130367	FALSE			0.811596	0.010299			Reference proteome;Repeat		activation of GTPase activity [GO:0090630];chromosome passenger complex localization to kinetochore [GO:0072356];establishment of protein localization [GO:0045184];focal adhesion assembly [GO:0048041];integrin-mediated signaling pathway [GO:0007229];negative regulation of focal adhesion assembly [GO:0051895];negative regulation of GTPase activity [GO:0034260];negative regulation of substrate adhe…	Predicted intracellular proteins
XP_007973061.1;A0A0D9RNQ1	XP_007973061.1	BCR	breakpoint cluster region protein isoform X1;BCR activator of RhoGEF and GTPase		2	2	3.3	5.5575	1.26991e+06	76538.6	57028.7	53702.4	63916.5	53855.3	49068.2	62740.1	69899.8	67411.2	1.22612	0.913581	0.860296	1.02392	0.862744	0.786056	1.00508	1.11977	1.0799		0.336323	-0.1576		0.271957	0.111601		1.04759	0.269201	FALSE			0.0378634	-0.218722			Coiled coil;GTPase activation;Guanine-nucleotide releasing factor;Proteomics identification;Reference proteome		activation of GTPase activity [GO:0090630];focal adhesion assembly [GO:0048041];intracellular signal transduction [GO:0035556];keratinocyte differentiation [GO:0030216];regulation of Rho protein signal transduction [GO:0035023];small GTPase mediated signal transduction [GO:0007264]	Cancer-related genes;Disease related genes;Enzymes;FDA approved drug targets;Predicted intracellular proteins	Cytosol;Nucleoplasm
XP_007986131.1;XP_007986130.1;A0A0D9RCI1;A0A0D9RS15	XP_007986131.1	EIF5	eukaryotic translation initiation factor 5 isoform X2;eukaryotic translation initiation factor 5 isoform X1;Eukaryotic translation initiation factor 5		18	18	37.8	43.837	1.3682e+08	2.30399e+06	2.20172e+06	2.48498e+06	2.80312e+06	2.36007e+06	2.36679e+06	2.5342e+06	2.46849e+06	2.05029e+06	0.988739	0.944852	1.06641	1.20294	1.01281	1.01569	1.08753	1.05934	0.879869		0.467173	0.104266		0.0256475	0.00833321		0.30954	-0.0959333	FALSE			0.5042	-0.0568473			3D-structure;GTP-binding;Initiation factor;Isopeptide bond;Nucleotide-binding;Phosphoprotein;Polymorphism;Protein biosynthesis;Reference proteome;Ubl conjugation	Cap-dependent Translation Initiation;Eukaryotic Translation Initiation;GTP hydrolysis and joining of the 60S ribosomal subunit;Metabolism of proteins;Ribosomal scanning and start codon recognition;Translation	activation of GTPase activity [GO:0090630];formation of cytoplasmic translation initiation complex [GO:0001732];formation of translation preinitiation complex [GO:0001731];regulation of translational initiation [GO:0006446];translational initiation [GO:0006413]	Predicted intracellular proteins	Cytosol;Plasma membrane
A0A0D9RA76;XP_007990663.1;XP_007990662.1;XP_007990661.1;XP_007990664.1	A0A0D9RA76	TBC1D8B	TBC1 domain family member 8B;TBC1 domain family member 8B isoform X3;TBC1 domain family member 8B isoform X2;TBC1 domain family member 8B isoform X1;TBC1 domain family member 8B isoform X4		16	16	17.6	74.933	1.71321e+07	843074	1.11013e+06	1.035e+06	1.10852e+06	1.18676e+06	1.35363e+06	879059	861625	726801	0.846401	1.11451	1.03909	1.11289	1.19145	1.35897	0.882528	0.865025	0.729669		0.937223	0.2928		0.856167	-0.271767	TRUE	2.01544	-0.564567	TRUE	Cluster 5		NA	NA			Alternative splicing;Cytoplasm;Disease mutation;GTPase activation;Reference proteome;Repeat	Golgi Associated Vesicle Biogenesis;Membrane Trafficking;trans-Golgi Network Vesicle Budding;Vesicle-mediated transport	activation of GTPase activity [GO:0090630];glomerular filtration [GO:0003094];intracellular protein transport [GO:0006886];vesicle-mediated transport [GO:0016192]	Predicted intracellular proteins	Cytosol
A0A0D9RPI4;XP_008004214.1;XP_008004215.1	A0A0D9RPI4	TBC1D13	TBC1 domain family member 13;TBC1 domain family member 13 isoform X1;TBC1 domain family member 13 isoform X2		1	1	24.5	2.8493	2.53596e+06	125680	96163.4	100198	94223.5	80572.5	79822.1	119927	112261	119728	1.17078	0.895815	0.933403	0.877744	0.750577	0.743586	1.11719	1.04577	1.11533		1.09487	-0.332933		0.481581	0.137534	TRUE	2.30727	0.470467	TRUE	Cluster 2		0.924228	0.00707261			Alternative splicing;Cytoplasm;GTPase activation;Membrane;Polymorphism;Reference proteome	Membrane Trafficking;Rab regulation of trafficking;TBC/RABGAPs;Vesicle-mediated transport	activation of GTPase activity [GO:0090630];intracellular protein transport [GO:0006886]	Predicted intracellular proteins	Nucleoli
XP_007993283.1;XP_007993282.1;XP_007993281.1;XP_007993280.1;XP_007993279.1;A0A0D9R775	XP_007993283.1	EVI5L	EVI5-like protein isoform X2;EVI5-like protein isoform X1;Ecotropic viral integration site 5 like		1	1	1.3	2.1055	NaN	2126.11		2611.93	2513.71	1289.5	1229.54	1413.54	2293.13	2119.93	0.897464		1.10254	1.06107	0.54432	0.519007	0.596679	0.967964	0.894855		0.540378	-0.57175		0.422289	-0.309783		0.263208	0.261967	FALSE			NA	NA			Alternative splicing;Coiled coil;GTPase activation;Phosphoprotein;Reference proteome		activation of GTPase activity [GO:0090630];intracellular protein transport [GO:0006886];negative regulation of cilium assembly [GO:1902018];positive regulation of GTPase activity [GO:0043547]	Predicted intracellular proteins;Predicted membrane proteins	Nuclear bodies
XP_008002230.1;XP_008002228.1;XP_008002227.1;A0A0D9QVP6;XP_008002226.1;XP_008002231.1;XP_008002229.1	XP_008002230.1	TBC1D15	TBC1 domain family member 15 isoform X5;TBC1 domain family member 15 isoform X3;TBC1 domain family member 15 isoform X2;TBC1 domain family member 15;TBC1 domain family member 15 isoform X1;TBC1 domain family member 15 isoform X6;TBC1 domain family member 15 isoform X4		12	12	21.8	75.857	3.25826e+07	1.63052e+06	1.3691e+06	1.44226e+06	1.44677e+06	1.30281e+06	1.2035e+06	1.37252e+06	1.37376e+06	1.453e+06	1.10124	0.924678	0.974087	0.97713	0.879907	0.812828	0.926988	0.927824	0.981338		0.717971	-0.1684		0.415424	-0.0776335		0.48382	0.0907669	FALSE			0.661001	0.014143			Acetylation;Alternative splicing;Cytoplasm;GTPase activation;Phosphoprotein;Reference proteome	Membrane Trafficking;Rab regulation of trafficking;TBC/RABGAPs;Vesicle-mediated transport	activation of GTPase activity [GO:0090630];intracellular protein transport [GO:0006886];regulation of GTPase activity [GO:0043087]	Predicted intracellular proteins	Cytosol;Mitochondria
XP_007971865.1;XP_007971864.1;XP_007971863.1;XP_007971862.1;A0A0D9R5A0	XP_007971865.1	TBC1D7	TBC1 domain family member 7 isoform X2;TBC1 domain family member 7 isoform X1;TBC1 domain family member 7		1	1	6.8	4.2716	462182	10631.8	8539.88	4354.83	8707.84	6855.28	4984.04	8216.45	6044.05	12300.2	1.35572	1.08897	0.555309	1.11039	0.874156	0.635543	1.04773	0.770711	1.56847		0.109363	-0.136766		0.160949	0.209167		0.385873	0.345933	FALSE			NA	NA			Proteomics identification;Reference proteome		activation of GTPase activity [GO:0090630];negative regulation of cilium assembly [GO:1902018];negative regulation of TOR signaling [GO:0032007];positive regulation of protein ubiquitination [GO:0031398];response to growth factor [GO:0070848]	Disease related genes;Predicted intracellular proteins;Predicted membrane proteins		TSC complex
XP_007974094.1;A0A0D9R0J7;XP_007974093.1	XP_007974094.1	RANGAP1	ran GTPase-activating protein 1 isoform X2;Ran GTPase activating protein 1;ran GTPase-activating protein 1 isoform X1		20	20	49.1	62.482	1.72115e+08	3.62739e+06	3.63847e+06	3.50893e+06	3.67752e+06	3.64958e+06	3.95926e+06	3.8228e+06	3.92429e+06	3.74985e+06	1.00997	1.01305	0.976984	1.02392	1.01615	1.10237	1.06437	1.09263	1.04406		0.739004	0.0661329		1.67805	0.0935326		0.259729	0.0273997	FALSE			0.0014479	0.13922			Coiled coil;Proteomics identification;Reference proteome		activation of GTPase activity [GO:0090630];negative regulation of protein export from nucleus [GO:0046826];signal transduction [GO:0007165]	Plasma proteins;Predicted intracellular proteins;Transporters	Cytosol;Nuclear membrane;Vesicles
XP_007982312.1	XP_007982312.1	TREX1	three prime repair exonuclease 1		2	2	11.1	6.4371	5.92219e+06	168665	123564	130519	127470	114946	81082.3	147045	136790	160476	1.19692	0.876864	0.926218	0.904583	0.815708	0.575395	1.0435	0.970718	1.13881		0.759883	-0.398366		0.207323	0.0822996		1.08439	0.480666	FALSE			NA	NA			Aicardi-Goutieres syndrome;Alternative splicing;Cytoplasm;Disease mutation;Endoplasmic reticulum;Exonuclease;Hydrolase;Magnesium;Membrane;Metal-binding;Neurodegeneration;Nuclease;Nucleus;Phosphoprotein;Reference proteome;Systemic lupus erythematosus;Ubl conjugation	Innate Immune System;Immune System;STING mediated induction of host immune responses;Cytosolic sensors of pathogen-associated DNA;Regulation of innate immune responses to cytosolic DNA;Regulation by TREX1;IRF3-mediated induction of type I IFN	activation of immune response [GO:0002253]; apoptotic cell clearance [GO:0043277]; atrial cardiac muscle tissue development [GO:0003228]; blood vessel development [GO:0001568]; CD86 biosynthetic process [GO:0035781]; cellular response to gamma radiation [GO:0071480]; cellular response to hydroxyurea [GO:0072711]; cellular response to interferon-beta [GO:0035458]; cellular response to reactive oxy…	Disease related genes;Enzymes;Potential drug targets;Predicted membrane proteins	Cytosol
XP_008012038.1;XP_008012037.1;XP_008012036.1;XP_008012035.1;A0A0D9S037	XP_008012038.1	HMSD	serpin-like protein HMSD isoform X2;SERPIN domain-containing protein		5	1	23.5	17.075	8.21654e+06	154870	192140	180408	201847	180508	168829	169039	176267	149046	0.880915	1.09291	1.02617	1.14812	1.02674	0.960312	0.961511	1.00262	0.847788		0.213442	0.0654672		0.317706	-0.0911992		0.680874	-0.156666	FALSE			NA	NA			Alternative splicing;Glycoprotein;Protease inhibitor;Reference proteome;Secreted;Serine protease inhibitor;Signal		activation of immune response [GO:0002253]; negative regulation of endopeptidase activity [GO:0010951]	Predicted intracellular proteins;Predicted secreted proteins
XP_007958721.1;A0A0D9RZS5	XP_007958721.1	PSPC1	paraspeckle component 1;Paraspeckle component 1		10	10	21.2	35.317	1.74143e+08	2.98107e+06	2.90942e+06	2.88372e+06	2.90781e+06	2.85033e+06	2.57493e+06	2.85073e+06	2.89534e+06	2.83438e+06	1.01926	0.994763	0.985976	0.994211	0.974561	0.880396	0.974696	0.989948	0.969105		0.609321	-0.0762997		0.880204	-0.0321331		0.330193	0.0441666	FALSE			0.417988	0.0488145			Coiled coil;Proteomics identification;Reference proteome		activation of innate immune response [GO:0002218]	Predicted intracellular proteins;Transcription factors	Nucleoli fibrillar center;Nucleoplasm	HEXIM1-D-PK-paraspeckle components-ribonucleoprotein complex
XP_008014004.1;XP_008014003.1;XP_008014002.1;A0A0D9RPV0	XP_008014004.1	SIN3A	paired amphipathic helix protein Sin3a;SIN3 transcription regulator family member A		12	11	11.9	40.664	1.22468e+07	1.20458e+06	899086	923979	899959	835280	713770	870268	906596	1.04989e+06	1.19358	0.890877	0.915542	0.891741	0.827653	0.707253	0.862321	0.898318	1.0403		0.83335	-0.299733		0.225335	-0.0908991		0.747178	0.208834	FALSE			0.00927577	-0.139928			3D-structure;Acetylation;Biological rhythms;Coiled coil;Disease mutation;Dwarfism;Isopeptide bond;Mental retardation;Nucleus;Phosphoprotein;Polymorphism;Reference proteome;Repeat;Repressor;Transcription;Transcription regulation;Ubl conjugation	Disease;Disorders of developmental biology;Epigenetic regulation of gene expression;Factors involved in megakaryocyte development and platelet production;FOXO-mediated transcription;FOXO-mediated transcription of oxidative stress metabolic and neuronal genes;Gene expression (Transcription);Generic Transcription Pathway;Hemostasis;Loss of function of MECP2 in Rett syndrome;Loss of MECP2 binding ab…	activation of innate immune response [GO:0002218];aging [GO:0007568];cellular protein localization [GO:0034613];cellular response to dopamine [GO:1903351];cellular response to glucose stimulus [GO:0071333];cerebral cortex neuron differentiation [GO:0021895];DNA replication [GO:0006260];hematopoietic progenitor cell differentiation [GO:0002244];histone deacetylation [GO:0016575];in utero embryonic…	Cancer-related genes;Plasma proteins;Predicted intracellular proteins	Nucleoplasm	ALL-1 supercomplex;Anti-HDAC2 complex;BRG1-SIN3A complex;BRG1-SIN3A-HDAC containing SWI/SNF remodeling complex I;BRMS1-SIN3-HDAC complex;BRM-SIN3A complex;BRM-SIN3A-HDAC complex;DNMT3B complex;HCF-1 complex;HERP1/HEY2-NCOR-SIN3A complex;ING2 complex;MAD1-mSin3A-HDAC2 complex;MeCP2-SIN3A-HDAC complex;mSin3A complex;mSin3A-HDAC1-HDAC2 complex;MTA2 complex;NCOR2 complex;NCOR-SIN3-HDAC1 complex;NCOR-…
XP_007989824.1;XP_007989823.1;XP_007989822.1;XP_007989821.1;A0A0D9RL41;XP_007989820.1;XP_007989819.1	XP_007989824.1	PQBP1	polyglutamine-binding protein 1 isoform X3;Polyglutamine binding protein 1;polyglutamine-binding protein 1 isoform X2;polyglutamine-binding protein 1 isoform X1		6	6	36.6	33.759	1.08468e+08	1.78489e+06	1.4787e+06	1.46605e+06	1.44006e+06	1.33277e+06	1.18454e+06	1.44446e+06	1.60986e+06	1.65443e+06	1.13215	0.937938	0.929911	0.913429	0.845376	0.751354	0.91622	1.02113	1.0494		0.968645	-0.255733		0.00825087	-0.00276693		1.17268	0.252966	FALSE			0.298871	0.0485776			Proteomics identification;Reference proteome		activation of innate immune response [GO:0002218];alternative mRNA splicing, via spliceosome [GO:0000380];cellular response to exogenous dsR [GO:0071360];defense response to virus [GO:0051607];neuron projection development [GO:0031175];positive regulation of defense response to virus by host [GO:0002230];positive regulation of type I interferon production [GO:0032481];regulation of dendrite morph…	Disease related genes;Predicted intracellular proteins	Nuclear speckles
XP_007977649.1;A0A0D9S7U2;XP_007977650.1	XP_007977649.1	SFPQ	splicing factor, proline- and glutamine-rich isoform X1;Splicing factor proline and glutamine rich;splicing factor, proline- and glutamine-rich isoform X2		44	44	49.2	148.73	1.66341e+09	3.71794e+07	3.41315e+07	3.40653e+07	3.32534e+07	3.2978e+07	3.0793e+07	3.54185e+07	3.5296e+07	3.75341e+07	1.05848	0.971704	0.96982	0.946706	0.938864	0.87666	1.00834	1.00486	1.06858		1.02383	-0.118766		0.319469	0.0394332		1.5974	0.158199	FALSE			0.147559	0.0479349			Coiled coil;Proteomics identification;RNA-binding;Reference proteome		activation of innate immune response [GO:0002218];alternative mRNA splicing, via spliceosome [GO:0000380];dendritic transport of messenger ribonucleoprotein complex [GO:0098963];double-strand break repair via homologous recombination [GO:0000724];histone H3 deacetylation [GO:0070932];negative regulation of circadian rhythm [GO:0042754];negative regulation of transcription by RNA polymerase II [GO…	Cancer-related genes;Disease related genes;Plasma proteins;Predicted intracellular proteins;Transcription factors	Nucleoplasm	CDC5L complex;CF IIAm complex (Cleavage factor IIAm complex);HEXIM1-D-PK-paraspeckle components-ribonucleoprotein complex;p54(nrb)-PSF-matrin3 complex;PSF-p54(nrb) complex;snRNP-free U1A (SF-A) complex;SNW1 complex;TOP1-PSF-P54 complex
XP_008018069.1;XP_008018068.1;Q5C8U4;Q5C8U3;Q587N7;B1Q3L2;A0A0D9QWA0;Q50EW9	XP_008018069.1	TRIM5	tripartite motif-containing protein 5;Tripartite motif-containing protein 5;Tripartite motif-containing protein 5 alpha;Uncharacterized protein		3	3	10.7	5.8812	2.01493e+06	10138.1	19085.6	18434.2	19523.2	21444.2	27175.1	16189.8	15314.4	11196	0.638179	1.20141	1.16041	1.22896	1.34988	1.71064	1.01913	0.964018	0.704774		0.783231	0.5578		0.130563	-0.120567	TRUE	1.44518	-0.678367	TRUE	Cluster 5		0.0766143	-0.252638			Acetylation;Antiviral defense;Autophagy;Coiled coil;Cytoplasm;Immunity;Innate immunity;Metal-binding;Nucleus;Phosphoprotein;Proteomics identification;Reference proteome;Transferase;Ubl conjugation;Ubl conjugation pathway;Zinc;Zinc-finger		activation of innate immune response [GO:0002218];autophagy [GO:0006914];defense response to virus [GO:0051607];innate immune response [GO:0045087];positive regulation of I-kappaB kinase/NF-kappaB signaling [GO:0043123];positive regulation of MAPK cascade [GO:0043410];positive regulation of NF-kappaB transcription factor activity [GO:0051092];protein K63-linked ubiquitination [GO:0070534];regulat…	Enzymes;Predicted intracellular proteins	Cytosol
XP_007998755.1;A0A0D9RQR8;XP_007998753.1;XP_007998757.1;XP_007998756.1	XP_007998755.1	PRKDC	DNA-dependent protein kinase catalytic subunit isoform X2;Protein kinase, DNA-activated, catalytic subunit;DNA-dependent protein kinase catalytic subunit isoform X1;DNA-dependent protein kinase catalytic subunit isoform X4;DNA-dependent protein kinase catalytic subunit isoform X3		118	118	29.3	323.31	8.68787e+07	1.89922e+07	1.92519e+07	1.91004e+07	1.92346e+07	1.8878e+07	1.96224e+07	1.82147e+07	1.8519e+07	1.77068e+07	0.993582	1.00717	0.999245	1.00627	0.987608	1.02656	0.952909	0.968827	0.926338		0.219742	0.00963402		1.72352	-0.0751991		1.57104	-0.0848331	FALSE			0.315032	0.0288935			ATP-binding;Coiled coil;Kinase;Nucleotide-binding;Proteomics identification;Reference proteome;Serine/threonine-protein kinase;Transferase		activation of innate immune response [GO:0002218];B cell lineage commitment [GO:0002326];brain development [GO:0007420];cellular response to insulin stimulus [GO:0032869];double-strand break repair via nonhomologous end joining [GO:0006303];ectopic germ cell programmed cell death [GO:0035234];heart development [GO:0007507];immunoglobulin V(D)J recombination [GO:0033152];intrinsic apoptotic signal…	Cancer-related genes;Disease related genes;Enzymes;Plasma proteins;Potential drug targets;Predicted intracellular proteins	Nucleoplasm	Artemis-D-PK complex;CDC5L complex;DHX9-ADAR-vigilin-D-PK-Ku antigen complex;D-PK-Ku complex;D-PK-Ku-eIF2-NF90-NF45 complex;Dysbindin 1-A-D-PK-complex;HEXIM1-D-PK-paraspeckle components-ribonucleoprotein complex;MGC1-D-PKcs-Ku complex;NCOA6-D-PK-Ku-PARP1 complex;Vigilin-D-PK-Ku antigen complex
A0A0D9R9Q4;XP_007964393.1	A0A0D9R9Q4	XRCC5	X-ray repair cross-complementing protein 5		33	33	48	172	8.29577e+08	3.4989e+07	3.4141e+07	3.3823e+07	3.31545e+07	3.47137e+07	3.26822e+07	3.31959e+07	3.20051e+07	3.38394e+07	1.01956	0.994851	0.985585	0.966105	1.01154	0.952342	0.967311	0.932614	0.986063		0.500711	-0.0343997		0.947336	-0.0561326		0.243219	-0.021733	FALSE			0.181489	0.0372737			ATP-binding;DNA damage;DNA recombination;DNA repair;DNA-binding;Helicase;Hydrolase;Nucleotide-binding;Nucleus;Proteomics identification;Reference proteome		activation of innate immune response [GO:0002218];cell population proliferation [GO:0008283];cellular response to gamma radiation [GO:0071480];cellular response to leukemia inhibitory factor [GO:1990830];DNA recombination [GO:0006310];double-strand break repair via nonhomologous end joining [GO:0006303];hematopoietic stem cell differentiation [GO:0060218];negative regulation of t-circle formation…	Cancer-related genes;Plasma proteins;Predicted intracellular proteins	Nucleoplasm	53BP1-containing complex;D double-strand break end-joining complex;DEAF1- complex;DHX9-ADAR-vigilin-D-PK-Ku antigen complex;D-PK-Ku complex;D-PK-Ku-eIF2-NF90-NF45 complex;Dysbindin 1-A-D-PK-complex;HEXIM1-D-PK-paraspeckle components-ribonucleoprotein complex;Ku antigen complex;Ku antigen-RG1 complex;Ku antigen-YY1-alphaMyHC promoter complex;Ku-ORC complex;MGC1-D-PKcs-Ku complex;NCOA6-D-PK-Ku-PARP…
XP_008017927.1;A0A0D9RKI7;M1QCQ2;XP_008017930.1	XP_008017927.1	MAVS	mitochondrial antiviral-signaling protein isoform X1;Mitochondrial antiviral signaling protein;mitochondrial antiviral-signaling protein isoform X2		10	10	25.2	54.588	8.23577e+07	646549	577035	571384	540899	475472	445140	614051	628913	658443	1.0806	0.964422	0.954976	0.904026	0.794675	0.74398	1.02629	1.05113	1.10048		1.38855	-0.298967		0.587975	0.0848001	TRUE	1.92438	0.383767	TRUE	Cluster 2		0.0594128	-0.0555172			Membrane;Reference proteome;Transmembrane;Transmembrane helix		activation of innate immune response [GO:0002218];cellular response to exogenous dsR [GO:0071360];defense response to bacterium [GO:0042742];defense response to virus [GO:0051607];innate immune response [GO:0045087];negative regulation of viral genome replication [GO:0045071];positive regulation of chemokine (C-C motif) ligand 5 production [GO:0071651];positive regulation of DNA-binding transcrip…	Predicted membrane proteins	Mitochondria
XP_008017979.1;A0A0D9SBP4	XP_008017979.1	ZCCHC3	zinc finger CCHC domain-containing protein 3;Zinc finger CCHC-type containing 3		2	2	6.5	5.4868	1.37167e+06	40144.1	53494.4	47023.7	51999.1	53866.5	48439.6	62440.7	54903.1	36596	0.856181	1.14091	1.00291	1.10902	1.14885	1.03311	1.33172	1.17096	0.780509		0.482461	0.142033		0.148725	0.104367		0.0549144	-0.0376666	FALSE			NA	NA			Metal-binding;Reference proteome;Zinc;Zinc-finger		activation of innate immune response [GO:0002218];cellular response to exogenous dsR [GO:0071360];defense response to virus [GO:0051607];detection of virus [GO:0009597];positive regulation of RIG-I signaling pathway [GO:1900246];positive regulation of type I interferon production [GO:0032481]	Predicted intracellular proteins	Vesicles
XP_007974110.1;A0A0D9R0F3;XP_007961776.1	XP_007974110.1	XRCC6	X-ray repair cross-complementing protein 6;X-ray repair cross complementing 6		50	50	62.9	174.89	1.04077e+09	1.88557e+07	2.26782e+07	2.19954e+07	2.20687e+07	2.33238e+07	2.52661e+07	2.07441e+07	2.00542e+07	1.91694e+07	0.890411	1.07091	1.03867	1.04214	1.1014	1.19312	0.979586	0.947005	0.905222		0.711806	0.155834		0.374899	-0.079366	TRUE	1.63791	-0.2352	TRUE	Cluster 5		0.00143202	0.117086			Coiled coil;Proteomics identification;Reference proteome		activation of innate immune response [GO:0002218];cellular response to gamma radiation [GO:0071480];double-strand break repair via classical nonhomologous end joining [GO:0097680];double-strand break repair via nonhomologous end joining [GO:0006303];negative regulation of transcription, DNA-templated [GO:0045892];positive regulation of protein kinase activity [GO:0045860];positive regulation of t…	Cancer-related genes;Plasma proteins;Predicted intracellular proteins	Nucleoplasm	53BP1-containing complex;D double-strand break end-joining complex;DEAF1- complex;DHX9-ADAR-vigilin-D-PK-Ku antigen complex;D-PK-Ku complex;D-PK-Ku-eIF2-NF90-NF45 complex;Dysbindin 1-A-D-PK-complex;GammaH2AFX-NDHII-Ku70-D complex;HEXIM1-D-PK-paraspeckle components-ribonucleoprotein complex;Ku antigen complex;Ku antigen-RG1 complex;Ku antigen-YY1-alphaMyHC promoter complex;Ku-ORC complex;MGC1-D-PK…
XP_008002087.1;XP_008002086.1;A0A0D9QWP0;XP_008002085.1	XP_008002087.1	TBK1	serine/threonine-protein kinase TBK1 isoform X2;TANK binding kinase 1;serine/threonine-protein kinase TBK1 isoform X1		10	10	18.1	43.867	7.85892e+06	405291	380543	400127	382739	377836	348839	360215	392981	372169	1.02522	0.962619	1.01216	0.968173	0.955771	0.882419	0.911198	0.994082	0.941437		0.900691	-0.0969334		0.761524	-0.0760663		0.13873	0.020867	FALSE			0.746162	-0.0587031	SARS-CoV2 nsp13		Coiled coil;Proteomics identification;Reference proteome		activation of innate immune response [GO:0002218];defense response to Gram-positive bacterium [GO:0050830];dendritic cell proliferation [GO:0044565];innate immune response [GO:0045087];negative regulation of gene expression [GO:0010629];peptidyl-serine phosphorylation [GO:0018105];peptidyl-threonine phosphorylation [GO:0018107];positive regulation of I-kappaB kinase/NF-kappaB signaling [GO:004312…	Disease related genes;Enzymes;Potential drug targets;Predicted intracellular proteins;RAS pathway related proteins	Nucleoplasm;Vesicles	Kinase maturation complex 2;TMEM173-TBK1 complex;TNF-alpha/NF-kappa B signaling complex 10
XP_008010534.1;A0A0D9SCE2;XP_008010533.1;XP_008010532.1;XP_008010531.1;XP_008010530.1;XP_008010529.1;XP_008010528.1;XP_008010526.1;A0A0D9QUK8;XP_008010525.1;XP_008010524.1	XP_008010534.1	HEXIM1	protein HEXIM1;HEXIM P-TEFb complex subunit 1		18	18	46.6	60.848	3.65172e+08	5.09835e+06	3.43029e+06	3.47697e+06	3.43386e+06	2.95925e+06	2.48188e+06	3.4997e+06	3.71286e+06	4.69339e+06	1.27399	0.857172	0.868836	0.858063	0.739466	0.620179	0.874516	0.927781	1.1728		0.850454	-0.423234		0.00200755	0.00139999		1.06614	0.424634	FALSE			0.681635	0.0581759			Coiled coil;Reference proteome		activation of innate immune response [GO:0002218];heart development [GO:0007507];negative regulation of transcription by RNA polymerase II [GO:0000122];positive regulation of signal transduction by p53 class mediator [GO:1901798]	Predicted intracellular proteins	Nucleoplasm;Vesicles	7SK RNP complex;HEXIM1-D-PK-paraspeckle components-ribonucleoprotein complex;P-TEFb-7SKR-HEXIM1 complex
XP_007958758.1;XP_007958756.1;A0A0D9RYF3;XP_007958757.1	XP_007958758.1	PIBF1	progesterone-induced-blocking factor 1 isoform X3;progesterone-induced-blocking factor 1 isoform X1;Progesterone immunomodulatory binding factor 1;progesterone-induced-blocking factor 1 isoform X2		5	5	9.3	10.408	1.92964e+06	76384.9	57580.8	62410.5	70777.3	68990	57784.7	67495.3	61317	63479.4	1.16692	0.87965	0.953432	1.08125	1.05395	0.882766	1.03111	0.936728	0.969762		0.0292357	0.0132335		0.0570416	-0.0211		0.125015	-0.0343335	FALSE			NA	NA			Coiled coil;Metal-binding;Proteomics identification;Reference proteome;Zinc;Zinc-finger		activation of Janus kinase activity [GO:0042976];mitotic metaphase plate congression [GO:0007080];mitotic spindle assembly [GO:0090307];negative regulation of interleukin-12 production [GO:0032695];negative regulation of natural killer cell activation [GO:0032815];negative regulation of prostaglandin biosynthetic process [GO:0031393];negative regulation of tyrosine phosphorylation of STAT protein…	Plasma proteins;Predicted intracellular proteins;Predicted secreted proteins	Centriolar satellite
XP_007960768.1;A0A0D9RDG8;XP_007960767.1;XP_007960765.1;XP_007960764.1;XP_007960763.1;XP_007960762.1;XP_007960761.1;XP_007960760.1;XP_007960759.1;XP_007960772.1;XP_007960771.1;XP_007960770.1;XP_007960769.1;XP_007960766.1	XP_007960768.1	ERCC6	DNA excision repair protein ERCC-6 isoform X6;ERCC excision repair 6, chromatin remodeling factor;DNA excision repair protein ERCC-6 isoform X5;DNA excision repair protein ERCC-6 isoform X3;DNA excision repair protein ERCC-6 isoform X2;DNA excision repair protein ERCC-6 isoform X1;piggyBac transposable element-derived protein 3 isoform X10;piggyBac transposable element-derived protein 3 isoform X…		3	3	2.3	4.9723	914548	104265	93113.3	104121	83356.1	83697.7	72969.2	96879.2	99540.8	120235	1.03747	0.926502	1.03603	0.829415	0.832814	0.726063	0.963974	0.990457	1.19637		1.75641	-0.329867		0.231143	0.0659663	TRUE	1.55051	0.395833	TRUE	Cluster 2		NA	NA			Alternative splicing;Coiled coil;Disease mutation;Isopeptide bond;Nucleus;Phosphoprotein;Polymorphism;Premature ovarian failure;Reference proteome;Ubl conjugation		activation of JNKK activity [GO:0007256];activation of JUN kinase activity [GO:0007257];ATP-dependent chromatin remodeling [GO:0043044];base-excision repair [GO:0006284];DNA damage checkpoint [GO:0000077];double-strand break repair via classical nonhomologous end joining [GO:0097680];intrinsic apoptotic signaling pathway in response to DNA damage [GO:0008630];multicellular organism growth [GO:003…	Cancer-related genes;Disease related genes;Plasma proteins;Predicted intracellular proteins	Nuclear bodies;Nucleoplasm	B-WICH complex
XP_007966393.1;XP_007966391.1;XP_007966390.1;XP_007966389.1;XP_007966387.1;XP_007966385.1;XP_007966384.1;XP_007966386.1;XP_007966383.1;XP_007966380.1;XP_007966379.1;XP_007966377.1;XP_007966376.1;XP_007966375.1;XP_007966372.1;A0A0D9RLJ8;XP_007966388.1;XP_007966382.1;XP_007966374.1	XP_007966393.1	DAB2IP	disabled homolog 2-interacting protein isoform X17;disabled homolog 2-interacting protein isoform X15;disabled homolog 2-interacting protein isoform X13;disabled homolog 2-interacting protein isoform X12;disabled homolog 2-interacting protein isoform X14;disabled homolog 2-interacting protein isoform X11;disabled homolog 2-interacting protein isoform X9;disabled homolog 2-interacting protein isof…		1	1	3.3	1.9593	87288.3	11421	10400.8	9252.96	9227.99	7824.05	8366.45	7892.14	9542.16	11138	1.1026	1.0041	0.893296	0.890884	0.755346	0.80771	0.761919	0.921215	1.07528		1.21006	-0.287867		0.31577	-0.13		0.422188	0.157867	FALSE			NA	NA			Coiled coil;Proteomics identification;Reference proteome		activation of JUN kinase activity [GO:0007257];activation of MAPKKK activity [GO:0000185];cell motility involved in cerebral cortex radial glia guided migration [GO:0021814];cellular protein catabolic process [GO:0044257];cellular response to interleukin-1 [GO:0071347];cellular response to lipopolysaccharide [GO:0071222];cellular response to tumor necrosis factor [GO:0071356];cellular response to…	Disease related genes;Predicted intracellular proteins
XP_007984841.1;XP_007984840.1;XP_007984839.1;A0A0D9RRL3;XP_007984845.1;XP_007984844.1;XP_007984843.1;XP_007984842.1	XP_007984841.1	MAP4K5	mitogen-activated protein kinase kinase kinase kinase 5 isoform X2;mitogen-activated protein kinase kinase kinase kinase 5 isoform X1;Mitogen-activated protein kinase kinase kinase kinase 5;mitogen-activated protein kinase kinase kinase kinase 5 isoform X5;mitogen-activated protein kinase kinase kinase kinase 5 isoform X4;mitogen-activated protein kinase kinase kinase kinase 5 isoform X3		10	9	16.2	103.28	8.84665e+06	253320	324150	317699	337353	342015	378098	304061	293459	247162	0.848957	1.08633	1.06471	1.13058	1.1462	1.26713	1.01901	0.983477	0.828322		0.922094	0.247267		0.213775	-0.080766	TRUE	1.44052	-0.328033	TRUE	Cluster 5		NA	NA			ATP-binding;Cytoplasm;Kinase;Nucleotide-binding;Phosphoprotein;Polymorphism;Reference proteome;Serine/threonine-protein kinase;Transferase		activation of JUN kinase activity [GO:0007257];activation of protein kinase activity [GO:0032147];intracellular signal transduction [GO:0035556];MAPK cascade [GO:0000165];protein phosphorylation [GO:0006468];regulation of mitotic cell cycle [GO:0007346];signal transduction by protein phosphorylation [GO:0023014];stress-activated protein kinase signaling cascade [GO:0031098]	Predicted intracellular proteins	Cytosol;Plasma membrane
XP_008010298.1;XP_008010297.1;A0A0D9QVG4;XP_008010296.1	XP_008010298.1	ERN1	serine/threonine-protein kinase/endoribonuclease IRE1 isoform X3;serine/threonine-protein kinase/endoribonuclease IRE1 isoform X2;Endoplasmic reticulum to nucleus signaling 1;serine/threonine-protein kinase/endoribonuclease IRE1 isoform X1		2	2	3.9	4.2016	441208	5315.17	1557.81	2608.13	2687.59	3425.27	1681.34	2517.37	2216.09	2792.61	1.68182	0.492919	0.825261	0.850406	1.08382	0.532009	0.796542	0.701212	0.883635		0.0962758	-0.160167		0.108656	-0.157033		0.0032379	0.00313346	FALSE			NA	NA			Coiled coil;Reference proteome;Signal		activation of JUN kinase activity [GO:0007257];cell cycle arrest [GO:0007050];cellular response to glucose stimulus [GO:0071333];cellular response to vascular endothelial growth factor stimulus [GO:0035924];endothelial cell proliferation [GO:0001935];insulin metabolic process [GO:1901142];intrinsic apoptotic signaling pathway in response to endoplasmic reticulum stress [GO:0070059];IRE1-mediated …	Enzymes;Plasma proteins;Predicted intracellular proteins;Predicted membrane proteins
XP_008007728.1;A0A0D9R4J2	XP_008007728.1	MAP4K2	mitogen-activated protein kinase kinase kinase kinase 2;Mitogen-activated protein kinase kinase kinase kinase 2		3	2	6.8	33.549	1.49012e+06	5543.96	6368.77	4690.74	4824.96	7385.6	5052.91	7128.58	5064.84	9639.88	1.00171	1.15074	0.847547	0.871798	1.33447	0.912986	1.28803	0.915141	1.74178		0.0598767	0.0402006		0.529472	0.357134		0.405607	0.316933	FALSE			NA	NA			ATP-binding;Kinase;Membrane;Nucleotide-binding;Proteomics identification;Reference proteome;Serine/threonine-protein kinase;Transferase;Transmembrane;Transmembrane helix		activation of JUN kinase activity [GO:0007257];vesicle targeting [GO:0006903]	Enzymes;Plasma proteins;Predicted intracellular proteins	Vesicles
XP_007960330.1;XP_007960327.1;XP_007960323.1;XP_007960317.1	XP_007960330.1	NRG1	pro-neuregulin-1, membrane-bound isoform isoform X14;pro-neuregulin-1, membrane-bound isoform isoform X12;pro-neuregulin-1, membrane-bound isoform isoform X8;pro-neuregulin-1, membrane-bound isoform isoform X2		1	1	2.9	1.662	710463	14749.7	9491.37	10577.4	9808.39	8950.79	7704.58	8442.18	9969.46	9057.52	1.27085	0.817786	0.911362	0.845101	0.77121	0.663835	0.727387	0.85898	0.780405		0.804311	-0.3768		0.716998	-0.3193		0.177436	0.0575002	FALSE			NA	NA			Disulfide bond;EGF-like domain;Membrane;Proteomics identification;Reference proteome;Transmembrane;Transmembrane helix		activation of MAPK activity [GO:0000187]; activation of protein kinase B activity [GO:0032148]; cardiac muscle cell myoblast differentiation [GO:0060379]; endocardial cell differentiation [GO:0060956]; ERBB3 signaling pathway [GO:0038129]; negative regulation of secretion [GO:0051048]; negative regulation of transcription, DNA-templated [GO:0045892]; nervous system development [GO:0007399]; posit…	Cancer-related genes;Disease related genes;Plasma proteins;Predicted intracellular proteins;Predicted membrane proteins;Predicted secreted proteins	Nucleoplasm	NRG1-IKZF4 complex
XP_007963325.1	XP_007963325.1	SOD1	superoxide dismutase		7	2	51.9	61.278	1.45251e+09	1.34864e+07	1.72848e+07	1.63298e+07	1.40679e+07	1.59262e+07	1.60237e+07	1.6644e+07	1.74231e+07	1.77252e+07	0.858988	1.10092	1.04009	0.896025	1.01439	1.02059	1.06011	1.10973	1.12897		0.0799054	-0.0281665		0.57619	0.144434		1.21202	0.1726	FALSE			0.731675	0.0192436			3D-structure;Acetylation;Amyotrophic lateral sclerosis;Antioxidant;Copper;Cytoplasm;Direct protein sequencing;Disease mutation;Disulfide bond;Lipoprotein;Metal-binding;Mitochondrion;Neurodegeneration;Nucleus;Oxidoreductase;Palmitate;Phosphoprotein;Reference proteome;Ubl conjugation;Zinc	Hemostasis;Platelet degranulation;Cytokine Signaling in Immune system;Immune System;Cellular responses to stress;Detoxification of Reactive Oxygen Species;Interleukin-12 family signaling;Signaling by Interleukins;Platelet activation signaling and aggregation;Response to elevated platelet cytosolic Ca2+;Gene and protein expression by JAK-STAT signaling after Interleukin-12 stimulation;Cellular res…	activation of MAPK activity [GO:0000187]; anterograde axonal transport [GO:0008089]; auditory receptor cell stereocilium organization [GO:0060088]; cell aging [GO:0007569]; cellular iron ion homeostasis [GO:0006879]; cellular response to ATP [GO:0071318]; cellular response to cadmium ion [GO:0071276]; cellular response to oxidative stress [GO:0034599]; cellular response to potassium ion [GO:00358…	Cancer-related genes;Disease related genes;Enzymes;Plasma proteins;Potential drug targets;Predicted intracellular proteins	Nucleoplasm;Plasma membrane;Cytosol
A0A0D9RKV3;XP_007992695.1;XP_007992700.1;XP_007992699.1;XP_007992698.1;XP_007992697.1;XP_007992696.1	A0A0D9RKV3	SHC2	Uncharacterized protein;SHC-transforming protein 2 isoform X1;SHC-transforming protein 2 isoform X5;SHC-transforming protein 2 isoform X4;SHC-transforming protein 2 isoform X3;SHC-transforming protein 2 isoform X2		1	1	5.6	1.7804	445325								1326.12												NA	NA		NA	NA		NA	NA	NA			NA	NA			Reference proteome		activation of MAPK activity [GO:0000187]; intracellular signal transduction [GO:0035556]	Predicted intracellular proteins;RAS pathway related proteins	Cytosol
XP_007982568.1;XP_007982566.1;XP_007982565.1;XP_007982564.1;XP_007982563.1;A0A0D9RNU9;A0A0D9RNR6;XP_007982570.1;XP_007982567.1	XP_007982568.1	MAPKAPK3;LOC103227687	MAP kinase-activated protein kinase 3 isoform X3;MAP kinase-activated protein kinase 3 isoform X1;Protein kinase domain-containing protein;MAP kinase-activated protein kinase 3-like;MAP kinase-activated protein kinase 3 isoform X2		3	2	27.3	4.5686	3.25336e+06	45299.3	55369.4	53974.9	60741.7	53475.9	45756.8	53717.3	54508.7	46260.7	0.878781	1.07414	1.04708	1.17836	1.0374	0.887658	1.04209	1.05744	0.897433		0.10879	0.0448999		0.00073471	0.000266711		0.115591	-0.0446332	FALSE			0.164114	-0.0699188			3D-structure;ATP-binding;Acetylation;Cytoplasm;Disease mutation;Kinase;Nucleotide-binding;Nucleus;Phosphoprotein;Polymorphism;Reference proteome;Serine/threonine-protein kinase;Transferase	Cytokine Signaling in Immune system;Signal Transduction;Toll Like Receptor 4 (TLR4) Cascade;MyD88:MAL(TIRAP) cascade initiated on plasma membrane;MyD88-independent TLR4 cascade;Signaling by NTRKs;Signalling to RAS;Toll Like Receptor 9 (TLR9) Cascade;Toll Like Receptor 10 (TLR10) Cascade;Toll Like Receptor 3 (TLR3) Cascade;Toll Like Receptor 5 (TLR5) Cascade;Toll Like Receptor TLR1:TLR2 Cascade;To…	activation of MAPK activity [GO:0000187]; intracellular signal transduction [GO:0035556]; macropinocytosis [GO:0044351]; peptidyl-serine phosphorylation [GO:0018105]; protein autophosphorylation [GO:0046777]; response to cytokine [GO:0034097]; response to lipopolysaccharide [GO:0032496]; signal transduction [GO:0007165]; toll-like receptor signaling pathway [GO:0002224]; vascular endothelial grow…	Disease related genes;Enzymes;Potential drug targets;Predicted intracellular proteins;Predicted membrane proteins	Nucleoplasm
XP_008002178.1;XP_008002177.1;XP_008002176.1;XP_008002175.1;XP_008002174.1;A0A0D9QW29	XP_008002178.1	FRS2	fibroblast growth factor receptor substrate 2;Fibroblast growth factor receptor substrate 2		1	1	3.7	3.2016	178060	2760.66	1912.71	1848.96	2926.78	2743.69	3024.54	4643.83	2047.29	3225.71	1.26979	0.879765	0.850445	1.3462	1.26198	1.39116	2.13597	0.941668	1.48369		1.08613	0.438266		0.638824	0.550433		0.118671	0.112167	FALSE			NA	NA			3D-structure;Lipoprotein;Membrane;Myristate;Phosphoprotein;Polymorphism;Reference proteome;Ubl conjugation	Activated NTRK2 signals through FRS2 and FRS3;Axon guidance;Constitutive Signaling by Aberrant PI3K in Cancer;Cytokine Signaling in Immune system;Developmental Biology;Disease;Diseases of signal transduction by growth factor receptors and second messengers;Downstream signaling of activated FGFR1;Downstream signaling of activated FGFR2;Downstream signaling of activated FGFR3;Downstream signaling o…	activation of MAPK activity [GO:0000187];activation of MAPKK activity [GO:0000186];anterior/posterior axis specification, embryo [GO:0008595];axon guidance [GO:0007411];fibroblast growth factor receptor signaling pathway [GO:0008543];forebrain development [GO:0030900];G protein-coupled receptor signaling pathway [GO:0007186];gastrulation with mouth forming second [GO:0001702];lens fiber cell deve…	Predicted intracellular proteins	Cell Junctions
XP_008004834.1;XP_008004833.1;A0A0D9RXG7	XP_008004834.1	MAP3K7	mitogen-activated protein kinase kinase kinase 7 isoform X2;mitogen-activated protein kinase kinase kinase 7 isoform X1;Mitogen-activated protein kinase kinase kinase 7		2	2	2.8	2.98	1.48785e+06	60130.1	60297.1	50061	59876.4	53007.2	73212.4	55785.4	54865.1	53213.3	1.05808	1.06102	0.8809	1.05362	0.932742	1.28828	0.981629	0.965434	0.93637		0.296936	0.1188		0.223529	-0.0520999		0.55105	-0.1709	FALSE			0.982934	-0.00232569			Apoptosis;ATP-binding;Cell membrane;Coiled coil;Cytoplasm;Kinase;Magnesium;Membrane;Metal-binding;Nucleotide-binding;Reference proteome;Serine/threonine-protein kinase;Stress response;Transcription;Transcription regulation;Transferase		activation of MAPK activity [GO:0000187];activation of NF-kappaB-inducing kinase activity [GO:0007250];apoptotic process [GO:0006915];histone H3 acetylation [GO:0043966];I-kappaB phosphorylation [GO:0007252];JNK cascade [GO:0007254];positive regulation of I-kappaB kinase/NF-kappaB signaling [GO:0043123];positive regulation of interleukin-2 production [GO:0032743];positive regulation of JUN kinase…	Disease related genes;Enzymes;Potential drug targets;Predicted intracellular proteins	Cytosol;Nuclear speckles;Plasma membrane	ATAC complex YEATS2-linked;SIVA1-XIAP-TAK1 complex;STAT3-NLK-MAP3K7 complex;TAK1 complex;TNF-alpha/NF-kappa B signaling complex 7;TNF-R1-associated signaling complex;TRAF6-TAK1 complex
XP_007966637.1;XP_007966636.1;XP_007966635.1;XP_007966634.1;XP_007966633.1;XP_007966632.1;XP_007966631.1;A0A0D9RI67	XP_007966637.1	LPAR1	lysophosphatidic acid receptor 1;Lysophosphatidic acid receptor 1		1	1	3.6	2.7732	5.79108e+06	11493.3	8176.68	9062.54	9817.91	9378.23	10958.8	8961.97	8850.85	9977.76	1.20003	0.853739	0.946233	1.0251	0.979195	1.14422	0.935732	0.92413	1.04179		0.195738	0.0815331		0.0800546	-0.0352669		0.606255	-0.1168	FALSE			NA	NA			G-protein coupled receptor;Membrane;Proteomics identification;Receptor;Reference proteome;Transducer;Transmembrane;Transmembrane helix		activation of MAPK activity [GO:0000187];activation of phospholipase C activity [GO:0007202];adenylate cyclase-inhibiting G protein-coupled receptor signaling pathway [GO:0007193];bleb assembly [GO:0032060];cell chemotaxis [GO:0060326];negative regulation of neuron projection development [GO:0010977];positive regulation of cytosolic calcium ion concentration involved in phospholipase C-activating…	G-protein coupled receptors;Predicted membrane proteins	Nuclear speckles;Plasma membrane
XP_007985541.1;A0A0D9RHV6	XP_007985541.1	TGFB3	transforming growth factor beta-3;Transforming growth factor beta		1	1	2.4	1.602	2.51582e+06	75883.6	82334	83425.5	78022.4	71136.4	52107.4	81833.3	88672.6	88746.3	0.942095	1.02218	1.03573	0.968648	0.883159	0.646914	1.01596	1.10087	1.10179		0.714014	-0.283267		0.815441	0.1017		1.00107	0.384967	FALSE			NA	NA			3D-structure;Alternative splicing;Cardiomyopathy;Cleavage on pair of basic residues;Disease mutation;Disulfide bond;Extracellular matrix;Glycoprotein;Growth factor;Methylation;Mitogen;Polymorphism;Reference proteome;Secreted;Signal	ECM proteoglycans;Elastic fibre formation;Extracellular matrix organization;Hemostasis;Molecules associated with elastic fibres;Platelet activation signaling and aggregation;Platelet degranulation;Response to elevated platelet cytosolic Ca2+	activation of MAPK activity [GO:0000187];aging [GO:0007568];BMP signaling pathway [GO:0030509];cell-cell junction organization [GO:0045216];detection of hypoxia [GO:0070483];digestive tract development [GO:0048565];embryonic neurocranium morphogenesis [GO:0048702];face morphogenesis [GO:0060325];female pregnancy [GO:0007565];frontal suture morphogenesis [GO:0060364];in utero embryonic development…	Cancer-related genes;Disease related genes;Predicted secreted proteins	Vesicles	ITGAV-ITGB6-TGFB3 complex;TGF-beta receptor II-TGF-beta receptor I-TGF-beta3 complex;TGF-beta receptor II-TGF-beta3 complex;TGF-betaR2-TGF-beta3 complex
XP_007974709.1;A0A0D9S3Q3	XP_007974709.1	PEA15	astrocytic phosphoprotein PEA-15;Proliferation and apoptosis adaptor protein 15		5	5	32.3	9.64	3.29248e+08	2.0756e+06	2.68483e+06	2.57439e+06	2.39235e+06	2.66869e+06	2.91124e+06	2.45178e+06	2.42424e+06	2.21396e+06	0.848938	1.09812	1.05295	0.978491	1.09151	1.19072	1.0028	0.991532	0.905528		0.368946	0.124534		0.122251	-0.0415325		0.81571	-0.166066	FALSE			0.0196408	-0.252279			3D-structure;Alternative splicing;Apoptosis;Cytoplasm;Direct protein sequencing;Phosphoprotein;Reference proteome;Sugar transport;Transport	Cytokine Signaling in Immune system;FLT3 Signaling;Immune System;MAPK family signaling cascades;MAPK1/MAPK3 signaling;RAF/MAP kinase cascade;RAF-independent MAPK1/3 activation;Signal Transduction	activation of MAPK activity [GO:0000187];apoptotic process [GO:0006915];carbohydrate transport [GO:0008643];DNA damage checkpoint [GO:0000077];MAPK cascade [GO:0000165];negative regulation of extrinsic apoptotic signaling pathway via death domain receptors [GO:1902042];negative regulation of glucose import [GO:0046325];positive regulation of extrinsic apoptotic signaling pathway via death domain …	Plasma proteins;Predicted intracellular proteins	Cytosol;Nucleoplasm
XP_007992306.1;XP_007992307.1;A0A0D9QUJ7	XP_007992306.1	KARS	lysine--tRNA ligase isoform X1;lysine--tRNA ligase isoform X2;Lysine--tRNA ligase		28	28	41.3	56.702	3.23457e+08	1.06489e+07	9.80441e+06	9.74952e+06	1.01417e+07	9.52904e+06	8.8903e+06	1.02883e+07	1.05037e+07	1.0697e+07	1.05774	0.973857	0.968405	1.00736	0.946505	0.883059	1.02192	1.04332	1.06251		0.522444	-0.0815334		0.621726	0.0611668		1.17248	0.1427	FALSE			0.00361135	0.0903943			Reference proteome		activation of MAPK activity [GO:0000187];basophil activation involved in immune response [GO:0002276];diadenosine tetraphosphate biosynthetic process [GO:0015966];ERK1 and ERK2 cascade [GO:0070371];lysyl-tR aminoacylation [GO:0006430];negative regulation of cell population proliferation [GO:0008285];positive regulation of cytokine production involved in inflammatory response [GO:1900017];positive…	Disease related genes;Enzymes;Potential drug targets;Predicted intracellular proteins	Cytosol	Multisynthetase complex
XP_008005458.1;O97703;A0A0D9RBI8;XP_008005396.1	XP_008005458.1	CD81	CD81 antigen isoform X2;CD81 antigen;Tetraspanin;CD81 antigen isoform X1		3	3	15.7	14.179	4.22369e+07	105267	105202	114779	109002	116123	124139	96150.1	100254	85119.4	0.970958	0.970352	1.05869	1.00541	1.07109	1.14503	0.886861	0.924715	0.785117		0.677336	0.101966		1.20336	-0.210501	TRUE	1.60567	-0.312467	TRUE	Cluster 4		NA	NA			3D-structure;Membrane;Proteomics identification;Reference proteome;Signal;Transmembrane;Transmembrane helix		activation of MAPK activity [GO:0000187];CD4-positive, alpha-beta T cell costimulation [GO:0035783];cellular response to low-density lipoprotein particle stimulus [GO:0071404];humoral immune response mediated by circulating immunoglobulin [GO:0002455];immunological synapse formation [GO:0001771];macrophage fusion [GO:0034238];myoblast fusion involved in skeletal muscle regeneration [GO:0014905];o…	CD markers;Disease related genes;Plasma proteins;Potential drug targets;Predicted membrane proteins;Transporters	Plasma membrane	GPR56-CD81-Galpha(q/11)-Gbeta complex;ITGA4-ITGB1-CD81 complex
XP_008015274.1;A0A0D9R4I4	XP_008015274.1	THBS1	thrombospondin-1;Thrombospondin 1		30	7	31.1	170.32	5.54083e+07	3.05618e+06	3.66048e+06	2.85825e+06	3.70515e+06	4.4172e+06	3.56112e+06	3.10293e+06	3.43338e+06	3.17362e+06	0.95756	1.1469	0.895543	1.16089	1.38399	1.11577	0.972207	1.07574	0.994357		0.943694	0.2887		0.0822087	0.0268339		1.16977	-0.261866	FALSE			0.0482303	0.356639			Calcium;Coiled coil;Disulfide bond;EGF-like domain;Proteomics identification;Reference proteome;Repeat;Signal		activation of MAPK activity [GO:0000187];cell adhesion [GO:0007155];cell cycle arrest [GO:0007050];cell migration [GO:0016477];chronic inflammatory response [GO:0002544];engulfment of apoptotic cell [GO:0043652];immune response [GO:0006955];inflammatory response [GO:0006954];negative regulation of angiogenesis [GO:0016525];negative regulation of antigen processing and presentation of peptide or p…	Cancer-related genes;Candidate cardiovascular disease genes;Plasma proteins;Predicted secreted proteins	Plasma membrane	ITGA3-ITGB1-THBS1 complex;ITGA4-ITGB1-THBS1 complex;ITGAV-ITGB3-THBS1 complex
XP_007993618.1;A0A0D9R2M0	XP_007993618.1	PRDX2	peroxiredoxin-2;Peroxiredoxin 2		13	13	42.4	42.044	7.56623e+08	1.21951e+07	1.44654e+07	1.41011e+07	1.41588e+07	1.46439e+07	1.37488e+07	1.29774e+07	1.29164e+07	1.15429e+07	0.897546	1.06463	1.03782	1.04207	1.07778	1.01189	0.955122	0.950631	0.849542		0.333197	0.0655327		0.568213	-0.120834		1.41845	-0.186366	FALSE			0.224998	0.0387742			Reference proteome		activation of MAPK activity [GO:0000187];cell redox homeostasis [GO:0045454];homeostasis of number of cells [GO:0048872];hydrogen peroxide catabolic process [GO:0042744];negative regulation of extrinsic apoptotic signaling pathway in absence of ligand [GO:2001240];negative regulation of lipopolysaccharide-mediated signaling pathway [GO:0031665];negative regulation of NF-kappaB transcription facto…	Cancer-related genes;Enzymes;Plasma proteins;Predicted intracellular proteins
XP_007970340.1;A0A0D9RVX2	XP_007970340.1	ITGA1	integrin alpha-1;Integrin subunit alpha 1		19	19	16.2	35.581	2.77388e+07	1.47891e+06	1.81684e+06	1.80017e+06	1.81206e+06	1.93071e+06	2.04419e+06	1.60217e+06	1.6471e+06	1.35588e+06	0.870643	1.06959	1.05977	1.06677	1.13662	1.20343	0.943211	0.969661	0.798217		0.796511	0.188067		0.482397	-0.144965	TRUE	1.5222	-0.333033	TRUE	Cluster 5		0.137723	-0.105853			3D-structure;Calcium;Cell adhesion;Disulfide bond;Glycoprotein;Integrin;Magnesium;Membrane;Metal-binding;Polymorphism;Receptor;Reference proteome;Repeat;Signal;Transmembrane;Transmembrane helix	Axon guidance;CHL1 interactions;Developmental Biology;Extracellular matrix organization;Hemostasis;Integrin cell surface interactions;L1CAM interactions;Laminin interactions;Muscle contraction;Nervous system development;Other semaphorin interactions;Platelet Adhesion to exposed collagen;Semaphorin interactions;Smooth Muscle Contraction	activation of MAPK activity [GO:0000187];cell-matrix adhesion [GO:0007160];cellular extravasation [GO:0045123];extracellular matrix organization [GO:0030198];integrin-mediated signaling pathway [GO:0007229];muscle contraction [GO:0006936];negative regulation of cell population proliferation [GO:0008285];negative regulation of epidermal growth factor receptor signaling pathway [GO:0042059];neuron …	Cancer-related genes;CD markers;Plasma proteins;Predicted membrane proteins;Transporters		ITGA1-ITGB1-COL6A3 complex;ITGA1-ITGB1-PTPN2 complex
XP_007963446.1;XP_007963448.1;XP_007963447.1;A0A0D9RS41;XP_007963449.1	XP_007963446.1	STK39	STE20/SPS1-related proline-alanine-rich protein kinase isoform X1;STE20/SPS1-related proline-alanine-rich protein kinase isoform X3;STE20/SPS1-related proline-alanine-rich protein kinase isoform X2;Serine/threonine kinase 39;STE20/SPS1-related proline-alanine-rich protein kinase isoform X4		3	3	15	17.426	1.2291e+07	291149	277783	266523	266578	281154	277706	283600	277957	281973	1.04548	0.997479	0.957045	0.957244	1.00958	0.997203	1.01837	0.998102	1.01253		0.143451	-0.0168324		0.144999	0.0147673		0.56715	0.0315997	FALSE			0.297763	0.124122			Reference proteome		activation of MAPK activity [GO:0000187];cellular hypotonic response [GO:0071476];chemokine (C-X-C motif) ligand 12 signaling pathway [GO:0038146];intracellular signal transduction [GO:0035556];ion homeostasis [GO:0050801];maintenance of lens transparency [GO:0036438];negative regulation of creatine transmembrane transporter activity [GO:1905408];negative regulation of pancreatic juice secretion …	Enzymes;Predicted intracellular proteins	Cytosol;Nucleoplasm;Vesicles	WNK1-SPAK complex
XP_007974976.1;A0A0D9S4V1;XP_007974975.1;XP_007974974.1	XP_007974976.1	IQGAP3	ras GTPase-activating-like protein IQGAP3 isoform X3;IQ motif containing GTPase activating protein 3;ras GTPase-activating-like protein IQGAP3 isoform X2;ras GTPase-activating-like protein IQGAP3 isoform X1		24	24	19	76.238	1.41726e+07	1.35494e+06	1.52291e+06	1.48209e+06	1.4955e+06	1.46737e+06	1.48919e+06	1.2664e+06	1.27238e+06	1.21296e+06	0.932312	1.04789	1.0198	1.02903	1.00967	1.02469	0.871387	0.875504	0.834616		0.244131	0.0318991		1.7491	-0.2153	TRUE	3.33742	-0.247199	TRUE	Cluster 4		0.748144	-0.0802108			3D-structure;Calmodulin-binding;Coiled coil;Phosphoprotein;Polymorphism;Reference proteome;Repeat	RHO GTPase Effectors;RHO GTPases activate IQGAPs;Signal Transduction;Signaling by Rho GTPases	activation of MAPK activity [GO:0000187];cellular response to organic substance [GO:0071310];ERK1 and ERK2 cascade [GO:0070371];G1/S transition of mitotic cell cycle [GO:0000082];negative regulation of gene expression [GO:0010629];positive regulation of gene expression [GO:0010628];positive regulation of mammary gland epithelial cell proliferation [GO:0033601];Ras protein signal transduction [GO:…	Plasma proteins;Predicted intracellular proteins	Nucleoli;Nucleoplasm
XP_007997921.1;XP_007997912.1;XP_007997902.1;XP_007997891.1;XP_007997886.1;XP_007997866.1;XP_007997864.1;XP_007997861.1;XP_007997879.1;XP_007997872.1;A0A0D9R072;XP_007997863.1;XP_007997854.1;XP_007997846.1;XP_007997841.1;XP_007997837.1;XP_007997834.1	XP_007997921.1	MADD	MAP kinase-activating death domain protein isoform X13;MAP kinase-activating death domain protein isoform X12;MAP kinase-activating death domain protein isoform X11;MAP kinase-activating death domain protein isoform X10;MAP kinase-activating death domain protein isoform X9;MAP kinase-activating death domain protein isoform X6;MAP kinase-activating death domain protein isoform X5;MAP kinase-activa…		5	5	5.9	18.147	569012	15209.7	20881	17791.5	24283.7	18673.4	18201.9	22202	20012.3	18078.7	0.84683	1.16259	0.990579	1.35205	1.03968	1.01343	1.23614	1.11423	1.00657		0.413754	0.182233		0.46508	0.169167		0.0277549	-0.0130666	FALSE			0.877988	0.0189241			Proteomics identification;Reference proteome		activation of MAPK activity [GO:0000187];execution phase of apoptosis [GO:0097194];regulation of cell cycle [GO:0051726];regulation of extrinsic apoptotic signaling pathway via death domain receptors [GO:1902041];regulation of Rab protein signal transduction [GO:0032483]	Predicted intracellular proteins;Predicted membrane proteins	Cytosol;Plasma membrane
XP_007993984.1;A0A0D9QZ85	XP_007993984.1	GDF15	growth/differentiation factor 15;Growth differentiation factor 15		4	4	21.4	25.747	1.16127e+07	69018.7	72666.4	63299.2	76099.5	67720.3	71517.1	62112.7	72868.1	83338.8	1.01011	1.06349	0.926401	1.11374	0.991104	1.04667	0.909036	1.06644	1.21969		0.401133	0.0717665		0.240992	0.0829004		0.0283666	0.0111338	FALSE			0.183561	0.272598	SARS-CoV2 orf8		Disulfide bond;Growth factor;Proteomics identification;Reference proteome;Secreted;Signal		activation of MAPK activity [GO:0000187];glial cell-derived neurotrophic factor receptor signaling pathway [GO:0035860];negative regulation of growth hormone receptor signaling pathway [GO:0060400];negative regulation of multicellular organism growth [GO:0040015];positive regulation of myoblast fusion [GO:1901741];positive regulation of protein kinase B signaling [GO:0051897];reduction of food in…	Cancer-related genes;Disease related genes;Plasma proteins;Predicted intracellular proteins;Predicted secreted proteins	Golgi apparatus	GDF15-ERBB2 complex
XP_007961801.1;XP_007961800.1;XP_007961799.1;XP_007961798.1;XP_007961797.1;XP_007961796.1;XP_007961795.1;XP_007961794.1;A0A0D9R1M1	XP_007961801.1	PLCE1	1-phosphatidylinositol 4,5-bisphosphate phosphodiesterase epsilon-1 isoform X8;1-phosphatidylinositol 4,5-bisphosphate phosphodiesterase epsilon-1 isoform X7;1-phosphatidylinositol 4,5-bisphosphate phosphodiesterase epsilon-1 isoform X6;1-phosphatidylinositol 4,5-bisphosphate phosphodiesterase epsilon-1 isoform X5;1-phosphatidylinositol 4,5-bisphosphate phosphodiesterase epsilon-1 isoform X4;1-ph…		5	5	3.6	10.969	422649	69648.3	67518.7	61334	54937.4	56333.3	49037.6	40448.5	53301.9	61007.5	1.05261	1.02043	0.926958	0.830283	0.85138	0.741118	0.61131	0.805566	0.922024		1.69431	-0.308799		0.966418	-0.3776		0.137355	-0.0688003	FALSE			NA	NA			Guanine-nucleotide releasing factor;Hydrolase;Lipid degradation;Lipid metabolism;Reference proteome;Transducer		activation of MAPK activity [GO:0000187];glomerulus development [GO:0032835];lipiDNA catabolic process [GO:0016042];phospholipase C-activating G protein-coupled receptor signaling pathway [GO:0007200];Ras protein signal transduction [GO:0007265];regulation of G protein-coupled receptor signaling pathway [GO:0008277];regulation of Ras protein signal transduction [GO:0046578]	Disease related genes;Enzymes;Plasma proteins;Potential drug targets;Predicted intracellular proteins;RAS pathway related proteins	Cytosol
[truncated: 7,021 more rows]
[truncated: 1 more columns]

## Sheet: Fisher's exact enrich. cluster
Main cluster	Functional Database	Annotation term	Total size	Cluster size	Annotation term size	Intersection size	Enrichment factor	p-value	Benjamini Hochberg FDR
Cluster 1	UniProt Keywords	LIM domain	7356	49	34	6	26.492	7.2644e-08	4.0608e-05
Cluster 2	UniProt Keywords	SH3 domain	7356	451	97	16	2.6904	0.00016934	0.025817
[truncated: 34 more rows]

## Sheet: 2D enrich. Vero E6 vs Caco-2
Comparison	Relative Regulation Vero E6	Relative Regulation Caco2 (Bojkova et al.)	Functional Database or analysis category	Annotation term	Size	p-value	Benjamini Hochberg FDR
[truncated: 60 more rows]
