# Supplementary material for: Data, Reagents, Assays and Merits of Proteomics for SARS-CoV-2 Research and Testing
Source: Mol Cell Proteomics. 2020 Nov 25;19(9):1503–22. doi: 10.1074/mcp.RA120.002164 (PMC7780043; doi:10.1074/mcp.RA120.002164)
Supplement: Supplementary file 1 [file mmc1.zip › mmc1/161399_2_supp_555134_qc6x6d.xlsx]

## Sheet: Description
Supplemental Table: SARS-CoV-2 PRM assay generation
Tab 1: 113 heavy synthetic peptides	This tab lists the 113 tryptic SARS-CoV2 peptides, that were synthesized in isotopically labelled form (SpikeTidesTM from JPT). Those 113 synthetic peptides were derived from an in-silico tryptic digestion of the Uniprot SARS-CoV-2 proteome with a length constraint between 7 to 24 (including) amino acids, excluding the Replicase polyproteins 1ab and 1a. Indicated are 98 synthetic peptides that we…
Tab 2: SARS-CoV-2 peptide uniqueness	This tab entails the list of the complete tryptic SARS-CoV-2 proteome digested with trpysin and a length contraint between 6 to 36 (including) amino acids. The resulting 550 peptide sequences were checked for their uniqueness against all non-redundant protein sequence databases from Uniprot, including entries from GenPept, Swissprot, PIR, PDF, PDB, and RefSeqUniprot. For that, one extra amino aci…
Tab 3: isolation list 23 PRM assay panel	This tab shows the precursor isolation list of the optimized 23 SARS-CoV-2 PRM assay panel that was used for nano-flow PRM data acquisiton of the patient cohort 1 as well as for the dilution series experiment. Next to the 23 SARS-CoV-2 peptide precursors, in light and heavy form, it also entails 11 Biognosys peptides (iRT peptides) used for retention time calibration. The provided normalized rete…
Tab 4: top6 transition list 23 PRM assay panel	This tab entails the 5 to 6 most intense transitions (precursor-fragment ion pairs) of the 23 SARS-CoV-2 PRM assay panel, as well as of the Biognosys iRT peptides. Shown are the precursor and fragment ion m/z values, the normalized retention time (iRT), the fragment ion type as well as the fragement ion rank. Fragment ions were selected and ranked using a SARS-CoV-2 spectral library, which was bu…
Tab 5: Dilution series nano-flow PRM	This tab entails the quantitative PRM results for the dilution series experiment performed by nano-flow PRM. The dilution series was generated from a supernatant sample of SARS-CoV-2 infected Vero E6 cells using 8 dilution steps: 15, 5, 1.5, 0.5, 0.15, 0.05, 0.015 and 0.005 μg of total protein amount were used as input for the in-gel digestion workflow. An empty gel-band was processed in parallel…
Tab 6: Dilution series micro-flow PRM	This tab entails the quantitative PRM results for the dilution series experiment as explained above, but performed by micro-flow PRM targeting 21 SARS-CoV-2 peptides and injecting two-third of the sample amount (representing 10 ug of total protein and ~ 10 fmol heavy peptide mix at the highest dilution step).

## Sheet: 113 heavy synthetic peptides
index	synthesized modified peptide sequence (SpikeTide/LTM from JPT)	isotope-labeled modification type	protein name	length	start position in protein	end position in protein	MW (average)	synthetic peptide detectable by nano-flow PRM	normalized retention time (obtained by nano-flow PRM and relative to Biognosys iRTs)	best MaxQuant score nano-flow PRM data	best MaxQuant score nano-flow DDA data	best MaxQuant score micro-flow DDA data	Peptide unique for SARS-CoV-2 (against Uniprot)	endogenous peptide detectable in a supernatant sample of SARS-CoV-2 infected Vero E6 cells	optimized 23 PRM assay panel for SARS-CoV-2	PRM assay for oxidized methionine available
1	MGYINVFAFPFTIYSLLLCR(ar)	R(ar)=Arg10	tr|A0A663DJA2|A0A663DJA2_9BETC	20	0	19	2435.84	-	-	-	-	40.725	+	-	-
2	GYINVFAFPFTIYSLLLCR(ar)	R(ar)=Arg10	tr|A0A663DJA2|A0A663DJA2_9BETC	19	1	19	2304.64	-	-	-	-	49.448	+	-	-
3	NYIAQVDVVNFNL(le)T	L(le)=Leu7	tr|A0A663DJA2|A0A663DJA2_9BETC	14	24	37	1616.73	+	97.64	306.86	128.17	224.75	+	-	-
4	MLQSCYNFLK(ly)	K(ly)=Lys8	sp|P0DTD3|Y14_WCPV	10	0	9	1311.49	+	51.9	215.42	163.99	180.44	-	-	-	M(ox)LQSCYNFLK
5	LQSCYNFLK(ly)	K(ly)=Lys8	sp|P0DTD3|Y14_WCPV	9	1	9	1180.3	+	41.66	214.81	189.53	174.69	-	-	-
6	ISEMHPALR(ar)	R(ar)=Arg10	sp|P0DTD2|ORF9B_WCPV	9	4	12	1063.17	+	-4.05	179.21	164.77	174.52	+	+	-	ISEM(ox)HPALR
7	LVDPQIQLAVTR(ar)	R(ar)=Arg10	sp|P0DTD2|ORF9B_WCPV	12	13	24	1362.51	+	53.43	241.35	186.87	201.09	+	+	+
8	DQNNVGPK(ly)	K(ly)=Lys8	sp|P0DTD2|ORF9B_WCPV	8	32	39	878.85	-	-	57.281	83.614	118.89	+	-	-
9	VYPIILR(ar)	R(ar)=Arg10	sp|P0DTD2|ORF9B_WCPV	7	40	46	883.023	+	52.36	105.42	66.994	80.377	-	+	+
10	LGSPLSLNMAR(ar)	R(ar)=Arg10	sp|P0DTD2|ORF9B_WCPV	11	47	57	1168.3	+	51.95	240.78	193.1	221.94	+	+	+	LGSPLSLNM(ox)AR
11	TLNSLEDK(ly)	K(ly)=Lys8	sp|P0DTD2|ORF9B_WCPV	8	59	66	926.931	+	-9.13	153.73	142.79	151.04	+	-	-
12	AFQLTPIAVQMTK(ly)	K(ly)=Lys8	sp|P0DTD2|ORF9B_WCPV	13	67	79	1455.68	+	74.26	248.21	205.53	192.38	+	+	-	AFQLTPIAVQM(ox)TK
13	LATTEELPDEFVVVTVK(ly)	K(ly)=Lys8	sp|P0DTD2|ORF9B_WCPV	17	80	96	1898.08	+	83.19	305.84	225.23	199.96	-	+	+
14	MSDNGPQNQR(ar)	R(ar)=Arg10	sp|P0DTC9|NCAP_WCPV	10	0	9	1156.12	+	-39.65	270.57	260.19	280.54	-	-	-	M(ox)SDNGPQNQR
15	SDNGPQNQR(ar)	R(ar)=Arg10	sp|P0DTC9|NCAP_WCPV	9	1	9	1024.93	+	-35.82	200.16	199.75	182.39	-	-	-
16	ITFGGPSDSTGSNQNGER(ar)	R(ar)=Arg10	sp|P0DTC9|NCAP_WCPV	18	14	31	1833.76	+	8.15	350.18	272.59	-	-	+	-
17	RPQGLPNNTASWFTALTQHGK(ly)	K(ly)=Lys8	sp|P0DTC9|NCAP_WCPV	21	40	60	2332.5	+	65.35	231.39	247.89	274.43	-	+	-
18	GQGVPINTNSSPDDQIGYYR(ar)	R(ar)=Arg10	sp|P0DTC9|NCAP_WCPV	20	68	87	2191.2	+	35.29	366.59	275.85	312.05	-	+	+
19	WYFYYLGTGPEAGLPYGANK(ly)	K(ly)=Lys8	sp|P0DTC9|NCAP_WCPV	20	107	126	2275.43	+	95.84	143.14	306.55	243.85	-	+	-
20	DGIIWVATEGALNTPK(ly)	K(ly)=Lys8	sp|P0DTC9|NCAP_WCPV	16	127	142	1692.83	+	84.58	306.08	237.49	177.1	-	+	-
21	NPANNAAIVLQLPQGTTLPK(ly)	K(ly)=Lys8	sp|P0DTC9|NCAP_WCPV	20	149	168	2068.3	+	73.74	469.78	332.06	365.15	-	+	+
22	GFYAEGSR(ar)	R(ar)=Arg10	sp|P0DTC9|NCAP_WCPV	8	169	176	895.849	+	-9.82	117.93	91.626	104.37	-	+	+
23	GGSQASSR(ar)	R(ar)=Arg10	sp|P0DTC9|NCAP_WCPV	8	177	184	758.672	-	-	-	-	135.84	-	-	-
24	NSTPGSSR(ar)	R(ar)=Arg10	sp|P0DTC9|NCAP_WCPV	8	195	202	814.735	-	-	-	91.069	102.51	-	-	-
25	MAGNGGDAALALLLLDR(ar)	R(ar)=Arg10	sp|P0DTC9|NCAP_WCPV	17	209	225	1680.86	+	107.96	223.39	395.43	215.93	+	+	-	M(ox)AGNGGDAALALLLLDR
26	LNQLESK(ly)	K(ly)=Lys8	sp|P0DTC9|NCAP_WCPV	7	226	232	838.869	+	19.15	146.94	149.4	164.89	-	-	-
27	GQQQQGQTVTK(ly)	K(ly)=Lys8	sp|P0DTC9|NCAP_WCPV	11	237	247	1210.22	+	-37.14	114.84	133.57	223.55	-	-	-
28	SAAEASK(ly)	K(ly)=Lys8	sp|P0DTC9|NCAP_WCPV	7	249	255	670.633	-	-	-	117.16	116.3	-	-	-
29	AYNVTQAFGR(ar)	R(ar)=Arg10	sp|P0DTC9|NCAP_WCPV	10	266	275	1136.15	+	30.57	237.65	180.44	186.76	-	+	+
30	GPEQTQGNFGDQELIR(ar)	R(ar)=Arg10	sp|P0DTC9|NCAP_WCPV	16	277	292	1798.8	+	32.44	516.77	385.22	327.62	-	+	-
31	HWPQIAQFAPSASAFFGMSR(ar)	R(ar)=Arg10	sp|P0DTC9|NCAP_WCPV	20	299	318	2246.44	+	98.19	209.9	242.91	279.86	-	+	-	HWPQIAQFAPSASAFFGM(ox)SR
32	IGMEVTPSGTWLTYTGAIK(ly)	K(ly)=Lys8	sp|P0DTC9|NCAP_WCPV	19	319	337	2033.27	+	86.86	294.95	176.25	156.08	-	+	+	IGM(ox)EVTPSGTWLTYTGAIK
33	DQVILLNK(ly)	K(ly)=Lys8	sp|P0DTC9|NCAP_WCPV	8	347	354	950.054	+	29.02	217.64	205.78	259.3	-	-	-
34	TFPPTEPK(ly)	K(ly)=Lys8	sp|P0DTC9|NCAP_WCPV	8	361	368	923.971	+	-0.5	105.81	95.909	101.28	-	+	-
35	ADETQALPQR(ar)	R(ar)=Arg10	sp|P0DTC9|NCAP_WCPV	10	375	384	1138.12	+	-14.37	244.98	226.47	211.85	-	+	+
36	QQTVTLLPAADLDDFSK(ly)	K(ly)=Lys8	sp|P0DTC9|NCAP_WCPV	17	388	404	1869.98	+	82.12	291.51	207.97	180.48	-	+	+
37	QL(le)QQSMSSADSTQA	L(le)=Leu7	sp|P0DTC9|NCAP_WCPV	14	405	418	1488.49	+	-3.09	255.7	243.65	224.64	-	-	-	QLQQSM(ox)SSADSTQA
38	SAPLIELCVDEAGSK(ly)	K(ly)=Lys8	sp|P0DTC8|NS8_WCPV	15	53	67	1596.72	+	60.42	276.35	237.67	-	+	+	-
39	LGSLVVR(ar)	R(ar)=Arg10	sp|P0DTC8|NS8_WCPV	7	94	100	752.837	+	17.08	114.54	114.54	114.54	-	+	+
40	CSFYEDFLEYHDVR(ar)	R(ar)=Arg10	sp|P0DTC8|NS8_WCPV	14	101	114	1889.93	+	72.1	375.33	369.44	267.75	-	+	-
41	IILFLALITLATCELYHYQECVR(ar)	R(ar)=Arg10	sp|P0DTC7|NS7A_WCPV	23	2	24	2850.29	-	-	-	-	106.73	+	-	-
42	GTTVLLK(ly)	K(ly)=Lys8	sp|P0DTC7|NS7A_WCPV	7	25	31	738.836	+	8.41	88.35	108.98	57.102	-	-	-
43	EPCSSGTYEGNSPFHPLADNK(ly)	K(ly)=Lys8	sp|P0DTC7|NS7A_WCPV	21	32	52	2315.35	+	24.01	485.67	315.13	329.41	-	-	-
44	FALTCFSTQFAFACPDGVK(ly)	K(ly)=Lys8	sp|P0DTC7|NS7A_WCPV	19	53	71	2175.4	+	96.65	326.92	303.04	186.13	-	-	-
45	MFHLVDFQVTIAEILLIIMR(ar)	R(ar)=Arg10	sp|P0DTC6|NS6_WCPV	20	0	19	2412.89	-	-	-	-	268.01	-	-	-
46	FHLVDFQVTIAEILLIIMR(ar)	R(ar)=Arg10	sp|P0DTC6|NS6_WCPV	19	1	19	2281.69	-	-	-	-	360.82	-	-	-
47	VSIWNLDYIINLIIK(ly)	K(ly)=Lys8	sp|P0DTC6|NS6_WCPV	15	23	37	1825.12	-	-	-	-	164.54	-	-	-
48	YSQL(le)DEEQPMEID	L(le)=Leu7	sp|P0DTC6|NS6_WCPV	13	48	60	1603.62	+	47.53	229.73	184.71	110.84	-	-	-	YSQLDEEQPM(ox)EID
49	MADSNGTITVEELK(ly)	K(ly)=Lys8	sp|P0DTC5|VME1_WCPV	14	0	13	1515.6	+	33.76	354.74	257.92	265.61	+	-	-	M(ox)ADSNGTITVEELK
50	ADSNGTITVEELK(ly)	K(ly)=Lys8	sp|P0DTC5|VME1_WCPV	13	1	13	1384.41	+	27.37	276.17	249.23	229.16	+	+	-
51	LIFLWLLWPVTLACFVLAAVYR(ar)	R(ar)=Arg10	sp|P0DTC5|VME1_WCPV	22	50	71	2675.21	-	-	-	-	-	-	-	-
52	IAGHHLGR(ar)	R(ar)=Arg10	sp|P0DTC5|VME1_WCPV	8	150	157	869.905	+	66.96	86.086	86.086	73.039	-	-	-
53	EITVATSR(ar)	R(ar)=Arg10	sp|P0DTC5|VME1_WCPV	8	166	173	885.896	+	-13.17	140.09	136.11	144.38	-	+	+
54	VAGDSGFAAYSR(ar)	R(ar)=Arg10	sp|P0DTC5|VME1_WCPV	12	186	197	1210.19	+	11.38	215.87	180.07	197.06	-	+	+
55	LNTDHSSSSDNIAL(le)LVQ	L(le)=Leu7	sp|P0DTC5|VME1_WCPV	17	205	221	1820.87	+	57.39	251.3	228.78	205.8	-	+	+
56	LCAYCCNIVNVSLVKPSFYVYSR(ar)	R(ar)=Arg10	sp|P0DTC4|VEMP_WCPV	23	38	60	2823.21	+	80.49	222.51	186.06	257.5	-	-	-
57	IFTIGTVTLK(ly)	K(ly)=Lys8	sp|P0DTC3|AP3A_WCPV	10	6	15	1100.27	+	72.13	161.79	141.48	147.51	-	-	-
58	DATPSDFVR(ar)	R(ar)=Arg10	sp|P0DTC3|AP3A_WCPV	9	21	29	1016.98	+	15.96	126.52	113.71	118.74	+	-	-
59	WQLALSK(ly)	K(ly)=Lys8	sp|P0DTC3|AP3A_WCPV	7	68	74	852.94	+	44.08	133.7	166.61	130.77	-	-	-
60	MFVFLVLLPLVSSQCVNLTTR(ar)	R(ar)=Arg10	sp|P0DTC2|SPIKE_WCPV	21	0	20	2447.89	-	-	-	-	-	-	-	-
61	FVFLVLLPLVSSQCVNLTTR(ar)	R(ar)=Arg10	sp|P0DTC2|SPIKE_WCPV	20	1	20	2316.69	-	-	-	-	-	-	-	-
62	TQLPPAYTNSFTR(ar)	R(ar)=Arg10	sp|P0DTC2|SPIKE_WCPV	13	21	33	1505.56	+	33.64	231.17	169.52	235.06	+	+	-
63	GVYYPDK(ly)	K(ly)=Lys8	sp|P0DTC2|SPIKE_WCPV	7	34	40	848.862	+	-8.42	135.87	94.163	110.34	-	-	-
64	FDNPVLPFNDGVYFASTEK(ly)	K(ly)=Lys8	sp|P0DTC2|SPIKE_WCPV	19	78	96	2168.28	+	91.19	196.8	173.44	193.06	-	+	-
65	GWIFGTTLDSK(ly)	K(ly)=Lys8	sp|P0DTC2|SPIKE_WCPV	11	102	112	1232.3	+	74.93	128.58	116.3	111.65	-	+	-
66	TQSLLIVNNATNVVIK(ly)	K(ly)=Lys8	sp|P0DTC2|SPIKE_WCPV	16	113	128	1734.95	+	69.54	313.99	207.66	231.06	-	-	-
67	VCEFQFCNDPFLGVYYHK(ly)	K(ly)=Lys8	sp|P0DTC2|SPIKE_WCPV	18	129	146	2331.55	+	80.71	273.3	231.06	243.09	-	-	-
68	SWMESEFR(ar)	R(ar)=Arg10	sp|P0DTC2|SPIKE_WCPV	8	150	157	1081.09	+	44.52	152.41	182.39	121.62	-	+	-	SWM(ox)ESEFR
69	VYSSANNCTFEYVSQPFLMDLEGK(ly)	K(ly)=Lys8	sp|P0DTC2|SPIKE_WCPV	24	158	181	2808.02	+	104.25	364.13	158.78	275.42	-	-	-	VYSSANNCTFEYVSQPFLM(ox)DLEGK
70	NIDGYFK(ly)	K(ly)=Lys8	sp|P0DTC2|SPIKE_WCPV	7	195	201	863.876	+	26.65	114.54	161.12	89.673	-	+	-
71	HTPINLVR(ar)	R(ar)=Arg10	sp|P0DTC2|SPIKE_WCPV	8	206	213	959.038	+	2.82	134.81	92.47	110.31	-	+	-
72	DLPQGFSALEPLVDLPIGINITR(ar)	R(ar)=Arg10	sp|P0DTC2|SPIKE_WCPV	23	214	236	2488.77	-	-	-	-	247.02	+	-	-
73	FQTLLALHR(ar)	R(ar)=Arg10	sp|P0DTC2|SPIKE_WCPV	9	237	245	1108.23	+	42.61	218.73	151.27	161.79	-	+	-
74	YNENGTITDAVDCALDPLSETK(ly)	K(ly)=Lys8	sp|P0DTC2|SPIKE_WCPV	22	278	299	2434.51	+	86.34	529.34	378.72	311.54	-	-	-
75	GIYQTSNFR(ar)	R(ar)=Arg10	sp|P0DTC2|SPIKE_WCPV	9	310	318	1095.1	+	11.54	173.68	147.34	145.34	-	+	+
76	VQPTESIVR(ar)	R(ar)=Arg10	sp|P0DTC2|SPIKE_WCPV	9	319	327	1038.09	+	2.32	131.06	144.38	148.38	+	+	+
77	FPNITNLCPFGEVFNATR(ar)	R(ar)=Arg10	sp|P0DTC2|SPIKE_WCPV	18	328	345	2107.28	+	108.35	309.17	346.49	321.67	+	-	-
78	FASVYAWNR(ar)	R(ar)=Arg10	sp|P0DTC2|SPIKE_WCPV	9	346	354	1123.15	+	41.74	183.26	226.54	150.84	+	+	+
79	ISNCVADYSVLYNSASFSTFK(ly)	K(ly)=Lys8	sp|P0DTC2|SPIKE_WCPV	21	357	377	2381.54	+	82.7	410.58	298.78	257.37	+	+	-
80	CYGVSPTK(ly)	K(ly)=Lys8	sp|P0DTC2|SPIKE_WCPV	8	378	385	918.977	+	-18.71	207.6	172.15	195.6	-	+	-
81	LNDLCFTNVYADSFVIR(ar)	R(ar)=Arg10	sp|P0DTC2|SPIKE_WCPV	17	386	402	2057.22	+	96.63	294.52	264.28	288.71	+	-	-
82	QIAPGQTGK(ly)	K(ly)=Lys8	sp|P0DTC2|SPIKE_WCPV	9	408	416	906.946	+	-34.82	154.12	98.233	143.73	-	-	-
83	IADYNYK(ly)	K(ly)=Lys8	sp|P0DTC2|SPIKE_WCPV	7	417	423	893.902	+	-9.36	149.06	137.5	146.21	-	+	-
84	LPDDFTGCVIAWNSNNLDSK(ly)	K(ly)=Lys8	sp|P0DTC2|SPIKE_WCPV	20	424	443	2274.39	+	78.11	537.06	335.75	361.61	+	-	-
85	VGGNYNYLYR(ar)	R(ar)=Arg10	sp|P0DTC2|SPIKE_WCPV	10	444	453	1228.25	+	26.2	231.97	249.54	194.27	+	+	+
86	SNLKPFER(ar)	R(ar)=Arg10	sp|P0DTC2|SPIKE_WCPV	8	458	465	1000.04	+	-7.62	146.79	143.45	143.91	-	+	-
87	VVVLSFELLHAPATVCGPK(ly)	K(ly)=Lys8	sp|P0DTC2|SPIKE_WCPV	19	509	527	2045.37	+	85.14	422.71	358.71	417.75	+	+	+
88	CVNFNFNGLTGTGVLTESNK(ly)	K(ly)=Lys8	sp|P0DTC2|SPIKE_WCPV	20	537	556	2180.32	+	78.55	495.38	408.06	382.94	-	-	-
89	FLPFQQFGR(ar)	R(ar)=Arg10	sp|P0DTC2|SPIKE_WCPV	9	558	566	1149.23	+	70.31	166.34	134.66	134.44	-	+	+
90	DIADTTDAVR(ar)	R(ar)=Arg10	sp|P0DTC2|SPIKE_WCPV	10	567	576	1086.04	+	1.82	171.46	258.47	130.75	-	-	-
91	VYSTGSNVFQTR(ar)	R(ar)=Arg10	sp|P0DTC2|SPIKE_WCPV	12	634	645	1368.39	+	19.85	215.06	215.06	218.52	-	+	+
92	ALTGIAVEQDK(ly)	K(ly)=Lys8	sp|P0DTC2|SPIKE_WCPV	11	765	775	1152.22	+	16.05	280.96	218.04	281.09	-	-	-
93	NTQEVFAQVK(ly)	K(ly)=Lys8	sp|P0DTC2|SPIKE_WCPV	10	776	785	1171.22	+	16.52	336.78	222.22	217.2	-	-	-
94	DFGGFNFSQILPDPSKPSK(ly)	K(ly)=Lys8	sp|P0DTC2|SPIKE_WCPV	19	795	813	2089.23	+	92.57	489.96	342.32	367.22	-	-	-
95	SFIEDLLFNK(ly)	K(ly)=Lys8	sp|P0DTC2|SPIKE_WCPV	10	815	824	1233.33	+	105.09	231.2	247.07	209.87	-	+	-
96	VTLADAGFIK(ly)	K(ly)=Lys8	sp|P0DTC2|SPIKE_WCPV	10	825	834	1042.15	+	52.26	148.14	196.88	126.41	-	+	-
97	QYGDCLGDIAAR(ar)	R(ar)=Arg10	sp|P0DTC2|SPIKE_WCPV	12	835	846	1348.38	+	29.98	293.88	172.98	235.01	-	+	-
98	DLICAQK(ly)	K(ly)=Lys8	sp|P0DTC2|SPIKE_WCPV	7	847	853	854.934	+	-3.92	119.22	111.69	119.22	-	+	-
99	FNGIGVTQNVLYENQK(ly)	K(ly)=Lys8	sp|P0DTC2|SPIKE_WCPV	16	905	920	1831.94	+	51.85	411.86	281.17	105.2	-	+	-
100	LIANQFNSAIGK(ly)	K(ly)=Lys8	sp|P0DTC2|SPIKE_WCPV	12	921	932	1283.4	+	33.58	214.58	216.45	202.2	-	+	-
101	IQDSLSSTASALGK(ly)	K(ly)=Lys8	sp|P0DTC2|SPIKE_WCPV	14	933	946	1385.44	+	28	256.96	206.58	224.82	-	+	-
102	LQDVVNQNAQALNTLVK(ly)	K(ly)=Lys8	sp|P0DTC2|SPIKE_WCPV	17	947	963	1876.04	+	56.45	389.36	251.84	266.35	-	+	-
103	QLSSNFGAISSVLNDILSR(ar)	R(ar)=Arg10	sp|P0DTC2|SPIKE_WCPV	19	964	982	2031.16	+	105.95	61.757	95.651	344.54	-	-	-
104	VEAEVQIDR(ar)	R(ar)=Arg10	sp|P0DTC2|SPIKE_WCPV	9	986	994	1068.07	+	3.6	174.41	160.59	168.8	-	-	-
105	LQSLQTYVTQQLIR(ar)	R(ar)=Arg10	sp|P0DTC2|SPIKE_WCPV	14	1000	1013	1700.87	+	79.28	446.33	319.46	227.2	-	+	+
106	ASANLAATK(ly)	K(ly)=Lys8	sp|P0DTC2|SPIKE_WCPV	9	1019	1027	853.883	+	-30.26	223.19	93.267	192.6	-	-	-
107	MSECVLGQSK(ly)	K(ly)=Lys8	sp|P0DTC2|SPIKE_WCPV	10	1028	1037	1146.26	+	1.09	275.28	216.42	231.81	-	+	-	M(ox)SECVLGQSK
108	NFTTAPAICHDGK(ly)	K(ly)=Lys8	sp|P0DTC2|SPIKE_WCPV	13	1073	1085	1439.52	+	1.68	219.97	192.5	194.48	-	-	-
109	EGVFVSNGTHWFVTQR(ar)	R(ar)=Arg10	sp|P0DTC2|SPIKE_WCPV	16	1091	1106	1873.95	+	56.31	388.29	305.6	208.27	-	-	-
110	NHTSPDVDLGDISGINASVVNIQK(ly)	K(ly)=Lys8	sp|P0DTC2|SPIKE_WCPV	24	1157	1180	2501.62	+	64.91	352.93	533.14	491.95	-	-	-
111	NLNESLIDLQELGK(ly)	K(ly)=Lys8	sp|P0DTC2|SPIKE_WCPV	14	1191	1204	1593.7	+	78.71	275.48	312.64	214.64	-	-	-
112	GCCSCGSCCK(ly)	K(ly)=Lys8	sp|P0DTC2|SPIKE_WCPV	10	1245	1254	1243.36	-	-	-	-	-	-	-	-
113	FDEDDSEPVLK(ly)	K(ly)=Lys8	sp|P0DTC2|SPIKE_WCPV	11	1255	1265	1301.28	+	19.18	261.6	223.36	232.63	-	+	-

## Sheet: SARS-CoV-2 peptide uniqueness
protein name	tryptic peptide sequence	tryptic peptide plus amino acid position -1	tryptic peptide length	Peptide unique for SARS-CoV-2 (against Uniprot)	confounding ID	confounding organism	confounding full description	part of the synthetic SARS-CoV2 proteome library (98 peptides)	part of the optimized SARS-CoV2 assay panel (23 peptides)
sp|P0DTC2|SPIKE_WCPV	VGGNYNYLYR	KVGGNYNYLYR	10	+	0	0	0	+	+
sp|P0DTC2|SPIKE_WCPV	FASVYAWNR	RFASVYAWNR	9	+	0	0	0	+	+
sp|P0DTD2|ORF9B_WCPV	LGSPLSLNMAR	RLGSPLSLNMAR	11	+	0	0	0	+	+
sp|P0DTD2|ORF9B_WCPV	LVDPQIQLAVTR	RLVDPQIQLAVTR	12	+	0	0	0	+	+
sp|P0DTC2|SPIKE_WCPV	VQPTESIVR	RVQPTESIVR	9	+	0	0	0	+	+
sp|P0DTC2|SPIKE_WCPV	VVVLSFELLHAPATVCGPK	RVVVLSFELLHAPATVCGPK	19	+	0	0	0	+	+
sp|P0DTD2|ORF9B_WCPV	AFQLTPIAVQMTK	KAFQLTPIAVQMTK	13	+	0	0	0	+	-
sp|P0DTC3|AP3A_WCPV	DATPSDFVR	KDATPSDFVR	9	+	0	0	0	+	-
sp|P0DTD2|ORF9B_WCPV	ISEMHPALR	KISEMHPALR	9	+	0	0	0	+	-
sp|P0DTC2|SPIKE_WCPV	LNDLCFTNVYADSFVIR	KLNDLCFTNVYADSFVIR	17	+	0	0	0	+	-
sp|P0DTC2|SPIKE_WCPV	LPDDFTGCVIAWNSNNLDSK	KLPDDFTGCVIAWNSNNLDSK	20	+	0	0	0	+	-
sp|P0DTC8|NS8_WCPV	SAPLIELCVDEAGSK	KSAPLIELCVDEAGSK	15	+	0	0	0	+	-
sp|P0DTC2|SPIKE_WCPV	SNLKPFER	KSNLKPFER	8	+	0	0	0	+	-
sp|P0DTD2|ORF9B_WCPV	TLNSLEDK	KTLNSLEDK	8	+	0	0	0	+	-
sp|P0DTC5|VME1_WCPV	ADSNGTITVEELK	MADSNGTITVEELK	13	+	0	0	0	+	-
sp|P0DTC5|VME1_WCPV	MADSNGTITVEELK	MADSNGTITVEELK	14	+	0	0	0	+	-
sp|P0DTC2|SPIKE_WCPV	FPNITNLCPFGEVFNATR	RFPNITNLCPFGEVFNATR	18	+	0	0	0	+	-
sp|P0DTC2|SPIKE_WCPV	ISNCVADYSVLYNSASFSTFK	RISNCVADYSVLYNSASFSTFK	21	+	0	0	0	+	-
sp|P0DTC9|NCAP_WCPV	MAGNGGDAALALLLLDR	RMAGNGGDAALALLLLDR	17	+	0	0	0	+	-
tr|A0A663DJA2|A0A663DJA2_9BETC	NYIAQVDVVNFNLT	RNYIAQVDVVNFNLT	14	+	0	0	0	+	-
sp|P0DTC2|SPIKE_WCPV	TQLPPAYTNSFTR	RTQLPPAYTNSFTR	13	+	0	0	0	+	-
sp|P0DTC7|NS7A_WCPV	IILFLALITLATCELYHYQECVR	KIILFLALITLATCELYHYQECVR	23	+	0	0	0	-	-
tr|A0A663DJA2|A0A663DJA2_9BETC	MGYINVFAFPFTIYSLLLCR	MGYINVFAFPFTIYSLLLCR	20	+	0	0	0	-	-
tr|A0A663DJA2|A0A663DJA2_9BETC	GYINVFAFPFTIYSLLLCR	MGYINVFAFPFTIYSLLLCR	19	+	0	0	0	-	-
sp|P0DTC2|SPIKE_WCPV	DLPQGFSALEPLVDLPIGINITR	RDLPQGFSALEPLVDLPIGINITR	23	+	0	0	0	-	-
sp|P0DTD2|ORF9B_WCPV	DQNNVGPK	RDQNNVGPK	8	+	0	0	0	-	-
sp|P0DTC2|SPIKE_WCPV	WPWYIWLGFIAGLIAIVMVTIMLCCMTSCCSCLK	KWPWYIWLGFIAGLIAIVMVTIMLCCMTSCCSCLK	34	+	0	0	0	-	-
sp|P0DTC2|SPIKE_WCPV	SSVLHSTQDLFLPFFSNVTWFHAIHVSGTNGTK	RSSVLHSTQDLFLPFFSNVTWFHAIHVSGTNGTK	33	+	0	0	0	-	-
sp|P0DTC2|SPIKE_WCPV	AGCLIGAEHVNNSYECDIPIGAGICASYQTQTNSPR	RAGCLIGAEHVNNSYECDIPIGAGICASYQTQTNSPR	36	+	0	0	0	-	-
sp|P0DTC7|NS7A_WCPV	QEEVQELYSPIFLIVAAIVFITLCFTLK	RQEEVQELYSPIFLIVAAIVFITLCFTLK	28	+	0	0	0	-	-
sp|P0DTC8|NS8_WCPV	SPIQYIDIGNYTVSCLPFTINCQEPK	KSPIQYIDIGNYTVSCLPFTINCQEPK	26	+	0	0	0	-	-
sp|P0DTD1|R1AB_WCPV	PTETICAPLTVFFDGR	KPTETICAPLTVFFDGR	16	+	0	0	0	-	-
sp|P0DTD1|R1AB_WCPV	LEGYAFEHIVYGDFSHSQLGGLHLLIGLAK	KLEGYAFEHIVYGDFSHSQLGGLHLLIGLAK	30	+	0	0	0	-	-
sp|P0DTD1|R1AB_WCPV	ESPFELEDFIPMDSTVK	KESPFELEDFIPMDSTVK	17	+	0	0	0	-	-
sp|P0DTD1|R1AB_WCPV;sp|P0DTC1|R1A_WCPV	YLVQQESPFVMMSAPPAQYELK	KYLVQQESPFVMMSAPPAQYELK	22	+	0	0	0	-	-
sp|P0DTD1|R1AB_WCPV;sp|P0DTC1|R1A_WCPV	VGGSCVLSGHNLAK	KVGGSCVLSGHNLAK	14	+	0	0	0	-	-
sp|P0DTD1|R1AB_WCPV;sp|P0DTC1|R1A_WCPV	VEAFEYYHTTDPSFLGR	RVEAFEYYHTTDPSFLGR	17	+	0	0	0	-	-
sp|P0DTD1|R1AB_WCPV;sp|P0DTC1|R1A_WCPV	TLATHGLAAVNSVPWDTIANYAK	KTLATHGLAAVNSVPWDTIANYAK	23	+	0	0	0	-	-
sp|P0DTD1|R1AB_WCPV;sp|P0DTC1|R1A_WCPV	TIAFGGCVFSYVGCHNK	RTIAFGGCVFSYVGCHNK	17	+	0	0	0	-	-
sp|P0DTD1|R1AB_WCPV;sp|P0DTC1|R1A_WCPV	TAPHGHVMVELVAELEGIQYGR	RTAPHGHVMVELVAELEGIQYGR	22	+	0	0	0	-	-
sp|P0DTD1|R1AB_WCPV;sp|P0DTC1|R1A_WCPV	SYVHVVDGCNSSTCMMCYK	KSYVHVVDGCNSSTCMMCYK	19	+	0	0	0	-	-
sp|P0DTD1|R1AB_WCPV;sp|P0DTC1|R1A_WCPV	SVYYTSNPTTFHLDGEVITFDNLK	KSVYYTSNPTTFHLDGEVITFDNLK	24	+	0	0	0	-	-
sp|P0DTD1|R1AB_WCPV;sp|P0DTC1|R1A_WCPV	SGETLGVLVPHVGEIPVAYR	RSGETLGVLVPHVGEIPVAYR	20	+	0	0	0	-	-
sp|P0DTD1|R1AB_WCPV;sp|P0DTC1|R1A_WCPV	SEDAQGMDNLACEDLK	KSEDAQGMDNLACEDLK	16	+	0	0	0	-	-
sp|P0DTD1|R1AB_WCPV;sp|P0DTC1|R1A_WCPV	SAYENFNQHEVLLAPLLSAGIFGADPIHSLR	KSAYENFNQHEVLLAPLLSAGIFGADPIHSLR	31	+	0	0	0	-	-
sp|P0DTD1|R1AB_WCPV;sp|P0DTC1|R1A_WCPV	PANNSLK	KPANNSLK	7	+	0	0	0	-	-
sp|P0DTD1|R1AB_WCPV;sp|P0DTC1|R1A_WCPV	LMPVCVETK	KLMPVCVETK	9	+	0	0	0	-	-
sp|P0DTD1|R1AB_WCPV;sp|P0DTC1|R1A_WCPV	IYCPACHNSEVGPEHSLAEYHNESGLK	KIYCPACHNSEVGPEHSLAEYHNESGLK	27	+	0	0	0	-	-
sp|P0DTD1|R1AB_WCPV;sp|P0DTC1|R1A_WCPV	HGTFTCASEYTGNYQCGHYK	KHGTFTCASEYTGNYQCGHYK	20	+	0	0	0	-	-
sp|P0DTD1|R1AB_WCPV;sp|P0DTC1|R1A_WCPV	HCLHVVGPNVNK	KHCLHVVGPNVNK	12	+	0	0	0	-	-
sp|P0DTD1|R1AB_WCPV;sp|P0DTC1|R1A_WCPV	GVEAVMYMGTLSYEQFK	KGVEAVMYMGTLSYEQFK	17	+	0	0	0	-	-
sp|P0DTD1|R1AB_WCPV;sp|P0DTC1|R1A_WCPV	GPITDVFYK	KGPITDVFYK	9	+	0	0	0	-	-
sp|P0DTD1|R1AB_WCPV;sp|P0DTC1|R1A_WCPV	GFGDSVEEVLSEAR	RGFGDSVEEVLSEAR	14	+	0	0	0	-	-
sp|P0DTD1|R1AB_WCPV;sp|P0DTC1|R1A_WCPV	FLTENLLLYIDINGNLHPDSATLVSDIDITFLK	KFLTENLLLYIDINGNLHPDSATLVSDIDITFLK	33	+	0	0	0	-	-
sp|P0DTD1|R1AB_WCPV;sp|P0DTC1|R1A_WCPV	FDTFNGECPNFVFPLNSIIK	KFDTFNGECPNFVFPLNSIIK	20	+	0	0	0	-	-
sp|P0DTD1|R1AB_WCPV;sp|P0DTC1|R1A_WCPV	FADDLNQLTGYK	KFADDLNQLTGYK	12	+	0	0	0	-	-
sp|P0DTD1|R1AB_WCPV;sp|P0DTC1|R1A_WCPV	ETMSYLFQHANLDSCK	RETMSYLFQHANLDSCK	16	+	0	0	0	-	-
sp|P0DTD1|R1AB_WCPV;sp|P0DTC1|R1A_WCPV	DVLECNVK	KDVLECNVK	8	+	0	0	0	-	-
sp|P0DTD1|R1AB_WCPV;sp|P0DTC1|R1A_WCPV	CSAYTVELGTEVNEFACVVADAVIK	KCSAYTVELGTEVNEFACVVADAVIK	25	+	0	0	0	-	-
sp|P0DTD1|R1AB_WCPV;sp|P0DTC1|R1A_WCPV	ATNNAMQVESDDYIATNGPLK	KATNNAMQVESDDYIATNGPLK	21	+	0	0	0	-	-
sp|P0DTC9|NCAP_WCPV	ADETQALPQR	KADETQALPQR	10	-	QHR63308.1	[Bat coronavirus RaTG13]	QHR63308.1 nucleocapsid protein [Bat coronavirus RaTG13]	+	+
sp|P0DTC9|NCAP_WCPV	AYNVTQAFGR	KAYNVTQAFGR	10	-	YP_003858591.1;ADK66848.1;AHX37566.1;ATO98178.1	[Bat coronavirus BM48-31/BGR/2008][Rhinolophus affinis coronavirus][Bat SARS-like coronavirus]	YP_003858591.1 nucleocapsid [Bat coronavirus BM48-31/BGR/2008];ADK66848.1 nucleocapsid [Bat coronavirus BM48-31/BGR/2008];AHX37566.1 nucleocapsid protein [Rhinolophus affinis coronavirus];ATO98178.1 nucleocapsid protein [Bat SARS-like coronavirus]	+	+
sp|P0DTC5|VME1_WCPV	EITVATSR	KEITVATSR	8	-	ANA96031.1;AAU04638.1;AAU04653.1;AAU04668.1;AAV49734.1;AAV91635.1;YP_003858587.1;ADK66844.1;ATO98112.1;AAS48455.1;AAT76152.1;ABD75314.1;ABG47063.1;AIA62293.1;AIA62303.1;ARI44811.1;ACU31036.1;AKZ19079.1;AKZ19090.1;ARI44801.1;ARO76385.1;ATO98149.1;QDF43822.1;QIA48617.1;QIA48626.1;QIA48635.1;QIA48644.1;ATO98124.1;ATO98185.1;NP_828855.1;P59596.1;AAP13571.1;AAP30034.1;AAP37021.1;AAP51231.1;AAP72978.1;…	[Bat coronavirus][Civet SARS CoV 007/2004][SARS coronavirus civet010][SARS coronavirus civet020][SARS coronavirus B039][SARS coronavirus A022][Bat coronavirus BM48-31/BGR/2008][Bat SARS-like coronavirus][SARS coronavirus BJ01][SARS coronavirus TJF][Bat SARS CoV Rf1/2004][Bat CoV 273/2005][BtRf-BetaCoV/HeB2013][BtRf-BetaCoV/SX2013][SARS coronavirus Rs_672/2006][Bat SARS-like coronavirus YNLF_31C][…	ANA96031.1 membrane protein [Bat coronavirus];AAU04638.1 membrane glycoprotein M [Civet SARS CoV 007/2004];AAU04653.1 membrane glycoprotein M [SARS coronavirus civet010];AAU04668.1 membrane glycoprotein M [SARS coronavirus civet020];AAV49734.1 membrane glycoprotein M [SARS coronavirus B039];AAV91635.1 membrane glycoprotein M [SARS coronavirus A022];YP_003858587.1 membrane protein [Bat coronavirus…	+	+
sp|P0DTC2|SPIKE_WCPV	FLPFQQFGR	KFLPFQQFGR	9	-	QHR63300.2	[Bat coronavirus RaTG13]	QHR63300.2 spike glycoprotein [Bat coronavirus RaTG13]	+	+
sp|P0DTC9|NCAP_WCPV	GFYAEGSR	KGFYAEGSR	8	-	AAT76155.1;AGC74175.1;AAZ41337.1;ACJ60701.1;QDF43818.1;AAS01074.1;AAS48577.1;AAS48456.1;ACZ72205.1;AAU04642.1;YP_003858591.1;ADK66848.1;AAS48575.1;AAR87518.1;AKZ19084.1;AAR12990.1;AGZ48841.1;ADE34730.1;ADE34741.1;ADE34752.1;ARO76389.1;ATO98202.1;ACU31039.1;QIQ54056.1;AAZ67043.1;AVP78038.1;QIA48648.1;AHX37566.1;AVP78049.1;QIA48639.1;AIA62285.1;AIA62328.1;ARI44807.1;AIA62318.1;QHR63308.1;AAV91640.1…	[SARS coronavirus TJF][Bat coronavirus Cp/Yunnan2011][Bat SARS coronavirus HKU3-2][recombinant coronavirus][Coronavirus BtRl-BetaCoV/SC2018][SARS coronavirus CUHK-L2][SARS coronavirus cw037][SARS coronavirus BJ01][SARS coronavirus ExoN1][Civet SARS CoV 007/2004][Bat coronavirus BM48-31/BGR/2008][SARS coronavirus xw002][SARS coronavirus TW11][Bat SARS-like coronavirus YNLF_31C][SARS coronavirus HB…	AAT76155.1 nucleocapsid protein [SARS coronavirus TJF];AGC74175.1 nucleocapsid protein [Bat coronavirus Cp/Yunnan2011];AAZ41337.1 nucleocapsid phosphoprotein [Bat SARS coronavirus HKU3-2];ACJ60701.1 nucleocapsid protein [recombinant coronavirus];QDF43818.1 nucleocapsid protein [Coronavirus BtRl-BetaCoV/SC2018];AAS01074.1 nucleocapsid protein, partial [SARS coronavirus CUHK-L2];AAS48577.1 nucleoca…	+	+
sp|P0DTC2|SPIKE_WCPV	GIYQTSNFR	KGIYQTSNFR	9	-	ATO98218.1;AAP82968.1;AGC74176.1;AAV98001.1;AGZ48818.1;ABD72979.1;ACZ71976.1;AGZ48806.1;ATO98132.1;ACJ60703.1;ABE77216.1;ARI44809.1;AAU93319.1;AAU81608.1;ABD73001.1;QIQ54048.1;ATO98205.1;ADE34722.1;ADE34733.1;ADE34744.1;ADE34779.1;ADE34790.1;ADE34801.1;AAU93320.1;AGT21078.1;ACZ72122.1;ACZ72240.1;ACZ72284.1;AIA62300.1;ACZ72254.1;5X58_A;5X58_B;5X58_C;5X5B_A;5X5B_B;5X5B_C;AIA62320.1;AKZ19076.1;ABD72…	[Bat SARS-like coronavirus][SARS coronavirus Shanhgai LY][Bat coronavirus Cp/Yunnan2011][SARS coronavirus C028][Bat SARS-like coronavirus Rs3367][Severe acute respiratory syndrome-related coronavirus][SARS coronavirus ExoN1][Bat SARS-like coronavirus RsSHC014][recombinant coronavirus][SARS coronavirus GD322][Bat coronavirus][SARS coronavirus PC4-205][SARS Coronavirus CDC#200301157][Pangolin coron…	ATO98218.1 spike protein [Bat SARS-like coronavirus];AAP82968.1 spike glycoprotein [SARS coronavirus Shanhgai LY];AGC74176.1 spike protein [Bat coronavirus Cp/Yunnan2011];AAV98001.1 spike glycoprotein [SARS coronavirus C028];AGZ48818.1 spike protein [Bat SARS-like coronavirus Rs3367];ABD72979.1 spike glycoprotein [Severe acute respiratory syndrome-related coronavirus];ACZ71976.1 spike glycoprotei…	+	+
sp|P0DTD2|ORF9B_WCPV	LATTEELPDEFVVVTVK	KLATTEELPDEFVVVTVK	17	-	AAZ67037.1	[Bat SARS CoV Rf1/2004]	AAZ67037.1 ORF9a [Bat SARS CoV Rf1/2004]	+	+
sp|P0DTC8|NS8_WCPV	LGSLVVR	KLGSLVVR	7	-	XP_020263521.1;XP_020263522.1;XP_021846043.1;KNA09795.1;PWZ40204.1;WP_021705730.1;GAD67759.1;OZF94106.1;TYG42169.1;XP_020973893.1;XP_025643045.1;XP_027911888.1;XP_024028510.1;XP_024991324.1;XP_030492161.1;OAO95150.1;KAA8539783.1;XP_027110524.1;XP_027110525.1;XP_027110526.1;OAO95149.1;XP_012853141.1;XP_020095486.1;XP_020095487.1;PUZ72073.1;XP_021592155.1;OAY30518.1;KAF3433167.1;XP_012439123.1;KJB5…	[Asparagus officinalis][Spinacia oleracea][Zea mays][Vibrio proteolyticus][Vibrio proteolyticus NBRC 13287][Caenorhabditis remanei][Gossypium darwinii][Arachis ipaensis][Arachis hypogaea][Vigna unguiculata][Morus notabilis][Cynara cardunculus var. scolymus][Cannabis sativa][Arabidopsis thaliana][Nyssa sinensis][Coffea arabica][Erythranthe guttata][Ananas comosus][Panicum hallii var. hallii][Manih…	XP_020263521.1 protein RFT1 homolog isoform X1 [Asparagus officinalis];XP_020263522.1 protein RFT1 homolog isoform X1 [Asparagus officinalis];XP_021846043.1 protein RFT1 homolog [Spinacia oleracea];KNA09795.1 hypothetical protein SOVF_150180 [Spinacia oleracea];PWZ40204.1 Protein RFT1 [Zea mays];WP_021705730.1 ATP-dependent helicase HrpB [Vibrio proteolyticus];GAD67759.1 ATP-dependent RNA helicas…	+	+
sp|P0DTC5|VME1_WCPV	LNTDHSSSSDNIALLVQ	KLNTDHSSSSDNIALLVQ	17	-	AVP78034.1;AVP78045.1;QHR63303.1	[Bat SARS-like coronavirus][Bat coronavirus RaTG13]	AVP78034.1 membrane protein [Bat SARS-like coronavirus];AVP78045.1 membrane protein [Bat SARS-like coronavirus];QHR63303.1 membrane protein [Bat coronavirus RaTG13]	+	+
sp|P0DTC9|NCAP_WCPV	QQTVTLLPAADLDDFSK	KQQTVTLLPAADLDDFSK	17	-	QIQ54056.1;QIA48648.1;QIA48639.1;QHR63308.1;QIA48630.1	[Pangolin coronavirus][Bat coronavirus RaTG13]	QIQ54056.1 nucleocapsid protein [Pangolin coronavirus];QIA48648.1 nucleocapsid phosphoprotein [Pangolin coronavirus];QIA48639.1 nucleocapsid phosphoprotein [Pangolin coronavirus];QHR63308.1 nucleocapsid protein [Bat coronavirus RaTG13];QIA48630.1 nucleocapsid phosphoprotein [Pangolin coronavirus]	+	+
sp|P0DTD2|ORF9B_WCPV	VYPIILR	KVYPIILR	7	-	AGT21089.1;ADE34731.1;ADE34742.1;ADE34753.1;ADE34832.1;RTG89482.1;2CME_C;2CME_D;2CME_F;2CME_H;ARO76391.1;HAW20958.1;2CME_B;ACB69869.1;ACB69880.1;ACB69891.1;ACB69902.1;ACB69913.1;Q3I5I6.1;AAZ67047.1;AAZ67060.1;AAT76156.1;AHX37567.1;AAZ67041.1;KIM85237.1;Q3LZX3.1;AAY88875.1;AAZ41349.1;2CME_E;2CME_G;BAC81387.1;KAF1314854.1;NP_828859.1;P59636.1;AAP13574.1;AAP30038.1;AAP33708.1;AAP37025.1;AAP50496.1;A…	[SARS coronavirus ExoN1][Bat SARS coronavirus HKU3-4][Bat SARS coronavirus HKU3-5][Bat SARS coronavirus HKU3-6][Bat SARS coronavirus HKU3-13][Schistosoma bovis][Severe acute respiratory syndrome-related coronavirus][Flavobacteriales bacterium][SARS coronavirus BJ182a][SARS coronavirus BJ182b][SARS coronavirus BJ182-4][SARS coronavirus BJ182-8][SARS coronavirus BJ182-12][Bat SARS CoV Rp3/2004][Bat…	AGT21089.1 non-structural protein 9b [SARS coronavirus ExoN1];ADE34731.1 hypothetical protein [Bat SARS coronavirus HKU3-4];ADE34742.1 hypothetical protein [Bat SARS coronavirus HKU3-5];ADE34753.1 hypothetical protein [Bat SARS coronavirus HKU3-6];ADE34832.1 hypothetical protein [Bat SARS coronavirus HKU3-13];RTG89482.1 POU domain transcription factor, class 2 [Schistosoma bovis];2CME_C Chain C, …	+	+
sp|P0DTC9|NCAP_WCPV	GQGVPINTNSSPDDQIGYYR	RGQGVPINTNSSPDDQIGYYR	20	-	QHR63308.1	[Bat coronavirus RaTG13]	QHR63308.1 nucleocapsid protein [Bat coronavirus RaTG13]	+	+
sp|P0DTC9|NCAP_WCPV	IGMEVTPSGTWLTYTGAIK	RIGMEVTPSGTWLTYTGAIK	19	-	QIQ54056.1;QIA48648.1;QIA48639.1;QHR63308.1;QIA48621.1;QIA48630.1	[Pangolin coronavirus][Bat coronavirus RaTG13]	QIQ54056.1 nucleocapsid protein [Pangolin coronavirus];QIA48648.1 nucleocapsid phosphoprotein [Pangolin coronavirus];QIA48639.1 nucleocapsid phosphoprotein [Pangolin coronavirus];QHR63308.1 nucleocapsid protein [Bat coronavirus RaTG13];QIA48621.1 nucleocapsid phosphoprotein [Pangolin coronavirus];QIA48630.1 nucleocapsid phosphoprotein [Pangolin coronavirus]	+	+
sp|P0DTC2|SPIKE_WCPV	LQSLQTYVTQQLIR	RLQSLQTYVTQQLIR	14	-	ATO98218.1;AAP82968.1;AGC74176.1;AAV98001.1;AGZ48818.1;ABD72979.1;ACZ71976.1;AGZ48806.1;ATO98132.1;ACJ60703.1;ARI44809.1;AAU93319.1;AAU81608.1;ABD73001.1;QIQ54048.1;ATO98205.1;ADE34722.1;ADE34733.1;ADE34744.1;ADE34779.1;ADE34790.1;ADE34801.1;AAU93320.1;AGT21078.1;ACZ72122.1;ACZ72240.1;ACZ72284.1;AAU25830.1;AIA62300.1;ACZ72254.1;5X58_A;5X58_B;5X58_C;5X5B_A;5X5B_B;5X5B_C;AIA62320.1;AKZ19076.1;ABD72…	[Bat SARS-like coronavirus][SARS coronavirus Shanhgai LY][Bat coronavirus Cp/Yunnan2011][SARS coronavirus C028][Bat SARS-like coronavirus Rs3367][Severe acute respiratory syndrome-related coronavirus][SARS coronavirus ExoN1][Bat SARS-like coronavirus RsSHC014][recombinant coronavirus][Bat coronavirus][SARS coronavirus PC4-205][SARS Coronavirus CDC#200301157][Pangolin coronavirus][Bat SARS coronav…	ATO98218.1 spike protein [Bat SARS-like coronavirus];AAP82968.1 spike glycoprotein [SARS coronavirus Shanhgai LY];AGC74176.1 spike protein [Bat coronavirus Cp/Yunnan2011];AAV98001.1 spike glycoprotein [SARS coronavirus C028];AGZ48818.1 spike protein [Bat SARS-like coronavirus Rs3367];ABD72979.1 spike glycoprotein [Severe acute respiratory syndrome-related coronavirus];ACZ71976.1 spike glycoprotei…	+	+
sp|P0DTC9|NCAP_WCPV	NPANNAAIVLQLPQGTTLPK	RNPANNAAIVLQLPQGTTLPK	20	-	AVP78038.1;AVP78049.1;QHR63308.1	[Bat SARS-like coronavirus][Bat coronavirus RaTG13]	AVP78038.1 nucleocapsid protein [Bat SARS-like coronavirus];AVP78049.1 nucleocapsid protein [Bat SARS-like coronavirus];QHR63308.1 nucleocapsid protein [Bat coronavirus RaTG13]	+	+
sp|P0DTC5|VME1_WCPV	VAGDSGFAAYSR	RVAGDSGFAAYSR	12	-	QIA48617.1;QIA48626.1;QIA48635.1;QIA48644.1;QIQ54051.1;AVP78034.1;AVP78045.1;QHR63303.1	[Pangolin coronavirus][Bat SARS-like coronavirus][Bat coronavirus RaTG13]	QIA48617.1 membrance glycoprotein [Pangolin coronavirus];QIA48626.1 membrance glycoprotein [Pangolin coronavirus];QIA48635.1 membrance glycoprotein [Pangolin coronavirus];QIA48644.1 membrance glycoprotein [Pangolin coronavirus];QIQ54051.1 membrane protein [Pangolin coronavirus];AVP78034.1 membrane protein [Bat SARS-like coronavirus];AVP78045.1 membrane protein [Bat SARS-like coronavirus];QHR63303…	+	+
sp|P0DTC2|SPIKE_WCPV	VYSTGSNVFQTR	RVYSTGSNVFQTR	12	-	QHR63300.2	[Bat coronavirus RaTG13]	QHR63300.2 spike glycoprotein [Bat coronavirus RaTG13]	+	+
sp|P0DTC2|SPIKE_WCPV	CVNFNFNGLTGTGVLTESNK	KCVNFNFNGLTGTGVLTESNK	20	-	QHR63300.2	[Bat coronavirus RaTG13]	QHR63300.2 spike glycoprotein [Bat coronavirus RaTG13]	+	-
sp|P0DTC2|SPIKE_WCPV	CYGVSPTK	KCYGVSPTK	8	-	QIQ54048.1;QIA48623.1;QIA48614.1;QIA48641.1;APO40579.1;QHR63300.2;QIA48632.1	[Pangolin coronavirus][Severe acute respiratory syndrome-related coronavirus][Bat coronavirus RaTG13]	QIQ54048.1 spike protein [Pangolin coronavirus];QIA48623.1 spike protein [Pangolin coronavirus];QIA48614.1 spike protein [Pangolin coronavirus];QIA48641.1 spike protein [Pangolin coronavirus];APO40579.1 S protein [Severe acute respiratory syndrome-related coronavirus];QHR63300.2 spike glycoprotein [Bat coronavirus RaTG13];QIA48632.1 spike protein [Pangolin coronavirus]	+	-
sp|P0DTC2|SPIKE_WCPV	DFGGFNFSQILPDPSKPSK	KDFGGFNFSQILPDPSKPSK	19	-	QIA48623.1;AVP78031.1;QIA48614.1;QIA48641.1;QHR63300.2;QIA48632.1;AVP78042.1	[Pangolin coronavirus][Bat SARS-like coronavirus][Bat coronavirus RaTG13]	QIA48623.1 spike protein [Pangolin coronavirus];AVP78031.1 spike protein [Bat SARS-like coronavirus];QIA48614.1 spike protein [Pangolin coronavirus];QIA48641.1 spike protein [Pangolin coronavirus];QHR63300.2 spike glycoprotein [Bat coronavirus RaTG13];QIA48632.1 spike protein [Pangolin coronavirus];AVP78042.1 spike protein [Bat SARS-like coronavirus]	+	-
sp|P0DTC9|NCAP_WCPV	DGIIWVATEGALNTPK	KDGIIWVATEGALNTPK	16	-	QHR63308.1	[Bat coronavirus RaTG13]	QHR63308.1 nucleocapsid protein [Bat coronavirus RaTG13]	+	-
sp|P0DTC9|NCAP_WCPV	DQVILLNK	KDQVILLNK	8	-	YP_003858591.1;ADK66848.1;QHR63308.1;WP_098527597.1;PFO08359.1;PGV50632.1;WP_144561931.1;TWE08202.1;APO40586.1	[Bat coronavirus BM48-31/BGR/2008][Bat coronavirus RaTG13][unclassified Bacillus][Bacillus sp. AFS076308][Bacillus sp. AFS037270][Bacillus bataviensis][Severe acute respiratory syndrome-related coronavirus]	YP_003858591.1 nucleocapsid [Bat coronavirus BM48-31/BGR/2008];ADK66848.1 nucleocapsid [Bat coronavirus BM48-31/BGR/2008];QHR63308.1 nucleocapsid protein [Bat coronavirus RaTG13];WP_098527597.1 MULTISPECIES: hypothetical protein [unclassified Bacillus];PFO08359.1 hypothetical protein COJ85_03710 [Bacillus sp. AFS076308];PGV50632.1 hypothetical protein COD92_16980 [Bacillus sp. AFS037270];WP_14456…	+	-
sp|P0DTC7|NS7A_WCPV	EPCSSGTYEGNSPFHPLADNK	KEPCSSGTYEGNSPFHPLADNK	21	-	QIA48619.1;QIA48628.1;QIA48637.1;QIA48646.1;QIQ54053.1;AVP78036.1;AVP78047.1;QHR63305.1	[Pangolin coronavirus][Bat SARS-like coronavirus][Bat coronavirus RaTG13]	QIA48619.1 orf7a protein [Pangolin coronavirus];QIA48628.1 orf7a protein [Pangolin coronavirus];QIA48637.1 orf7a protein [Pangolin coronavirus];QIA48646.1 orf7a protein [Pangolin coronavirus];QIQ54053.1 ORF7a protein [Pangolin coronavirus];AVP78036.1 hypothetical protein [Bat SARS-like coronavirus];AVP78047.1 hypothetical protein [Bat SARS-like coronavirus];QHR63305.1 nonstructural protein NS7a […	+	-
sp|P0DTC7|NS7A_WCPV	FALTCFSTQFAFACPDGVK	KFALTCFSTQFAFACPDGVK	19	-	QHR63305.1	[Bat coronavirus RaTG13]	QHR63305.1 nonstructural protein NS7a [Bat coronavirus RaTG13]	+	-
sp|P0DTC2|SPIKE_WCPV	FDEDDSEPVLK	KFDEDDSEPVLK	11	-	ATO98218.1;AAP82968.1;AGC74176.1;AAV98001.1;AGZ48818.1;ABD72979.1;ACZ71976.1;AGZ48806.1;ATO98132.1;ACJ60703.1;AAU93319.1;AAU81608.1;ABD73001.1;QIQ54048.1;ATO98205.1;ADE34722.1;ADE34733.1;ADE34744.1;ADE34779.1;ADE34790.1;ADE34801.1;AAU93320.1;AGT21078.1;ACZ72122.1;ACZ72240.1;ACZ72284.1;AAU25830.1;ACZ72254.1;AIA62320.1;ABD72982.1;BAE93401.1;ADE34755.1;AAS00003.1;AAP13567.1;AAP30030.1;AAT52330.1;AAY…	[Bat SARS-like coronavirus][SARS coronavirus Shanhgai LY][Bat coronavirus Cp/Yunnan2011][SARS coronavirus C028][Bat SARS-like coronavirus Rs3367][Severe acute respiratory syndrome-related coronavirus][SARS coronavirus ExoN1][Bat SARS-like coronavirus RsSHC014][recombinant coronavirus][SARS coronavirus PC4-205][SARS Coronavirus CDC#200301157][Pangolin coronavirus][Bat SARS coronavirus HKU3-4][Bat …	ATO98218.1 spike protein [Bat SARS-like coronavirus];AAP82968.1 spike glycoprotein [SARS coronavirus Shanhgai LY];AGC74176.1 spike protein [Bat coronavirus Cp/Yunnan2011];AAV98001.1 spike glycoprotein [SARS coronavirus C028];AGZ48818.1 spike protein [Bat SARS-like coronavirus Rs3367];ABD72979.1 spike glycoprotein [Severe acute respiratory syndrome-related coronavirus];ACZ71976.1 spike glycoprotei…	+	-
sp|P0DTC9|NCAP_WCPV	GQQQQGQTVTK	KGQQQQGQTVTK	11	-	AAT76155.1;AGC74175.1;QDF43818.1;AAS48577.1;AAS48456.1;ACZ72205.1;AAU04642.1;AAS48575.1;AAR87518.1;AKZ19084.1;AAR12990.1;AGZ48841.1;ARO76389.1;ATO98202.1;ACU31039.1;AVP78038.1;AHX37566.1;AVP78049.1;AIA62285.1;AIA62328.1;AIA62318.1;AAV91640.1;AIA62298.1;AIA62308.1;ARI44812.1;AKZ19095.1;ALK02467.1;ATO98215.1;AIA62338.1;AAP82974.1;QDF43828.1;ABD75315.1;ASO66816.1;AAU04658.1;ACZ71986.1;ABG47067.1;AAV…	[SARS coronavirus TJF][Bat coronavirus Cp/Yunnan2011][Coronavirus BtRl-BetaCoV/SC2018][SARS coronavirus cw037][SARS coronavirus BJ01][SARS coronavirus ExoN1][Civet SARS CoV 007/2004][SARS coronavirus xw002][SARS coronavirus TW11][Bat SARS-like coronavirus YNLF_31C][SARS coronavirus HB][Bat SARS-like coronavirus WIV1][Severe acute respiratory syndrome-related coronavirus][Bat SARS-like coronavirus…	AAT76155.1 nucleocapsid protein [SARS coronavirus TJF];AGC74175.1 nucleocapsid protein [Bat coronavirus Cp/Yunnan2011];QDF43818.1 nucleocapsid protein [Coronavirus BtRl-BetaCoV/SC2018];AAS48577.1 nucleocapsid protein, partial [SARS coronavirus cw037];AAS48456.1 nucleocapsid protein [SARS coronavirus BJ01];ACZ72205.1 nucleocapsid protein [SARS coronavirus ExoN1];AAU04642.1 nucleocapsid protein [Ci…	+	-
sp|P0DTC2|SPIKE_WCPV	HTPINLVR	KHTPINLVR	8	-	QHR63300.2	[Bat coronavirus RaTG13]	QHR63300.2 spike glycoprotein [Bat coronavirus RaTG13]	+	-
sp|P0DTC9|NCAP_WCPV	HWPQIAQFAPSASAFFGMSR	KHWPQIAQFAPSASAFFGMSR	20	-	AAT76155.1;AGC74175.1;AAZ41337.1;ACJ60701.1;QDF43818.1;AAS48456.1;ACZ72205.1;AAR87518.1;AKZ19084.1;AAR12990.1;AGZ48841.1;ADE34730.1;ADE34741.1;ADE34752.1;ARO76389.1;ATO98202.1;ACU31039.1;QIQ54056.1;AAZ67043.1;AVP78038.1;QIA48648.1;AHX37566.1;AVP78049.1;QIA48639.1;AIA62285.1;AIA62328.1;ARI44807.1;AIA62318.1;QHR63308.1;AIA62298.1;AIA62308.1;ARI44812.1;AKZ19095.1;ADE34787.1;ADE34798.1;ADE34809.1;ADE…	[SARS coronavirus TJF][Bat coronavirus Cp/Yunnan2011][Bat SARS coronavirus HKU3-2][recombinant coronavirus][Coronavirus BtRl-BetaCoV/SC2018][SARS coronavirus BJ01][SARS coronavirus ExoN1][SARS coronavirus TW11][Bat SARS-like coronavirus YNLF_31C][SARS coronavirus HB][Bat SARS-like coronavirus WIV1][Bat SARS coronavirus HKU3-4][Bat SARS coronavirus HKU3-5][Bat SARS coronavirus HKU3-6][Severe acute…	AAT76155.1 nucleocapsid protein [SARS coronavirus TJF];AGC74175.1 nucleocapsid protein [Bat coronavirus Cp/Yunnan2011];AAZ41337.1 nucleocapsid phosphoprotein [Bat SARS coronavirus HKU3-2];ACJ60701.1 nucleocapsid protein [recombinant coronavirus];QDF43818.1 nucleocapsid protein [Coronavirus BtRl-BetaCoV/SC2018];AAS48456.1 nucleocapsid protein [SARS coronavirus BJ01];ACZ72205.1 nucleocapsid protein…	+	-
sp|P0DTC2|SPIKE_WCPV	IADYNYK	KIADYNYK	7	-	QHR63300.2;RUM48711.1	[Bat coronavirus RaTG13][Hydrogenothermus sp.]	QHR63300.2 spike glycoprotein [Bat coronavirus RaTG13];RUM48711.1 hypothetical protein DSY47_04865 [Hydrogenothermus sp.]	+	-
sp|P0DTC2|SPIKE_WCPV	IQDSLSSTASALGK	KIQDSLSSTASALGK	14	-	QIQ54048.1;ADE34755.1;QIA48623.1;QIA48614.1;QIA48641.1;ADE34766.1;QHR63300.2;QIA48632.1	[Pangolin coronavirus][Bat SARS coronavirus HKU3-7][Bat SARS coronavirus HKU3-8][Bat coronavirus RaTG13]	QIQ54048.1 spike protein [Pangolin coronavirus];ADE34755.1 spike glycoprotein [Bat SARS coronavirus HKU3-7];QIA48623.1 spike protein [Pangolin coronavirus];QIA48614.1 spike protein [Pangolin coronavirus];QIA48641.1 spike protein [Pangolin coronavirus];ADE34766.1 spike glycoprotein [Bat SARS coronavirus HKU3-8];QHR63300.2 spike glycoprotein [Bat coronavirus RaTG13];QIA48632.1 spike protein [Pangol…	+	-
sp|P0DTC2|SPIKE_WCPV	LIANQFNSAIGK	KLIANQFNSAIGK	12	-	ACJ60703.1;QIQ54048.1;ADE34722.1;ADE34733.1;ADE34744.1;ADE34779.1;ADE34790.1;ADE34801.1;ADE34755.1;QIA48623.1;AVP78031.1;QIA48614.1;ADE34812.1;AAZ41329.1;AID16716.1;QIA48641.1;ADE34766.1;QHR63300.2;QIA48632.1;ADE34823.1;AVP78042.1;Q3LZX1.1;AAY88866.1;AAZ41340.1;ACJ60694.1;ACU31051.1	[recombinant coronavirus][Pangolin coronavirus][Bat SARS coronavirus HKU3-4][Bat SARS coronavirus HKU3-5][Bat SARS coronavirus HKU3-6][Bat SARS coronavirus HKU3-9][Bat SARS coronavirus HKU3-10][Bat SARS coronavirus HKU3-11][Bat SARS coronavirus HKU3-7][Bat SARS-like coronavirus][Bat SARS coronavirus HKU3-12][Bat SARS coronavirus HKU3-2][Bat SARS coronavirus HKU3-8][Bat coronavirus RaTG13][Bat SAR…	ACJ60703.1 spike glycoprotein [recombinant coronavirus];QIQ54048.1 spike protein [Pangolin coronavirus];ADE34722.1 spike glycoprotein [Bat SARS coronavirus HKU3-4];ADE34733.1 spike glycoprotein [Bat SARS coronavirus HKU3-5];ADE34744.1 spike glycoprotein [Bat SARS coronavirus HKU3-6];ADE34779.1 spike glycoprotein [Bat SARS coronavirus HKU3-9];ADE34790.1 spike glycoprotein [Bat SARS coronavirus HKU…	+	-
sp|P0DTC2|SPIKE_WCPV	LQDVVNQNAQALNTLVK	KLQDVVNQNAQALNTLVK	17	-	ATO98218.1;AAP82968.1;AGC74176.1;AAV98001.1;AGZ48818.1;ABD72979.1;ACZ71976.1;AGZ48806.1;ATO98132.1;ACJ60703.1;ARI44809.1;AAU93319.1;AAU81608.1;ABD73001.1;QIQ54048.1;ATO98205.1;ADE34722.1;ADE34733.1;ADE34744.1;ADE34779.1;ADE34790.1;ADE34801.1;AAU93320.1;AGT21078.1;ACZ72122.1;ACZ72240.1;ACZ72284.1;AAU25830.1;AIA62300.1;ACZ72254.1;5X58_A;5X58_B;5X58_C;5X5B_A;5X5B_B;5X5B_C;AIA62320.1;AKZ19076.1;ABD72…	[Bat SARS-like coronavirus][SARS coronavirus Shanhgai LY][Bat coronavirus Cp/Yunnan2011][SARS coronavirus C028][Bat SARS-like coronavirus Rs3367][Severe acute respiratory syndrome-related coronavirus][SARS coronavirus ExoN1][Bat SARS-like coronavirus RsSHC014][recombinant coronavirus][Bat coronavirus][SARS coronavirus PC4-205][SARS Coronavirus CDC#200301157][Pangolin coronavirus][Bat SARS coronav…	ATO98218.1 spike protein [Bat SARS-like coronavirus];AAP82968.1 spike glycoprotein [SARS coronavirus Shanhgai LY];AGC74176.1 spike protein [Bat coronavirus Cp/Yunnan2011];AAV98001.1 spike glycoprotein [SARS coronavirus C028];AGZ48818.1 spike protein [Bat SARS-like coronavirus Rs3367];ABD72979.1 spike glycoprotein [Severe acute respiratory syndrome-related coronavirus];ACZ71976.1 spike glycoprotei…	+	-
sp|P0DTC2|SPIKE_WCPV	MSECVLGQSK	KMSECVLGQSK	10	-	ATO98218.1;AAP82968.1;AGC74176.1;AAV98001.1;AGZ48818.1;ABD72979.1;ACZ71976.1;AGZ48806.1;ATO98132.1;ACJ60703.1;ARI44809.1;AAU93319.1;AAU81608.1;ABD73001.1;QIQ54048.1;ATO98205.1;ADE34722.1;ADE34733.1;ADE34744.1;ADE34779.1;ADE34790.1;ADE34801.1;AAU93320.1;AGT21078.1;ACZ72122.1;ACZ72240.1;ACZ72284.1;AAU25830.1;AIA62300.1;ACZ72254.1;5X58_A;5X58_B;5X58_C;5X5B_A;5X5B_B;5X5B_C;AIA62320.1;AKZ19076.1;ABD72…	[Bat SARS-like coronavirus][SARS coronavirus Shanhgai LY][Bat coronavirus Cp/Yunnan2011][SARS coronavirus C028][Bat SARS-like coronavirus Rs3367][Severe acute respiratory syndrome-related coronavirus][SARS coronavirus ExoN1][Bat SARS-like coronavirus RsSHC014][recombinant coronavirus][Bat coronavirus][SARS coronavirus PC4-205][SARS Coronavirus CDC#200301157][Pangolin coronavirus][Bat SARS coronav…	ATO98218.1 spike protein [Bat SARS-like coronavirus];AAP82968.1 spike glycoprotein [SARS coronavirus Shanhgai LY];AGC74176.1 spike protein [Bat coronavirus Cp/Yunnan2011];AAV98001.1 spike glycoprotein [SARS coronavirus C028];AGZ48818.1 spike protein [Bat SARS-like coronavirus Rs3367];ABD72979.1 spike glycoprotein [Severe acute respiratory syndrome-related coronavirus];ACZ71976.1 spike glycoprotei…	+	-
sp|P0DTC2|SPIKE_WCPV	NFTTAPAICHDGK	KNFTTAPAICHDGK	13	-	QHR63300.2	[Bat coronavirus RaTG13]	QHR63300.2 spike glycoprotein [Bat coronavirus RaTG13]	+	-
sp|P0DTC2|SPIKE_WCPV	NHTSPDVDLGDISGINASVVNIQK	KNHTSPDVDLGDISGINASVVNIQK	24	-	ATO98218.1;AAP82968.1;AGC74176.1;AGZ48818.1;ABD72979.1;ACZ71976.1;AGZ48806.1;ATO98132.1;ACJ60703.1;AAU81608.1;ABD73001.1;QIQ54048.1;ATO98205.1;ADE34722.1;ADE34733.1;ADE34744.1;ADE34779.1;ADE34790.1;ADE34801.1;AGT21078.1;ACZ72122.1;ACZ72240.1;ACZ72284.1;AAU25830.1;5X58_A;5X58_B;5X58_C;5X5B_A;5X5B_B;5X5B_C;AIA62320.1;AKZ19076.1;ABD72982.1;ADE34755.1;AAP13567.1;AAP30030.1;AAT52330.1;AAY60780.1;AAY60…	[Bat SARS-like coronavirus][SARS coronavirus Shanhgai LY][Bat coronavirus Cp/Yunnan2011][Bat SARS-like coronavirus Rs3367][Severe acute respiratory syndrome-related coronavirus][SARS coronavirus ExoN1][Bat SARS-like coronavirus RsSHC014][recombinant coronavirus][SARS Coronavirus CDC#200301157][Pangolin coronavirus][Bat SARS coronavirus HKU3-4][Bat SARS coronavirus HKU3-5][Bat SARS coronavirus HKU…	ATO98218.1 spike protein [Bat SARS-like coronavirus];AAP82968.1 spike glycoprotein [SARS coronavirus Shanhgai LY];AGC74176.1 spike protein [Bat coronavirus Cp/Yunnan2011];AGZ48818.1 spike protein [Bat SARS-like coronavirus Rs3367];ABD72979.1 spike glycoprotein [Severe acute respiratory syndrome-related coronavirus];ACZ71976.1 spike glycoprotein precursor [SARS coronavirus ExoN1];AGZ48806.1 spike …	+	-
sp|P0DTC2|SPIKE_WCPV	NIDGYFK	KNIDGYFK	7	-	XP_004513340.1;WP_145678422.1;TWA64399.1;OKZ71621.1;HCK43478.1;RBQ66492.1;QHR63300.2;MAW01841.1;OUV97266.1;RBR03156.1;WP_101473407.1;WP_160718343.1;NBG87038.1	[Cicer arietinum][Azospirillum brasilense][Clostridiales bacterium 41_12_two_minus][Ruminococcaceae bacterium][Fusarium verticillioides][Bat coronavirus RaTG13][Candidatus Pelagibacter sp.][Candidatus Pelagibacter sp. TMED142][Fusobacterium sp.][Isachenkonia alkalipeptolytica]	XP_004513340.1 probable transcription factor KAN4 [Cicer arietinum];WP_145678422.1 hypothetical protein [Azospirillum brasilense];TWA64399.1 hypothetical protein FBZ82_11089 [Azospirillum brasilense];OKZ71621.1 hypothetical protein BHV88_04800 [Clostridiales bacterium 41_12_two_minus];HCK43478.1 hypothetical protein [Ruminococcaceae bacterium];RBQ66492.1 hypothetical protein FVER14953_00230 [Fusa…	+	-
sp|P0DTC2|SPIKE_WCPV	NLNESLIDLQELGK	KNLNESLIDLQELGK	14	-	ATO98218.1;AAP82968.1;AGC74176.1;AAV98001.1;AGZ48818.1;ABD72979.1;ACZ71976.1;AGZ48806.1;ATO98132.1;ACJ60703.1;ARI44809.1;AAU93319.1;1ZV7_A;1ZV7_B;AAU81608.1;ABD73001.1;QIQ54048.1;ATO98205.1;ADE34722.1;ADE34733.1;ADE34744.1;ADE34779.1;ADE34790.1;ADE34801.1;AAU93320.1;AGT21078.1;ACZ72122.1;ACZ72240.1;ACZ72284.1;AAU25830.1;AIA62300.1;ACZ72254.1;5X58_A;5X58_B;5X58_C;5X5B_A;5X5B_B;5X5B_C;AIA62320.1;AB…	[Bat SARS-like coronavirus][SARS coronavirus Shanhgai LY][Bat coronavirus Cp/Yunnan2011][SARS coronavirus C028][Bat SARS-like coronavirus Rs3367][Severe acute respiratory syndrome-related coronavirus][SARS coronavirus ExoN1][Bat SARS-like coronavirus RsSHC014][recombinant coronavirus][Bat coronavirus][SARS coronavirus PC4-205][SARS coronavirus FRA][SARS Coronavirus CDC#200301157][Pangolin coronav…	ATO98218.1 spike protein [Bat SARS-like coronavirus];AAP82968.1 spike glycoprotein [SARS coronavirus Shanhgai LY];AGC74176.1 spike protein [Bat coronavirus Cp/Yunnan2011];AAV98001.1 spike glycoprotein [SARS coronavirus C028];AGZ48818.1 spike protein [Bat SARS-like coronavirus Rs3367];ABD72979.1 spike glycoprotein [Severe acute respiratory syndrome-related coronavirus];ACZ71976.1 spike glycoprotei…	+	-
sp|P0DTC2|SPIKE_WCPV	NTQEVFAQVK	KNTQEVFAQVK	10	-	AGC74176.1;ACJ60703.1;ARI44809.1;QIQ54048.1;ADE34722.1;ADE34733.1;ADE34744.1;ADE34779.1;ADE34790.1;ADE34801.1;AIA62300.1;AIA62320.1;AKZ19076.1;ADE34755.1;ABD75323.1;Q0Q475.1;ABG47069.1;QIA48623.1;AIA62310.1;AIA62340.1;ANA96090.1;AVP78031.1;QIA48614.1;ABG47060.1;ADE34812.1;ACU31032.1;QDF43820.1;AAZ41329.1;AID16716.1;QDF43815.1;ASO66810.1;QIA48641.1;QDF43830.1;ANA96027.1;AIA62330.1;ATO98193.1;ARI44…	[Bat coronavirus Cp/Yunnan2011][recombinant coronavirus][Bat coronavirus][Pangolin coronavirus][Bat SARS coronavirus HKU3-4][Bat SARS coronavirus HKU3-5][Bat SARS coronavirus HKU3-6][Bat SARS coronavirus HKU3-9][Bat SARS coronavirus HKU3-10][Bat SARS coronavirus HKU3-11][BtRf-BetaCoV/SX2013][BtRs-BetaCoV/GX2013][Bat SARS-like coronavirus YNLF_31C][Bat SARS coronavirus HKU3-7][Bat SARS CoV Rf1/200…	AGC74176.1 spike protein [Bat coronavirus Cp/Yunnan2011];ACJ60703.1 spike glycoprotein [recombinant coronavirus];ARI44809.1 spike glycoprotein [Bat coronavirus];QIQ54048.1 spike protein [Pangolin coronavirus];ADE34722.1 spike glycoprotein [Bat SARS coronavirus HKU3-4];ADE34733.1 spike glycoprotein [Bat SARS coronavirus HKU3-5];ADE34744.1 spike glycoprotein [Bat SARS coronavirus HKU3-6];ADE34779.1…	+	-
sp|P0DTC9|NCAP_WCPV	QLQQSMSSADSTQA	KQLQQSMSSADSTQA	14	-	QIQ54056.1;QIA48648.1;QIA48639.1;QHR63308.1;QIA48621.1;QIA48630.1	[Pangolin coronavirus][Bat coronavirus RaTG13]	QIQ54056.1 nucleocapsid protein [Pangolin coronavirus];QIA48648.1 nucleocapsid phosphoprotein [Pangolin coronavirus];QIA48639.1 nucleocapsid phosphoprotein [Pangolin coronavirus];QHR63308.1 nucleocapsid protein [Bat coronavirus RaTG13];QIA48621.1 nucleocapsid phosphoprotein [Pangolin coronavirus];QIA48630.1 nucleocapsid phosphoprotein [Pangolin coronavirus]	+	-
sp|P0DTC2|SPIKE_WCPV	QLSSNFGAISSVLNDILSR	KQLSSNFGAISSVLNDILSR	19	-	ATO98218.1;AAP82968.1;AGC74176.1;AAV98001.1;AGZ48818.1;ABD72979.1;ACZ71976.1;AGZ48806.1;ATO98132.1;ACJ60703.1;AAU93319.1;AAU81608.1;ABD73001.1;QIQ54048.1;ATO98205.1;ADE34722.1;ADE34733.1;ADE34744.1;ADE34779.1;ADE34790.1;ADE34801.1;AAU93320.1;AGT21078.1;ACZ72122.1;ACZ72240.1;ACZ72284.1;ACZ72254.1;5X58_A;5X58_B;5X58_C;5X5B_A;5X5B_B;5X5B_C;AIA62320.1;AKZ19076.1;ABD72982.1;BAE93401.1;ADE34755.1;AAS00…	[Bat SARS-like coronavirus][SARS coronavirus Shanhgai LY][Bat coronavirus Cp/Yunnan2011][SARS coronavirus C028][Bat SARS-like coronavirus Rs3367][Severe acute respiratory syndrome-related coronavirus][SARS coronavirus ExoN1][Bat SARS-like coronavirus RsSHC014][recombinant coronavirus][SARS coronavirus PC4-205][SARS Coronavirus CDC#200301157][Pangolin coronavirus][Bat SARS coronavirus HKU3-4][Bat …	ATO98218.1 spike protein [Bat SARS-like coronavirus];AAP82968.1 spike glycoprotein [SARS coronavirus Shanhgai LY];AGC74176.1 spike protein [Bat coronavirus Cp/Yunnan2011];AAV98001.1 spike glycoprotein [SARS coronavirus C028];AGZ48818.1 spike protein [Bat SARS-like coronavirus Rs3367];ABD72979.1 spike glycoprotein [Severe acute respiratory syndrome-related coronavirus];ACZ71976.1 spike glycoprotei…	+	-
sp|P0DTC2|SPIKE_WCPV	QYGDCLGDIAAR	KQYGDCLGDIAAR	12	-	QIQ54048.1;QIA48623.1;QIA48614.1;QIA48641.1;QHR63300.2;QIA48632.1	[Pangolin coronavirus][Bat coronavirus RaTG13]	QIQ54048.1 spike protein [Pangolin coronavirus];QIA48623.1 spike protein [Pangolin coronavirus];QIA48614.1 spike protein [Pangolin coronavirus];QIA48641.1 spike protein [Pangolin coronavirus];QHR63300.2 spike glycoprotein [Bat coronavirus RaTG13];QIA48632.1 spike protein [Pangolin coronavirus]	+	-
sp|P0DTC2|SPIKE_WCPV	SWMESEFR	KSWMESEFR	8	-	QHR63300.2	[Bat coronavirus RaTG13]	QHR63300.2 spike glycoprotein [Bat coronavirus RaTG13]	+	-
sp|P0DTC9|NCAP_WCPV	TFPPTEPK	KTFPPTEPK	8	-	AAT76155.1;AGC74175.1;AAZ41337.1;ACJ60701.1;AAS48456.1;ACZ72205.1;AAU04642.1;YP_003858591.1;ADK66848.1;AAR87518.1;AKZ19084.1;AAR12990.1;AGZ48841.1;ADE34730.1;ADE34741.1;ADE34752.1;ARO76389.1;ATO98202.1;ACU31039.1;QIQ54056.1;AAZ67043.1;AVP78038.1;QIA48648.1;AHX37566.1;AVP78049.1;QIA48639.1;AIA62285.1;AIA62328.1;ARI44807.1;AIA62318.1;QHR63308.1;AAV91640.1;AIA62298.1;AIA62308.1;ARI44812.1;AKZ19095.1…	[SARS coronavirus TJF][Bat coronavirus Cp/Yunnan2011][Bat SARS coronavirus HKU3-2][recombinant coronavirus][SARS coronavirus BJ01][SARS coronavirus ExoN1][Civet SARS CoV 007/2004][Bat coronavirus BM48-31/BGR/2008][SARS coronavirus TW11][Bat SARS-like coronavirus YNLF_31C][SARS coronavirus HB][Bat SARS-like coronavirus WIV1][Bat SARS coronavirus HKU3-4][Bat SARS coronavirus HKU3-5][Bat SARS corona…	AAT76155.1 nucleocapsid protein [SARS coronavirus TJF];AGC74175.1 nucleocapsid protein [Bat coronavirus Cp/Yunnan2011];AAZ41337.1 nucleocapsid phosphoprotein [Bat SARS coronavirus HKU3-2];ACJ60701.1 nucleocapsid protein [recombinant coronavirus];AAS48456.1 nucleocapsid protein [SARS coronavirus BJ01];ACZ72205.1 nucleocapsid protein [SARS coronavirus ExoN1];AAU04642.1 nucleocapsid protein [Civet S…	+	-
sp|P0DTC2|SPIKE_WCPV	TQSLLIVNNATNVVIK	KTQSLLIVNNATNVVIK	16	-	QHR63300.2	[Bat coronavirus RaTG13]	QHR63300.2 spike glycoprotein [Bat coronavirus RaTG13]	+	-
sp|P0DTC2|SPIKE_WCPV	VCEFQFCNDPFLGVYYHK	KVCEFQFCNDPFLGVYYHK	18	-	QHR63300.2	[Bat coronavirus RaTG13]	QHR63300.2 spike glycoprotein [Bat coronavirus RaTG13]	+	-
sp|P0DTC2|SPIKE_WCPV	VEAEVQIDR	KVEAEVQIDR	9	-	ATO98218.1;AAP82968.1;AGC74176.1;AAV98001.1;AGZ48818.1;ABD72979.1;ACZ71976.1;AGZ48806.1;ATO98132.1;ACJ60703.1;ARI44809.1;AAU93319.1;AAU81608.1;ABD73001.1;QIQ54048.1;ATO98205.1;ADE34722.1;ADE34733.1;ADE34744.1;ADE34779.1;ADE34790.1;ADE34801.1;AAU93320.1;AGT21078.1;ACZ72122.1;ACZ72240.1;ACZ72284.1;AAU25830.1;AIA62300.1;ACZ72254.1;5X58_A;5X58_B;5X58_C;5X5B_A;5X5B_B;5X5B_C;AIA62320.1;AKZ19076.1;ABD72…	[Bat SARS-like coronavirus][SARS coronavirus Shanhgai LY][Bat coronavirus Cp/Yunnan2011][SARS coronavirus C028][Bat SARS-like coronavirus Rs3367][Severe acute respiratory syndrome-related coronavirus][SARS coronavirus ExoN1][Bat SARS-like coronavirus RsSHC014][recombinant coronavirus][Bat coronavirus][SARS coronavirus PC4-205][SARS Coronavirus CDC#200301157][Pangolin coronavirus][Bat SARS coronav…	ATO98218.1 spike protein [Bat SARS-like coronavirus];AAP82968.1 spike glycoprotein [SARS coronavirus Shanhgai LY];AGC74176.1 spike protein [Bat coronavirus Cp/Yunnan2011];AAV98001.1 spike glycoprotein [SARS coronavirus C028];AGZ48818.1 spike protein [Bat SARS-like coronavirus Rs3367];ABD72979.1 spike glycoprotein [Severe acute respiratory syndrome-related coronavirus];ACZ71976.1 spike glycoprotei…	+	-
sp|P0DTC2|SPIKE_WCPV	VTLADAGFIK	KVTLADAGFIK	10	-	QIQ54048.1;QIA48623.1;AVP78031.1;QIA48614.1;QIA48641.1;QHR63300.2;QIA48632.1;AVP78042.1	[Pangolin coronavirus][Bat SARS-like coronavirus][Bat coronavirus RaTG13]	QIQ54048.1 spike protein [Pangolin coronavirus];QIA48623.1 spike protein [Pangolin coronavirus];AVP78031.1 spike protein [Bat SARS-like coronavirus];QIA48614.1 spike protein [Pangolin coronavirus];QIA48641.1 spike protein [Pangolin coronavirus];QHR63300.2 spike glycoprotein [Bat coronavirus RaTG13];QIA48632.1 spike protein [Pangolin coronavirus];AVP78042.1 spike protein [Bat SARS-like coronavirus]	+	-
sp|P0DTC2|SPIKE_WCPV	YNENGTITDAVDCALDPLSETK	KYNENGTITDAVDCALDPLSETK	22	-	AVP78031.1;QHR63300.2;AVP78042.1	[Bat SARS-like coronavirus][Bat coronavirus RaTG13]	AVP78031.1 spike protein [Bat SARS-like coronavirus];QHR63300.2 spike glycoprotein [Bat coronavirus RaTG13];AVP78042.1 spike protein [Bat SARS-like coronavirus]	+	-
sp|P0DTC6|NS6_WCPV	YSQLDEEQPMEID	KYSQLDEEQPMEID	13	-	QHR63304.1;QIA48618.1;QIA48627.1;QIA48636.1;QIA48645.1;QIQ54052.1	[Bat coronavirus RaTG13][Pangolin coronavirus]	QHR63304.1 nonstructural protein NS6 [Bat coronavirus RaTG13];QIA48618.1 orf6 protein [Pangolin coronavirus];QIA48627.1 orf6 protein [Pangolin coronavirus];QIA48636.1 orf6 protein [Pangolin coronavirus];QIA48645.1 orf6 protein [Pangolin coronavirus];QIQ54052.1 ORF6 protein [Pangolin coronavirus]	+	-
sp|P0DTD3|Y14_WCPV	MLQSCYNFLK	MLQSCYNFLK	10	-	AVP78040.1;AVP78051.1	[Bat SARS-like coronavirus]	AVP78040.1 hypothetical protein [Bat SARS-like coronavirus];AVP78051.1 hypothetical protein [Bat SARS-like coronavirus]	+	-
sp|P0DTD3|Y14_WCPV	LQSCYNFLK	MLQSCYNFLK	9	-	AVP78040.1;AVP78051.1	[Bat SARS-like coronavirus]	AVP78040.1 hypothetical protein [Bat SARS-like coronavirus];AVP78051.1 hypothetical protein [Bat SARS-like coronavirus]	+	-
sp|P0DTC9|NCAP_WCPV	SDNGPQNQR	MSDNGPQNQR	9	-	QDF43818.1;AAZ67043.1;AVP78038.1;AIA62318.1;QHR63308.1;AIA62298.1;AIA62308.1;ARI44812.1;ABG47067.1;Q0Q468.1;ABG47076.1;AGC74169.1;ACU31047.1;Q3I5I7.1;AAZ67046.1;AAZ67049.1;AAZ67039.1	[Coronavirus BtRl-BetaCoV/SC2018][Bat SARS coronavirus Rp1][Bat SARS-like coronavirus][BtRs-BetaCoV/HuB2013][Bat coronavirus RaTG13][BtRf-BetaCoV/HeB2013][BtRf-BetaCoV/SX2013][Bat coronavirus][Bat CoV 273/2005][Bat CoV 279/2005][Bat coronavirus Rp/Shaanxi2011][Bat SARS Cov Rs806/2006][Bat SARS CoV Rp3/2004][Bat SARS coronavirus Rp2][Bat SARS CoV Rm1/2004]	QDF43818.1 nucleocapsid protein [Coronavirus BtRl-BetaCoV/SC2018];AAZ67043.1 nucleocapsid protein [Bat SARS coronavirus Rp1];AVP78038.1 nucleocapsid protein [Bat SARS-like coronavirus];AIA62318.1 nucleocapsid protein [BtRs-BetaCoV/HuB2013];QHR63308.1 nucleocapsid protein [Bat coronavirus RaTG13];AIA62298.1 nucleocapsid protein [BtRf-BetaCoV/HeB2013];AIA62308.1 nucleocapsid protein [BtRf-BetaCoV/S…	+	-
sp|P0DTC9|NCAP_WCPV	MSDNGPQNQR	MSDNGPQNQR	10	-	QDF43818.1;AAZ67043.1;AVP78038.1;AIA62318.1;QHR63308.1;AIA62298.1;AIA62308.1;ARI44812.1;ABG47067.1;Q0Q468.1;ABG47076.1;AGC74169.1;ACU31047.1;Q3I5I7.1;AAZ67046.1;AAZ67049.1;AAZ67039.1	[Coronavirus BtRl-BetaCoV/SC2018][Bat SARS coronavirus Rp1][Bat SARS-like coronavirus][BtRs-BetaCoV/HuB2013][Bat coronavirus RaTG13][BtRf-BetaCoV/HeB2013][BtRf-BetaCoV/SX2013][Bat coronavirus][Bat CoV 273/2005][Bat CoV 279/2005][Bat coronavirus Rp/Shaanxi2011][Bat SARS Cov Rs806/2006][Bat SARS CoV Rp3/2004][Bat SARS coronavirus Rp2][Bat SARS CoV Rm1/2004]	QDF43818.1 nucleocapsid protein [Coronavirus BtRl-BetaCoV/SC2018];AAZ67043.1 nucleocapsid protein [Bat SARS coronavirus Rp1];AVP78038.1 nucleocapsid protein [Bat SARS-like coronavirus];AIA62318.1 nucleocapsid protein [BtRs-BetaCoV/HuB2013];QHR63308.1 nucleocapsid protein [Bat coronavirus RaTG13];AIA62298.1 nucleocapsid protein [BtRf-BetaCoV/HeB2013];AIA62308.1 nucleocapsid protein [BtRf-BetaCoV/S…	+	-
sp|P0DTC2|SPIKE_WCPV	ALTGIAVEQDK	RALTGIAVEQDK	11	-	QIQ54048.1;QIA48623.1;QIA48614.1;QIA48641.1;QHR63300.2;QIA48632.1	[Pangolin coronavirus][Bat coronavirus RaTG13]	QIQ54048.1 spike protein [Pangolin coronavirus];QIA48623.1 spike protein [Pangolin coronavirus];QIA48614.1 spike protein [Pangolin coronavirus];QIA48641.1 spike protein [Pangolin coronavirus];QHR63300.2 spike glycoprotein [Bat coronavirus RaTG13];QIA48632.1 spike protein [Pangolin coronavirus]	+	-
sp|P0DTC2|SPIKE_WCPV	ASANLAATK	RASANLAATK	9	-	ATO98218.1;AAP82968.1;AGC74176.1;AAV98001.1;AGZ48818.1;ABD72979.1;ACZ71976.1;AGZ48806.1;ATO98132.1;ACJ60703.1;AAU93319.1;AAU81608.1;ABD73001.1;QIQ54048.1;ATO98205.1;ADE34722.1;ADE34733.1;ADE34744.1;ADE34779.1;ADE34790.1;ADE34801.1;AAU93320.1;AGT21078.1;ACZ72122.1;ACZ72240.1;ACZ72284.1;AAU25830.1;ACZ72254.1;5X58_A;5X58_B;5X58_C;5X5B_A;5X5B_B;5X5B_C;AIA62320.1;AKZ19076.1;ABD72982.1;BAE93401.1;ADE34…	[Bat SARS-like coronavirus][SARS coronavirus Shanhgai LY][Bat coronavirus Cp/Yunnan2011][SARS coronavirus C028][Bat SARS-like coronavirus Rs3367][Severe acute respiratory syndrome-related coronavirus][SARS coronavirus ExoN1][Bat SARS-like coronavirus RsSHC014][recombinant coronavirus][SARS coronavirus PC4-205][SARS Coronavirus CDC#200301157][Pangolin coronavirus][Bat SARS coronavirus HKU3-4][Bat …	ATO98218.1 spike protein [Bat SARS-like coronavirus];AAP82968.1 spike glycoprotein [SARS coronavirus Shanhgai LY];AGC74176.1 spike protein [Bat coronavirus Cp/Yunnan2011];AAV98001.1 spike glycoprotein [SARS coronavirus C028];AGZ48818.1 spike protein [Bat SARS-like coronavirus Rs3367];ABD72979.1 spike glycoprotein [Severe acute respiratory syndrome-related coronavirus];ACZ71976.1 spike glycoprotei…	+	-
sp|P0DTC8|NS8_WCPV	CSFYEDFLEYHDVR	RCSFYEDFLEYHDVR	14	-	QHR63307.1	[Bat coronavirus RaTG13]	QHR63307.1 nonstructural protein NS8 [Bat coronavirus RaTG13]	+	-
sp|P0DTC2|SPIKE_WCPV	DIADTTDAVR	RDIADTTDAVR	10	-	QHR63300.2	[Bat coronavirus RaTG13]	QHR63300.2 spike glycoprotein [Bat coronavirus RaTG13]	+	-
sp|P0DTC2|SPIKE_WCPV	DLICAQK	RDLICAQK	7	-	ATO98218.1;AAP82968.1;AGC74176.1;AAV98001.1;AGZ48818.1;ABD72979.1;ACZ71976.1;AGZ48806.1;ATO98132.1;ACJ60703.1;ARI44809.1;AAU93319.1;AAU81608.1;ABD73001.1;QIQ54048.1;ATO98205.1;ADE34722.1;ADE34733.1;ADE34744.1;ADE34779.1;ADE34790.1;ADE34801.1;AAU93320.1;AGT21078.1;ACZ72122.1;ACZ72240.1;ACZ72284.1;AAU25830.1;AIA62300.1;ACZ72254.1;5X58_A;5X58_B;5X58_C;5X5B_A;5X5B_B;5X5B_C;AIA62320.1;AKZ19076.1;ABD72…	[Bat SARS-like coronavirus][SARS coronavirus Shanhgai LY][Bat coronavirus Cp/Yunnan2011][SARS coronavirus C028][Bat SARS-like coronavirus Rs3367][Severe acute respiratory syndrome-related coronavirus][SARS coronavirus ExoN1][Bat SARS-like coronavirus RsSHC014][recombinant coronavirus][Bat coronavirus][SARS coronavirus PC4-205][SARS Coronavirus CDC#200301157][Pangolin coronavirus][Bat SARS coronav…	ATO98218.1 spike protein [Bat SARS-like coronavirus];AAP82968.1 spike glycoprotein [SARS coronavirus Shanhgai LY];AGC74176.1 spike protein [Bat coronavirus Cp/Yunnan2011];AAV98001.1 spike glycoprotein [SARS coronavirus C028];AGZ48818.1 spike protein [Bat SARS-like coronavirus Rs3367];ABD72979.1 spike glycoprotein [Severe acute respiratory syndrome-related coronavirus];ACZ71976.1 spike glycoprotei…	+	-
sp|P0DTC2|SPIKE_WCPV	EGVFVSNGTHWFVTQR	REGVFVSNGTHWFVTQR	16	-	AVP78031.1;QHR63300.2;AVP78042.1	[Bat SARS-like coronavirus][Bat coronavirus RaTG13]	AVP78031.1 spike protein [Bat SARS-like coronavirus];QHR63300.2 spike glycoprotein [Bat coronavirus RaTG13];AVP78042.1 spike protein [Bat SARS-like coronavirus]	+	-
sp|P0DTC2|SPIKE_WCPV	FDNPVLPFNDGVYFASTEK	RFDNPVLPFNDGVYFASTEK	19	-	QHR63300.2	[Bat coronavirus RaTG13]	QHR63300.2 spike glycoprotein [Bat coronavirus RaTG13]	+	-
sp|P0DTC2|SPIKE_WCPV	FNGIGVTQNVLYENQK	RFNGIGVTQNVLYENQK	16	-	ATO98218.1;AAP82968.1;AGC74176.1;AAV98001.1;AGZ48818.1;ABD72979.1;ACZ71976.1;AGZ48806.1;ATO98132.1;ACJ60703.1;ARI44809.1;AAU93319.1;AAU81608.1;ABD73001.1;QIQ54048.1;ATO98205.1;ADE34722.1;ADE34733.1;ADE34744.1;ADE34779.1;ADE34790.1;ADE34801.1;AAU93320.1;AGT21078.1;ACZ72122.1;ACZ72240.1;ACZ72284.1;AAU25830.1;AIA62300.1;ACZ72254.1;5X58_A;5X58_B;5X58_C;5X5B_A;5X5B_B;5X5B_C;AIA62320.1;AKZ19076.1;ABD72…	[Bat SARS-like coronavirus][SARS coronavirus Shanhgai LY][Bat coronavirus Cp/Yunnan2011][SARS coronavirus C028][Bat SARS-like coronavirus Rs3367][Severe acute respiratory syndrome-related coronavirus][SARS coronavirus ExoN1][Bat SARS-like coronavirus RsSHC014][recombinant coronavirus][Bat coronavirus][SARS coronavirus PC4-205][SARS Coronavirus CDC#200301157][Pangolin coronavirus][Bat SARS coronav…	ATO98218.1 spike protein [Bat SARS-like coronavirus];AAP82968.1 spike glycoprotein [SARS coronavirus Shanhgai LY];AGC74176.1 spike protein [Bat coronavirus Cp/Yunnan2011];AAV98001.1 spike glycoprotein [SARS coronavirus C028];AGZ48818.1 spike protein [Bat SARS-like coronavirus Rs3367];ABD72979.1 spike glycoprotein [Severe acute respiratory syndrome-related coronavirus];ACZ71976.1 spike glycoprotei…	+	-
sp|P0DTC2|SPIKE_WCPV	FQTLLALHR	RFQTLLALHR	9	-	QIQ54048.1;QIA48623.1;QIA48614.1;QIA48641.1;QHR63300.2;QIA48632.1	[Pangolin coronavirus][Bat coronavirus RaTG13]	QIQ54048.1 spike protein [Pangolin coronavirus];QIA48623.1 spike protein [Pangolin coronavirus];QIA48614.1 spike protein [Pangolin coronavirus];QIA48641.1 spike protein [Pangolin coronavirus];QHR63300.2 spike glycoprotein [Bat coronavirus RaTG13];QIA48632.1 spike protein [Pangolin coronavirus]	+	-
sp|P0DTC9|NCAP_WCPV	GPEQTQGNFGDQELIR	RGPEQTQGNFGDQELIR	16	-	AGC74175.1;AAZ41337.1;ACJ60701.1;QDF43818.1;ADE34730.1;ADE34741.1;ADE34752.1;ARO76389.1;QIQ54056.1;AVP78038.1;AHX37566.1;AVP78049.1;QIA48639.1;ARI44807.1;AIA62318.1;QHR63308.1;AIA62338.1;Q3LZX4.1;AAY88874.1;AAZ41348.1;Q3I5I7.1;AAZ67046.1;AAZ67049.1;AID16719.1;ARI44802.1;ADE34820.1;QIA48621.1;QIA48630.1;APO40586.1	[Bat coronavirus Cp/Yunnan2011][Bat SARS coronavirus HKU3-2][recombinant coronavirus][Coronavirus BtRl-BetaCoV/SC2018][Bat SARS coronavirus HKU3-4][Bat SARS coronavirus HKU3-5][Bat SARS coronavirus HKU3-6][Severe acute respiratory syndrome-related coronavirus][Pangolin coronavirus][Bat SARS-like coronavirus][Rhinolophus affinis coronavirus][Bat coronavirus][BtRs-BetaCoV/HuB2013][Bat coronavirus R…	AGC74175.1 nucleocapsid protein [Bat coronavirus Cp/Yunnan2011];AAZ41337.1 nucleocapsid phosphoprotein [Bat SARS coronavirus HKU3-2];ACJ60701.1 nucleocapsid protein [recombinant coronavirus];QDF43818.1 nucleocapsid protein [Coronavirus BtRl-BetaCoV/SC2018];ADE34730.1 nucleocapsid phosphoprotein [Bat SARS coronavirus HKU3-4];ADE34741.1 nucleocapsid phosphoprotein [Bat SARS coronavirus HKU3-5];ADE3…	+	-
sp|P0DTC7|NS7A_WCPV	GTTVLLK	RGTTVLLK	7	-	AIA62315.1;ATO98187.1;ABI96964.1;ACZ72157.1;Q0Q470.1;ABD75328.1;ABG47074.1;AAZ41334.1;1YO4_A;NLE58627.1;ACZ72114.1;Q3LZX7.1;AAY88871.1;AAZ41345.1;ACJ60699.1;ADE34727.1;ADE34738.1;ADE34749.1;ADE34784.1;ADE34795.1;ADE34806.1;ADE34828.1;AGZ48838.1;ALK02464.1;ATO98212.1;AFR58678.1;YP_003858589.1;ADK66846.1;AHX37563.1;ACU31037.1;AGZ48812.1;AGZ48824.1;ATO98114.1;ATO98126.1;THU96806.1;ADE34817.1;AAX1619…	[BtRs-BetaCoV/HuB2013][Bat SARS-like coronavirus][Severe acute respiratory syndrome-related coronavirus][SARS coronavirus MA15 ExoN1][Bat CoV 279/2005][Bat SARS CoV Rm1/2004][Bat SARS coronavirus HKU3-2][Planctomycetes bacterium][SARS coronavirus ExoN1][Bat SARS coronavirus HKU3][Bat SARS coronavirus HKU3-1][Bat SARS coronavirus HKU3-3][recombinant coronavirus][Bat SARS coronavirus HKU3-4][Bat SA…	AIA62315.1 hypothetical protein ORF7a [BtRs-BetaCoV/HuB2013];ATO98187.1 ORF7a [Bat SARS-like coronavirus];ABI96964.1 sars7a [Severe acute respiratory syndrome-related coronavirus];ACZ72157.1 hypothetical protein sars7a [SARS coronavirus MA15 ExoN1];Q0Q470.1 RecName: Full=Protein 7a; AltName: Full=Accessory protein 7a; Flags: Precursor [Bat CoV 279/2005];ABD75328.1 ORF7a [Bat SARS CoV Rm1/2004];AB…	+	-
sp|P0DTC2|SPIKE_WCPV	GVYYPDK	RGVYYPDK	7	-	QIQ54048.1;QIA48623.1;QIA48614.1;WP_127997108.1;QIA48641.1;QHR63300.2;QIA48632.1	[Pangolin coronavirus][Piscinibacter defluvii][Bat coronavirus RaTG13]	QIQ54048.1 spike protein [Pangolin coronavirus];QIA48623.1 spike protein [Pangolin coronavirus];QIA48614.1 spike protein [Pangolin coronavirus];WP_127997108.1 hypothetical protein [Piscinibacter defluvii];QIA48641.1 spike protein [Pangolin coronavirus];QHR63300.2 spike glycoprotein [Bat coronavirus RaTG13];QIA48632.1 spike protein [Pangolin coronavirus]	+	-
sp|P0DTC2|SPIKE_WCPV	GWIFGTTLDSK	RGWIFGTTLDSK	11	-	QHR63300.2	[Bat coronavirus RaTG13]	QHR63300.2 spike glycoprotein [Bat coronavirus RaTG13]	+	-
sp|P0DTC5|VME1_WCPV	IAGHHLGR	RIAGHHLGR	8	-	QIA48617.1;QIA48626.1;QIA48635.1;QIA48644.1;QIQ54051.1;AVP78034.1;AVP78045.1;QHR63303.1	[Pangolin coronavirus][Bat SARS-like coronavirus][Bat coronavirus RaTG13]	QIA48617.1 membrance glycoprotein [Pangolin coronavirus];QIA48626.1 membrance glycoprotein [Pangolin coronavirus];QIA48635.1 membrance glycoprotein [Pangolin coronavirus];QIA48644.1 membrance glycoprotein [Pangolin coronavirus];QIQ54051.1 membrane protein [Pangolin coronavirus];AVP78034.1 membrane protein [Bat SARS-like coronavirus];AVP78045.1 membrane protein [Bat SARS-like coronavirus];QHR63303…	+	-
sp|P0DTC3|AP3A_WCPV	IFTIGTVTLK	RIFTIGTVTLK	10	-	QHR63301.1;AVP78032.1	[Bat coronavirus RaTG13][Bat SARS-like coronavirus]	QHR63301.1 nonstructural protein NS3 [Bat coronavirus RaTG13];AVP78032.1 hypothetical protein [Bat SARS-like coronavirus]	+	-
sp|P0DTC9|NCAP_WCPV	ITFGGPSDSTGSNQNGER	RITFGGPSDSTGSNQNGER	18	-	QHR63308.1	[Bat coronavirus RaTG13]	QHR63308.1 nucleocapsid protein [Bat coronavirus RaTG13]	+	-
sp|P0DTC4|VEMP_WCPV	LCAYCCNIVNVSLVKPSFYVYSR	RLCAYCCNIVNVSLVKPSFYVYSR	23	-	AVP78033.1;QHR63302.1;QIA48616.1;AVP78044.1	[Bat SARS-like coronavirus][Bat coronavirus RaTG13][Pangolin coronavirus]	AVP78033.1 envelope protein [Bat SARS-like coronavirus];QHR63302.1 envelope protein [Bat coronavirus RaTG13];QIA48616.1 envelope protein [Pangolin coronavirus];AVP78044.1 envelope protein [Bat SARS-like coronavirus]	+	-
sp|P0DTC9|NCAP_WCPV	LNQLESK	RLNQLESK	7	-	WP_109830529.1;AAT76155.1;AGC74175.1;AAZ41337.1;ACJ60701.1;QDF43818.1;AAS01074.1;AAS48577.1;AAS48456.1;ACZ72205.1;AAU04642.1;XP_019003473.1;OCF66934.1;OCF62050.1;YP_003858591.1;ADK66848.1;AAS48575.1;AAR87518.1;WP_107576576.1;PTK11235.1;AKZ19084.1;WP_122874581.1;WP_078355363.1;OOV38533.1;AGZ48841.1;ADE34730.1;ADE34741.1;ADE34752.1;ARO76389.1;ATO98202.1;ACU31039.1;AAZ67043.1;WP_052004850.1;KRM30935…	[Reichenbachiella versicolor][SARS coronavirus TJF][Bat coronavirus Cp/Yunnan2011][Bat SARS coronavirus HKU3-2][recombinant coronavirus][Coronavirus BtRl-BetaCoV/SC2018][SARS coronavirus CUHK-L2][SARS coronavirus cw037][SARS coronavirus BJ01][SARS coronavirus ExoN1][Civet SARS CoV 007/2004][Kwoniella mangroviensis CBS 8507][Kwoniella mangroviensis CBS 10435][Bat coronavirus BM48-31/BGR/2008][SARS…	WP_109830529.1 PKD domain-containing protein [Reichenbachiella versicolor];AAT76155.1 nucleocapsid protein [SARS coronavirus TJF];AGC74175.1 nucleocapsid protein [Bat coronavirus Cp/Yunnan2011];AAZ41337.1 nucleocapsid phosphoprotein [Bat SARS coronavirus HKU3-2];ACJ60701.1 nucleocapsid protein [recombinant coronavirus];QDF43818.1 nucleocapsid protein [Coronavirus BtRl-BetaCoV/SC2018];AAS01074.1 n…	+	-
sp|P0DTC2|SPIKE_WCPV	QIAPGQTGK	RQIAPGQTGK	9	-	QHR63300.2	[Bat coronavirus RaTG13]	QHR63300.2 spike glycoprotein [Bat coronavirus RaTG13]	+	-
sp|P0DTC9|NCAP_WCPV	RPQGLPNNTASWFTALTQHGK	RRPQGLPNNTASWFTALTQHGK	21	-	AAT76155.1;AGC74175.1;AAZ41337.1;ACJ60701.1;QDF43818.1;AAS01074.1;AAS48456.1;ACZ72205.1;AAU04642.1;AAR87518.1;AKZ19084.1;AAR12990.1;AGZ48841.1;ADE34730.1;ADE34741.1;ADE34752.1;ARO76389.1;ATO98202.1;ACU31039.1;QIQ54056.1;AAZ67043.1;AVP78038.1;AHX37566.1;AVP78049.1;QIA48639.1;AIA62285.1;AIA62328.1;ARI44807.1;AIA62318.1;QHR63308.1;AAV91640.1;AIA62298.1;AIA62308.1;ARI44812.1;AKZ19095.1;ADE34787.1;ADE…	[SARS coronavirus TJF][Bat coronavirus Cp/Yunnan2011][Bat SARS coronavirus HKU3-2][recombinant coronavirus][Coronavirus BtRl-BetaCoV/SC2018][SARS coronavirus CUHK-L2][SARS coronavirus BJ01][SARS coronavirus ExoN1][Civet SARS CoV 007/2004][SARS coronavirus TW11][Bat SARS-like coronavirus YNLF_31C][SARS coronavirus HB][Bat SARS-like coronavirus WIV1][Bat SARS coronavirus HKU3-4][Bat SARS coronaviru…	AAT76155.1 nucleocapsid protein [SARS coronavirus TJF];AGC74175.1 nucleocapsid protein [Bat coronavirus Cp/Yunnan2011];AAZ41337.1 nucleocapsid phosphoprotein [Bat SARS coronavirus HKU3-2];ACJ60701.1 nucleocapsid protein [recombinant coronavirus];QDF43818.1 nucleocapsid protein [Coronavirus BtRl-BetaCoV/SC2018];AAS01074.1 nucleocapsid protein, partial [SARS coronavirus CUHK-L2];AAS48456.1 nucleoca…	+	-
sp|P0DTC2|SPIKE_WCPV	SFIEDLLFNK	RSFIEDLLFNK	10	-	QIM40851.1;QHR93427.1;ANI85788.1;AGA94620.1;ANY27037.1;ASS83122.1;AFO42863.1;AJG01592.1;AHY04179.1;QHR93420.1;AMR59392.1;QGQ60306.1;AID56865.1;ATO98218.1;AFW98998.1;ATJ03611.1;AXQ06521.1;ART91251.1;ART91255.1;BAV38831.1;AHW40030.1;AKV62619.1;QCG74436.1;QGQ60294.1;QGQ60300.1;AXQ06514.1;AXQ06517.1;AIN52112.1;QCQ20032.1;AIC82394.1;QED87824.1;AID56775.1;AJL35176.1;AGC74176.1;AWM11503.1;QHR93424.1;AGG…	[Porcine epidemic diarrhea virus][Bat SARS-like coronavirus][Bat coronavirus Cp/Yunnan2011][SARS coronavirus C028][Sus scrofa][Bat SARS-like coronavirus Rs3367][Severe acute respiratory syndrome-related coronavirus][SARS coronavirus ExoN1][Bat SARS-like coronavirus RsSHC014][recombinant coronavirus][SARS coronavirus PC4-205][SARS Coronavirus CDC#200301157][Pangolin coronavirus][Bat SARS coronavir…	QIM40851.1 spike glycoprotein [Porcine epidemic diarrhea virus];QHR93427.1 spike [Porcine epidemic diarrhea virus];ANI85788.1 spike protein [Porcine epidemic diarrhea virus];AGA94620.1 spike protein [Porcine epidemic diarrhea virus];ANY27037.1 spike protein [Porcine epidemic diarrhea virus];ASS83122.1 spike protein [Porcine epidemic diarrhea virus];AFO42863.1 spike protein [Porcine epidemic diarr…	+	-
sp|P0DTC2|SPIKE_WCPV	VYSSANNCTFEYVSQPFLMDLEGK	RVYSSANNCTFEYVSQPFLMDLEGK	24	-	QHR63300.2	[Bat coronavirus RaTG13]	QHR63300.2 spike glycoprotein [Bat coronavirus RaTG13]	+	-
sp|P0DTC3|AP3A_WCPV	WQLALSK	RWQLALSK	7	-	AVP78043.1;HBE17177.1;HBE59355.1;HBS70795.1;HCA93797.1;QHR63301.1;AVP78032.1	[Bat SARS-like coronavirus][Cyanobacteria bacterium UBA11367][Cyanobacteria bacterium UBA11366][Cyanobacteria bacterium UBA11153][Cyanobacteria bacterium UBA9226][Bat coronavirus RaTG13]	AVP78043.1 hypothetical protein [Bat SARS-like coronavirus];HBE17177.1 hypothetical protein [Cyanobacteria bacterium UBA11367];HBE59355.1 hypothetical protein [Cyanobacteria bacterium UBA11366];HBS70795.1 hypothetical protein [Cyanobacteria bacterium UBA11153];HCA93797.1 hypothetical protein [Cyanobacteria bacterium UBA9226];QHR63301.1 nonstructural protein NS3 [Bat coronavirus RaTG13];AVP78032.1…	+	-
sp|P0DTC9|NCAP_WCPV	WYFYYLGTGPEAGLPYGANK	RWYFYYLGTGPEAGLPYGANK	20	-	QIQ54056.1;AVP78038.1;QIA48648.1;AVP78049.1;QIA48639.1;QHR63308.1;QIA48621.1;QIA48630.1	[Pangolin coronavirus][Bat SARS-like coronavirus][Bat coronavirus RaTG13]	QIQ54056.1 nucleocapsid protein [Pangolin coronavirus];AVP78038.1 nucleocapsid protein [Bat SARS-like coronavirus];QIA48648.1 nucleocapsid phosphoprotein [Pangolin coronavirus];AVP78049.1 nucleocapsid protein [Bat SARS-like coronavirus];QIA48639.1 nucleocapsid phosphoprotein [Pangolin coronavirus];QHR63308.1 nucleocapsid protein [Bat coronavirus RaTG13];QIA48621.1 nucleocapsid phosphoprotein [Pan…	+	-
sp|P0DTC2|SPIKE_WCPV	GCCSCGSCCK	KGCCSCGSCCK	10	-	QIQ54048.1;QIA48623.1;AVP78031.1;QIA48614.1;QIA48641.1;QHR63300.2;QIA48632.1	[Pangolin coronavirus][Bat SARS-like coronavirus][Bat coronavirus RaTG13]	QIQ54048.1 spike protein [Pangolin coronavirus];QIA48623.1 spike protein [Pangolin coronavirus];AVP78031.1 spike protein [Bat SARS-like coronavirus];QIA48614.1 spike protein [Pangolin coronavirus];QIA48641.1 spike protein [Pangolin coronavirus];QHR63300.2 spike glycoprotein [Bat coronavirus RaTG13];QIA48632.1 spike protein [Pangolin coronavirus]	-	-
sp|P0DTC5|VME1_WCPV	LIFLWLLWPVTLACFVLAAVYR	KLIFLWLLWPVTLACFVLAAVYR	22	-	QIA48617.1;QIA48626.1;QIA48635.1;QIA48644.1;QIQ54051.1;AVP78034.1;AVP78045.1;QHR63303.1	[Pangolin coronavirus][Bat SARS-like coronavirus][Bat coronavirus RaTG13]	QIA48617.1 membrance glycoprotein [Pangolin coronavirus];QIA48626.1 membrance glycoprotein [Pangolin coronavirus];QIA48635.1 membrance glycoprotein [Pangolin coronavirus];QIA48644.1 membrance glycoprotein [Pangolin coronavirus];QIQ54051.1 membrane protein [Pangolin coronavirus];AVP78034.1 membrane protein [Bat SARS-like coronavirus];AVP78045.1 membrane protein [Bat SARS-like coronavirus];QHR63303…	-	-
sp|P0DTC9|NCAP_WCPV	SAAEASK	KSAAEASK	7	-	AAT76155.1;AGC74175.1;WP_088756680.1;OWY32864.1;WP_150888671.1;KAA9272026.1;AAZ41337.1;ACJ60701.1;QDF43818.1;AAS01074.1;XP_011861201.1;AAS48577.1;WP_110169100.1;AMY07106.1;WP_065753125.1;AAS48456.1;ACZ72205.1;WP_079601713.1;SHG82614.1;WP_117644279.1;RGN68240.1;AAU04642.1;AAS48575.1;AAR87518.1;ROW02710.1;AKZ19084.1;AAR12990.1;ADE34730.1;ADE34741.1;ADE34752.1;XP_011861202.1;ARO76389.1;WP_161677971.…	[SARS coronavirus TJF][Bat coronavirus Cp/Yunnan2011][Herbaspirillum aquaticum][Streptococcus anginosus][Bat SARS coronavirus HKU3-2][recombinant coronavirus][Coronavirus BtRl-BetaCoV/SC2018][SARS coronavirus CUHK-L2][Vollenhovia emeryi][SARS coronavirus cw037][Luteitalea pratensis][Bradyrhizobium paxllaeri][SARS coronavirus BJ01][SARS coronavirus ExoN1][Bradyrhizobium erythrophlei][Civet SARS Co…	AAT76155.1 nucleocapsid protein [SARS coronavirus TJF];AGC74175.1 nucleocapsid protein [Bat coronavirus Cp/Yunnan2011];WP_088756680.1 hypothetical protein [Herbaspirillum aquaticum];OWY32864.1 hypothetical protein CEJ45_19400 [Herbaspirillum aquaticum];WP_150888671.1 DUF4355 domain-containing protein [Streptococcus anginosus];KAA9272026.1 DUF4355 domain-containing protein [Streptococcus anginosus…	-	-
sp|P0DTC6|NS6_WCPV	VSIWNLDYIINLIIK	KVSIWNLDYIINLIIK	15	-	QHR63304.1;AVP78035.1;AVP78046.1	[Bat coronavirus RaTG13][Bat SARS-like coronavirus]	QHR63304.1 nonstructural protein NS6 [Bat coronavirus RaTG13];AVP78035.1 hypothetical protein [Bat SARS-like coronavirus];AVP78046.1 hypothetical protein [Bat SARS-like coronavirus]	-	-
sp|P0DTC6|NS6_WCPV	MFHLVDFQVTIAEILLIIMR	MFHLVDFQVTIAEILLIIMR	20	-	QHR63304.1;AVP78035.1;AVP78046.1	[Bat coronavirus RaTG13][Bat SARS-like coronavirus]	QHR63304.1 nonstructural protein NS6 [Bat coronavirus RaTG13];AVP78035.1 hypothetical protein [Bat SARS-like coronavirus];AVP78046.1 hypothetical protein [Bat SARS-like coronavirus]	-	-
sp|P0DTC6|NS6_WCPV	FHLVDFQVTIAEILLIIMR	MFHLVDFQVTIAEILLIIMR	19	-	QHR63304.1;AVP78035.1;AVP78046.1	[Bat coronavirus RaTG13][Bat SARS-like coronavirus]	QHR63304.1 nonstructural protein NS6 [Bat coronavirus RaTG13];AVP78035.1 hypothetical protein [Bat SARS-like coronavirus];AVP78046.1 hypothetical protein [Bat SARS-like coronavirus]	-	-
sp|P0DTC2|SPIKE_WCPV	MFVFLVLLPLVSSQCVNLTTR	MFVFLVLLPLVSSQCVNLTTR	21	-	QHR63300.2	[Bat coronavirus RaTG13]	QHR63300.2 spike glycoprotein [Bat coronavirus RaTG13]	-	-
sp|P0DTC2|SPIKE_WCPV	FVFLVLLPLVSSQCVNLTTR	MFVFLVLLPLVSSQCVNLTTR	20	-	QHR63300.2	[Bat coronavirus RaTG13]	QHR63300.2 spike glycoprotein [Bat coronavirus RaTG13]	-	-
sp|P0DTC9|NCAP_WCPV	GGSQASSR	RGGSQASSR	8	-	AAT76155.1;AGC74175.1;QDF43818.1;AAS01074.1;AAS48577.1;AAS48456.1;ACZ72205.1;AAU04642.1;YP_003858591.1;ADK66848.1;AAS48575.1;AAR87518.1;AKZ19084.1;AAR12990.1;AGZ48841.1;ARO76389.1;ATO98202.1;ACU31039.1;QIQ54056.1;AAZ67043.1;AVP78038.1;QIA48648.1;AHX37566.1;AVP78049.1;QIA48639.1;AIA62328.1;ARI44807.1;AIA62318.1;QHR63308.1;AAV91640.1;AKZ19095.1;ALK02467.1;ATO98215.1;AIA62338.1;AAP82974.1;QDF43828.1…	[SARS coronavirus TJF][Bat coronavirus Cp/Yunnan2011][Coronavirus BtRl-BetaCoV/SC2018][SARS coronavirus CUHK-L2][SARS coronavirus cw037][SARS coronavirus BJ01][SARS coronavirus ExoN1][Civet SARS CoV 007/2004][Bat coronavirus BM48-31/BGR/2008][SARS coronavirus xw002][SARS coronavirus TW11][Bat SARS-like coronavirus YNLF_31C][SARS coronavirus HB][Bat SARS-like coronavirus WIV1][Severe acute respira…	AAT76155.1 nucleocapsid protein [SARS coronavirus TJF];AGC74175.1 nucleocapsid protein [Bat coronavirus Cp/Yunnan2011];QDF43818.1 nucleocapsid protein [Coronavirus BtRl-BetaCoV/SC2018];AAS01074.1 nucleocapsid protein, partial [SARS coronavirus CUHK-L2];AAS48577.1 nucleocapsid protein, partial [SARS coronavirus cw037];AAS48456.1 nucleocapsid protein [SARS coronavirus BJ01];ACZ72205.1 nucleocapsid …	-	-
sp|P0DTC9|NCAP_WCPV	NSTPGSSR	RNSTPGSSR	8	-	AAT76155.1;AGC74175.1;AAZ41337.1;ACJ60701.1;QDF43818.1;AAS01074.1;AAS48577.1;AAS48456.1;ACZ72205.1;AAU04642.1;AAS48575.1;AAR87518.1;AKZ19084.1;AAR12990.1;AGZ48841.1;ARO76389.1;ATO98202.1;ACU31039.1;QIQ54056.1;AAZ67043.1;AVP78038.1;QIA48648.1;AHX37566.1;AVP78049.1;QIA48639.1;AIA62328.1;ARI44807.1;AIA62318.1;QHR63308.1;AAV91640.1;AKZ19095.1;ALK02467.1;ATO98215.1;AIA62338.1;AAP82974.1;QDF43828.1;AAU…	[SARS coronavirus TJF][Bat coronavirus Cp/Yunnan2011][Bat SARS coronavirus HKU3-2][recombinant coronavirus][Coronavirus BtRl-BetaCoV/SC2018][SARS coronavirus CUHK-L2][SARS coronavirus cw037][SARS coronavirus BJ01][SARS coronavirus ExoN1][Civet SARS CoV 007/2004][SARS coronavirus xw002][SARS coronavirus TW11][Bat SARS-like coronavirus YNLF_31C][SARS coronavirus HB][Bat SARS-like coronavirus WIV1][…	AAT76155.1 nucleocapsid protein [SARS coronavirus TJF];AGC74175.1 nucleocapsid protein [Bat coronavirus Cp/Yunnan2011];AAZ41337.1 nucleocapsid phosphoprotein [Bat SARS coronavirus HKU3-2];ACJ60701.1 nucleocapsid protein [recombinant coronavirus];QDF43818.1 nucleocapsid protein [Coronavirus BtRl-BetaCoV/SC2018];AAS01074.1 nucleocapsid protein, partial [SARS coronavirus CUHK-L2];AAS48577.1 nucleoca…	-	-
sp|P0DTC1|R1A_WCPV	EPMLQSADAQSFLNGFAV	REPMLQSADAQSFLNGFAV	18	-	QIQ54046.1	[Pangolin coronavirus]	QIQ54046.1 ORF1a polyprotein [Pangolin coronavirus]	-	-
sp|P0DTC2|SPIKE_WCPV	YEQYIK	KYEQYIK	6	-	AFI06518.1;ATO98218.1;AAP82968.1;AGC74176.1;AAV98001.1;AGZ48818.1;ABD72979.1;ACZ71976.1;WP_008069423.1;EJN25925.1;AGZ48806.1;SBT79511.1;ATO98132.1;ACJ60703.1;WP_015782131.1;ACU92454.1;ARI44809.1;YP_009035815.1;AHZ10018.1;AAU93319.1;1ZV7_A;1ZV7_B;AAU81608.1;ABD73001.1;QIQ54048.1;XP_011337150.2;RLU24026.1;ATO98205.1;ADE34722.1;ADE34733.1;ADE34744.1;ADE34779.1;ADE34790.1;ADE34801.1;AAU93320.1;AGT210…	[Helicobacter cetorum MIT 99-5656][Bat SARS-like coronavirus][SARS coronavirus Shanhgai LY][Bat coronavirus Cp/Yunnan2011][SARS coronavirus C028][Bat SARS-like coronavirus Rs3367][Severe acute respiratory syndrome-related coronavirus][SARS coronavirus ExoN1][Pseudomonas sp. GM79][Bat SARS-like coronavirus RsSHC014][Plasmodium malariae][recombinant coronavirus][Capnocytophaga ochracea][Capnocytoph…	AFI06518.1 VirB9 type IV secretion protein [Helicobacter cetorum MIT 99-5656];ATO98218.1 spike protein [Bat SARS-like coronavirus];AAP82968.1 spike glycoprotein [SARS coronavirus Shanhgai LY];AGC74176.1 spike protein [Bat coronavirus Cp/Yunnan2011];AAV98001.1 spike glycoprotein [SARS coronavirus C028];AGZ48818.1 spike protein [Bat SARS-like coronavirus Rs3367];ABD72979.1 spike glycoprotein [Sever…	-	-
sp|P0DTC2|SPIKE_WCPV	VDFCGK	RVDFCGK	6	-	ATO98218.1;AAP82968.1;AGC74176.1;AAV98001.1;AGZ48818.1;ABD72979.1;ACZ71976.1;AGZ48806.1;ATO98132.1;ACJ60703.1;ARI44809.1;AAU93319.1;AAU81608.1;ABD73001.1;QIQ54048.1;WP_104837126.1;AVB75436.1;ATO98205.1;ADE34722.1;ADE34733.1;ADE34744.1;ADE34779.1;ADE34790.1;ADE34801.1;AAU93320.1;AGT21078.1;ACZ72122.1;ACZ72240.1;ACZ72284.1;AAU25830.1;AIA62300.1;ACZ72254.1;5X58_A;5X58_B;5X58_C;5X5B_A;5X5B_B;5X5B_C;A…	[Bat SARS-like coronavirus][SARS coronavirus Shanhgai LY][Bat coronavirus Cp/Yunnan2011][SARS coronavirus C028][Bat SARS-like coronavirus Rs3367][Severe acute respiratory syndrome-related coronavirus][SARS coronavirus ExoN1][Bat SARS-like coronavirus RsSHC014][recombinant coronavirus][Bat coronavirus][SARS coronavirus PC4-205][SARS Coronavirus CDC#200301157][Pangolin coronavirus][Methanococcus ma…	ATO98218.1 spike protein [Bat SARS-like coronavirus];AAP82968.1 spike glycoprotein [SARS coronavirus Shanhgai LY];AGC74176.1 spike protein [Bat coronavirus Cp/Yunnan2011];AAV98001.1 spike glycoprotein [SARS coronavirus C028];AGZ48818.1 spike protein [Bat SARS-like coronavirus Rs3367];ABD72979.1 spike glycoprotein [Severe acute respiratory syndrome-related coronavirus];ACZ71976.1 spike glycoprotei…	-	-
sp|P0DTC2|SPIKE_WCPV	TSVDCTMYICGDSTECSNLLLQYGSFCTQLNR	KTSVDCTMYICGDSTECSNLLLQYGSFCTQLNR	32	-	QHR63300.2	[Bat coronavirus RaTG13]	QHR63300.2 spike glycoprotein [Bat coronavirus RaTG13]	-	-
sp|P0DTC2|SPIKE_WCPV	SYLTPGDSSSGWTAGAAAYYVGYLQPR	RSYLTPGDSSSGWTAGAAAYYVGYLQPR	27	-	QHR63300.2	[Bat coronavirus RaTG13]	QHR63300.2 spike glycoprotein [Bat coronavirus RaTG13]	-	-
sp|P0DTC2|SPIKE_WCPV	STNLVK	KSTNLVK	6	-	MAX29512.1;WP_012788695.1;ACU58519.1;XP_031767909.1;WP_138919217.1;XP_022818663.1;OMJ71584.1;RAM48421.1;XP_017627651.1;WP_090001222.1;SEM91778.1;KAF2492102.1;WP_122929414.1;AYQ31185.1;EUC58244.1;NJL89585.1;WP_160714512.1;RYD41079.1;XP_009031011.1;ESN90925.1;PCG66493.1;WP_128789927.1;PIV16480.1;WP_123265421.1;ROI08833.1;TYJ08890.1;PZC76741.1;WP_165312269.1;QIH42708.1;XP_023298474.1;WP_107973551.1;…	[Candidatus Marinimicrobia bacterium][Chitinophaga pinensis][Chitinophaga pinensis DSM 2588][Galleria mellonella][Acidiphilium sp. PM][Spodoptera litura][Stentor coeruleus][Hapalosiphonaceae cyanobacterium JJU2][Gossypium arboreum][Chryseobacterium taichungense][Lophium mytilinum][Runella sp. SP2][Rhizoctonia solani AG-3 Rhs1AP][Coleofasciculaceae cyanobacterium SM2_1_6][Chitinophaga sp. O9][Verr…	MAX29512.1 hypothetical protein [Candidatus Marinimicrobia bacterium];WP_012788695.1 UvrD-helicase domain-containing protein [Chitinophaga pinensis];ACU58519.1 UvrD/REP helicase [Chitinophaga pinensis DSM 2588];XP_031767909.1 uncharacterized protein LOC116413362 [Galleria mellonella];WP_138919217.1 hypothetical protein [Acidiphilium sp. PM];XP_022818663.1 uncharacterized protein LOC111351126 [Spo…	-	-
sp|P0DTC2|SPIKE_WCPV	SFTVEK	KSFTVEK	6	-	XP_016313313.1;WP_138282424.1;TLU92315.1;KAF1775845.1;WP_088468794.1;OWR13824.1;OJY18490.1;WP_089818812.1;HAI80295.1;XP_016333166.1;VVB88692.1;WP_029425599.1;SDW61507.1;OFK48037.1;RGO32946.1;RGU17178.1;CUP42791.1;WP_126610999.1;AZQ61001.1;XP_016099356.1;WP_166404051.1;NHB78040.1;XP_016313304.1;HAV26831.1;RXN11232.1;TEY72059.1;OFY59609.1;WP_029133484.1;WP_092142207.1;RDK97538.1;SFL51476.1;XP_02610…	[Sinocyclocheilus anshuiensis][Dyadobacter sediminis][Phytophthora cactorum][Chryseobacterium sp. VAUSW3][Myxococcales bacterium 68-20][Chryseobacterium treverense][Chryseobacterium sp.][uncultured archaeon][Bacteroides][Bacteroides faecis MAJ27][Bacteroides sp. HMSC068A09][Bacteroides faecis][Bacteroides thetaiotaomicron][Flammeovirga pectinis][Sinocyclocheilus grahami][Rhodobacter sp. M37P][Lac…	XP_016313313.1 PREDICTED: acetyl-coenzyme A synthetase, cytoplasmic-like isoform X2 [Sinocyclocheilus anshuiensis];WP_138282424.1 DUF4249 domain-containing protein [Dyadobacter sediminis];TLU92315.1 DUF4249 domain-containing protein [Dyadobacter sediminis];KAF1775845.1 GRIP protein [Phytophthora cactorum];WP_088468794.1 polyketide cyclase [Chryseobacterium sp. VAUSW3];OWR13824.1 polyketide cyclas…	-	-
sp|P0DTC2|SPIKE_WCPV	LNEVAK	RLNEVAK	6	-	EDN5971224.1;EAK6002967.1;WP_087216767.1;OUO65799.1;EAH9754923.1;EAK6275768.1;EAL6664552.1;EAH9215507.1;EDP3869058.1;HAA1827889.1;EAL5708761.1;EAL5026721.1;EAJ7717890.1;WP_075987338.1;ALM41939.1;KAF0794147.1;TMI70049.1;EDP0016966.1;EAH8227911.1;EDP4324997.1;EAK9910603.1;ECT4173955.1;EEO8727472.1;EAW0606088.1;WP_151917169.1;KAB5606352.1;EDB1053445.1;EAI5004915.1;ATO98218.1;ECP8108490.1;ECP8108530.…	[Campylobacter jejuni][Campylobacter coli][Anaerotruncus colihominis][Streptomyces sp. FR-008][Bacteroidetes bacterium][Campylobacter lari][Bifidobacterium jacchi][Bat SARS-like coronavirus][Actinobacteria bacterium RBG_16_67_10][Pseudomonas sp. PGPPP3][Candidatus Harrisonbacteria bacterium RIFCSPHIGHO2_02_FULL_42_16][Microbulbifer sp. GL-2][Streptomyces albidoflavus][Idiomarina maritima][Nocardi…	EDN5971224.1 AAA family ATPase [Campylobacter jejuni];EAK6002967.1 RloC protein [Campylobacter coli];WP_087216767.1 type IA DNA topoisomerase [Anaerotruncus colihominis];OUO65799.1 DNA topoisomerase III [Anaerotruncus colihominis];EAH9754923.1 RloC protein [Campylobacter coli];EAK6275768.1 RloC protein [Campylobacter coli];EAL6664552.1 RloC protein [Campylobacter coli];EAH9215507.1 RloC protein […	-	-
sp|P0DTC2|SPIKE_WCPV	GYHLMSFPQSAPHGVVFLHVTYVPAQEK	KGYHLMSFPQSAPHGVVFLHVTYVPAQEK	28	-	QIQ54048.1;QIA48623.1;QIA48614.1;ASO66810.1;QIA48641.1;ANA96027.1;QHR63300.2;ANH10613.1;QIA48632.1;AIA62277.1	[Pangolin coronavirus][Bat coronavirus][Bat coronavirus RaTG13][BtRf-BetaCoV/JL2012]	QIQ54048.1 spike protein [Pangolin coronavirus];QIA48623.1 spike protein [Pangolin coronavirus];QIA48614.1 spike protein [Pangolin coronavirus];ASO66810.1 spike glycoprotein [Bat coronavirus];QIA48641.1 spike protein [Pangolin coronavirus];ANA96027.1 spike protein [Bat coronavirus];QHR63300.2 spike glycoprotein [Bat coronavirus RaTG13];ANH10613.1 spike protein [Bat coronavirus];QIA48632.1 spike p…	-	-
sp|P0DTC2|SPIKE_WCPV	DFGGFNFSQILPDPSK	KDFGGFNFSQILPDPSK	16	-	AGC74176.1;ACJ60703.1;ADE34722.1;ADE34733.1;ADE34744.1;ADE34779.1;ADE34790.1;ADE34801.1;AIA62320.1;ADE34755.1;Q0Q475.1;ABG47069.1;QIA48623.1;ATO98145.1;AIA62310.1;ANA96090.1;AVP78031.1;QIA48614.1;ADE34812.1;ACU31032.1;QDF43820.1;AAZ41329.1;AID16716.1;QDF43815.1;QIA48641.1;QDF43830.1;AIA62330.1;ATO98193.1;ARI44799.1;ARI44804.1;Q3I5J5.1;AAZ67052.1;AGC74165.1;ADE34766.1;QHR63300.2;ABD75332.1;QIA4863…	[Bat coronavirus Cp/Yunnan2011][recombinant coronavirus][Bat SARS coronavirus HKU3-4][Bat SARS coronavirus HKU3-5][Bat SARS coronavirus HKU3-6][Bat SARS coronavirus HKU3-9][Bat SARS coronavirus HKU3-10][Bat SARS coronavirus HKU3-11][BtRs-BetaCoV/GX2013][Bat SARS coronavirus HKU3-7][Bat CoV 279/2005][Pangolin coronavirus][Bat SARS-like coronavirus][BtRs-BetaCoV/HuB2013][Bat coronavirus][Bat SARS c…	AGC74176.1 spike protein [Bat coronavirus Cp/Yunnan2011];ACJ60703.1 spike glycoprotein [recombinant coronavirus];ADE34722.1 spike glycoprotein [Bat SARS coronavirus HKU3-4];ADE34733.1 spike glycoprotein [Bat SARS coronavirus HKU3-5];ADE34744.1 spike glycoprotein [Bat SARS coronavirus HKU3-6];ADE34779.1 spike glycoprotein [Bat SARS coronavirus HKU3-9];ADE34790.1 spike glycoprotein [Bat SARS corona…	-	-
sp|P0DTC3|AP3A_WCPV	WESGVK	KWESGVK	6	-	WP_167423611.1;WP_005971230.1;AOR63651.1;EJS94686.1;KFX03332.1;KGA26299.1;WP_061061516.1;AMG57392.1;WP_163841556.1;NEG61015.1;WP_123235869.1;ROH77421.1;ROH79243.1;WP_062234748.1;WP_052351431.1;WP_136168875.1;PWC09268.1;WP_064550829.1;OAT73155.1;WP_081166677.1;ARD39471.1;WP_039386786.1;KIC88506.1;KNH33143.1;KPA05338.1;KYM74013.1;MSE13943.1;WP_015872657.1;ACR70584.1;AVZ82602.1;KMQ78837.1;KOO55531.1…	[unclassified Pantoea][Pectobacterium wasabiae][Pectobacterium wasabiae CFBP 3304][Pantoea vagans][Pantoea agglomerans][Lonsdalea populi][Fictibacillus sp. FJAT-27399][Parageobacillus genomosp. 1][Brenneria sp. CFCC 11842][Parageobacillus thermoglucosidasius][Edwardsiella ictaluri][Pantoea][Edwardsiella ictaluri 93-146][Yersinia enterocolitica][Dickeya solani][Pectobacterium brasiliense][Bat coro…	WP_167423611.1 MULTISPECIES: helix-turn-helix domain-containing protein [unclassified Pantoea];WP_005971230.1 DNA-binding transcriptional regulator [Pectobacterium wasabiae];AOR63651.1 transcriptional regulator [Pectobacterium wasabiae CFBP 3304];EJS94686.1 Putative DNA-binding protein [Pectobacterium wasabiae CFBP 3304];KFX03332.1 DNA-binding protein [Pectobacterium wasabiae];KGA26299.1 DNA-bind…	-	-
sp|P0DTC3|AP3A_WCPV	LWLCWK	RLWLCWK	6	-	XP_029433479.1;XP_029433480.1;QIA48642.1;QIQ54049.1;QHR63301.1;QIA48615.1;RKY09973.1;XP_029433478.1;XP_029433481.1;QIA48624.1;QIA48633.1	[Rhinatrema bivittatum][Pangolin coronavirus][Bat coronavirus RaTG13][Planctomycetes bacterium]	XP_029433479.1 rho GTPase-activating protein 17 isoform X2 [Rhinatrema bivittatum];XP_029433480.1 rho GTPase-activating protein 17 isoform X3 [Rhinatrema bivittatum];QIA48642.1 orf3a protein [Pangolin coronavirus];QIQ54049.1 ORF3 protein [Pangolin coronavirus];QHR63301.1 nonstructural protein NS3 [Bat coronavirus RaTG13];QIA48615.1 orf3a protein [Pangolin coronavirus];RKY09973.1 hypothetical prot…	-	-
sp|P0DTC3|AP3A_WCPV	DLFMR	MDLFMR	5	-	XP_013016526.1;EPX75104.1;XP_033103255.1;KYN14105.1;XP_002101754.1;EDX02862.1;WP_158588543.1;EWZ41053.1;WP_107975862.1;PTX48431.1;WP_030106645.1;WP_029025889.1;KAF3905347.1;XP_002041789.1;EDW45637.1;SPP77990.1;RKL35812.1;XP_025207915.1;KKJ76622.1;KOS43336.1;WP_138522999.1;TLX77327.1;WP_045585170.1;ALG75221.1;KJR62617.1;XP_002055059.1;XP_030567998.1;EDW65260.1;WP_012180566.1;ABV96292.1;XP_00922355…	[Schizosaccharomyces octosporus yFS286][Anneissia japonica][Trachymyrmex cornetzi][Drosophila yakuba][Blautia sp. AF13-16][Fusarium oxysporum Fo47][Roseivivax pacificus][Actinoalloteichus cyanogriseus][Salinispora arenicola][Arthrobotrys entomopaga][Drosophila sechellia][Drosophila guanche][Fusarium proliferatum][Melanaphis sacchari][Kiloniella litopenaei][Penicillium nordicum][Pseudomonas sp. LA…	XP_013016526.1 cytoplasmic lysine-tRNA ligase Krs1 [Schizosaccharomyces octosporus yFS286];EPX75104.1 cytoplasmic lysine-tRNA ligase Krs1 [Schizosaccharomyces octosporus yFS286];XP_033103255.1 lysine--tRNA ligase-like isoform X1 [Anneissia japonica];KYN14105.1 Lysyl-tRNA synthetase, partial [Trachymyrmex cornetzi];XP_002101754.1 uncharacterized protein Dyak_GE15441, isoform A [Drosophila yakuba];…	-	-
sp|P0DTC3|AP3A_WCPV	ATATIPIQASLPFGWLIVGVALLAVFQSASK	RATATIPIQASLPFGWLIVGVALLAVFQSASK	31	-	QIA48642.1;QIQ54049.1;QIA48624.1;QIA48633.1	[Pangolin coronavirus]	QIA48642.1 orf3a protein [Pangolin coronavirus];QIQ54049.1 ORF3 protein [Pangolin coronavirus];QIA48624.1 orf3a protein [Pangolin coronavirus];QIA48633.1 orf3a protein [Pangolin coronavirus]	-	-
sp|P0DTC4|VEMP_WCPV	VPDLLV	RVPDLLV	7	-	#N/A	#N/A	#N/A	-	-
sp|P0DTC4|VEMP_WCPV	PSFYVYSR	KPSFYVYSR	8	-	AVP78033.1;QHR63302.1;QIA48616.1;AVP78044.1	[Bat SARS-like coronavirus][Bat coronavirus RaTG13][Pangolin coronavirus]	AVP78033.1 envelope protein [Bat SARS-like coronavirus];QHR63302.1 envelope protein [Bat coronavirus RaTG13];QIA48616.1 envelope protein [Pangolin coronavirus];AVP78044.1 envelope protein [Bat SARS-like coronavirus]	-	-
sp|P0DTC4|VEMP_WCPV	NLNSSR	KNLNSSR	6	-	XP_007832616.1;ETS83968.1;EGT37910.1;HHA95093.1;OMC36901.1;XP_028863997.1;SCP03005.1;PIC45452.1;NCN05051.1;PDM70164.1;RHN42343.1;XP_018678645.1;XP_018678647.1;XP_021295697.1;XP_021295698.1;PSO05290.1;EAT44436.1;WP_122438314.1;KOO24911.1;WP_073638627.1;OKH42646.1;NLJ10446.1;RLD33032.1;WP_114517153.1;SMS09386.1;XP_013933316.1;ESW97231.1;KFK44281.1;PVU96629.1;CGR56478.1;CGR63499.1;RKX84139.1;WP_0059…	[Pestalotiopsis fici W106-1][Caenorhabditis brenneri][Treponema sp.][Mycobacterium sp. GA-1841][Plasmodium malariae][Caenorhabditis nigoni][Spirochaetales bacterium][Pristionchus pacificus][Medicago truncatula][Musa acuminata subsp. malaccensis][Herrania umbratica][Candidatus Marsarchaeota G2 archaeon ECH_B_SAG-G06][Aedes aegypti][Pseudomonas viridiflava][Chrysochromulina tobinii][Nostoc calcicol…	XP_007832616.1 hypothetical protein PFICI_05844 [Pestalotiopsis fici W106-1];ETS83968.1 hypothetical protein PFICI_05844 [Pestalotiopsis fici W106-1];EGT37910.1 CBN-VHA-7 protein [Caenorhabditis brenneri];HHA95093.1 Asp-tRNA(Asn)/Glu-tRNA(Gln) amidotransferase subunit GatB [Treponema sp.];OMC36901.1 hypothetical protein A5740_05540 [Mycobacterium sp. GA-1841];XP_028863997.1 STP1 protein [Plasmodi…	-	-
sp|P0DTC4|VEMP_WCPV	LCAYCCNIVNVSLVK	RLCAYCCNIVNVSLVK	15	-	NP_828854.1;P59637.1;Q3I5J3.1;Q3LZW9.1;AAP13443.1;AAP13570.1;AAP30033.1;AAP33700.1;AAP37020.1;AAP50488.1;AAP72977.1;AAP73416.1;AAP82979.2;AAP94740.1;AAP94751.1;AAP94762.1;AAP97885.1;AAQ01600.1;AAQ01612.1;AAQ94063.1;AAR86778.1;AAR87504.1;AAR87515.1;AAR87526.1;AAR87537.1;AAR87548.1;AAR87559.1;AAR87570.1;AAR87581.1;AAR87592.1;AAR87603.1;AAR91589.1;AAS00006.1;AAS01067.1;AAS44690.1;AAS44694.1;AAS44698…	[Severe acute respiratory syndrome-related coronavirus][Bat SARS CoV Rp3/2004][Bat SARS coronavirus HKU3][SARS coronavirus Urbani][SARS coronavirus CUHK-W1][SARS coronavirus BJ01][SARS coronavirus Frankfurt 1][SARS coronavirus TW1][SARS coronavirus FRA][SARS coronavirus HSR 1][SARS coronavirus ZJ01][SARS coronavirus ShanghaiQXC1][SARS coronavirus CUHK-AG01][SARS coronavirus CUHK-AG02][SARS corona…	NP_828854.1 protein E [Severe acute respiratory syndrome-related coronavirus];P59637.1 RecName: Full=Envelope small membrane protein; Short=E protein; Short=sM protein [Severe acute respiratory syndrome-related coronavirus];Q3I5J3.1 RecName: Full=Envelope small membrane protein; Short=E protein; Short=sM protein [Bat SARS CoV Rp3/2004];Q3LZW9.1 RecName: Full=Envelope small membrane protein; Short…	-	-
sp|P0DTC5|VME1_WCPV	TLSYYK	RTLSYYK	6	-	ANA96031.1;AAU04638.1;AAU04653.1;AAU04668.1;AAV49734.1;AAV91635.1;WP_125983177.1;RSU00225.1;WP_166034477.1;QIL48330.1;ATO98112.1;WP_012955580.1;ADC46629.1;XP_032068195.1;NCX94369.1;AAS48455.1;AAT76152.1;ABD75314.1;ABG47063.1;AIA62293.1;AIA62303.1;ARI44811.1;XP_013925947.1;WP_051867992.1;ACU31036.1;AKZ19079.1;AKZ19090.1;ARI44801.1;ARO76385.1;ATO98149.1;QDF43822.1;QIA48617.1;QIA48626.1;QIA48635.1;Q…	[Bat coronavirus][Civet SARS CoV 007/2004][SARS coronavirus civet010][SARS coronavirus civet020][SARS coronavirus B039][SARS coronavirus A022][Vagococcus sp. SS1995][Vagococcus sp. HDW17B][Bat SARS-like coronavirus][Methanobrevibacter ruminantium][Methanobrevibacter ruminantium M1][Thamnophis elegans][Gammaproteobacteria bacterium][SARS coronavirus BJ01][SARS coronavirus TJF][Bat SARS CoV Rf1/200…	ANA96031.1 membrane protein [Bat coronavirus];AAU04638.1 membrane glycoprotein M [Civet SARS CoV 007/2004];AAU04653.1 membrane glycoprotein M [SARS coronavirus civet010];AAU04668.1 membrane glycoprotein M [SARS coronavirus civet020];AAV49734.1 membrane glycoprotein M [SARS coronavirus B039];AAV91635.1 membrane glycoprotein M [SARS coronavirus A022];WP_125983177.1 ABC transporter ATP-binding prote…	-	-
sp|P0DTC5|VME1_WCPV	SMWSFNPETNILLNVPLHGTILTR	RSMWSFNPETNILLNVPLHGTILTR	24	-	QIA48617.1;QIA48626.1;QIA48635.1;QIA48644.1;QIQ54051.1;AVP78034.1;AVP78045.1;QHR63303.1	[Pangolin coronavirus][Bat SARS-like coronavirus][Bat coronavirus RaTG13]	QIA48617.1 membrance glycoprotein [Pangolin coronavirus];QIA48626.1 membrance glycoprotein [Pangolin coronavirus];QIA48635.1 membrance glycoprotein [Pangolin coronavirus];QIA48644.1 membrance glycoprotein [Pangolin coronavirus];QIQ54051.1 membrane protein [Pangolin coronavirus];AVP78034.1 membrane protein [Bat SARS-like coronavirus];AVP78045.1 membrane protein [Bat SARS-like coronavirus];QHR63303…	-	-
sp|P0DTC5|VME1_WCPV	PLLESELVIGAVILR	RPLLESELVIGAVILR	15	-	QIA48617.1;QIA48626.1;QIA48635.1;QIA48644.1;QIQ54051.1;AVP78034.1;AVP78045.1;QHR63303.1	[Pangolin coronavirus][Bat SARS-like coronavirus][Bat coronavirus RaTG13]	QIA48617.1 membrance glycoprotein [Pangolin coronavirus];QIA48626.1 membrance glycoprotein [Pangolin coronavirus];QIA48635.1 membrance glycoprotein [Pangolin coronavirus];QIA48644.1 membrance glycoprotein [Pangolin coronavirus];QIQ54051.1 membrane protein [Pangolin coronavirus];AVP78034.1 membrane protein [Bat SARS-like coronavirus];AVP78045.1 membrane protein [Bat SARS-like coronavirus];QHR63303…	-	-
sp|P0DTC5|VME1_WCPV	LLEQWNLVIGFLFLTWICLLQFAYANR	KLLEQWNLVIGFLFLTWICLLQFAYANR	27	-	QIA48617.1;QIA48626.1;QIA48635.1;QIA48644.1;QIQ54051.1;AVP78034.1;AVP78045.1;QHR63303.1	[Pangolin coronavirus][Bat SARS-like coronavirus][Bat coronavirus RaTG13]	QIA48617.1 membrance glycoprotein [Pangolin coronavirus];QIA48626.1 membrance glycoprotein [Pangolin coronavirus];QIA48635.1 membrance glycoprotein [Pangolin coronavirus];QIA48644.1 membrance glycoprotein [Pangolin coronavirus];QIQ54051.1 membrane protein [Pangolin coronavirus];AVP78034.1 membrane protein [Bat SARS-like coronavirus];AVP78045.1 membrane protein [Bat SARS-like coronavirus];QHR63303…	-	-
sp|P0DTC5|VME1_WCPV	LGASQR	KLGASQR	6	-	ANA96031.1;XP_019177555.1;WP_135485229.1;TGE71210.1;AAU04638.1;AAU04653.1;AAU04668.1;AAV49734.1;AAV91635.1;XP_019260669.1;OIT07285.1;WP_077313633.1;GAV98405.1;NJM58095.1;WP_151294330.1;QEH46967.1;XP_001421177.1;ABO99470.1;TCQ97341.1;ATO98112.1;XP_029438565.1;WP_018741773.1;WP_119988742.1;ASQ94823.1;XP_005290340.1;WP_085639429.1;OSP88980.1;WP_125250137.1;RRR95842.1;EJU01685.1;WP_074495137.1;OKX962…	[Bat coronavirus][Ipomoea nil][Weissella confusa][Civet SARS CoV 007/2004][SARS coronavirus civet010][SARS coronavirus civet020][SARS coronavirus B039][SARS coronavirus A022][Nicotiana attenuata][Corynebacterium glutamicum][Synechococcales cyanobacterium RU_4_20][Aggregatibacter actinomycetemcomitans][Ostreococcus lucimarinus CCE9901][Neorhizobium sp. JUb45][Bat SARS-like coronavirus][Rhinatrema …	ANA96031.1 membrane protein [Bat coronavirus];XP_019177555.1 PREDICTED: uncharacterized aarF domain-containing protein kinase 1 isoform X2 [Ipomoea nil];WP_135485229.1 NAD(P)H-binding protein [Weissella confusa];TGE71210.1 short-chain dehydrogenase [Weissella confusa];AAU04638.1 membrane glycoprotein M [Civet SARS CoV 007/2004];AAU04653.1 membrane glycoprotein M [SARS coronavirus civet010];AAU046…	-	-
sp|P0DTC5|VME1_WCPV	INWITGGIAIAMACLVGLMWLSYFIASFR	RINWITGGIAIAMACLVGLMWLSYFIASFR	29	-	QIA48617.1;QIA48626.1;QIA48635.1;QIA48644.1;AVP78034.1;AVP78045.1;QHR63303.1	[Pangolin coronavirus][Bat SARS-like coronavirus][Bat coronavirus RaTG13]	QIA48617.1 membrance glycoprotein [Pangolin coronavirus];QIA48626.1 membrance glycoprotein [Pangolin coronavirus];QIA48635.1 membrance glycoprotein [Pangolin coronavirus];QIA48644.1 membrance glycoprotein [Pangolin coronavirus];AVP78034.1 membrane protein [Bat SARS-like coronavirus];AVP78045.1 membrane protein [Bat SARS-like coronavirus];QHR63303.1 membrane protein [Bat coronavirus RaTG13]	-	-
sp|P0DTC5|VME1_WCPV	FLYIIK	RFLYIIK	6	-	AAU04638.1;AAU04653.1;AAU04668.1;AAV49734.1;AAV91635.1;AFA38620.1;YP_003858587.1;ADK66844.1;ATO98112.1;AAS48455.1;AAT76152.1;WP_066222012.1;ACU31036.1;AKZ19079.1;AKZ19090.1;ARI44801.1;ARO76385.1;ATO98149.1;QDF43822.1;QIA48617.1;QIA48626.1;QIA48635.1;QIA48644.1;ATO98124.1;ATO98185.1;NP_828855.1;P59596.1;AAP13571.1;AAP30034.1;AAP37021.1;AAP51231.1;AAP72978.1;AAP73415.1;AAQ94064.1;AAR87527.1;AAR8753…	[Civet SARS CoV 007/2004][SARS coronavirus civet010][SARS coronavirus civet020][SARS coronavirus B039][SARS coronavirus A022][Pyrobaculum oguniense TE7][Bat coronavirus BM48-31/BGR/2008][Bat SARS-like coronavirus][SARS coronavirus BJ01][SARS coronavirus TJF][Formosa haliotis][SARS coronavirus Rs_672/2006][Bat SARS-like coronavirus YNLF_31C][Bat SARS-like coronavirus YNLF_34C][Bat coronavirus][Sev…	AAU04638.1 membrane glycoprotein M [Civet SARS CoV 007/2004];AAU04653.1 membrane glycoprotein M [SARS coronavirus civet010];AAU04668.1 membrane glycoprotein M [SARS coronavirus civet020];AAV49734.1 membrane glycoprotein M [SARS coronavirus B039];AAV91635.1 membrane glycoprotein M [SARS coronavirus A022];AFA38620.1 hypothetical protein Pogu_0593 [Pyrobaculum oguniense TE7];YP_003858587.1 membrane …	-	-
sp|P0DTC6|NS6_WCPV	SLTENK	KSLTENK	6	-	WP_144008818.1;WP_092985246.1;AJV22624.1;AJV23037.1;OEL33950.1;WP_092831503.1;SEP51034.1;CDD19802.1;WP_164463066.1;WP_052825950.1;PKL17584.1;GAF62278.1;WP_099397598.1;PHV02225.1;AJV25710.1;EDV09810.1;WP_012369769.1;ACB60345.1;WP_099647144.1;PHQ28451.1;PVH63407.1;WP_106822589.1;AVP44331.1;WP_092434728.1;SDB84616.1;OIP38993.1;KDB20022.1;AES58838.1;AJU36408.1;WP_103787108.1;POY39006.1;AJV24185.1;HBZ…	[Pedobacter africanus][Salinicoccus qingdaonensis][Saccharomyces cerevisiae YJM1355][Saccharomyces cerevisiae YJM1385][Dichanthelium oligosanthes][Rhodospirillales bacterium URHD0017][Alistipes sp. CAG:435][Chryseobacterium joostei][Tamlana nanhaiensis][Spirochaetae bacterium HGW-Spirochaetae-5][Psychrobacter sp. JCM 18903][Iodobacter sp. BJB302][Saccharomyces cerevisiae YJM1527][Saccharomyces ce…	WP_144008818.1 hypothetical protein [Pedobacter africanus];WP_092985246.1 LysR family transcriptional regulator [Salinicoccus qingdaonensis];AJV22624.1 Rim15p [Saccharomyces cerevisiae YJM1355];AJV23037.1 Rim15p [Saccharomyces cerevisiae YJM1385];OEL33950.1 BTB/POZ and MATH domain-containing protein 2 [Dichanthelium oligosanthes];WP_092831503.1 hypothetical protein [Rhodospirillales bacterium URH…	-	-
sp|P0DTC7|NS7A_WCPV	HVYQLR	KHVYQLR	6	-	WP_090608937.1;SEL88586.1;WP_058559446.1;KTF16921.1;OUR82348.1;XP_028393069.1;WP_043183830.1;KER70771.1;XP_028393068.1;WP_077287916.1;WP_011042689.1;AAZ28282.1;WP_085297118.1;QHR63305.1;HBY84593.1;WP_126668735.1;AZQ84270.1;WP_146781784.1;TWX71659.1;WP_015157595.1;AFY91400.1;WP_103893103.1;AYW50712.1;GBD64967.1	[Parapedobacter koreensis][Pseudoalteromonas sp. H105][Colwellia psychrerythraea][Dendronephthya gigantea][Burkholderia cepacia][Colwellia aestuarii][Colwellia psychrerythraea 34H][Colwellia mytili][Bat coronavirus RaTG13][Colwellia sp.][Colwellia sp. Arc7-635][Colwellia demingiae][Chamaesiphon minutus][Chamaesiphon minutus PCC 6605][Tetragenococcus halophilus][Tetragenococcus halophilus subsp. f…	WP_090608937.1 LytTR family transcriptional regulator [Parapedobacter koreensis];SEL88586.1 LytTr DNA-binding domain-containing protein [Parapedobacter koreensis];WP_058559446.1 response regulator transcription factor [Pseudoalteromonas sp. H105];KTF16921.1 two-component system response regulator [Pseudoalteromonas sp. H105];OUR82348.1 DNA-binding response regulator [Colwellia psychrerythraea];XP…	-	-
sp|P0DTC8|NS8_WCPV	VVLDFI	RVVLDFI	6	-	KUK03341.1;KUK25489.1;HBT38973.1;HCO97745.1;WP_064011018.1;ANE42150.1;RYG54956.1;PBK97998.1;KAA2660274.1;WP_077198014.1;ONN27600.1;XP_026441980.1;KAA3045113.1;EPY22965.1;WP_009598310.1;EFR57244.1;KAA3034549.1;MRN14278.1;KAA2789845.1;KAA3056093.1;NAD41200.1;ACU31050.1;WP_163258533.1;WP_164541560.1;KAF2962318.1;WP_156752858.1;TNV88183.1;GAD99196.1;HGQ77065.1;HGU42075.1;KAA2434811.1;GAM84486.1;QIA48…	[Thermotoga sp. 50_64][Thermotoga sp. 50_1627][Pseudothermotoga sp.][Fervidobacterium pennivorans][archaeon][Armillaria gallica][Alistipes onderdonkii][Thermosipho affectus][Papaver somniferum][Strigomonas culicis][Alistipes][Alistipes sp. HGB5][Escherichia coli][Bat SARS Cov Rs806/2006][Campylobacter fetus][Fervidobacterium sp. 2310opik-2][Mycobacterium sp. 1245801.1][Halteria grandinella][Bysso…	KUK03341.1 Maltodextrin glycosyltransferase [Thermotoga sp. 50_64];KUK25489.1 Maltodextrin glycosyltransferase [Thermotoga sp. 50_1627];HBT38973.1 maltodextrin glycosyltransferase [Pseudothermotoga sp.];HCO97745.1 maltodextrin glycosyltransferase [Pseudothermotoga sp.];WP_064011018.1 maltodextrin glycosyltransferase [Fervidobacterium pennivorans];ANE42150.1 maltodextrin glycosyltransferase [Fervi…	-	-
sp|P0DTC9|NCAP_WCPV	QGTDYK	RQGTDYK	6	-	AAT76155.1;AGC74175.1;AAZ41337.1;ACJ60701.1;QDF43818.1;TPX71146.1;AAS48577.1;AAS48456.1;WP_130065802.1;KAA2381005.1;KAA2382487.1;KAA2386843.1;KAA2391154.1;KAA2395128.1;AAU04642.1;AAS48575.1;AAR87518.1;AKZ19084.1;AAR12990.1;AGZ48841.1;ADE34730.1;ADE34741.1;ADE34752.1;ARO76389.1;ATO98202.1;WP_111156944.1;PZM62279.1;ACU31039.1;WP_006677353.1;EHQ61577.1;WP_160275971.1;NBH28656.1;KPK25467.1;AAZ67043.1…	[SARS coronavirus TJF][Bat coronavirus Cp/Yunnan2011][Bat SARS coronavirus HKU3-2][recombinant coronavirus][Coronavirus BtRl-BetaCoV/SC2018][Spizellomyces sp. 'palustris'][SARS coronavirus cw037][SARS coronavirus BJ01][Alistipes onderdonkii][Civet SARS CoV 007/2004][SARS coronavirus xw002][SARS coronavirus TW11][Bat SARS-like coronavirus YNLF_31C][SARS coronavirus HB][Bat SARS-like coronavirus WI…	AAT76155.1 nucleocapsid protein [SARS coronavirus TJF];AGC74175.1 nucleocapsid protein [Bat coronavirus Cp/Yunnan2011];AAZ41337.1 nucleocapsid phosphoprotein [Bat SARS coronavirus HKU3-2];ACJ60701.1 nucleocapsid protein [recombinant coronavirus];QDF43818.1 nucleocapsid protein [Coronavirus BtRl-BetaCoV/SC2018];TPX71146.1 hypothetical protein SpCBS45565_g01201 [Spizellomyces sp. 'palustris'];AAS48…	-	-
sp|P0DTC9|NCAP_WCPV	PQGLPNNTASWFTALTQHGK	RPQGLPNNTASWFTALTQHGK	20	-	AAT76155.1;AGC74175.1;AAZ41337.1;ACJ60701.1;QDF43818.1;AAS01074.1;AAS48456.1;ACZ72205.1;AAU04642.1;AAR87518.1;AKZ19084.1;AAR12990.1;AGZ48841.1;ADE34730.1;ADE34741.1;ADE34752.1;ARO76389.1;ATO98202.1;ACU31039.1;QIQ54056.1;AAZ67043.1;AVP78038.1;AHX37566.1;AVP78049.1;QIA48639.1;AIA62285.1;AIA62328.1;ARI44807.1;AIA62318.1;QHR63308.1;AAV91640.1;AIA62298.1;AIA62308.1;ARI44812.1;AKZ19095.1;ADE34787.1;ADE…	[SARS coronavirus TJF][Bat coronavirus Cp/Yunnan2011][Bat SARS coronavirus HKU3-2][recombinant coronavirus][Coronavirus BtRl-BetaCoV/SC2018][SARS coronavirus CUHK-L2][SARS coronavirus BJ01][SARS coronavirus ExoN1][Civet SARS CoV 007/2004][SARS coronavirus TW11][Bat SARS-like coronavirus YNLF_31C][SARS coronavirus HB][Bat SARS-like coronavirus WIV1][Bat SARS coronavirus HKU3-4][Bat SARS coronaviru…	AAT76155.1 nucleocapsid protein [SARS coronavirus TJF];AGC74175.1 nucleocapsid protein [Bat coronavirus Cp/Yunnan2011];AAZ41337.1 nucleocapsid phosphoprotein [Bat SARS coronavirus HKU3-2];ACJ60701.1 nucleocapsid protein [recombinant coronavirus];QDF43818.1 nucleocapsid protein [Coronavirus BtRl-BetaCoV/SC2018];AAS01074.1 nucleocapsid protein, partial [SARS coronavirus CUHK-L2];AAS48456.1 nucleoca…	-	-
sp|P0DTC9|NCAP_WCPV	HIDAYK	KHIDAYK	6	-	AAT76155.1;AGC74175.1;WP_114787844.1;AAZ41337.1;ACJ60701.1;AJS12142.1;QDF43818.1;KAF2680308.1;AAS48456.1;ACZ72205.1;XP_019370828.1;AAU04642.1;YP_003858591.1;ADK66848.1;AAR87518.1;AKZ19084.1;AAR12990.1;AGZ48841.1;WP_062266656.1;ADE34730.1;ADE34741.1;ADE34752.1;ARO76389.1;ATO98202.1;ACU31039.1;QIQ54056.1;AAZ67043.1;AVP78038.1;QIA48648.1;HAV25400.1;MTI46287.1;AHX37566.1;AVP78049.1;KZT01952.1;QIA4863…	[SARS coronavirus TJF][Bat coronavirus Cp/Yunnan2011][Vibrio sp. A511][Bat SARS coronavirus HKU3-2][recombinant coronavirus][uncultured archaeon][Coronavirus BtRl-BetaCoV/SC2018][Lentithecium fluviatile CBS 122367][SARS coronavirus BJ01][SARS coronavirus ExoN1][Gavialis gangeticus][Civet SARS CoV 007/2004][Bat coronavirus BM48-31/BGR/2008][SARS coronavirus TW11][Bat SARS-like coronavirus YNLF_31C…	AAT76155.1 nucleocapsid protein [SARS coronavirus TJF];AGC74175.1 nucleocapsid protein [Bat coronavirus Cp/Yunnan2011];WP_114787844.1 hypothetical protein [Vibrio sp. A511];AAZ41337.1 nucleocapsid phosphoprotein [Bat SARS coronavirus HKU3-2];ACJ60701.1 nucleocapsid protein [recombinant coronavirus];AJS12142.1 50S ribosomal protein L18P [uncultured archaeon];QDF43818.1 nucleocapsid protein [Corona…	-	-
sp|P0DTC9|NCAP_WCPV	GTSPAR	RGTSPAR	6	-	TDZ33542.1;WP_121229495.1;RKT74599.1;WP_107450168.1;KAF0328143.1;WP_111585114.1;MYU02343.1;RAJ55173.1;TXJ71488.1;WP_015456909.1;AGH47892.1;WP_168163602.1;WP_076972529.1;OMI91599.1;RMY53803.1;WP_124539958.1;RQP25051.1;WP_137750199.1;WP_114125197.1;RCK71496.1;RWS00114.1;RWS00257.1;OZB76998.1;WP_057916230.1;ALN78418.1;WP_099384880.1;PHV64600.1;SMD11080.1;RWN49145.1;XP_013940282.1;EHK42054.1;WP_09361…	[Colletotrichum spinosum][Saccharothrix variisporea][Streptomyces silvensis][Colletotrichum asianum][Streptomyces][Streptomyces sp. SID8366][Streptomyces sp. PsTaAH-130][Streptomyces lavendulae][Sphingomonas sp. MM-1][unclassified Corynebacterium][Streptomyces sp. M1013][Hortaea werneckii][Geomonas soli][Microbacterium sp. SGAir0570][Desertihabitans brevis][Dinothrombium tinctorium][Thiomonas sp.…	TDZ33542.1 putative membrane protein [Colletotrichum spinosum];WP_121229495.1 helix-turn-helix domain-containing protein [Saccharothrix variisporea];RKT74599.1 AraC family transcriptional regulator [Saccharothrix variisporea];WP_107450168.1 helix-turn-helix transcriptional regulator [Streptomyces silvensis];KAF0328143.1 triose-phosphate transporter [Colletotrichum asianum];WP_111585114.1 MULTISPE…	-	-
sp|P0DTC9|NCAP_WCPV	DHIGTR	KDHIGTR	6	-	AAT76155.1;AGC74175.1;AAZ41337.1;ACJ60701.1;QDF43818.1;AAS48577.1;KZS75605.1;WP_138232140.1;TLH57589.1;WP_133759627.1;TDR68748.1;TDU07330.1;AAS48456.1;OBJ42052.1;ACZ72205.1;WP_110784214.1;WP_043401928.1;WP_029105233.1;WP_167526432.1;AAU04642.1;KDE98821.1;WP_071289496.1;YP_003858591.1;ADK66848.1;AAS48575.1;AAR87518.1;WP_163911214.1;AKZ19084.1;WP_155901663.1;MUL77288.1;WP_090562712.1;AAR12990.1;AGZ…	[SARS coronavirus TJF][Bat coronavirus Cp/Yunnan2011][Bat SARS coronavirus HKU3-2][recombinant coronavirus][Coronavirus BtRl-BetaCoV/SC2018][SARS coronavirus cw037][Mycobacterium kansasii][Mycolicibacterium aubagnense][unclassified Mycobacterium][Mycobacterium sp. OK889][Mycobacterium sp. OK887][SARS coronavirus BJ01][Mycolicibacterium mucogenicum][SARS coronavirus ExoN1][Mycobacterium sp. UNC280…	AAT76155.1 nucleocapsid protein [SARS coronavirus TJF];AGC74175.1 nucleocapsid protein [Bat coronavirus Cp/Yunnan2011];AAZ41337.1 nucleocapsid phosphoprotein [Bat SARS coronavirus HKU3-2];ACJ60701.1 nucleocapsid protein [recombinant coronavirus];QDF43818.1 nucleocapsid protein [Coronavirus BtRl-BetaCoV/SC2018];AAS48577.1 nucleocapsid protein, partial [SARS coronavirus cw037];KZS75605.1 type VII s…	-	-
sp|P0DTD1|R1AB_WCPV	YWEPEFYEAMYTPHTVLQAVGACVLCNSQTSLR	RYWEPEFYEAMYTPHTVLQAVGACVLCNSQTSLR	33	-	ACB69859.1;ACB69871.1;ACB69893.1;ATO98155.1;ATO98167.1;AAP41036.1;AEA11012.1;ATO98118.1;AAS00002.1;AGZ48817.1;ADC35510.1;ALK02468.1;ATO98229.1;AAZ41328.1;ADE34754.1;QDF43819.1;P0C6V9.1;ADE34721.1;AAX16193.1;AVP78030.1;BAE93399.1;QDF43829.1;APO40578.1;ACZ72194.1;P0C6W6.1;AKZ19074.1;NP_828849.2;P0C6X7.1;AAP30711.1;AAP37015.1;AAP72973.2;AAP94735.1;AAP94746.1;AAP97879.1;AAQ01594.1;AAQ94058.1;AAR14806…	[SARS coronavirus BJ182a][SARS coronavirus BJ182b][SARS coronavirus BJ182-8][Bat SARS-like coronavirus][Severe acute respiratory syndrome-related coronavirus][SARS coronavirus ExoN1][SARS coronavirus GZ02][Bat SARS-like coronavirus Rs3367][SARS coronavirus HKU-39849][SARS-like coronavirus WIV16][Bat SARS coronavirus HKU3-2][Bat SARS coronavirus HKU3-7][Coronavirus BtRs-BetaCoV/YN2018A][Bat CoV 27…	ACB69859.1 orf1ab [SARS coronavirus BJ182a];ACB69871.1 orf1ab [SARS coronavirus BJ182b];ACB69893.1 orf1ab [SARS coronavirus BJ182-8];ATO98155.1 non-structural polyprotein 1ab [Bat SARS-like coronavirus];ATO98167.1 non-structural polyprotein 1ab [Bat SARS-like coronavirus];AAP41036.1 replicase 1AB [Severe acute respiratory syndrome-related coronavirus];AEA11012.1 polyprotein orf1ab [SARS coronavir…	-	-
sp|P0DTD1|R1AB_WCPV	YWDQTYHPNCVNCLDDR	KYWDQTYHPNCVNCLDDR	17	-	AIA62299.1;QIA48640.1;QIA48622.1;QIQ54047.1;QIA48631.1;QIA48613.1;QHR63299.1	[BtRf-BetaCoV/SX2013][Pangolin coronavirus][Bat coronavirus RaTG13]	AIA62299.1 ORF1ab polyprotein [BtRf-BetaCoV/SX2013];QIA48640.1 orf1ab polyprotein [Pangolin coronavirus];QIA48622.1 orf1ab polyprotein [Pangolin coronavirus];QIQ54047.1 ORF1ab polyprotein [Pangolin coronavirus];QIA48631.1 orf1ab polyprotein [Pangolin coronavirus];QIA48613.1 orf1ab polyprotein [Pangolin coronavirus];QHR63299.1 orf1ab polyprotein [Bat coronavirus RaTG13]	-	-
sp|P0DTD1|R1AB_WCPV	YTQLCQYLNTLTLAVPYNMR	KYTQLCQYLNTLTLAVPYNMR	20	-	ACB69859.1;ACB69871.1;ACB69893.1;ATO98155.1;ATO98167.1;AAP41036.1;AEA11012.1;ABD75322.1;ATO98118.1;AAS00002.1;AGZ48817.1;ADC35510.1;ACZ72224.1;ALK02468.1;ATO98229.1;AAZ41328.1;AIA62299.1;ADE34754.1;2XYQ_A;QDF43819.1;P0C6V9.1;ADE34721.1;AAX16193.1;AVP78030.1;BAE93399.1;QDF43829.1;AEA10397.1;AEA10412.1;AEA10427.1;AEA10442.1;AEA10457.1;AID16712.1;ACZ72194.1;P0C6W6.1;AAS48581.1;AKZ19074.1;NP_828849.2…	[SARS coronavirus BJ182a][SARS coronavirus BJ182b][SARS coronavirus BJ182-8][Bat SARS-like coronavirus][Severe acute respiratory syndrome-related coronavirus][SARS coronavirus ExoN1][Bat SARS CoV Rf1/2004][SARS coronavirus GZ02][Bat SARS-like coronavirus Rs3367][SARS coronavirus HKU-39849][SARS coronavirus MA15][SARS-like coronavirus WIV16][Bat SARS coronavirus HKU3-2][BtRf-BetaCoV/SX2013][Bat SA…	ACB69859.1 orf1ab [SARS coronavirus BJ182a];ACB69871.1 orf1ab [SARS coronavirus BJ182b];ACB69893.1 orf1ab [SARS coronavirus BJ182-8];ATO98155.1 non-structural polyprotein 1ab [Bat SARS-like coronavirus];ATO98167.1 non-structural polyprotein 1ab [Bat SARS-like coronavirus];AAP41036.1 replicase 1AB [Severe acute respiratory syndrome-related coronavirus];AEA11012.1 polyprotein orf1ab [SARS coronavir…	-	-
sp|P0DTD1|R1AB_WCPV	YTMADLVYALR	KYTMADLVYALR	11	-	ACB69859.1;ACB69871.1;ACB69893.1;ATO98155.1;AID16729.1;ATO98167.1;AAP41036.1;AEA11012.1;ABD75322.1;ATO98118.1;AAS00002.1;AGZ48817.1;ADC35510.1;ACZ72224.1;ALK02468.1;ATO98229.1;AAZ41328.1;AIA62299.1;ADE34754.1;6NUR_A;6NUS_A;AID16722.1;QDF43819.1;AER30332.1;P0C6V9.1;ADE34721.1;AAX16193.1;AVP78030.1;BAE93399.1;QDF43829.1;AEA10397.1;AEA10412.1;AEA10427.1;AEA10442.1;AEA10457.1;APO40578.1;AID16712.1;AC…	[SARS coronavirus BJ182a][SARS coronavirus BJ182b][SARS coronavirus BJ182-8][Bat SARS-like coronavirus][Severe acute respiratory syndrome-related coronavirus][SARS coronavirus ExoN1][Bat SARS CoV Rf1/2004][SARS coronavirus GZ02][Bat SARS-like coronavirus Rs3367][SARS coronavirus HKU-39849][SARS coronavirus MA15][SARS-like coronavirus WIV16][Bat SARS coronavirus HKU3-2][BtRf-BetaCoV/SX2013][Bat SA…	ACB69859.1 orf1ab [SARS coronavirus BJ182a];ACB69871.1 orf1ab [SARS coronavirus BJ182b];ACB69893.1 orf1ab [SARS coronavirus BJ182-8];ATO98155.1 non-structural polyprotein 1ab [Bat SARS-like coronavirus];AID16729.1 RNA-dependent RNA polymerase, partial [Bat SARS-like coronavirus];ATO98167.1 non-structural polyprotein 1ab [Bat SARS-like coronavirus];AAP41036.1 replicase 1AB [Severe acute respirator…	-	-
sp|P0DTD1|R1AB_WCPV	YSTLQGPPGTGK	KYSTLQGPPGTGK	12	-	ACB69859.1;ACB69871.1;ACB69893.1;6JYT_A;6JYT_B;ATO98155.1;ATO98167.1;ACU31046.1;AAP41036.1;AEA11012.1;ABD75322.1;ATO98118.1;AAS00002.1;AGZ48817.1;ADC35510.1;ACZ72224.1;ALK02468.1;ATO98229.1;AAZ41328.1;AIA62299.1;ADE34754.1;QDF43819.1;P0C6V9.1;ADE34721.1;AAX16193.1;AVP78030.1;BAE93399.1;QDF43829.1;APO40578.1;AID16712.1;ACZ72194.1;P0C6W6.1;AKZ19074.1;NP_828849.2;P0C6X7.1;AAP30711.1;AAP37015.1;AAP72…	[SARS coronavirus BJ182a][SARS coronavirus BJ182b][SARS coronavirus BJ182-8][Severe acute respiratory syndrome-related coronavirus][Bat SARS-like coronavirus][Bat SARS Cov Rs806/2006][SARS coronavirus ExoN1][Bat SARS CoV Rf1/2004][SARS coronavirus GZ02][Bat SARS-like coronavirus Rs3367][SARS coronavirus HKU-39849][SARS coronavirus MA15][SARS-like coronavirus WIV16][Bat SARS coronavirus HKU3-2][Bt…	ACB69859.1 orf1ab [SARS coronavirus BJ182a];ACB69871.1 orf1ab [SARS coronavirus BJ182b];ACB69893.1 orf1ab [SARS coronavirus BJ182-8];6JYT_A Chain A, Helicase [Severe acute respiratory syndrome-related coronavirus];6JYT_B Chain B, Helicase [Severe acute respiratory syndrome-related coronavirus];ATO98155.1 non-structural polyprotein 1ab [Bat SARS-like coronavirus];ATO98167.1 non-structural polyprot…	-	-
sp|P0DTD1|R1AB_WCPV	YPANSIVCR	RYPANSIVCR	9	-	QHR63299.1	[Bat coronavirus RaTG13]	QHR63299.1 orf1ab polyprotein [Bat coronavirus RaTG13]	-	-
sp|P0DTD1|R1AB_WCPV	YNLPTMCDIR	RYNLPTMCDIR	10	-	ACB69859.1;ACB69871.1;ACB69893.1;ATO98155.1;AID16729.1;ATO98167.1;AAP41036.1;AEA11012.1;ABD75322.1;ATO98118.1;AAS00002.1;AGZ48817.1;ADC35510.1;ACZ72224.1;ALK02468.1;ATO98229.1;AAZ41328.1;AIA62299.1;ADE34754.1;6NUR_A;6NUS_A;AID16722.1;AGO01161.1;QDF43819.1;P0C6V9.1;ADE34721.1;AAX16193.1;AVP78030.1;BAE93399.1;QDF43829.1;AEA10397.1;AEA10412.1;AEA10427.1;AEA10442.1;AEA10457.1;APO40578.1;AID16712.1;AC…	[SARS coronavirus BJ182a][SARS coronavirus BJ182b][SARS coronavirus BJ182-8][Bat SARS-like coronavirus][Severe acute respiratory syndrome-related coronavirus][SARS coronavirus ExoN1][Bat SARS CoV Rf1/2004][SARS coronavirus GZ02][Bat SARS-like coronavirus Rs3367][SARS coronavirus HKU-39849][SARS coronavirus MA15][SARS-like coronavirus WIV16][Bat SARS coronavirus HKU3-2][BtRf-BetaCoV/SX2013][Bat SA…	ACB69859.1 orf1ab [SARS coronavirus BJ182a];ACB69871.1 orf1ab [SARS coronavirus BJ182b];ACB69893.1 orf1ab [SARS coronavirus BJ182-8];ATO98155.1 non-structural polyprotein 1ab [Bat SARS-like coronavirus];AID16729.1 RNA-dependent RNA polymerase, partial [Bat SARS-like coronavirus];ATO98167.1 non-structural polyprotein 1ab [Bat SARS-like coronavirus];AAP41036.1 replicase 1AB [Severe acute respirator…	-	-
sp|P0DTD1|R1AB_WCPV	YLPIDK	KYLPIDK	6	-	ACB69859.1;ACB69871.1;ACB69893.1;6JYT_A;6JYT_B;TAF43126.1;WP_014856521.1;AFN75089.1;WP_045457019.1;GAL82875.1;ATO98155.1;SIN81708.1;ATO98167.1;ACU31046.1;AAP41036.1;WP_127023424.1;RUT11357.1;NJL21375.1;WP_072349687.1;AEA11012.1;ABD75322.1;ATO98118.1;AAS00002.1;WP_106287499.1;PSB04266.1;AGZ48817.1;CBN54552.1;ADC35510.1;NJK73175.1;WP_045054397.1;KJH71928.1;ACZ72224.1;ALK02468.1;WP_107936138.1;PYF04…	[SARS coronavirus BJ182a][SARS coronavirus BJ182b][SARS coronavirus BJ182-8][Severe acute respiratory syndrome-related coronavirus][Oscillatoriales cyanobacterium][Melioribacter roseus][Melioribacter roseus P3M-2][Sporocytophaga myxococcoides][Bat SARS-like coronavirus][Algoriphagus halophilus][Bat SARS Cov Rs806/2006][Chroococcidiopsis cubana][Chroococcidiopsis cubana SAG 39.79][Leptolyngbyaceae…	ACB69859.1 orf1ab [SARS coronavirus BJ182a];ACB69871.1 orf1ab [SARS coronavirus BJ182b];ACB69893.1 orf1ab [SARS coronavirus BJ182-8];6JYT_A Chain A, Helicase [Severe acute respiratory syndrome-related coronavirus];6JYT_B Chain B, Helicase [Severe acute respiratory syndrome-related coronavirus];TAF43126.1 magnesium chelatase subunit H [Oscillatoriales cyanobacterium];WP_014856521.1 hypothetical pr…	-	-
sp|P0DTD1|R1AB_WCPV	YFDCYDGGCINANQVIVNNLDK	KYFDCYDGGCINANQVIVNNLDK	22	-	ACB69859.1;ACB69871.1;ACB69893.1;ATO98155.1;AID16729.1;ATO98167.1;AAP41036.1;AEA11012.1;ABD75322.1;ATO98118.1;AAS00002.1;AGZ48817.1;ADC35510.1;AGO01158.1;ACZ72224.1;ALK02468.1;ATO98229.1;AAZ41328.1;AIA62299.1;ADE34754.1;6NUR_A;6NUS_A;AID16722.1;AGO01161.1;QDF43819.1;P0C6V9.1;ADE34721.1;AAX16193.1;AVP78030.1;BAE93399.1;QDF43829.1;AEA10397.1;AEA10412.1;AEA10427.1;AEA10442.1;AEA10457.1;APO40578.1;AI…	[SARS coronavirus BJ182a][SARS coronavirus BJ182b][SARS coronavirus BJ182-8][Bat SARS-like coronavirus][Severe acute respiratory syndrome-related coronavirus][SARS coronavirus ExoN1][Bat SARS CoV Rf1/2004][SARS coronavirus GZ02][Bat SARS-like coronavirus Rs3367][SARS coronavirus HKU-39849][Betacoronavirus BtCoV/Rhi_fer/It13/ITA/2009][SARS coronavirus MA15][SARS-like coronavirus WIV16][Bat SARS co…	ACB69859.1 orf1ab [SARS coronavirus BJ182a];ACB69871.1 orf1ab [SARS coronavirus BJ182b];ACB69893.1 orf1ab [SARS coronavirus BJ182-8];ATO98155.1 non-structural polyprotein 1ab [Bat SARS-like coronavirus];AID16729.1 RNA-dependent RNA polymerase, partial [Bat SARS-like coronavirus];ATO98167.1 non-structural polyprotein 1ab [Bat SARS-like coronavirus];AAP41036.1 replicase 1AB [Severe acute respirator…	-	-
sp|P0DTD1|R1AB_WCPV	YDFTEER	KYDFTEER	7	-	ACB69859.1;ACB69871.1;ACB69893.1;ATO98155.1;AID16729.1;ATO98167.1;AAP41036.1;AEA11012.1;ABD75322.1;ATO98118.1;AAS00002.1;AGZ48817.1;ADC35510.1;ACZ72224.1;ALK02468.1;ATO98229.1;AAZ41328.1;AIA62299.1;ADE34754.1;6NUR_A;6NUS_A;AID16722.1;QDF43819.1;AER30332.1;P0C6V9.1;ADE34721.1;AAX16193.1;AVP78030.1;BAE93399.1;QDF43829.1;AEA10397.1;AEA10412.1;AEA10427.1;AEA10442.1;AEA10457.1;APO40578.1;AID16712.1;AC…	[SARS coronavirus BJ182a][SARS coronavirus BJ182b][SARS coronavirus BJ182-8][Bat SARS-like coronavirus][Severe acute respiratory syndrome-related coronavirus][SARS coronavirus ExoN1][Bat SARS CoV Rf1/2004][SARS coronavirus GZ02][Bat SARS-like coronavirus Rs3367][SARS coronavirus HKU-39849][SARS coronavirus MA15][SARS-like coronavirus WIV16][Bat SARS coronavirus HKU3-2][BtRf-BetaCoV/SX2013][Bat SA…	ACB69859.1 orf1ab [SARS coronavirus BJ182a];ACB69871.1 orf1ab [SARS coronavirus BJ182b];ACB69893.1 orf1ab [SARS coronavirus BJ182-8];ATO98155.1 non-structural polyprotein 1ab [Bat SARS-like coronavirus];AID16729.1 RNA-dependent RNA polymerase, partial [Bat SARS-like coronavirus];ATO98167.1 non-structural polyprotein 1ab [Bat SARS-like coronavirus];AAP41036.1 replicase 1AB [Severe acute respirator…	-	-
sp|P0DTD1|R1AB_WCPV	YAISAK	KYAISAK	6	-	QCX19618.1;APZ73768.1;AKP80409.1;ACB69859.1;ACB69871.1;ACB69893.1;AHI48758.1;AHX26126.1;AFJ11175.1;BAY00729.1;AJT47904.1;ASB51350.1;P0C6X6.1;AAX85675.1;ABP38242.1;AIX09796.1;NP_150073.2;P0C6W7.1;ALA49373.1;ALA49681.1;ALA49692.1;ALA49703.1;AGV08504.1;AQN78661.1;AQN78709.1;AQN78741.1;AKP80433.1;ASK86340.1;ASU45706.1;AQZ41330.1;AWH65941.1;ARJ35790.1;AEL12220.1;AIV41870.1;AIV41882.1;ADA83506.1;QGW519…	[Infectious bronchitis virus][Coronavirus RCoV/D_RMU10_1919/Myo_gla/GER/2010][SARS coronavirus BJ182a][SARS coronavirus BJ182b][SARS coronavirus BJ182-8][Middle East respiratory syndrome-related coronavirus][Coronavirus HKU15][Severe acute respiratory syndrome-related coronavirus][Human coronavirus OC43][Bovine coronavirus E-AH65-TC][Bovine coronavirus][Bovine enteric coronavirus (strain 98TXSF-1…	QCX19618.1 polyprotein 1ab [Infectious bronchitis virus];APZ73768.1 ORF1ab [Infectious bronchitis virus];AKP80409.1 RNA-dependent RNA polymerase, partial [Coronavirus RCoV/D_RMU10_1919/Myo_gla/GER/2010];ACB69859.1 orf1ab [SARS coronavirus BJ182a];ACB69871.1 orf1ab [SARS coronavirus BJ182b];ACB69893.1 orf1ab [SARS coronavirus BJ182-8];AHI48758.1 ORF1ab, partial [Middle East respiratory syndrome-re…	-	-
sp|P0DTD1|R1AB_WCPV	WDLIISDMYDPK	KWDLIISDMYDPK	12	-	ATO98155.1;ATO98167.1;ATO98118.1;AAS00002.1;AGZ48817.1;ALK02468.1;ATO98229.1;AAZ41328.1;ADE34754.1;QDF43819.1;P0C6V9.1;ADE34721.1;AVP78030.1;QDF43829.1;APO40578.1;AID16712.1;AKZ19074.1;ATO98179.1;AGC74170.1;ADE34811.1;YP_003858583.1;ADK66840.1;ADE34732.1;QIA48640.1;AIA62309.1;AHX37557.1;QIA48622.1;ABG47068.1;QDF43834.1;QIQ54047.1;ARI44803.1;ATO98203.1;ABD75331.1;ATO98191.1;ACJ60702.1;ADE34822.1;Q…	[Bat SARS-like coronavirus][SARS coronavirus GZ02][Bat SARS-like coronavirus Rs3367][SARS-like coronavirus WIV16][Bat SARS coronavirus HKU3-2][Bat SARS coronavirus HKU3-7][Coronavirus BtRs-BetaCoV/YN2018A][Bat CoV 279/2005][Bat SARS coronavirus HKU3-4][Coronavirus BtRs-BetaCoV/YN2018C][Severe acute respiratory syndrome-related coronavirus][Bat SARS-like coronavirus YNLF_31C][Bat coronavirus Rp/Sh…	ATO98155.1 non-structural polyprotein 1ab [Bat SARS-like coronavirus];ATO98167.1 non-structural polyprotein 1ab [Bat SARS-like coronavirus];ATO98118.1 non-structural polyprotein 1ab [Bat SARS-like coronavirus];AAS00002.1 nonstructural polyprotein [SARS coronavirus GZ02];AGZ48817.1 non-structural polyprotein 1ab [Bat SARS-like coronavirus Rs3367];ALK02468.1 non-structural polyprotein 1ab [SARS-lik…	-	-
sp|P0DTD1|R1AB_WCPV	VYANLGER	RVYANLGER	8	-	ACB69859.1;ACB69871.1;ACB69893.1;WP_093822541.1;SFB93382.1;WP_009282587.1;CCH54007.1;OJW71692.1;ATO98155.1;AID16729.1;ATO98167.1;AAP41036.1;AEA11012.1;ABD75322.1;ATO98118.1;AAS00002.1;AGZ48817.1;ADC35510.1;ACZ72224.1;ALK02468.1;ATO98229.1;AAZ41328.1;AIA62299.1;ADE34754.1;6NUR_A;6NUS_A;AID16722.1;QDF43819.1;AER30332.1;P0C6V9.1;ADE34721.1;AAX16193.1;AVP78030.1;BAE93399.1;QDF43829.1;AEA10397.1;AEA10…	[SARS coronavirus BJ182a][SARS coronavirus BJ182b][SARS coronavirus BJ182-8][Spirosoma endophyticum][Fibrisoma limi][Fibrisoma limi BUZ 3][Spirosoma sp. 48-14][Bat SARS-like coronavirus][Severe acute respiratory syndrome-related coronavirus][SARS coronavirus ExoN1][Bat SARS CoV Rf1/2004][SARS coronavirus GZ02][Bat SARS-like coronavirus Rs3367][SARS coronavirus HKU-39849][SARS coronavirus MA15][SA…	ACB69859.1 orf1ab [SARS coronavirus BJ182a];ACB69871.1 orf1ab [SARS coronavirus BJ182b];ACB69893.1 orf1ab [SARS coronavirus BJ182-8];WP_093822541.1 aconitate hydratase [Spirosoma endophyticum];SFB93382.1 aconitase [Spirosoma endophyticum];WP_009282587.1 aconitate hydratase [Fibrisoma limi];CCH54007.1 aconitate hydratase [Fibrisoma limi BUZ 3];OJW71692.1 aconitate hydratase [Spirosoma sp. 48-14];A…	-	-
sp|P0DTD1|R1AB_WCPV	VVISSDVLVNN	RVVISSDVLVNN	11	-	QHR63299.1	[Bat coronavirus RaTG13]	QHR63299.1 orf1ab polyprotein [Bat coronavirus RaTG13]	-	-
sp|P0DTD1|R1AB_WCPV	VVFVLWAHGFELTSMK	RVVFVLWAHGFELTSMK	16	-	ACB69859.1;ACB69871.1;ACB69893.1;ATO98155.1;ATO98167.1;AAP41036.1;AEA11012.1;ATO98118.1;AAS00002.1;AGZ48817.1;ADC35510.1;ACZ72224.1;ALK02468.1;ATO98229.1;AAZ41328.1;AIA62299.1;ADE34754.1;QDF43819.1;P0C6V9.1;ADE34721.1;AAX16193.1;AVP78030.1;BAE93399.1;QDF43829.1;5C8T_B;5C8T_D;5C8U_B;5C8U_D;AEA10397.1;AEA10412.1;AEA10427.1;AEA10442.1;AEA10457.1;APO40578.1;AID16712.1;ACZ72194.1;P0C6W6.1;AKZ19074.1;N…	[SARS coronavirus BJ182a][SARS coronavirus BJ182b][SARS coronavirus BJ182-8][Bat SARS-like coronavirus][Severe acute respiratory syndrome-related coronavirus][SARS coronavirus ExoN1][SARS coronavirus GZ02][Bat SARS-like coronavirus Rs3367][SARS coronavirus HKU-39849][SARS coronavirus MA15][SARS-like coronavirus WIV16][Bat SARS coronavirus HKU3-2][BtRf-BetaCoV/SX2013][Bat SARS coronavirus HKU3-7][…	ACB69859.1 orf1ab [SARS coronavirus BJ182a];ACB69871.1 orf1ab [SARS coronavirus BJ182b];ACB69893.1 orf1ab [SARS coronavirus BJ182-8];ATO98155.1 non-structural polyprotein 1ab [Bat SARS-like coronavirus];ATO98167.1 non-structural polyprotein 1ab [Bat SARS-like coronavirus];AAP41036.1 replicase 1AB [Severe acute respiratory syndrome-related coronavirus];AEA11012.1 polyprotein orf1ab [SARS coronavir…	-	-
sp|P0DTD1|R1AB_WCPV	VTIDYTEISFMLWCK	KVTIDYTEISFMLWCK	15	-	AVP78030.1;AVP78041.1;QHR63299.1	[Bat SARS-like coronavirus][Bat coronavirus RaTG13]	AVP78030.1 non-structural polyprotein 1ab [Bat SARS-like coronavirus];AVP78041.1 non-structural polyprotein 1ab [Bat SARS-like coronavirus];QHR63299.1 orf1ab polyprotein [Bat coronavirus RaTG13]	-	-
sp|P0DTD1|R1AB_WCPV	VQIGEYTFEK	KVQIGEYTFEK	10	-	ACB69859.1;ACB69871.1;ACB69893.1;6JYT_A;6JYT_B;ATO98155.1;ATO98167.1;ACU31046.1;AAP41036.1;AEA11012.1;ABD75322.1;ATO98118.1;AAS00002.1;AGZ48817.1;ADC35510.1;ACZ72224.1;ALK02468.1;ATO98229.1;AAZ41328.1;AIA62299.1;ADE34754.1;QDF43819.1;P0C6V9.1;ADE34721.1;AAX16193.1;AVP78030.1;BAE93399.1;QDF43829.1;AEA10397.1;AEA10412.1;AEA10427.1;AEA10442.1;AEA10457.1;APO40578.1;AID16712.1;ACZ72194.1;P0C6W6.1;AKZ1…	[SARS coronavirus BJ182a][SARS coronavirus BJ182b][SARS coronavirus BJ182-8][Severe acute respiratory syndrome-related coronavirus][Bat SARS-like coronavirus][Bat SARS Cov Rs806/2006][SARS coronavirus ExoN1][Bat SARS CoV Rf1/2004][SARS coronavirus GZ02][Bat SARS-like coronavirus Rs3367][SARS coronavirus HKU-39849][SARS coronavirus MA15][SARS-like coronavirus WIV16][Bat SARS coronavirus HKU3-2][Bt…	ACB69859.1 orf1ab [SARS coronavirus BJ182a];ACB69871.1 orf1ab [SARS coronavirus BJ182b];ACB69893.1 orf1ab [SARS coronavirus BJ182-8];6JYT_A Chain A, Helicase [Severe acute respiratory syndrome-related coronavirus];6JYT_B Chain B, Helicase [Severe acute respiratory syndrome-related coronavirus];ATO98155.1 non-structural polyprotein 1ab [Bat SARS-like coronavirus];ATO98167.1 non-structural polyprot…	-	-
sp|P0DTD1|R1AB_WCPV	VQHMVVK	KVQHMVVK	7	-	ACB69859.1;ACB69871.1;ACB69893.1;ATO98155.1;ATO98167.1;AAP41036.1;AEA11012.1;ATO98118.1;AAS00002.1;AGZ48817.1;ADC35510.1;ACZ72224.1;ALK02468.1;ATO98229.1;AAZ41328.1;AIA62299.1;ADE34754.1;QDF43819.1;P0C6V9.1;ADE34721.1;AAX16193.1;AVP78030.1;BAE93399.1;QDF43829.1;5C8T_B;5C8T_D;5C8U_B;5C8U_D;AEA10397.1;AEA10412.1;AEA10427.1;AEA10442.1;AEA10457.1;APO40578.1;AID16712.1;ACZ72194.1;P0C6W6.1;AKZ19074.1;N…	[SARS coronavirus BJ182a][SARS coronavirus BJ182b][SARS coronavirus BJ182-8][Bat SARS-like coronavirus][Severe acute respiratory syndrome-related coronavirus][SARS coronavirus ExoN1][SARS coronavirus GZ02][Bat SARS-like coronavirus Rs3367][SARS coronavirus HKU-39849][SARS coronavirus MA15][SARS-like coronavirus WIV16][Bat SARS coronavirus HKU3-2][BtRf-BetaCoV/SX2013][Bat SARS coronavirus HKU3-7][…	ACB69859.1 orf1ab [SARS coronavirus BJ182a];ACB69871.1 orf1ab [SARS coronavirus BJ182b];ACB69893.1 orf1ab [SARS coronavirus BJ182-8];ATO98155.1 non-structural polyprotein 1ab [Bat SARS-like coronavirus];ATO98167.1 non-structural polyprotein 1ab [Bat SARS-like coronavirus];AAP41036.1 replicase 1AB [Severe acute respiratory syndrome-related coronavirus];AEA11012.1 polyprotein orf1ab [SARS coronavir…	-	-
sp|P0DTD1|R1AB_WCPV	VLSNLNLPGCDGGSLYVNK	RVLSNLNLPGCDGGSLYVNK	19	-	ACB69859.1;ACB69871.1;ACB69893.1;ATO98155.1;ATO98167.1;AAP41036.1;AEA11012.1;ABD75322.1;ATO98118.1;AAS00002.1;AGZ48817.1;ADC35510.1;AAS44796.1;AAS44797.1;AAS44798.1;AAS44799.1;AAS44800.1;AAS44801.1;AAS44802.1;AAS44803.1;AAS44804.1;AAS44805.1;AAS44807.1;AAS44808.1;AAS44809.1;AAS44810.1;AAS44811.1;AAS44812.1;AAS44813.1;ACZ72224.1;ALK02468.1;ATO98229.1;AAZ41328.1;AIA62299.1;ADE34754.1;QDF43819.1;P0C…	[SARS coronavirus BJ182a][SARS coronavirus BJ182b][SARS coronavirus BJ182-8][Bat SARS-like coronavirus][Severe acute respiratory syndrome-related coronavirus][SARS coronavirus ExoN1][Bat SARS CoV Rf1/2004][SARS coronavirus GZ02][Bat SARS-like coronavirus Rs3367][SARS coronavirus HKU-39849][SARS coronavirus TW-HP1][SARS coronavirus TW-HP2][SARS coronavirus TW-HP3][SARS coronavirus TW-HP4][SARS cor…	ACB69859.1 orf1ab [SARS coronavirus BJ182a];ACB69871.1 orf1ab [SARS coronavirus BJ182b];ACB69893.1 orf1ab [SARS coronavirus BJ182-8];ATO98155.1 non-structural polyprotein 1ab [Bat SARS-like coronavirus];ATO98167.1 non-structural polyprotein 1ab [Bat SARS-like coronavirus];AAP41036.1 replicase 1AB [Severe acute respiratory syndrome-related coronavirus];AEA11012.1 polyprotein orf1ab [SARS coronavir…	-	-
sp|P0DTD1|R1AB_WCPV	VITGLHPTQAPTHLSVDTK	KVITGLHPTQAPTHLSVDTK	19	-	QHR63299.1	[Bat coronavirus RaTG13]	QHR63299.1 orf1ab polyprotein [Bat coronavirus RaTG13]	-	-
sp|P0DTD1|R1AB_WCPV	VIHFGAGSDK	RVIHFGAGSDK	10	-	ACB69859.1;ACB69871.1;ACB69893.1;AHI48736.1;ALA49373.1;ALA49681.1;ALA49692.1;ALA49703.1;AGV08504.1;ASU45706.1;AQZ41330.1;QGW51907.1;QAT98897.1;ALW82645.1;AMQ48991.1;AMQ49002.1;ATO98167.1;ANF29215.1;AAP41036.1;AVK87371.1;ASU91019.1;AIY60526.1;AIY60546.1;AIY60566.1;ASU45772.1;ASU91074.1;AVK87470.1;AVK87393.1;AEA11012.1;AKJ80135.2;ABD75322.1;ATO98118.1;AIZ74426.1;AYP10307.1;AYV64569.1;AVK87338.1;ASU…	[SARS coronavirus BJ182a][SARS coronavirus BJ182b][SARS coronavirus BJ182-8][Middle East respiratory syndrome-related coronavirus][Bat SARS-like coronavirus][Severe acute respiratory syndrome-related coronavirus][SARS coronavirus ExoN1][Bat SARS CoV Rf1/2004][SARS coronavirus GZ02][Bat SARS-like coronavirus Rs3367][Escherichia coli][SARS coronavirus HKU-39849][SARS coronavirus MA15][SARS-like cor…	ACB69859.1 orf1ab [SARS coronavirus BJ182a];ACB69871.1 orf1ab [SARS coronavirus BJ182b];ACB69893.1 orf1ab [SARS coronavirus BJ182-8];AHI48736.1 ORF1ab, partial [Middle East respiratory syndrome-related coronavirus];ALA49373.1 polyprotein ORF1ab [Middle East respiratory syndrome-related coronavirus];ALA49681.1 polyprotein ORF1ab [Middle East respiratory syndrome-related coronavirus];ALA49692.1 pol…	-	-
sp|P0DTD1|R1AB_WCPV	VGILCIMSDR	KVGILCIMSDR	10	-	APO40578.1;QHR63299.1	[Severe acute respiratory syndrome-related coronavirus][Bat coronavirus RaTG13]	APO40578.1 ORF1ab protein [Severe acute respiratory syndrome-related coronavirus];QHR63299.1 orf1ab polyprotein [Bat coronavirus RaTG13]	-	-
sp|P0DTD1|R1AB_WCPV	VECFDK	RVECFDK	6	-	ACB69859.1;ACB69871.1;ACB69893.1;6JYT_A;6JYT_B;ATO98155.1;ATO98167.1;ACU31046.1;AAP41036.1;KAE9248138.1;AEA11012.1;ABD75322.1;ATO98118.1;AAS00002.1;KAE9274010.1;KAE8882035.1;KAE9070812.1;KAE9168000.1;KAE9180128.1;KAE9272653.1;AGZ48817.1;ADC35510.1;ACZ72224.1;ALK02468.1;ATO98229.1;AAZ41328.1;AIA62299.1;KAE8944937.1;ADE34754.1;ASF90490.1;QDF43819.1;P0C6V9.1;ADE34721.1;AAX16193.1;AVP78030.1;BAE93399…	[SARS coronavirus BJ182a][SARS coronavirus BJ182b][SARS coronavirus BJ182-8][Severe acute respiratory syndrome-related coronavirus][Bat SARS-like coronavirus][Bat SARS Cov Rs806/2006][Phytophthora fragariae][SARS coronavirus ExoN1][Bat SARS CoV Rf1/2004][SARS coronavirus GZ02][Bat SARS-like coronavirus Rs3367][SARS coronavirus HKU-39849][SARS coronavirus MA15][SARS-like coronavirus WIV16][Bat SAR…	ACB69859.1 orf1ab [SARS coronavirus BJ182a];ACB69871.1 orf1ab [SARS coronavirus BJ182b];ACB69893.1 orf1ab [SARS coronavirus BJ182-8];6JYT_A Chain A, Helicase [Severe acute respiratory syndrome-related coronavirus];6JYT_B Chain B, Helicase [Severe acute respiratory syndrome-related coronavirus];ATO98155.1 non-structural polyprotein 1ab [Bat SARS-like coronavirus];ATO98167.1 non-structural polyprot…	-	-
sp|P0DTD1|R1AB_WCPV	VDWTIEYPIIGDELK	RVDWTIEYPIIGDELK	15	-	QIA48640.1;QIA48622.1;QIQ54047.1;QIA48631.1;QIA48613.1;QHR63299.1	[Pangolin coronavirus][Bat coronavirus RaTG13]	QIA48640.1 orf1ab polyprotein [Pangolin coronavirus];QIA48622.1 orf1ab polyprotein [Pangolin coronavirus];QIQ54047.1 ORF1ab polyprotein [Pangolin coronavirus];QIA48631.1 orf1ab polyprotein [Pangolin coronavirus];QIA48613.1 orf1ab polyprotein [Pangolin coronavirus];QHR63299.1 orf1ab polyprotein [Bat coronavirus RaTG13]	-	-
sp|P0DTD1|R1AB_WCPV	VDGVVQQLPETYFTQSR	KVDGVVQQLPETYFTQSR	17	-	APO40578.1;YP_003858583.1;ADK66840.1;QIA48640.1;QIA48622.1;QIQ54047.1;QIA48631.1;QIA48613.1	[Severe acute respiratory syndrome-related coronavirus][Bat coronavirus BM48-31/BGR/2008][Pangolin coronavirus]	APO40578.1 ORF1ab protein [Severe acute respiratory syndrome-related coronavirus];YP_003858583.1 ORF1ab polyprotein [Bat coronavirus BM48-31/BGR/2008];ADK66840.1 ORF1ab [Bat coronavirus BM48-31/BGR/2008];QIA48640.1 orf1ab polyprotein [Pangolin coronavirus];QIA48622.1 orf1ab polyprotein [Pangolin coronavirus];QIQ54047.1 ORF1ab polyprotein [Pangolin coronavirus];QIA48631.1 orf1ab polyprotein [Pango…	-	-
sp|P0DTD1|R1AB_WCPV	VDGVDVELFENK	KVDGVDVELFENK	12	-	QIA48640.1;QIA48622.1;QIQ54047.1;QIA48631.1;QIA48613.1;QHR63299.1	[Pangolin coronavirus][Bat coronavirus RaTG13]	QIA48640.1 orf1ab polyprotein [Pangolin coronavirus];QIA48622.1 orf1ab polyprotein [Pangolin coronavirus];QIQ54047.1 ORF1ab polyprotein [Pangolin coronavirus];QIA48631.1 orf1ab polyprotein [Pangolin coronavirus];QIA48613.1 orf1ab polyprotein [Pangolin coronavirus];QHR63299.1 orf1ab polyprotein [Bat coronavirus RaTG13]	-	-
sp|P0DTD1|R1AB_WCPV	VDGQVDLFR	RVDGQVDLFR	9	-	APO40578.1	[Severe acute respiratory syndrome-related coronavirus]	APO40578.1 ORF1ab protein [Severe acute respiratory syndrome-related coronavirus]	-	-
sp|P0DTD1|R1AB_WCPV	VCGVSAAR	RVCGVSAAR	8	-	ACB69859.1;ACB69871.1;ACB69893.1;ATO98155.1;AID16729.1;ATO98167.1;AAP41036.1;AEA11012.1;ATO98118.1;AAS00002.1;AGZ48817.1;ADC35510.1;ACZ72224.1;ALK02468.1;ATO98229.1;AAZ41328.1;AIA62299.1;ADE34754.1;6NUR_A;6NUS_A;AID16722.1;QDF43819.1;AER30332.1;P0C6V9.1;ADE34721.1;AAX16193.1;AVP78030.1;BAE93399.1;QDF43829.1;AEA10397.1;AEA10412.1;AEA10427.1;AEA10442.1;AEA10457.1;APO40578.1;AID16712.1;ACZ72194.1;P0…	[SARS coronavirus BJ182a][SARS coronavirus BJ182b][SARS coronavirus BJ182-8][Bat SARS-like coronavirus][Severe acute respiratory syndrome-related coronavirus][SARS coronavirus ExoN1][SARS coronavirus GZ02][Bat SARS-like coronavirus Rs3367][SARS coronavirus HKU-39849][SARS coronavirus MA15][SARS-like coronavirus WIV16][Bat SARS coronavirus HKU3-2][BtRf-BetaCoV/SX2013][Bat SARS coronavirus HKU3-7][…	ACB69859.1 orf1ab [SARS coronavirus BJ182a];ACB69871.1 orf1ab [SARS coronavirus BJ182b];ACB69893.1 orf1ab [SARS coronavirus BJ182-8];ATO98155.1 non-structural polyprotein 1ab [Bat SARS-like coronavirus];AID16729.1 RNA-dependent RNA polymerase, partial [Bat SARS-like coronavirus];ATO98167.1 non-structural polyprotein 1ab [Bat SARS-like coronavirus];AAP41036.1 replicase 1AB [Severe acute respirator…	-	-
sp|P0DTD1|R1AB_WCPV	VAGFAK	KVAGFAK	6	-	NLO64404.1;WP_006714783.1;EGU29665.1;ACB69859.1;ACB69871.1;ACB69893.1;PJB73599.1;KUK41658.1;HAG06867.1;ATO98155.1;WP_018507164.1;PTD02953.1;AID16729.1;ATO98167.1;WP_017191436.1;KOR75465.1;AAP41036.1;WP_046332133.1;KJY58352.1;OYW66387.1;OYZ05818.1;OZA39753.1;WP_109568147.1;AWM12738.1;AEA11012.1;ATO98118.1;XP_013034130.1;XP_007293136.1;EKD16778.1;AAS00002.1;AGZ48817.1;PNP80789.1;ADC35510.1;TAK42443…	[Clostridiales bacterium][Vibrio ichthyoenteri][Vibrio ichthyoenteri ATCC 700023][SARS coronavirus BJ182a][SARS coronavirus BJ182b][SARS coronavirus BJ182-8][Armatimonadetes bacterium CG_4_9_14_3_um_filter_66_14][Clostridia bacterium 62_21][Peptococcaceae bacterium][Bat SARS-like coronavirus][Thiobacillus thioparus][Fusarium culmorum][16SrIII (X-disease group)][Candidatus Phytoplasma pruni][Sever…	NLO64404.1 hypothetical protein [Clostridiales bacterium];WP_006714783.1 dihydrolipoyl dehydrogenase [Vibrio ichthyoenteri];EGU29665.1 dihydrolipoamide dehydrogenase [Vibrio ichthyoenteri ATCC 700023];ACB69859.1 orf1ab [SARS coronavirus BJ182a];ACB69871.1 orf1ab [SARS coronavirus BJ182b];ACB69893.1 orf1ab [SARS coronavirus BJ182-8];PJB73599.1 hypothetical protein CO096_05550, partial [Armatimonad…	-	-
sp|P0DTD1|R1AB_WCPV	TVYSDVENPHLMGWDYPK	KTVYSDVENPHLMGWDYPK	18	-	ABD75322.1;QIA48640.1;QIA48622.1;QIQ54047.1;ABG47059.1;QIA48631.1;QIA48613.1;AID16714.1;QHR63299.1	[Bat SARS CoV Rf1/2004][Pangolin coronavirus][Bat CoV 273/2005][Bat SARS-like coronavirus][Bat coronavirus RaTG13]	ABD75322.1 P1b [Bat SARS CoV Rf1/2004];QIA48640.1 orf1ab polyprotein [Pangolin coronavirus];QIA48622.1 orf1ab polyprotein [Pangolin coronavirus];QIQ54047.1 ORF1ab polyprotein [Pangolin coronavirus];ABG47059.1 ORF1 [Bat CoV 273/2005];QIA48631.1 orf1ab polyprotein [Pangolin coronavirus];QIA48613.1 orf1ab polyprotein [Pangolin coronavirus];AID16714.1 orf1ab polyprotein [Bat SARS-like coronavirus];QH…	-	-
sp|P0DTD1|R1AB_WCPV	TVQFCDAMR	KTVQFCDAMR	9	-	ACB69859.1;ACB69871.1;ACB69893.1;ATO98155.1;AID16729.1;ATO98167.1;AAP41036.1;AEA11012.1;ABD75322.1;ATO98118.1;AAS00002.1;AGZ48817.1;ADC35510.1;ACZ72224.1;ALK02468.1;ATO98229.1;AAZ41328.1;AIA62299.1;ADE34754.1;6NUR_A;6NUS_A;AID16722.1;QDF43819.1;AER30332.1;P0C6V9.1;ADE34721.1;AAX16193.1;AVP78030.1;BAE93399.1;QDF43829.1;AEA10397.1;AEA10412.1;AEA10427.1;AEA10442.1;AEA10457.1;AID16712.1;ACZ72194.1;P0…	[SARS coronavirus BJ182a][SARS coronavirus BJ182b][SARS coronavirus BJ182-8][Bat SARS-like coronavirus][Severe acute respiratory syndrome-related coronavirus][SARS coronavirus ExoN1][Bat SARS CoV Rf1/2004][SARS coronavirus GZ02][Bat SARS-like coronavirus Rs3367][SARS coronavirus HKU-39849][SARS coronavirus MA15][SARS-like coronavirus WIV16][Bat SARS coronavirus HKU3-2][BtRf-BetaCoV/SX2013][Bat SA…	ACB69859.1 orf1ab [SARS coronavirus BJ182a];ACB69871.1 orf1ab [SARS coronavirus BJ182b];ACB69893.1 orf1ab [SARS coronavirus BJ182-8];ATO98155.1 non-structural polyprotein 1ab [Bat SARS-like coronavirus];AID16729.1 RNA-dependent RNA polymerase, partial [Bat SARS-like coronavirus];ATO98167.1 non-structural polyprotein 1ab [Bat SARS-like coronavirus];AAP41036.1 replicase 1AB [Severe acute respirator…	-	-
sp|P0DTD1|R1AB_WCPV	TVAGVSICSTMTNR	RTVAGVSICSTMTNR	14	-	ACB69859.1;ACB69871.1;ACB69893.1;ASB51350.1;ATO98155.1;AID16729.1;ATO98167.1;AAP41036.1;AEA11012.1;ABD75322.1;ATO98118.1;AAS00002.1;AGZ48817.1;ADC35510.1;AGA37401.1;AGA37402.1;AGO01146.1;AGO01147.1;AGO01148.1;AGO01158.1;ACZ72224.1;ALK02468.1;ATO98229.1;AAZ41328.1;AIA62299.1;ADE34754.1;6NUR_A;6NUS_A;AID16722.1;AGO01161.1;QDF43819.1;P0C6V9.1;ADE34721.1;AAX16193.1;AVP78030.1;BAE93399.1;QDF43829.1;AG…	[SARS coronavirus BJ182a][SARS coronavirus BJ182b][SARS coronavirus BJ182-8][Severe acute respiratory syndrome-related coronavirus][Bat SARS-like coronavirus][SARS coronavirus ExoN1][Bat SARS CoV Rf1/2004][SARS coronavirus GZ02][Bat SARS-like coronavirus Rs3367][SARS coronavirus HKU-39849][Coronavirus BtCoV/KCR230/Pte_par/CRC/2010][Coronavirus BtCoV/KCR370/Pte_par/CRC/2011][Betacoronavirus BtCoV/…	ACB69859.1 orf1ab [SARS coronavirus BJ182a];ACB69871.1 orf1ab [SARS coronavirus BJ182b];ACB69893.1 orf1ab [SARS coronavirus BJ182-8];ASB51350.1 RNA-dependent RNA polymerase, partial [Severe acute respiratory syndrome-related coronavirus];ATO98155.1 non-structural polyprotein 1ab [Bat SARS-like coronavirus];AID16729.1 RNA-dependent RNA polymerase, partial [Bat SARS-like coronavirus];ATO98167.1 non…	-	-
sp|P0DTD1|R1AB_WCPV	TTLPVNVAFELWAK	KTTLPVNVAFELWAK	14	-	ACB69859.1;ACB69871.1;ACB69893.1;ATO98155.1;ATO98167.1;AAP41036.1;AEA11012.1;ABD75322.1;ATO98118.1;AAS00002.1;AGZ48817.1;ADC35510.1;AAS44796.1;AAS44797.1;AAS44798.1;AAS44799.1;AAS44800.1;AAS44801.1;AAS44802.1;AAS44803.1;AAS44804.1;AAS44805.1;AAS44807.1;AAS44808.1;AAS44809.1;AAS44810.1;AAS44811.1;AAS44812.1;AAS44813.1;ACZ72224.1;ALK02468.1;ATO98229.1;AAZ41328.1;ADE34754.1;QDF43819.1;P0C6V9.1;ADE34…	[SARS coronavirus BJ182a][SARS coronavirus BJ182b][SARS coronavirus BJ182-8][Bat SARS-like coronavirus][Severe acute respiratory syndrome-related coronavirus][SARS coronavirus ExoN1][Bat SARS CoV Rf1/2004][SARS coronavirus GZ02][Bat SARS-like coronavirus Rs3367][SARS coronavirus HKU-39849][SARS coronavirus TW-HP1][SARS coronavirus TW-HP2][SARS coronavirus TW-HP3][SARS coronavirus TW-HP4][SARS cor…	ACB69859.1 orf1ab [SARS coronavirus BJ182a];ACB69871.1 orf1ab [SARS coronavirus BJ182b];ACB69893.1 orf1ab [SARS coronavirus BJ182-8];ATO98155.1 non-structural polyprotein 1ab [Bat SARS-like coronavirus];ATO98167.1 non-structural polyprotein 1ab [Bat SARS-like coronavirus];AAP41036.1 replicase 1AB [Severe acute respiratory syndrome-related coronavirus];AEA11012.1 polyprotein orf1ab [SARS coronavir…	-	-
sp|P0DTD1|R1AB_WCPV	TTCFSVAALTNNVAFQTVK	RTTCFSVAALTNNVAFQTVK	19	-	ACB69859.1;ACB69871.1;ACB69893.1;ATO98155.1;AID16729.1;ATO98167.1;AAP41036.1;AEA11012.1;ATO98118.1;AAS00002.1;AGZ48817.1;ADC35510.1;ACZ72224.1;ALK02468.1;ATO98229.1;AAZ41328.1;ADE34754.1;6NUR_A;6NUS_A;AID16722.1;QDF43819.1;P0C6V9.1;ADE34721.1;AAX16193.1;AVP78030.1;BAE93399.1;QDF43829.1;AEA10397.1;AEA10412.1;AEA10427.1;AEA10442.1;AEA10457.1;AID16712.1;ACZ72194.1;P0C6W6.1;AKZ19074.1;NP_828849.2;P0C…	[SARS coronavirus BJ182a][SARS coronavirus BJ182b][SARS coronavirus BJ182-8][Bat SARS-like coronavirus][Severe acute respiratory syndrome-related coronavirus][SARS coronavirus ExoN1][SARS coronavirus GZ02][Bat SARS-like coronavirus Rs3367][SARS coronavirus HKU-39849][SARS coronavirus MA15][SARS-like coronavirus WIV16][Bat SARS coronavirus HKU3-2][Bat SARS coronavirus HKU3-7][Coronavirus BtRs-Beta…	ACB69859.1 orf1ab [SARS coronavirus BJ182a];ACB69871.1 orf1ab [SARS coronavirus BJ182b];ACB69893.1 orf1ab [SARS coronavirus BJ182-8];ATO98155.1 non-structural polyprotein 1ab [Bat SARS-like coronavirus];AID16729.1 RNA-dependent RNA polymerase, partial [Bat SARS-like coronavirus];ATO98167.1 non-structural polyprotein 1ab [Bat SARS-like coronavirus];AAP41036.1 replicase 1AB [Severe acute respirator…	-	-
sp|P0DTD1|R1AB_WCPV	TQFNYYK	KTQFNYYK	7	-	QIA48640.1;QIA48622.1;QIQ54047.1;QIA48631.1;QIA48613.1;QHR63299.1	[Pangolin coronavirus][Bat coronavirus RaTG13]	QIA48640.1 orf1ab polyprotein [Pangolin coronavirus];QIA48622.1 orf1ab polyprotein [Pangolin coronavirus];QIQ54047.1 ORF1ab polyprotein [Pangolin coronavirus];QIA48631.1 orf1ab polyprotein [Pangolin coronavirus];QIA48613.1 orf1ab polyprotein [Pangolin coronavirus];QHR63299.1 orf1ab polyprotein [Bat coronavirus RaTG13]	-	-
sp|P0DTD1|R1AB_WCPV	TIGPDMFLGTCR	KTIGPDMFLGTCR	12	-	ACB69859.1;ACB69871.1;ACB69893.1;ATO98155.1;ATO98167.1;ACU31046.1;AAP41036.1;AEA11012.1;ABD75322.1;ATO98118.1;AAS00002.1;AGZ48817.1;ADC35510.1;ACZ72224.1;ALK02468.1;ATO98229.1;AAZ41328.1;AIA62299.1;AAS44814.1;AAS44815.1;AAS44816.1;AAS44817.1;AAS44818.1;AAS44819.1;AAS44820.1;AAS44821.1;AAS44822.1;AAS44823.1;AAS44824.1;AAS44825.1;AAS44826.1;AAS44827.1;AAS44828.1;AAS44829.1;AAS44830.1;AAS44831.1;ADE…	[SARS coronavirus BJ182a][SARS coronavirus BJ182b][SARS coronavirus BJ182-8][Bat SARS-like coronavirus][Bat SARS Cov Rs806/2006][Severe acute respiratory syndrome-related coronavirus][SARS coronavirus ExoN1][Bat SARS CoV Rf1/2004][SARS coronavirus GZ02][Bat SARS-like coronavirus Rs3367][SARS coronavirus HKU-39849][SARS coronavirus MA15][SARS-like coronavirus WIV16][Bat SARS coronavirus HKU3-2][Bt…	ACB69859.1 orf1ab [SARS coronavirus BJ182a];ACB69871.1 orf1ab [SARS coronavirus BJ182b];ACB69893.1 orf1ab [SARS coronavirus BJ182-8];ATO98155.1 non-structural polyprotein 1ab [Bat SARS-like coronavirus];ATO98167.1 non-structural polyprotein 1ab [Bat SARS-like coronavirus];ACU31046.1 helicase, partial [Bat SARS Cov Rs806/2006];AAP41036.1 replicase 1AB [Severe acute respiratory syndrome-related cor…	-	-
sp|P0DTD1|R1AB_WCPV	TEGLCVDIPGIPK	KTEGLCVDIPGIPK	13	-	ACB69859.1;ACB69871.1;ACB69893.1;ATO98155.1;ATO98167.1;AAP41036.1;AEA11012.1;ABD75322.1;ATO98118.1;AAS00002.1;AGZ48817.1;ADC35510.1;ACZ72224.1;ALK02468.1;ATO98229.1;AAZ41328.1;AIA62299.1;ADE34754.1;QDF43819.1;P0C6V9.1;ADE34721.1;AAX16193.1;AVP78030.1;BAE93399.1;QDF43829.1;5C8T_B;5C8T_D;5C8U_B;5C8U_D;AEA10397.1;AEA10412.1;AEA10427.1;AEA10442.1;AEA10457.1;AID16712.1;ACZ72194.1;P0C6W6.1;AKZ19074.1;N…	[SARS coronavirus BJ182a][SARS coronavirus BJ182b][SARS coronavirus BJ182-8][Bat SARS-like coronavirus][Severe acute respiratory syndrome-related coronavirus][SARS coronavirus ExoN1][Bat SARS CoV Rf1/2004][SARS coronavirus GZ02][Bat SARS-like coronavirus Rs3367][SARS coronavirus HKU-39849][SARS coronavirus MA15][SARS-like coronavirus WIV16][Bat SARS coronavirus HKU3-2][BtRf-BetaCoV/SX2013][Bat SA…	ACB69859.1 orf1ab [SARS coronavirus BJ182a];ACB69871.1 orf1ab [SARS coronavirus BJ182b];ACB69893.1 orf1ab [SARS coronavirus BJ182-8];ATO98155.1 non-structural polyprotein 1ab [Bat SARS-like coronavirus];ATO98167.1 non-structural polyprotein 1ab [Bat SARS-like coronavirus];AAP41036.1 replicase 1AB [Severe acute respiratory syndrome-related coronavirus];AEA11012.1 polyprotein orf1ab [SARS coronavir…	-	-
sp|P0DTD1|R1AB_WCPV	TDGTLMIER	KTDGTLMIER	9	-	ACB69859.1;ACB69871.1;ACB69893.1;ATO98155.1;AID16729.1;ATO98167.1;AAP41036.1;AEA11012.1;ABD75322.1;ATO98118.1;AAS00002.1;AGZ48817.1;ADC35510.1;ACZ72224.1;ALK02468.1;ATO98229.1;AAZ41328.1;AIA62299.1;ADE34754.1;6NUR_A;6NUS_A;AID16722.1;QDF43819.1;P0C6V9.1;ADE34721.1;AAX16193.1;AVP78030.1;BAE93399.1;QDF43829.1;AEA10397.1;AEA10412.1;AEA10427.1;AEA10442.1;AEA10457.1;APO40578.1;AID16712.1;ACZ72194.1;P0…	[SARS coronavirus BJ182a][SARS coronavirus BJ182b][SARS coronavirus BJ182-8][Bat SARS-like coronavirus][Severe acute respiratory syndrome-related coronavirus][SARS coronavirus ExoN1][Bat SARS CoV Rf1/2004][SARS coronavirus GZ02][Bat SARS-like coronavirus Rs3367][SARS coronavirus HKU-39849][SARS coronavirus MA15][SARS-like coronavirus WIV16][Bat SARS coronavirus HKU3-2][BtRf-BetaCoV/SX2013][Bat SA…	ACB69859.1 orf1ab [SARS coronavirus BJ182a];ACB69871.1 orf1ab [SARS coronavirus BJ182b];ACB69893.1 orf1ab [SARS coronavirus BJ182-8];ATO98155.1 non-structural polyprotein 1ab [Bat SARS-like coronavirus];AID16729.1 RNA-dependent RNA polymerase, partial [Bat SARS-like coronavirus];ATO98167.1 non-structural polyprotein 1ab [Bat SARS-like coronavirus];AAP41036.1 replicase 1AB [Severe acute respirator…	-	-
sp|P0DTD1|R1AB_WCPV	TCCLCDR	RTCCLCDR	7	-	ABD75322.1;P0C6V9.1;APO40578.1;ABG47068.1;ACU31044.1	[Bat SARS CoV Rf1/2004][Bat CoV 279/2005][Severe acute respiratory syndrome-related coronavirus][SARS coronavirus Rs_672/2006]	ABD75322.1 P1b [Bat SARS CoV Rf1/2004];P0C6V9.1 RecName: Full=Replicase polyprotein 1ab; Short=pp1ab; AltName: Full=ORF1ab polyprotein; Contains: RecName: Full=Host translation inhibitor nsp1; Short=nsp1; AltName: Full=Leader protein; Contains: RecName: Full=Non-structural protein 2; Short=nsp2; AltName: Full=p65 homolog; Contains: RecName: Full=Papain-like proteinase; Short=PL-PRO; AltName: Full…	-	-
sp|P0DTD1|R1AB_WCPV	SVLYYQNNVFMSEAK	KSVLYYQNNVFMSEAK	15	-	QIA48640.1;QIA48622.1;QIQ54047.1;QIA48631.1;QIA48613.1;QHR63299.1	[Pangolin coronavirus][Bat coronavirus RaTG13]	QIA48640.1 orf1ab polyprotein [Pangolin coronavirus];QIA48622.1 orf1ab polyprotein [Pangolin coronavirus];QIQ54047.1 ORF1ab polyprotein [Pangolin coronavirus];QIA48631.1 orf1ab polyprotein [Pangolin coronavirus];QIA48613.1 orf1ab polyprotein [Pangolin coronavirus];QHR63299.1 orf1ab polyprotein [Bat coronavirus RaTG13]	-	-
sp|P0DTD1|R1AB_WCPV	SQMEIDFLELAMDEFIER	RSQMEIDFLELAMDEFIER	18	-	QIA48640.1;QIA48622.1;QIQ54047.1;QIA48631.1;QIA48613.1;QHR63299.1	[Pangolin coronavirus][Bat coronavirus RaTG13]	QIA48640.1 orf1ab polyprotein [Pangolin coronavirus];QIA48622.1 orf1ab polyprotein [Pangolin coronavirus];QIQ54047.1 ORF1ab polyprotein [Pangolin coronavirus];QIA48631.1 orf1ab polyprotein [Pangolin coronavirus];QIA48613.1 orf1ab polyprotein [Pangolin coronavirus];QHR63299.1 orf1ab polyprotein [Bat coronavirus RaTG13]	-	-
sp|P0DTD1|R1AB_WCPV	SQDLSVVSK	KSQDLSVVSK	9	-	ABD75322.1;AAZ41328.1;AIA62299.1;BBJ36006.1;ASF90490.1;ADE34721.1;AVP78030.1;APO40578.1;P0C6W6.1;AGC74170.1;YP_003858583.1;ADK66840.1;ADE34732.1;QIA48640.1;ARI44808.1;ASF90459.1;ASF90469.1;AHX37557.1;QIA48622.1;ASF90474.1;QIQ54047.1;ASF90443.1;ASF90464.1;AHY61336.1;ABG47059.1;YP_009389424.1;ASF90449.1;ACJ60702.1;ADE34822.1;QIA48631.1;QIA48613.1;AGC74177.1;AVP78041.1;AID16714.1;ADE34743.1;ADY69164…	[Bat SARS CoV Rf1/2004][Bat SARS coronavirus HKU3-2][BtRf-BetaCoV/SX2013][Bat coronavirus][Wencheng Sm shrew coronavirus][Bat SARS coronavirus HKU3-4][Bat SARS-like coronavirus][Severe acute respiratory syndrome-related coronavirus][Bat SARS CoV Rp3/2004][Bat coronavirus Rp/Shaanxi2011][Bat coronavirus BM48-31/BGR/2008][Bat SARS coronavirus HKU3-5][Pangolin coronavirus][Rhinolophus affinis corona…	ABD75322.1 P1b [Bat SARS CoV Rf1/2004];AAZ41328.1 orf1ab polyprotein [Bat SARS coronavirus HKU3-2];AIA62299.1 ORF1ab polyprotein [BtRf-BetaCoV/SX2013];BBJ36006.1 ORF1ab polyprotein [Bat coronavirus];ASF90490.1 ORF1ab polyprotein [Wencheng Sm shrew coronavirus];ADE34721.1 orf1ab polyprotein [Bat SARS coronavirus HKU3-4];AVP78030.1 non-structural polyprotein 1ab [Bat SARS-like coronavirus];APO40578…	-	-
sp|P0DTD1|R1AB_WCPV	SIAATR	KSIAATR	6	-	WP_007619333.1;GAC18980.1;AKP80409.1;ABQ96190.1;ACB69859.1;ACB69871.1;ACB69893.1;QIQ85916.1;RDB25940.1;ASB51350.1;ASV64366.1;P0C6X6.1;AAX85675.1;ABP38242.1;AIX09796.1;NP_150073.2;P0C6W7.1;AQN78661.1;AQN78709.1;AQN78741.1;AKP80433.1;KFY19114.1;BBO14679.1;POM38069.1;WP_096341359.1;PCD02958.1;AIV41870.1;AIV41882.1;WP_060977788.1;MAF61536.1;AIV41834.1;WP_116530572.1;PVE22467.1;ACT10936.1;P0C6X4.1;ABC…	[Paraglaciecola arctica][Paraglaciecola arctica BSs20135][Coronavirus RCoV/D_RMU10_1919/Myo_gla/GER/2010][Porcine hemagglutinating encephalomyelitis virus][SARS coronavirus BJ182a][SARS coronavirus BJ182b][SARS coronavirus BJ182-8][Erythrobacter sp.][Hypsizygus marmoreus][Severe acute respiratory syndrome-related coronavirus][Transmissible gastroenteritis virus][Human coronavirus OC43][Bovine cor…	WP_007619333.1 tRNA (adenosine(37)-N6)-dimethylallyltransferase MiaA [Paraglaciecola arctica];GAC18980.1 tRNA dimethylallyltransferase [Paraglaciecola arctica BSs20135];AKP80409.1 RNA-dependent RNA polymerase, partial [Coronavirus RCoV/D_RMU10_1919/Myo_gla/GER/2010];ABQ96190.1 polymerase, partial [Porcine hemagglutinating encephalomyelitis virus];ACB69859.1 orf1ab [SARS coronavirus BJ182a];ACB698…	-	-
sp|P0DTD1|R1AB_WCPV	SHFAIGLALYYPSAR	KSHFAIGLALYYPSAR	15	-	ACB69859.1;ACB69871.1;ACB69893.1;6JYT_A;6JYT_B;ATO98155.1;ATO98167.1;ACU31046.1;AAP41036.1;AEA11012.1;ABD75322.1;ATO98118.1;AAS00002.1;AGZ48817.1;ADC35510.1;ACZ72224.1;ALK02468.1;ATO98229.1;AAZ41328.1;AIA62299.1;ADE34754.1;QDF43819.1;P0C6V9.1;ADE34721.1;AAX16193.1;AVP78030.1;BAE93399.1;QDF43829.1;AEA10397.1;AEA10412.1;AEA10427.1;AEA10442.1;AEA10457.1;APO40578.1;AID16712.1;ACZ72194.1;P0C6W6.1;AKZ1…	[SARS coronavirus BJ182a][SARS coronavirus BJ182b][SARS coronavirus BJ182-8][Severe acute respiratory syndrome-related coronavirus][Bat SARS-like coronavirus][Bat SARS Cov Rs806/2006][SARS coronavirus ExoN1][Bat SARS CoV Rf1/2004][SARS coronavirus GZ02][Bat SARS-like coronavirus Rs3367][SARS coronavirus HKU-39849][SARS coronavirus MA15][SARS-like coronavirus WIV16][Bat SARS coronavirus HKU3-2][Bt…	ACB69859.1 orf1ab [SARS coronavirus BJ182a];ACB69871.1 orf1ab [SARS coronavirus BJ182b];ACB69893.1 orf1ab [SARS coronavirus BJ182-8];6JYT_A Chain A, Helicase [Severe acute respiratory syndrome-related coronavirus];6JYT_B Chain B, Helicase [Severe acute respiratory syndrome-related coronavirus];ATO98155.1 non-structural polyprotein 1ab [Bat SARS-like coronavirus];ATO98167.1 non-structural polyprot…	-	-
sp|P0DTD1|R1AB_WCPV	SATCITR	KSATCITR	7	-	ACB69859.1;ACB69871.1;ACB69893.1;P0C6X6.1;AAX85675.1;ABP38242.1;AIX09796.1;NP_150073.2;P0C6W7.1;AQN78661.1;AQN78709.1;AQN78741.1;AIV41870.1;AIV41882.1;AIV41834.1;ATO98155.1;AIV41954.1;ATO98167.1;AVZ61106.1;AGT51757.1;AGT51767.1;AAP41036.1;AIV41912.1;BBM61264.1;AIV41810.1;AGT51400.1;AEA11012.1;ABD75322.1;AQT26494.1;BBM61454.1;BBM61464.1;BBM61474.1;ATO98118.1;AXX83348.1;AIV41852.1;AIV41978.1;AIV417…	[SARS coronavirus BJ182a][SARS coronavirus BJ182b][SARS coronavirus BJ182-8][Human coronavirus OC43][Bovine coronavirus E-AH65-TC][Bovine coronavirus][Bovine enteric coronavirus (strain 98TXSF-110-ENT)][Bat SARS-like coronavirus][Severe acute respiratory syndrome-related coronavirus][SARS coronavirus ExoN1][Bat SARS CoV Rf1/2004][Canine respiratory coronavirus][SARS coronavirus GZ02][Dromedary ca…	ACB69859.1 orf1ab [SARS coronavirus BJ182a];ACB69871.1 orf1ab [SARS coronavirus BJ182b];ACB69893.1 orf1ab [SARS coronavirus BJ182-8];P0C6X6.1 RecName: Full=Replicase polyprotein 1ab; Short=pp1ab; AltName: Full=ORF1ab polyprotein; Contains: RecName: Full=Host translation inhibitor nsp1; Short=nsp1; AltName: Full=p28; Contains: RecName: Full=Non-structural protein 2; Short=nsp2; AltName: Full=p65; …	-	-
sp|P0DTD1|R1AB_WCPV	SAQCFK	KSAQCFK	6	-	ACB69859.1;ACB69871.1;ACB69893.1;6JYT_A;6JYT_B;ATO98155.1;ATO98167.1;ACU31046.1;AAP41036.1;AEA11012.1;ABD75322.1;ATO98118.1;AAS00002.1;AGZ48817.1;ADC35510.1;ACZ72224.1;ALK02468.1;ATO98229.1;AAZ41328.1;AIA62299.1;AAS44814.1;AAS44815.1;AAS44816.1;AAS44817.1;AAS44818.1;AAS44819.1;AAS44820.1;AAS44821.1;AAS44822.1;AAS44823.1;AAS44824.1;AAS44825.1;AAS44826.1;AAS44827.1;AAS44828.1;AAS44829.1;AAS44830.1;…	[SARS coronavirus BJ182a][SARS coronavirus BJ182b][SARS coronavirus BJ182-8][Severe acute respiratory syndrome-related coronavirus][Bat SARS-like coronavirus][Bat SARS Cov Rs806/2006][SARS coronavirus ExoN1][Bat SARS CoV Rf1/2004][SARS coronavirus GZ02][Bat SARS-like coronavirus Rs3367][SARS coronavirus HKU-39849][SARS coronavirus MA15][SARS-like coronavirus WIV16][Bat SARS coronavirus HKU3-2][Bt…	ACB69859.1 orf1ab [SARS coronavirus BJ182a];ACB69871.1 orf1ab [SARS coronavirus BJ182b];ACB69893.1 orf1ab [SARS coronavirus BJ182-8];6JYT_A Chain A, Helicase [Severe acute respiratory syndrome-related coronavirus];6JYT_B Chain B, Helicase [Severe acute respiratory syndrome-related coronavirus];ATO98155.1 non-structural polyprotein 1ab [Bat SARS-like coronavirus];ATO98167.1 non-structural polyprot…	-	-
sp|P0DTD1|R1AB_WCPV	SAGFPFNK	KSAGFPFNK	8	-	APZ73768.1;ACB69859.1;ACB69871.1;ACB69893.1;ASB51350.1;ATO98155.1;AID16729.1;ATO98167.1;AKS25224.1;QEI22722.1;AAP41036.1;APY23514.1;API61789.1;AEA11012.1;ABD75322.1;ATO98118.1;ANO81442.1;AAS00002.1;AGW81826.1;AYD78148.1;AGZ48817.1;AHB78799.1;YP_005352870.1;AFD29233.1;ADC35510.1;APY26869.1;AGO01158.1;ACZ72224.1;ALK02468.1;ATE90979.1;AVP25405.1;QIQ28502.1;ATO98229.1;AKS25251.1;AAZ41328.1;AIA62299.1…	[Infectious bronchitis virus][SARS coronavirus BJ182a][SARS coronavirus BJ182b][SARS coronavirus BJ182-8][Severe acute respiratory syndrome-related coronavirus][Bat SARS-like coronavirus][Betacoronavirus BtCoV22/29][SARS coronavirus ExoN1][Bat SARS CoV Rf1/2004][SARS coronavirus GZ02][Bat SARS-like coronavirus Rs3367][Wigeon coronavirus HKU20][SARS coronavirus HKU-39849][Betacoronavirus BtCoV/Rhi…	APZ73768.1 ORF1ab [Infectious bronchitis virus];ACB69859.1 orf1ab [SARS coronavirus BJ182a];ACB69871.1 orf1ab [SARS coronavirus BJ182b];ACB69893.1 orf1ab [SARS coronavirus BJ182-8];ASB51350.1 RNA-dependent RNA polymerase, partial [Severe acute respiratory syndrome-related coronavirus];ATO98155.1 non-structural polyprotein 1ab [Bat SARS-like coronavirus];AID16729.1 RNA-dependent RNA polymerase, pa…	-	-
sp|P0DTD1|R1AB_WCPV	SAFVNLK	KSAFVNLK	7	-	QIA48640.1;QEH60462.1;QIA48622.1;QIQ54047.1;KAD5802880.1;QEI22732.1;QIA48631.1;QIA48613.1;YP_009273004.1;AOG30821.1;QDF43839.1;WP_089707807.1;PUZ30054.1;SCB72300.1;WP_018590306.1;WP_020536737.1;AOG30811.1;QHR63299.1;WP_157730240.1;SNR16626.1;XP_007510552.1;CCO18085.1	[Pangolin coronavirus][Bat coronavirus][Mikania micrantha][Betacoronavirus BtCoV22/29][Rousettus bat coronavirus][Coronavirus BtRt-BetaCoV/GX2018][Chitinophaga costaii][Terrisporobacter glycolicus][Lewinella cohaerens][Bat coronavirus RaTG13][Tenacibaculum jejuense][Bathycoccus prasinos]	QIA48640.1 orf1ab polyprotein [Pangolin coronavirus];QEH60462.1 orf1ab polyprotein [Bat coronavirus];QIA48622.1 orf1ab polyprotein [Pangolin coronavirus];QIQ54047.1 ORF1ab polyprotein [Pangolin coronavirus];KAD5802880.1 hypothetical protein E3N88_14240 [Mikania micrantha];QEI22732.1 orf1b polyprotein, partial [Betacoronavirus BtCoV22/29];QIA48631.1 orf1ab polyprotein [Pangolin coronavirus];QIA486…	-	-
sp|P0DTD1|R1AB_WCPV	QVVSDIDYVPLK	KQVVSDIDYVPLK	12	-	ACB69859.1;ACB69871.1;ACB69893.1;ATO98155.1;ATO98167.1;AAP41036.1;AEA11012.1;ABD75322.1;ATO98118.1;AAS00002.1;AGZ48817.1;ADC35510.1;AAS44796.1;AAS44797.1;AAS44798.1;AAS44799.1;AAS44800.1;AAS44801.1;AAS44802.1;AAS44803.1;AAS44804.1;AAS44805.1;AAS44807.1;AAS44808.1;AAS44809.1;AAS44810.1;AAS44811.1;AAS44812.1;AAS44813.1;ACZ72224.1;ALK02468.1;ATO98229.1;AAZ41328.1;AIA62299.1;ADE34754.1;QDF43819.1;P0C…	[SARS coronavirus BJ182a][SARS coronavirus BJ182b][SARS coronavirus BJ182-8][Bat SARS-like coronavirus][Severe acute respiratory syndrome-related coronavirus][SARS coronavirus ExoN1][Bat SARS CoV Rf1/2004][SARS coronavirus GZ02][Bat SARS-like coronavirus Rs3367][SARS coronavirus HKU-39849][SARS coronavirus TW-HP1][SARS coronavirus TW-HP2][SARS coronavirus TW-HP3][SARS coronavirus TW-HP4][SARS cor…	ACB69859.1 orf1ab [SARS coronavirus BJ182a];ACB69871.1 orf1ab [SARS coronavirus BJ182b];ACB69893.1 orf1ab [SARS coronavirus BJ182-8];ATO98155.1 non-structural polyprotein 1ab [Bat SARS-like coronavirus];ATO98167.1 non-structural polyprotein 1ab [Bat SARS-like coronavirus];AAP41036.1 replicase 1AB [Severe acute respiratory syndrome-related coronavirus];AEA11012.1 polyprotein orf1ab [SARS coronavir…	-	-
sp|P0DTD1|R1AB_WCPV	QLPFFYYSDSPCESHGK	KQLPFFYYSDSPCESHGK	17	-	ACB69859.1;ACB69871.1;ACB69893.1;ATO98155.1;ATO98167.1;AAP41036.1;AEA11012.1;ABD75322.1;ATO98118.1;AAS00002.1;AGZ48817.1;ADC35510.1;AAS44796.1;AAS44797.1;AAS44798.1;AAS44799.1;AAS44800.1;AAS44801.1;AAS44802.1;AAS44803.1;AAS44804.1;AAS44805.1;AAS44807.1;AAS44808.1;AAS44809.1;AAS44810.1;AAS44811.1;AAS44812.1;AAS44813.1;ACZ72224.1;ALK02468.1;ATO98229.1;AAZ41328.1;AIA62299.1;ADE34754.1;QDF43819.1;P0C…	[SARS coronavirus BJ182a][SARS coronavirus BJ182b][SARS coronavirus BJ182-8][Bat SARS-like coronavirus][Severe acute respiratory syndrome-related coronavirus][SARS coronavirus ExoN1][Bat SARS CoV Rf1/2004][SARS coronavirus GZ02][Bat SARS-like coronavirus Rs3367][SARS coronavirus HKU-39849][SARS coronavirus TW-HP1][SARS coronavirus TW-HP2][SARS coronavirus TW-HP3][SARS coronavirus TW-HP4][SARS cor…	ACB69859.1 orf1ab [SARS coronavirus BJ182a];ACB69871.1 orf1ab [SARS coronavirus BJ182b];ACB69893.1 orf1ab [SARS coronavirus BJ182-8];ATO98155.1 non-structural polyprotein 1ab [Bat SARS-like coronavirus];ATO98167.1 non-structural polyprotein 1ab [Bat SARS-like coronavirus];AAP41036.1 replicase 1AB [Severe acute respiratory syndrome-related coronavirus];AEA11012.1 polyprotein orf1ab [SARS coronavir…	-	-
sp|P0DTD1|R1AB_WCPV	QLLFVVEVVDK	RQLLFVVEVVDK	11	-	ACB69859.1;ACB69871.1;ACB69893.1;ATO98155.1;AID16729.1;ATO98167.1;AAP41036.1;AEA11012.1;ABD75322.1;ATO98118.1;AAS00002.1;AGZ48817.1;ADC35510.1;ACZ72224.1;ALK02468.1;ATO98229.1;AAZ41328.1;AIA62299.1;ADE34754.1;6NUR_A;6NUS_A;AID16722.1;AGO01161.1;QDF43819.1;P0C6V9.1;ADE34721.1;AAX16193.1;AVP78030.1;BAE93399.1;QDF43829.1;AEA10397.1;AEA10412.1;AEA10427.1;AEA10442.1;AEA10457.1;APO40578.1;AID16712.1;AC…	[SARS coronavirus BJ182a][SARS coronavirus BJ182b][SARS coronavirus BJ182-8][Bat SARS-like coronavirus][Severe acute respiratory syndrome-related coronavirus][SARS coronavirus ExoN1][Bat SARS CoV Rf1/2004][SARS coronavirus GZ02][Bat SARS-like coronavirus Rs3367][SARS coronavirus HKU-39849][SARS coronavirus MA15][SARS-like coronavirus WIV16][Bat SARS coronavirus HKU3-2][BtRf-BetaCoV/SX2013][Bat SA…	ACB69859.1 orf1ab [SARS coronavirus BJ182a];ACB69871.1 orf1ab [SARS coronavirus BJ182b];ACB69893.1 orf1ab [SARS coronavirus BJ182-8];ATO98155.1 non-structural polyprotein 1ab [Bat SARS-like coronavirus];AID16729.1 RNA-dependent RNA polymerase, partial [Bat SARS-like coronavirus];ATO98167.1 non-structural polyprotein 1ab [Bat SARS-like coronavirus];AAP41036.1 replicase 1AB [Severe acute respirator…	-	-
sp|P0DTD1|R1AB_WCPV	QGDDYVYLPYPDPSR	KQGDDYVYLPYPDPSR	15	-	ACB69859.1;ACB69871.1;ACB69893.1;ATO98155.1;AID16729.1;ATO98167.1;AAP41036.1;AEA11012.1;ABD75322.1;ATO98118.1;AAS00002.1;AGZ48817.1;ADC35510.1;ACZ72224.1;ALK02468.1;ATO98229.1;AAZ41328.1;AIA62299.1;ADE34754.1;6NUR_A;6NUS_A;AID16722.1;QDF43819.1;P0C6V9.1;ADE34721.1;AVP78030.1;BAE93399.1;QDF43829.1;AEA10397.1;AEA10412.1;AEA10427.1;AEA10442.1;AEA10457.1;APO40578.1;AID16712.1;ACZ72194.1;P0C6W6.1;AYW0…	[SARS coronavirus BJ182a][SARS coronavirus BJ182b][SARS coronavirus BJ182-8][Bat SARS-like coronavirus][Severe acute respiratory syndrome-related coronavirus][SARS coronavirus ExoN1][Bat SARS CoV Rf1/2004][SARS coronavirus GZ02][Bat SARS-like coronavirus Rs3367][SARS coronavirus HKU-39849][SARS coronavirus MA15][SARS-like coronavirus WIV16][Bat SARS coronavirus HKU3-2][BtRf-BetaCoV/SX2013][Bat SA…	ACB69859.1 orf1ab [SARS coronavirus BJ182a];ACB69871.1 orf1ab [SARS coronavirus BJ182b];ACB69893.1 orf1ab [SARS coronavirus BJ182-8];ATO98155.1 non-structural polyprotein 1ab [Bat SARS-like coronavirus];AID16729.1 RNA-dependent RNA polymerase, partial [Bat SARS-like coronavirus];ATO98167.1 non-structural polyprotein 1ab [Bat SARS-like coronavirus];AAP41036.1 replicase 1AB [Severe acute respirator…	-	-
sp|P0DTD1|R1AB_WCPV	QFDTYNLWNTFTR	KQFDTYNLWNTFTR	13	-	ACB69859.1;ACB69871.1;ACB69893.1;ATO98155.1;ATO98167.1;AAP41036.1;AEA11012.1;ABD75322.1;ATO98118.1;AAS00002.1;AGZ48817.1;ADC35510.1;AAS44796.1;AAS44797.1;AAS44798.1;AAS44799.1;AAS44800.1;AAS44801.1;AAS44802.1;AAS44803.1;AAS44804.1;AAS44805.1;AAS44807.1;AAS44808.1;AAS44809.1;AAS44810.1;AAS44811.1;AAS44812.1;AAS44813.1;ACZ72224.1;ALK02468.1;ATO98229.1;AIA62299.1;QDF43819.1;P0C6V9.1;AAX16193.1;BAE93…	[SARS coronavirus BJ182a][SARS coronavirus BJ182b][SARS coronavirus BJ182-8][Bat SARS-like coronavirus][Severe acute respiratory syndrome-related coronavirus][SARS coronavirus ExoN1][Bat SARS CoV Rf1/2004][SARS coronavirus GZ02][Bat SARS-like coronavirus Rs3367][SARS coronavirus HKU-39849][SARS coronavirus TW-HP1][SARS coronavirus TW-HP2][SARS coronavirus TW-HP3][SARS coronavirus TW-HP4][SARS cor…	ACB69859.1 orf1ab [SARS coronavirus BJ182a];ACB69871.1 orf1ab [SARS coronavirus BJ182b];ACB69893.1 orf1ab [SARS coronavirus BJ182-8];ATO98155.1 non-structural polyprotein 1ab [Bat SARS-like coronavirus];ATO98167.1 non-structural polyprotein 1ab [Bat SARS-like coronavirus];AAP41036.1 replicase 1AB [Severe acute respiratory syndrome-related coronavirus];AEA11012.1 polyprotein orf1ab [SARS coronavir…	-	-
sp|P0DTD1|R1AB_WCPV	QASLNGVTLIGEAVK	KQASLNGVTLIGEAVK	15	-	QIA48640.1;QIA48622.1;QIQ54047.1;QIA48631.1;QIA48613.1	[Pangolin coronavirus]	QIA48640.1 orf1ab polyprotein [Pangolin coronavirus];QIA48622.1 orf1ab polyprotein [Pangolin coronavirus];QIQ54047.1 ORF1ab polyprotein [Pangolin coronavirus];QIA48631.1 orf1ab polyprotein [Pangolin coronavirus];QIA48613.1 orf1ab polyprotein [Pangolin coronavirus]	-	-
sp|P0DTD1|R1AB_WCPV	PVPEVK	KPVPEVK	6	-	KAB2630160.1;XP_021435256.1;XP_030315353.1;XP_029702520.1;XP_028328787.1;XP_030315354.1;RZC89977.1;WP_011829607.1;ABM94970.1;MBE15004.1;WP_027886655.1;AWR85386.1;KIQ55273.1;KZK16525.1;GBL29442.1;WP_126367947.1;VEF13805.1;WP_119256876.1;KRF11234.1;WP_113081499.1;XP_028928092.1;WP_012179373.1;ABV94445.1;XP_021435241.1;WP_160869911.1;MXN50111.1;XP_021435267.1;XP_021435230.1;XP_021435250.1;XP_0214352…	[Pyrus ussuriensis x Pyrus communis][Oncorhynchus mykiss][Calypte anna][Takifugu rubripes][Gouania willdenowi][Papaver somniferum][Methylibium petroleiphilum][Methylibium petroleiphilum PM1][Cytophagaceae bacterium][Meiothermus taiwanensis][Meiothermus taiwanensis WR-220][Opitutae bacterium][Pseudomonas fluorescens][Shinella zoogloeoides][Paenibacillus sp. Soil787][Rhizobiales bacterium][Ornithor…	KAB2630160.1 serine--tRNA ligase [Pyrus ussuriensis x Pyrus communis];XP_021435256.1 titin-like isoform X29 [Oncorhynchus mykiss];XP_030315353.1 E3 ubiquitin-protein ligase RBBP6 isoform X1 [Calypte anna];XP_029702520.1 chromodomain-helicase-DNA-binding protein 9 isoform X4 [Takifugu rubripes];XP_028328787.1 E3 ubiquitin-protein ligase TRIM63-like [Gouania willdenowi];XP_030315354.1 E3 ubiquitin-…	-	-
sp|P0DTD1|R1AB_WCPV	PQIGVVR	RPQIGVVR	7	-	ACB69859.1;ACB69871.1;ACB69893.1;6JYT_A;6JYT_B;ATO98155.1;ATO98167.1;ACU31046.1;AAP41036.1;AEA11012.1;ABD75322.1;ATO98118.1;AAS00002.1;AGZ48817.1;ADC35510.1;ACZ72224.1;ALK02468.1;ATO98229.1;AAZ41328.1;AIA62299.1;AAS44814.1;AAS44815.1;AAS44816.1;AAS44817.1;AAS44818.1;AAS44819.1;AAS44820.1;AAS44821.1;AAS44822.1;AAS44823.1;AAS44824.1;AAS44825.1;AAS44826.1;AAS44827.1;AAS44828.1;AAS44829.1;AAS44830.1;…	[SARS coronavirus BJ182a][SARS coronavirus BJ182b][SARS coronavirus BJ182-8][Severe acute respiratory syndrome-related coronavirus][Bat SARS-like coronavirus][Bat SARS Cov Rs806/2006][SARS coronavirus ExoN1][Bat SARS CoV Rf1/2004][SARS coronavirus GZ02][Bat SARS-like coronavirus Rs3367][SARS coronavirus HKU-39849][SARS coronavirus MA15][SARS-like coronavirus WIV16][Bat SARS coronavirus HKU3-2][Bt…	ACB69859.1 orf1ab [SARS coronavirus BJ182a];ACB69871.1 orf1ab [SARS coronavirus BJ182b];ACB69893.1 orf1ab [SARS coronavirus BJ182-8];6JYT_A Chain A, Helicase [Severe acute respiratory syndrome-related coronavirus];6JYT_B Chain B, Helicase [Severe acute respiratory syndrome-related coronavirus];ATO98155.1 non-structural polyprotein 1ab [Bat SARS-like coronavirus];ATO98167.1 non-structural polyprot…	-	-
sp|P0DTD1|R1AB_WCPV	PPPGDQFK	KPPPGDQFK	8	-	ACB69859.1;ACB69871.1;ACB69893.1;ATO98155.1;ATO98167.1;AAP41036.1;AEA11012.1;ABD75322.1;ATO98118.1;AAS00002.1;ADC35510.1;ACZ72224.1;ALK02468.1;AVP25405.1;ATO98229.1;AAZ41328.1;AIA62299.1;ADE34754.1;QDF43819.1;P0C6V9.1;ADE34721.1;AAX16193.1;AVP78030.1;BAE93399.1;QDF43829.1;5C8T_B;5C8T_D;5C8U_B;5C8U_D;AEA10397.1;AEA10412.1;AEA10427.1;AEA10442.1;AEA10457.1;APO40578.1;AID16712.1;ACZ72194.1;P0C6W6.1;A…	[SARS coronavirus BJ182a][SARS coronavirus BJ182b][SARS coronavirus BJ182-8][Bat SARS-like coronavirus][Severe acute respiratory syndrome-related coronavirus][SARS coronavirus ExoN1][Bat SARS CoV Rf1/2004][SARS coronavirus GZ02][SARS coronavirus HKU-39849][SARS coronavirus MA15][SARS-like coronavirus WIV16][Rousettus bat coronavirus HKU9][Bat SARS coronavirus HKU3-2][BtRf-BetaCoV/SX2013][Bat SARS…	ACB69859.1 orf1ab [SARS coronavirus BJ182a];ACB69871.1 orf1ab [SARS coronavirus BJ182b];ACB69893.1 orf1ab [SARS coronavirus BJ182-8];ATO98155.1 non-structural polyprotein 1ab [Bat SARS-like coronavirus];ATO98167.1 non-structural polyprotein 1ab [Bat SARS-like coronavirus];AAP41036.1 replicase 1AB [Severe acute respiratory syndrome-related coronavirus];AEA11012.1 polyprotein orf1ab [SARS coronavir…	-	-
sp|P0DTD1|R1AB_WCPV	PPISFPLCANGQVFGLYK	KPPISFPLCANGQVFGLYK	18	-	ACB69859.1;ACB69871.1;ACB69893.1;6JYT_A;6JYT_B;ATO98155.1;AWV67071.1;ATO98167.1;ACU31046.1;AAP41036.1;AEA11012.1;ABD75322.1;ATO98118.1;AAS00002.1;AGZ48817.1;ADC35510.1;ACZ72224.1;ALK02468.1;ATO98229.1;AAZ41328.1;AIA62299.1;AWV67063.1;ADE34754.1;ABN10918.1;QDF43819.1;P0C6V9.1;ADE34721.1;AAX16193.1;AVP78030.1;BAE93399.1;QDF43829.1;ADM33581.1;AEA10397.1;AEA10412.1;AEA10427.1;AEA10442.1;AEA10457.1;AP…	[SARS coronavirus BJ182a][SARS coronavirus BJ182b][SARS coronavirus BJ182-8][Severe acute respiratory syndrome-related coronavirus][Bat SARS-like coronavirus][Bat coronavirus][Bat SARS Cov Rs806/2006][SARS coronavirus ExoN1][Bat SARS CoV Rf1/2004][SARS coronavirus GZ02][Bat SARS-like coronavirus Rs3367][SARS coronavirus HKU-39849][SARS coronavirus MA15][SARS-like coronavirus WIV16][Bat SARS coron…	ACB69859.1 orf1ab [SARS coronavirus BJ182a];ACB69871.1 orf1ab [SARS coronavirus BJ182b];ACB69893.1 orf1ab [SARS coronavirus BJ182-8];6JYT_A Chain A, Helicase [Severe acute respiratory syndrome-related coronavirus];6JYT_B Chain B, Helicase [Severe acute respiratory syndrome-related coronavirus];ATO98155.1 non-structural polyprotein 1ab [Bat SARS-like coronavirus];AWV67071.1 ORF1b [Bat coronavirus]…	-	-
sp|P0DTD1|R1AB_WCPV	PGNFNK	KPGNFNK	6	-	ACB69859.1;ACB69871.1;ACB69893.1;XP_001710312.1;KAE8303236.1;ATO98155.1;AID16729.1;ATO98167.1;AAP41036.1;AEA11012.1;ABD75322.1;ATO98118.1;AAS00002.1;AGZ48817.1;ADC35510.1;ACZ72224.1;ALK02468.1;ATO98229.1;AAZ41328.1;AIA62299.1;ADE34754.1;6NUR_A;6NUS_A;AID16722.1;QDF43819.1;P0C6V9.1;ADE34721.1;AAX16193.1;AVP78030.1;BAE93399.1;QDF43829.1;AEA10397.1;AEA10412.1;AEA10427.1;AEA10442.1;AEA10457.1;APO4057…	[SARS coronavirus BJ182a][SARS coronavirus BJ182b][SARS coronavirus BJ182-8][Giardia lamblia ATCC 50803][Giardia intestinalis][Bat SARS-like coronavirus][Severe acute respiratory syndrome-related coronavirus][SARS coronavirus ExoN1][Bat SARS CoV Rf1/2004][SARS coronavirus GZ02][Bat SARS-like coronavirus Rs3367][SARS coronavirus HKU-39849][SARS coronavirus MA15][SARS-like coronavirus WIV16][Bat SA…	ACB69859.1 orf1ab [SARS coronavirus BJ182a];ACB69871.1 orf1ab [SARS coronavirus BJ182b];ACB69893.1 orf1ab [SARS coronavirus BJ182-8];XP_001710312.1 Hypothetical protein GL50803_14602 [Giardia lamblia ATCC 50803];KAE8303236.1 hypothetical protein GL50803_0014602 [Giardia intestinalis];ATO98155.1 non-structural polyprotein 1ab [Bat SARS-like coronavirus];AID16729.1 RNA-dependent RNA polymerase, par…	-	-
sp|P0DTD1|R1AB_WCPV	PFLCCK	RPFLCCK	6	-	ACB69859.1;ACB69871.1;ACB69893.1;AHI48758.1;ALA49373.1;ALA49681.1;ALA49692.1;ALA49703.1;AGV08504.1;6JYT_A;6JYT_B;ASU45706.1;AQZ41330.1;AWH65941.1;QGW51907.1;QAT98897.1;ALW82645.1;ATO98155.1;AMQ48991.1;AMQ49002.1;AWV67071.1;ATO98167.1;ANF29215.1;AWH65952.1;ACU31046.1;AAP41036.1;AIA62342.1;QCC20711.1;AVK87371.1;ASU91019.1;AIY60526.1;AIY60546.1;AIY60566.1;ASU45772.1;AUM60013.1;ASU91074.1;AVK87393.1;…	[SARS coronavirus BJ182a][SARS coronavirus BJ182b][SARS coronavirus BJ182-8][Middle East respiratory syndrome-related coronavirus][Severe acute respiratory syndrome-related coronavirus][Bat SARS-like coronavirus][Bat coronavirus][Bat SARS Cov Rs806/2006][BtPa-BetaCoV/GD2013][Hedgehog coronavirus 1][SARS coronavirus ExoN1][Aplysia californica][Bat SARS CoV Rf1/2004][SARS coronavirus GZ02][Bat SARS…	ACB69859.1 orf1ab [SARS coronavirus BJ182a];ACB69871.1 orf1ab [SARS coronavirus BJ182b];ACB69893.1 orf1ab [SARS coronavirus BJ182-8];AHI48758.1 ORF1ab, partial [Middle East respiratory syndrome-related coronavirus];ALA49373.1 polyprotein ORF1ab [Middle East respiratory syndrome-related coronavirus];ALA49681.1 polyprotein ORF1ab [Middle East respiratory syndrome-related coronavirus];ALA49692.1 pol…	-	-
sp|P0DTD1|R1AB_WCPV	NYVFTGYR	RNYVFTGYR	8	-	ACB69859.1;ACB69871.1;ACB69893.1;6JYT_A;6JYT_B;ATO98155.1;ATO98167.1;ACU31046.1;AAP41036.1;AEA11012.1;ABD75322.1;ATO98118.1;AAS00002.1;AGZ48817.1;ADC35510.1;ACZ72224.1;ALK02468.1;ATO98229.1;AAZ41328.1;AIA62299.1;ADE34754.1;QDF43819.1;P0C6V9.1;ADE34721.1;AAX16193.1;AVP78030.1;BAE93399.1;QDF43829.1;AEA10397.1;AEA10412.1;AEA10427.1;AEA10442.1;AEA10457.1;APO40578.1;AID16712.1;ACZ72194.1;P0C6W6.1;AKZ1…	[SARS coronavirus BJ182a][SARS coronavirus BJ182b][SARS coronavirus BJ182-8][Severe acute respiratory syndrome-related coronavirus][Bat SARS-like coronavirus][Bat SARS Cov Rs806/2006][SARS coronavirus ExoN1][Bat SARS CoV Rf1/2004][SARS coronavirus GZ02][Bat SARS-like coronavirus Rs3367][SARS coronavirus HKU-39849][SARS coronavirus MA15][SARS-like coronavirus WIV16][Bat SARS coronavirus HKU3-2][Bt…	ACB69859.1 orf1ab [SARS coronavirus BJ182a];ACB69871.1 orf1ab [SARS coronavirus BJ182b];ACB69893.1 orf1ab [SARS coronavirus BJ182-8];6JYT_A Chain A, Helicase [Severe acute respiratory syndrome-related coronavirus];6JYT_B Chain B, Helicase [Severe acute respiratory syndrome-related coronavirus];ATO98155.1 non-structural polyprotein 1ab [Bat SARS-like coronavirus];ATO98167.1 non-structural polyprot…	-	-
sp|P0DTD1|R1AB_WCPV	NYFITDAQTGSSK	KNYFITDAQTGSSK	13	-	ACB69859.1;ACB69871.1;ACB69893.1;ATO98155.1;ATO98167.1;AAP41036.1;AEA11012.1;ABD75322.1;ATO98118.1;AAS00002.1;AGZ48817.1;ADC35510.1;ACZ72224.1;ALK02468.1;ATO98229.1;AAZ41328.1;AIA62299.1;ADE34754.1;QDF43819.1;P0C6V9.1;ADE34721.1;AAS48573.1;AAX16193.1;AVP78030.1;BAE93399.1;QDF43829.1;AEA10397.1;AEA10412.1;AEA10427.1;AEA10442.1;AEA10457.1;AID16712.1;ACZ72194.1;P0C6W6.1;AKZ19074.1;NP_828849.2;P0C6X7…	[SARS coronavirus BJ182a][SARS coronavirus BJ182b][SARS coronavirus BJ182-8][Bat SARS-like coronavirus][Severe acute respiratory syndrome-related coronavirus][SARS coronavirus ExoN1][Bat SARS CoV Rf1/2004][SARS coronavirus GZ02][Bat SARS-like coronavirus Rs3367][SARS coronavirus HKU-39849][SARS coronavirus MA15][SARS-like coronavirus WIV16][Bat SARS coronavirus HKU3-2][BtRf-BetaCoV/SX2013][Bat SA…	ACB69859.1 orf1ab [SARS coronavirus BJ182a];ACB69871.1 orf1ab [SARS coronavirus BJ182b];ACB69893.1 orf1ab [SARS coronavirus BJ182-8];ATO98155.1 non-structural polyprotein 1ab [Bat SARS-like coronavirus];ATO98167.1 non-structural polyprotein 1ab [Bat SARS-like coronavirus];AAP41036.1 replicase 1AB [Severe acute respiratory syndrome-related coronavirus];AEA11012.1 polyprotein orf1ab [SARS coronavir…	-	-
sp|P0DTD1|R1AB_WCPV	NVIPTITQMNLK	RNVIPTITQMNLK	12	-	ACB69859.1;ACB69871.1;ACB69893.1;ASB51350.1;ATO98155.1;AID16729.1;ATO98167.1;AAP41036.1;AEA11012.1;ATO98118.1;AAS00002.1;AGZ48817.1;ADC35510.1;AGO01158.1;ACZ72224.1;ALK02468.1;ATO98229.1;AAZ41328.1;BBJ36006.1;ADE34754.1;6NUR_A;6NUS_A;AID16722.1;AGO01161.1;QDF43819.1;P0C6V9.1;ADE34721.1;AAX16193.1;AVP78030.1;BAE93399.1;QDF43829.1;AEA10397.1;AEA10412.1;AEA10427.1;AEA10442.1;AEA10457.1;APO40578.1;AI…	[SARS coronavirus BJ182a][SARS coronavirus BJ182b][SARS coronavirus BJ182-8][Severe acute respiratory syndrome-related coronavirus][Bat SARS-like coronavirus][SARS coronavirus ExoN1][SARS coronavirus GZ02][Bat SARS-like coronavirus Rs3367][SARS coronavirus HKU-39849][Betacoronavirus BtCoV/Rhi_fer/It13/ITA/2009][SARS coronavirus MA15][SARS-like coronavirus WIV16][Bat SARS coronavirus HKU3-2][Bat c…	ACB69859.1 orf1ab [SARS coronavirus BJ182a];ACB69871.1 orf1ab [SARS coronavirus BJ182b];ACB69893.1 orf1ab [SARS coronavirus BJ182-8];ASB51350.1 RNA-dependent RNA polymerase, partial [Severe acute respiratory syndrome-related coronavirus];ATO98155.1 non-structural polyprotein 1ab [Bat SARS-like coronavirus];AID16729.1 RNA-dependent RNA polymerase, partial [Bat SARS-like coronavirus];ATO98167.1 non…	-	-
sp|P0DTD1|R1AB_WCPV	NVATLQAENVTGLFK	RNVATLQAENVTGLFK	15	-	ACB69859.1;ACB69871.1;ACB69893.1;ATO98155.1;ATO98167.1;AAP41036.1;AEA11012.1;ABD75322.1;ATO98118.1;AAS00002.1;AGZ48817.1;ADC35510.1;ACZ72224.1;ALK02468.1;ATO98229.1;AAZ41328.1;AIA62299.1;ADE34754.1;QDF43819.1;P0C6V9.1;ADE34721.1;AAX16193.1;AVP78030.1;BAE93399.1;QDF43829.1;AEA10397.1;AEA10412.1;AEA10427.1;AEA10442.1;AEA10457.1;AID16712.1;ACZ72194.1;P0C6W6.1;AKZ19074.1;NP_828849.2;P0C6X7.1;AAP30711…	[SARS coronavirus BJ182a][SARS coronavirus BJ182b][SARS coronavirus BJ182-8][Bat SARS-like coronavirus][Severe acute respiratory syndrome-related coronavirus][SARS coronavirus ExoN1][Bat SARS CoV Rf1/2004][SARS coronavirus GZ02][Bat SARS-like coronavirus Rs3367][SARS coronavirus HKU-39849][SARS coronavirus MA15][SARS-like coronavirus WIV16][Bat SARS coronavirus HKU3-2][BtRf-BetaCoV/SX2013][Bat SA…	ACB69859.1 orf1ab [SARS coronavirus BJ182a];ACB69871.1 orf1ab [SARS coronavirus BJ182b];ACB69893.1 orf1ab [SARS coronavirus BJ182-8];ATO98155.1 non-structural polyprotein 1ab [Bat SARS-like coronavirus];ATO98167.1 non-structural polyprotein 1ab [Bat SARS-like coronavirus];AAP41036.1 replicase 1AB [Severe acute respiratory syndrome-related coronavirus];AEA11012.1 polyprotein orf1ab [SARS coronavir…	-	-
sp|P0DTD1|R1AB_WCPV	NTNPIQLSSYSLFDMSK	RNTNPIQLSSYSLFDMSK	17	-	ACB69859.1;ACB69871.1;ACB69893.1;ATO98155.1;ATO98167.1;AAP41036.1;AEA11012.1;ABD75322.1;ATO98118.1;AAS00002.1;AGZ48817.1;ADC35510.1;ACZ72224.1;ALK02468.1;ATO98229.1;AAZ41328.1;AIA62299.1;ADE34754.1;AAP82967.1;2XYQ_A;P0C6V9.1;ADE34721.1;AAX16193.1;AVP78030.1;BAE93399.1;QDF43829.1;AEA10397.1;AEA10412.1;AEA10427.1;AEA10442.1;AEA10457.1;APO40578.1;AID16712.1;ACZ72194.1;P0C6W6.1;AAS48581.1;AKZ19074.1;…	[SARS coronavirus BJ182a][SARS coronavirus BJ182b][SARS coronavirus BJ182-8][Bat SARS-like coronavirus][Severe acute respiratory syndrome-related coronavirus][SARS coronavirus ExoN1][Bat SARS CoV Rf1/2004][SARS coronavirus GZ02][Bat SARS-like coronavirus Rs3367][SARS coronavirus HKU-39849][SARS coronavirus MA15][SARS-like coronavirus WIV16][Bat SARS coronavirus HKU3-2][BtRf-BetaCoV/SX2013][Bat SA…	ACB69859.1 orf1ab [SARS coronavirus BJ182a];ACB69871.1 orf1ab [SARS coronavirus BJ182b];ACB69893.1 orf1ab [SARS coronavirus BJ182-8];ATO98155.1 non-structural polyprotein 1ab [Bat SARS-like coronavirus];ATO98167.1 non-structural polyprotein 1ab [Bat SARS-like coronavirus];AAP41036.1 replicase 1AB [Severe acute respiratory syndrome-related coronavirus];AEA11012.1 polyprotein orf1ab [SARS coronavir…	-	-
sp|P0DTD1|R1AB_WCPV	NTCVGSDNVTDFNAIATCDWTNAGDYILANTCTER	KNTCVGSDNVTDFNAIATCDWTNAGDYILANTCTER	35	-	ACB69859.1;ACB69871.1;ACB69893.1;6JYT_A;6JYT_B;ATO98155.1;ATO98167.1;ACU31046.1;AAP41036.1;AEA11012.1;ABD75322.1;ATO98118.1;AAS00002.1;AGZ48817.1;ADC35510.1;ACZ72224.1;ALK02468.1;ATO98229.1;AAZ41328.1;AIA62299.1;ADE34754.1;QDF43819.1;P0C6V9.1;ADE34721.1;AAX16193.1;AVP78030.1;BAE93399.1;QDF43829.1;AEA10397.1;AEA10412.1;AEA10427.1;AEA10442.1;AEA10457.1;AID16712.1;ACZ72194.1;P0C6W6.1;AKZ19074.1;NP_8…	[SARS coronavirus BJ182a][SARS coronavirus BJ182b][SARS coronavirus BJ182-8][Severe acute respiratory syndrome-related coronavirus][Bat SARS-like coronavirus][Bat SARS Cov Rs806/2006][SARS coronavirus ExoN1][Bat SARS CoV Rf1/2004][SARS coronavirus GZ02][Bat SARS-like coronavirus Rs3367][SARS coronavirus HKU-39849][SARS coronavirus MA15][SARS-like coronavirus WIV16][Bat SARS coronavirus HKU3-2][Bt…	ACB69859.1 orf1ab [SARS coronavirus BJ182a];ACB69871.1 orf1ab [SARS coronavirus BJ182b];ACB69893.1 orf1ab [SARS coronavirus BJ182-8];6JYT_A Chain A, Helicase [Severe acute respiratory syndrome-related coronavirus];6JYT_B Chain B, Helicase [Severe acute respiratory syndrome-related coronavirus];ATO98155.1 non-structural polyprotein 1ab [Bat SARS-like coronavirus];ATO98167.1 non-structural polyprot…	-	-
sp|P0DTD1|R1AB_WCPV	NLQEFK	RNLQEFK	6	-	AAQ89187.1;WP_033493809.1;KFJ02113.1;NLM88711.1;GAW25788.1;WP_121160217.1;RKR92177.1;WP_141640633.1;TQF17729.1;TAM81132.1;KFJ00514.1;WP_159564969.1;WP_029576059.1;HCL13437.1;OJJ22395.1;RZJ58211.1;HCB08328.1;PKU91077.1;AEI48067.1;QIA48640.1;WP_144459631.1;QHQ74604.1;XP_024715482.1;PSK40783.1;OUM53864.1;OWB51705.1;OWB66119.1;OWB86501.1;OIO90293.1;XP_030500686.1;WP_006916529.1;EEU30346.1;QIA48622.1;…	[Homo sapiens][Bifidobacterium thermophilum][Bifidobacterium thermacidophilum subsp. thermacidophilum][Syntrophomonadaceae bacterium][Rosellinia necatrix][Micromonospora pisi][Myxococcus sp. AM401][Acidobacteria bacterium][Bifidobacterium thermacidophilum subsp. porcinum][Budvicia diplopodorum][Bifidobacterium thermacidophilum][Alteromonas sp.][marine bacterium AO1-C][Hymenobacter sp.][Runella sl…	AAQ89187.1 LSGV9197 [Homo sapiens];WP_033493809.1 ABC transporter [Bifidobacterium thermophilum];KFJ02113.1 ABC1 family protein kinase [Bifidobacterium thermacidophilum subsp. thermacidophilum];NLM88711.1 S-layer homology domain-containing protein [Syntrophomonadaceae bacterium];GAW25788.1 putative cytochrome P450 oxidoreductase [Rosellinia necatrix];WP_121160217.1 glyoxalase [Micromonospora pisi…	-	-
sp|P0DTD1|R1AB_WCPV	NGVLITEGSVK	RNGVLITEGSVK	11	-	ACB69859.1;ACB69871.1;ACB69893.1;ATO98155.1;ATO98167.1;AAP41036.1;AEA11012.1;ABD75322.1;ATO98118.1;AAS00002.1;AGZ48817.1;ADC35510.1;AAS44796.1;AAS44797.1;AAS44798.1;AAS44799.1;AAS44800.1;AAS44801.1;AAS44802.1;AAS44803.1;AAS44804.1;AAS44805.1;AAS44807.1;AAS44808.1;AAS44809.1;AAS44810.1;AAS44811.1;AAS44812.1;AAS44813.1;ACZ72224.1;ALK02468.1;ATO98229.1;AAZ41328.1;AIA62299.1;ADE34754.1;QDF43819.1;P0C…	[SARS coronavirus BJ182a][SARS coronavirus BJ182b][SARS coronavirus BJ182-8][Bat SARS-like coronavirus][Severe acute respiratory syndrome-related coronavirus][SARS coronavirus ExoN1][Bat SARS CoV Rf1/2004][SARS coronavirus GZ02][Bat SARS-like coronavirus Rs3367][SARS coronavirus HKU-39849][SARS coronavirus TW-HP1][SARS coronavirus TW-HP2][SARS coronavirus TW-HP3][SARS coronavirus TW-HP4][SARS cor…	ACB69859.1 orf1ab [SARS coronavirus BJ182a];ACB69871.1 orf1ab [SARS coronavirus BJ182b];ACB69893.1 orf1ab [SARS coronavirus BJ182-8];ATO98155.1 non-structural polyprotein 1ab [Bat SARS-like coronavirus];ATO98167.1 non-structural polyprotein 1ab [Bat SARS-like coronavirus];AAP41036.1 replicase 1AB [Severe acute respiratory syndrome-related coronavirus];AEA11012.1 polyprotein orf1ab [SARS coronavir…	-	-
sp|P0DTD1|R1AB_WCPV	MNYQVNGYPNMFITR	KMNYQVNGYPNMFITR	15	-	ACB69859.1;ACB69871.1;ACB69893.1;ATO98155.1;ATO98167.1;AAP41036.1;AEA11012.1;ABD75322.1;ATO98118.1;AAS00002.1;AGZ48817.1;ADC35510.1;AAY27812.1;ACZ72224.1;ALK02468.1;ATO98229.1;AAZ41328.1;AIA62299.1;ADE34754.1;QDF43819.1;P0C6V9.1;ADE34721.1;AAX16193.1;AVP78030.1;BAE93399.1;QDF43829.1;5C8T_B;5C8T_D;5C8U_B;5C8U_D;AEA10397.1;AEA10412.1;AEA10427.1;AEA10442.1;AEA10457.1;APO40578.1;AID16712.1;ACZ72194.1…	[SARS coronavirus BJ182a][SARS coronavirus BJ182b][SARS coronavirus BJ182-8][Bat SARS-like coronavirus][Severe acute respiratory syndrome-related coronavirus][SARS coronavirus ExoN1][Bat SARS CoV Rf1/2004][SARS coronavirus GZ02][Bat SARS-like coronavirus Rs3367][SARS coronavirus HKU-39849][Bat coronavirus ZS-2005][SARS coronavirus MA15][SARS-like coronavirus WIV16][Bat SARS coronavirus HKU3-2][Bt…	ACB69859.1 orf1ab [SARS coronavirus BJ182a];ACB69871.1 orf1ab [SARS coronavirus BJ182b];ACB69893.1 orf1ab [SARS coronavirus BJ182-8];ATO98155.1 non-structural polyprotein 1ab [Bat SARS-like coronavirus];ATO98167.1 non-structural polyprotein 1ab [Bat SARS-like coronavirus];AAP41036.1 replicase 1AB [Severe acute respiratory syndrome-related coronavirus];AEA11012.1 polyprotein orf1ab [SARS coronavir…	-	-
sp|P0DTD1|R1AB_WCPV	LYYDSMSYEDQDALFAYTK	RLYYDSMSYEDQDALFAYTK	19	-	ACB69859.1;ACB69871.1;ACB69893.1;ASB51350.1;ATO98155.1;AID16729.1;ATO98167.1;AAP41036.1;AEA11012.1;ABD75322.1;ATO98118.1;AAS00002.1;AGZ48817.1;ADC35510.1;AGO01158.1;ACZ72224.1;ALK02468.1;ATO98229.1;AAZ41328.1;AIA62299.1;ADE34754.1;6NUR_A;6NUS_A;AID16722.1;AGO01161.1;QDF43819.1;ADE34721.1;AAX16193.1;AVP78030.1;BAE93399.1;QDF43829.1;AEA10397.1;AEA10412.1;AEA10427.1;AEA10442.1;AEA10457.1;APO40578.1;…	[SARS coronavirus BJ182a][SARS coronavirus BJ182b][SARS coronavirus BJ182-8][Severe acute respiratory syndrome-related coronavirus][Bat SARS-like coronavirus][SARS coronavirus ExoN1][Bat SARS CoV Rf1/2004][SARS coronavirus GZ02][Bat SARS-like coronavirus Rs3367][SARS coronavirus HKU-39849][Betacoronavirus BtCoV/Rhi_fer/It13/ITA/2009][SARS coronavirus MA15][SARS-like coronavirus WIV16][Bat SARS co…	ACB69859.1 orf1ab [SARS coronavirus BJ182a];ACB69871.1 orf1ab [SARS coronavirus BJ182b];ACB69893.1 orf1ab [SARS coronavirus BJ182-8];ASB51350.1 RNA-dependent RNA polymerase, partial [Severe acute respiratory syndrome-related coronavirus];ATO98155.1 non-structural polyprotein 1ab [Bat SARS-like coronavirus];AID16729.1 RNA-dependent RNA polymerase, partial [Bat SARS-like coronavirus];ATO98167.1 non…	-	-
sp|P0DTD1|R1AB_WCPV	LYLDAYNMMISAGFSLWVYK	RLYLDAYNMMISAGFSLWVYK	20	-	QHR63299.1	[Bat coronavirus RaTG13]	QHR63299.1 orf1ab polyprotein [Bat coronavirus RaTG13]	-	-
sp|P0DTD1|R1AB_WCPV	LYECLYR	RLYECLYR	7	-	ACB69859.1;ACB69871.1;ACB69893.1;ASB51350.1;ATZ77024.1;AVL25869.1;ATZ77006.1;ATO98155.1;AID16729.1;AVP77999.1;ATO98167.1;AAP41036.1;AEA11012.1;ABD75322.1;ATO98118.1;AAS00002.1;QHA79205.1;AGZ48817.1;AUN34653.1;ADC35510.1;AGO01158.1;ACZ72224.1;ALK02468.1;ATO98229.1;ARO76378.1;AAZ41328.1;AIA62299.1;AVP77980.1;ADE34754.1;6NUR_A;6NUS_A;AVP77996.1;AID16722.1;AVP77961.1;AVP77997.1;AVP78001.1;AVP78023.1;…	[SARS coronavirus BJ182a][SARS coronavirus BJ182b][SARS coronavirus BJ182-8][Severe acute respiratory syndrome-related coronavirus][Betacoronavirus sp.][Rhinolophus pusillus coronavirus][Bat SARS-like coronavirus][SARS coronavirus ExoN1][Bat SARS CoV Rf1/2004][SARS coronavirus GZ02][Bat coronavirus][Bat SARS-like coronavirus Rs3367][SARS coronavirus HKU-39849][Betacoronavirus BtCoV/Rhi_fer/It13/I…	ACB69859.1 orf1ab [SARS coronavirus BJ182a];ACB69871.1 orf1ab [SARS coronavirus BJ182b];ACB69893.1 orf1ab [SARS coronavirus BJ182-8];ASB51350.1 RNA-dependent RNA polymerase, partial [Severe acute respiratory syndrome-related coronavirus];ATZ77024.1 RNA-dependent RNA polymerase, partial [Betacoronavirus sp.];AVL25869.1 RNA-dependent RNA polymerase, partial [Rhinolophus pusillus coronavirus];ATZ770…	-	-
sp|P0DTD1|R1AB_WCPV	LVLSVNPYVCNAPGCDVTDVTQLYLGGMSYYCK	KLVLSVNPYVCNAPGCDVTDVTQLYLGGMSYYCK	33	-	ACB69859.1;ACB69871.1;ACB69893.1;ATO98155.1;ATO98167.1;AAP41036.1;AEA11012.1;ATO98118.1;AAS00002.1;AGZ48817.1;ADC35510.1;ACZ72224.1;ALK02468.1;ATO98229.1;AAZ41328.1;AIA62299.1;ADE34754.1;QDF43819.1;P0C6V9.1;AAX16193.1;AVP78030.1;BAE93399.1;QDF43829.1;AEA10397.1;AEA10412.1;AEA10427.1;AEA10442.1;AEA10457.1;APO40578.1;AID16712.1;ACZ72194.1;P0C6W6.1;AKZ19074.1;NP_828849.2;P0C6X7.1;AAP30711.1;AAP37015…	[SARS coronavirus BJ182a][SARS coronavirus BJ182b][SARS coronavirus BJ182-8][Bat SARS-like coronavirus][Severe acute respiratory syndrome-related coronavirus][SARS coronavirus ExoN1][SARS coronavirus GZ02][Bat SARS-like coronavirus Rs3367][SARS coronavirus HKU-39849][SARS coronavirus MA15][SARS-like coronavirus WIV16][Bat SARS coronavirus HKU3-2][BtRf-BetaCoV/SX2013][Bat SARS coronavirus HKU3-7][…	ACB69859.1 orf1ab [SARS coronavirus BJ182a];ACB69871.1 orf1ab [SARS coronavirus BJ182b];ACB69893.1 orf1ab [SARS coronavirus BJ182-8];ATO98155.1 non-structural polyprotein 1ab [Bat SARS-like coronavirus];ATO98167.1 non-structural polyprotein 1ab [Bat SARS-like coronavirus];AAP41036.1 replicase 1AB [Severe acute respiratory syndrome-related coronavirus];AEA11012.1 polyprotein orf1ab [SARS coronavir…	-	-
sp|P0DTD1|R1AB_WCPV	LTPCGTGTSTDVVYR	RLTPCGTGTSTDVVYR	15	-	ACB69859.1;ACB69871.1;ACB69893.1;ATO98155.1;AID16729.1;ATO98167.1;AAP41036.1;AEA11012.1;ATO98118.1;AAS00002.1;AGZ48817.1;ADC35510.1;ACZ72224.1;ALK02468.1;ATO98229.1;AAZ41328.1;AIA62299.1;ADE34754.1;6NUR_A;6NUS_A;AID16722.1;QDF43819.1;AER30332.1;P0C6V9.1;ADE34721.1;AAX16193.1;AVP78030.1;BAE93399.1;QDF43829.1;AEA10397.1;AEA10412.1;AEA10427.1;AEA10442.1;AEA10457.1;APO40578.1;AID16712.1;ACZ72194.1;NP…	[SARS coronavirus BJ182a][SARS coronavirus BJ182b][SARS coronavirus BJ182-8][Bat SARS-like coronavirus][Severe acute respiratory syndrome-related coronavirus][SARS coronavirus ExoN1][SARS coronavirus GZ02][Bat SARS-like coronavirus Rs3367][SARS coronavirus HKU-39849][SARS coronavirus MA15][SARS-like coronavirus WIV16][Bat SARS coronavirus HKU3-2][BtRf-BetaCoV/SX2013][Bat SARS coronavirus HKU3-7][…	ACB69859.1 orf1ab [SARS coronavirus BJ182a];ACB69871.1 orf1ab [SARS coronavirus BJ182b];ACB69893.1 orf1ab [SARS coronavirus BJ182-8];ATO98155.1 non-structural polyprotein 1ab [Bat SARS-like coronavirus];AID16729.1 RNA-dependent RNA polymerase, partial [Bat SARS-like coronavirus];ATO98167.1 non-structural polyprotein 1ab [Bat SARS-like coronavirus];AAP41036.1 replicase 1AB [Severe acute respirator…	-	-
sp|P0DTD1|R1AB_WCPV	LSYGIATVR	KLSYGIATVR	9	-	ACB69859.1;ACB69871.1;ACB69893.1;6JYT_A;6JYT_B;ATO98155.1;ATO98167.1;ACU31046.1;AAP41036.1;AEA11012.1;ABD75322.1;ATO98118.1;AAS00002.1;AGZ48817.1;ADC35510.1;ACZ72224.1;ALK02468.1;ATO98229.1;AAZ41328.1;AIA62299.1;ADE34754.1;QDF43819.1;P0C6V9.1;ADE34721.1;AAX16193.1;AVP78030.1;BAE93399.1;QDF43829.1;AEA10397.1;AEA10412.1;AEA10427.1;AEA10442.1;AEA10457.1;APO40578.1;AID16712.1;ACZ72194.1;P0C6W6.1;AKZ1…	[SARS coronavirus BJ182a][SARS coronavirus BJ182b][SARS coronavirus BJ182-8][Severe acute respiratory syndrome-related coronavirus][Bat SARS-like coronavirus][Bat SARS Cov Rs806/2006][SARS coronavirus ExoN1][Bat SARS CoV Rf1/2004][SARS coronavirus GZ02][Bat SARS-like coronavirus Rs3367][SARS coronavirus HKU-39849][SARS coronavirus MA15][SARS-like coronavirus WIV16][Bat SARS coronavirus HKU3-2][Bt…	ACB69859.1 orf1ab [SARS coronavirus BJ182a];ACB69871.1 orf1ab [SARS coronavirus BJ182b];ACB69893.1 orf1ab [SARS coronavirus BJ182-8];6JYT_A Chain A, Helicase [Severe acute respiratory syndrome-related coronavirus];6JYT_B Chain B, Helicase [Severe acute respiratory syndrome-related coronavirus];ATO98155.1 non-structural polyprotein 1ab [Bat SARS-like coronavirus];ATO98167.1 non-structural polyprot…	-	-
sp|P0DTD1|R1AB_WCPV	LQSSQAWQPGVAMPNLYK	KLQSSQAWQPGVAMPNLYK	18	-	AVP78030.1;QIA48640.1;QIA48622.1;QIQ54047.1;QIA48631.1;QIA48613.1;QHR63299.1	[Bat SARS-like coronavirus][Pangolin coronavirus][Bat coronavirus RaTG13]	AVP78030.1 non-structural polyprotein 1ab [Bat SARS-like coronavirus];QIA48640.1 orf1ab polyprotein [Pangolin coronavirus];QIA48622.1 orf1ab polyprotein [Pangolin coronavirus];QIQ54047.1 ORF1ab polyprotein [Pangolin coronavirus];QIA48631.1 orf1ab polyprotein [Pangolin coronavirus];QIA48613.1 orf1ab polyprotein [Pangolin coronavirus];QHR63299.1 orf1ab polyprotein [Bat coronavirus RaTG13]	-	-
sp|P0DTD1|R1AB_WCPV	LQSLENVAFNVVNK	RLQSLENVAFNVVNK	14	-	QHR63299.1	[Bat coronavirus RaTG13]	QHR63299.1 orf1ab polyprotein [Bat coronavirus RaTG13]	-	-
sp|P0DTD1|R1AB_WCPV	LQFTSLEIPR	KLQFTSLEIPR	10	-	ACB69859.1;ACB69871.1;ACB69893.1;6JYT_A;6JYT_B;AAP41036.1;AEA11012.1;AAS00002.1;ADC35510.1;ACZ72224.1;ADE34754.1;AAX16193.1;BAE93399.1;QDF43829.1;AEA10397.1;AEA10412.1;AEA10427.1;AEA10442.1;AEA10457.1;ACZ72194.1;NP_828849.2;P0C6X7.1;AAP30711.1;AAP37015.1;AAP72973.2;AAP94735.1;AAP94746.1;AAP97879.1;AAQ01594.1;AAQ94058.1;AAR14806.1;AAR87499.1;AAR87521.1;AAR87554.1;AAR87565.1;AAR87576.1;AAU81617.1;A…	[SARS coronavirus BJ182a][SARS coronavirus BJ182b][SARS coronavirus BJ182-8][Severe acute respiratory syndrome-related coronavirus][SARS coronavirus ExoN1][SARS coronavirus GZ02][SARS coronavirus HKU-39849][SARS coronavirus MA15][Bat SARS coronavirus HKU3-7][SARS coronavirus WH20][SARS coronavirus Frankfurt 1][Coronavirus BtRs-BetaCoV/YN2018C][SARS coronavirus MA15 ExoN1][SARS coronavirus CUHK-Su…	ACB69859.1 orf1ab [SARS coronavirus BJ182a];ACB69871.1 orf1ab [SARS coronavirus BJ182b];ACB69893.1 orf1ab [SARS coronavirus BJ182-8];6JYT_A Chain A, Helicase [Severe acute respiratory syndrome-related coronavirus];6JYT_B Chain B, Helicase [Severe acute respiratory syndrome-related coronavirus];AAP41036.1 replicase 1AB [Severe acute respiratory syndrome-related coronavirus];AEA11012.1 polyprotein …	-	-
sp|P0DTD1|R1AB_WCPV	LNVGDYFVLTSHTVMPLSAPTLVPQEHYVR	KLNVGDYFVLTSHTVMPLSAPTLVPQEHYVR	30	-	ACB69859.1;ACB69871.1;ACB69893.1;ATO98155.1;ATO98167.1;ACU31046.1;AAP41036.1;AEA11012.1;ABD75322.1;ATO98118.1;AAS00002.1;AGZ48817.1;ADC35510.1;ACZ72224.1;ALK02468.1;ATO98229.1;AAZ41328.1;AIA62299.1;ADE34754.1;QDF43819.1;P0C6V9.1;ADE34721.1;AAX16193.1;AVP78030.1;BAE93399.1;QDF43829.1;AEA10397.1;AEA10412.1;AEA10427.1;AEA10442.1;AEA10457.1;AID16712.1;ACZ72194.1;NP_828849.2;P0C6X7.1;AAP30711.1;AAP370…	[SARS coronavirus BJ182a][SARS coronavirus BJ182b][SARS coronavirus BJ182-8][Bat SARS-like coronavirus][Bat SARS Cov Rs806/2006][Severe acute respiratory syndrome-related coronavirus][SARS coronavirus ExoN1][Bat SARS CoV Rf1/2004][SARS coronavirus GZ02][Bat SARS-like coronavirus Rs3367][SARS coronavirus HKU-39849][SARS coronavirus MA15][SARS-like coronavirus WIV16][Bat SARS coronavirus HKU3-2][Bt…	ACB69859.1 orf1ab [SARS coronavirus BJ182a];ACB69871.1 orf1ab [SARS coronavirus BJ182b];ACB69893.1 orf1ab [SARS coronavirus BJ182-8];ATO98155.1 non-structural polyprotein 1ab [Bat SARS-like coronavirus];ATO98167.1 non-structural polyprotein 1ab [Bat SARS-like coronavirus];ACU31046.1 helicase, partial [Bat SARS Cov Rs806/2006];AAP41036.1 replicase 1AB [Severe acute respiratory syndrome-related cor…	-	-
sp|P0DTD1|R1AB_WCPV	LMGHFAWWTAFVTNVNASSSEAFLIGCNYLGK	KLMGHFAWWTAFVTNVNASSSEAFLIGCNYLGK	32	-	AVP78030.1;QIA48640.1;QIA48622.1;QIQ54047.1;QIA48631.1;QIA48613.1;QHR63299.1	[Bat SARS-like coronavirus][Pangolin coronavirus][Bat coronavirus RaTG13]	AVP78030.1 non-structural polyprotein 1ab [Bat SARS-like coronavirus];QIA48640.1 orf1ab polyprotein [Pangolin coronavirus];QIA48622.1 orf1ab polyprotein [Pangolin coronavirus];QIQ54047.1 ORF1ab polyprotein [Pangolin coronavirus];QIA48631.1 orf1ab polyprotein [Pangolin coronavirus];QIA48613.1 orf1ab polyprotein [Pangolin coronavirus];QHR63299.1 orf1ab polyprotein [Bat coronavirus RaTG13]	-	-
sp|P0DTD1|R1AB_WCPV	LISMMGFK	RLISMMGFK	8	-	ACB69859.1;ACB69871.1;ACB69893.1;ATO98155.1;ATO98167.1;AAP41036.1;AEA11012.1;ABD75322.1;ATO98118.1;AAS00002.1;AGZ48817.1;ADC35510.1;AAY27812.1;ACZ72224.1;ALK02468.1;ATO98229.1;AAZ41328.1;AIA62299.1;ADE34754.1;QDF43819.1;P0C6V9.1;ADE34721.1;AAX16193.1;AVP78030.1;BAE93399.1;QDF43829.1;5C8T_B;5C8T_D;5C8U_B;5C8U_D;AEA10397.1;AEA10412.1;AEA10427.1;AEA10442.1;AEA10457.1;APO40578.1;AID16712.1;ACZ72194.1…	[SARS coronavirus BJ182a][SARS coronavirus BJ182b][SARS coronavirus BJ182-8][Bat SARS-like coronavirus][Severe acute respiratory syndrome-related coronavirus][SARS coronavirus ExoN1][Bat SARS CoV Rf1/2004][SARS coronavirus GZ02][Bat SARS-like coronavirus Rs3367][SARS coronavirus HKU-39849][Bat coronavirus ZS-2005][SARS coronavirus MA15][SARS-like coronavirus WIV16][Bat SARS coronavirus HKU3-2][Bt…	ACB69859.1 orf1ab [SARS coronavirus BJ182a];ACB69871.1 orf1ab [SARS coronavirus BJ182b];ACB69893.1 orf1ab [SARS coronavirus BJ182-8];ATO98155.1 non-structural polyprotein 1ab [Bat SARS-like coronavirus];ATO98167.1 non-structural polyprotein 1ab [Bat SARS-like coronavirus];AAP41036.1 replicase 1AB [Severe acute respiratory syndrome-related coronavirus];AEA11012.1 polyprotein orf1ab [SARS coronavir…	-	-
sp|P0DTD1|R1AB_WCPV	LHDELTGHMLDMYSVMLTNDNTSR	KLHDELTGHMLDMYSVMLTNDNTSR	24	-	ACB69859.1;ACB69871.1;ACB69893.1;ATO98155.1;AID16729.1;ATO98167.1;AAP41036.1;AEA11012.1;ABD75322.1;ATO98118.1;AAS00002.1;AGZ48817.1;ADC35510.1;ACZ72224.1;ALK02468.1;ATO98229.1;AAZ41328.1;AIA62299.1;ADE34754.1;6NUR_A;6NUS_A;AID16722.1;QDF43819.1;P0C6V9.1;ADE34721.1;AAX16193.1;AVP78030.1;BAE93399.1;QDF43829.1;AEA10397.1;AEA10412.1;AEA10427.1;AEA10442.1;AEA10457.1;APO40578.1;AID16712.1;ACZ72194.1;P0…	[SARS coronavirus BJ182a][SARS coronavirus BJ182b][SARS coronavirus BJ182-8][Bat SARS-like coronavirus][Severe acute respiratory syndrome-related coronavirus][SARS coronavirus ExoN1][Bat SARS CoV Rf1/2004][SARS coronavirus GZ02][Bat SARS-like coronavirus Rs3367][SARS coronavirus HKU-39849][SARS coronavirus MA15][SARS-like coronavirus WIV16][Bat SARS coronavirus HKU3-2][BtRf-BetaCoV/SX2013][Bat SA…	ACB69859.1 orf1ab [SARS coronavirus BJ182a];ACB69871.1 orf1ab [SARS coronavirus BJ182b];ACB69893.1 orf1ab [SARS coronavirus BJ182-8];ATO98155.1 non-structural polyprotein 1ab [Bat SARS-like coronavirus];AID16729.1 RNA-dependent RNA polymerase, partial [Bat SARS-like coronavirus];ATO98167.1 non-structural polyprotein 1ab [Bat SARS-like coronavirus];AAP41036.1 replicase 1AB [Severe acute respirator…	-	-
sp|P0DTD1|R1AB_WCPV	LFAAETLK	KLFAAETLK	8	-	ACB69859.1;ACB69871.1;ACB69893.1;6JYT_A;6JYT_B;ATO98155.1;ATO98167.1;ACU31046.1;AAP41036.1;AEA11012.1;ABD75322.1;ATO98118.1;AAS00002.1;AGZ48817.1;ADC35510.1;ACZ72224.1;ALK02468.1;ATO98229.1;AAZ41328.1;AIA62299.1;ADE34754.1;QDF43819.1;P0C6V9.1;ADE34721.1;AAX16193.1;AVP78030.1;BAE93399.1;QDF43829.1;AEA10397.1;AEA10412.1;AEA10427.1;AEA10442.1;AEA10457.1;APO40578.1;AID16712.1;ACZ72194.1;P0C6W6.1;AKZ1…	[SARS coronavirus BJ182a][SARS coronavirus BJ182b][SARS coronavirus BJ182-8][Severe acute respiratory syndrome-related coronavirus][Bat SARS-like coronavirus][Bat SARS Cov Rs806/2006][SARS coronavirus ExoN1][Bat SARS CoV Rf1/2004][SARS coronavirus GZ02][Bat SARS-like coronavirus Rs3367][SARS coronavirus HKU-39849][SARS coronavirus MA15][SARS-like coronavirus WIV16][Bat SARS coronavirus HKU3-2][Bt…	ACB69859.1 orf1ab [SARS coronavirus BJ182a];ACB69871.1 orf1ab [SARS coronavirus BJ182b];ACB69893.1 orf1ab [SARS coronavirus BJ182-8];6JYT_A Chain A, Helicase [Severe acute respiratory syndrome-related coronavirus];6JYT_B Chain B, Helicase [Severe acute respiratory syndrome-related coronavirus];ATO98155.1 non-structural polyprotein 1ab [Bat SARS-like coronavirus];ATO98167.1 non-structural polyprot…	-	-
sp|P0DTD1|R1AB_WCPV	LANECAQVLSEMVMCGGSLYVK	RLANECAQVLSEMVMCGGSLYVK	22	-	ACB69859.1;ACB69871.1;ACB69893.1;ASB51350.1;ATZ77024.1;ATZ77006.1;ATO98155.1;AID16729.1;AVP77999.1;ATO98167.1;AAP41036.1;AEA11012.1;ABD75322.1;ATO98118.1;AAS00002.1;QHA79205.1;AGZ48817.1;AUN34653.1;ADC35510.1;AGO01158.1;ACZ72224.1;ALK02468.1;ATO98229.1;ARO76378.1;AAZ41328.1;AIA62299.1;AVP77980.1;AVP77960.1;ADE34754.1;6NUR_A;6NUS_A;AVP77996.1;AID16722.1;AVP77961.1;AVP77997.1;AVP78001.1;AVP78023.1;…	[SARS coronavirus BJ182a][SARS coronavirus BJ182b][SARS coronavirus BJ182-8][Severe acute respiratory syndrome-related coronavirus][Betacoronavirus sp.][Bat SARS-like coronavirus][SARS coronavirus ExoN1][Bat SARS CoV Rf1/2004][SARS coronavirus GZ02][Bat coronavirus][Bat SARS-like coronavirus Rs3367][SARS coronavirus HKU-39849][Betacoronavirus BtCoV/Rhi_fer/It13/ITA/2009][SARS coronavirus MA15][SA…	ACB69859.1 orf1ab [SARS coronavirus BJ182a];ACB69871.1 orf1ab [SARS coronavirus BJ182b];ACB69893.1 orf1ab [SARS coronavirus BJ182-8];ASB51350.1 RNA-dependent RNA polymerase, partial [Severe acute respiratory syndrome-related coronavirus];ATZ77024.1 RNA-dependent RNA polymerase, partial [Betacoronavirus sp.];ATZ77006.1 RNA-dependent RNA polymerase, partial [Betacoronavirus sp.];ATO98155.1 non-stru…	-	-
sp|P0DTD1|R1AB_WCPV	LALGGSVAIK	KLALGGSVAIK	10	-	P0C6X6.1;AAX85675.1;ABP38242.1;AIX09796.1;NP_150073.2;P0C6W7.1;AQN78661.1;AQN78709.1;AQN78741.1;AIV41870.1;AIV41882.1;AIV41834.1;ACT10936.1;AIV41954.1;ATO98167.1;AVZ61106.1;AGT51757.1;AGT51767.1;AIV41912.1;BBM61264.1;AIV41810.1;AGT51400.1;ACT10926.1;BBM61454.1;BBM61464.1;BBM61474.1;AXX83348.1;AIV41852.1;AFO11505.1;AIV41978.1;AGT52079.1;AIV41780.1;ACT10886.1;AGT51438.1;QEG03753.1;AHN64780.1;AHN647…	[Human coronavirus OC43][Bovine coronavirus E-AH65-TC][Bovine coronavirus][Bovine enteric coronavirus (strain 98TXSF-110-ENT)][Feline coronavirus UU10][Bat SARS-like coronavirus][Feline coronavirus UU16][Murine coronavirus][Feline coronavirus][Feline coronavirus UU4][Dromedary camel coronavirus HKU23][Murine hepatitis virus strain JHM][Murine coronavirus repA59/RJHM][Feline coronavirus UU20][Bovi…	P0C6X6.1 RecName: Full=Replicase polyprotein 1ab; Short=pp1ab; AltName: Full=ORF1ab polyprotein; Contains: RecName: Full=Host translation inhibitor nsp1; Short=nsp1; AltName: Full=p28; Contains: RecName: Full=Non-structural protein 2; Short=nsp2; AltName: Full=p65; Contains: RecName: Full=Papain-like proteinase; Short=PL-PRO; AltName: Full=Non-structural protein 3; Short=nsp3; AltName: Full=p210;…	-	-
sp|P0DTD1|R1AB_WCPV	IVYTACSHAAVDALCEK	RIVYTACSHAAVDALCEK	17	-	ACB69859.1;ACB69871.1;ACB69893.1;ASV64366.1;6JYT_A;6JYT_B;AWH65941.1;AKQ98483.1;ACT10936.1;ATO98155.1;ATO98167.1;AWH65952.1;ACU31046.1;AAP41036.1;QIQ28506.1;AUM60013.1;ACT10926.1;AEA11012.1;ABD75322.1;ATO98118.1;YP_009199241.1;ALR84914.1;AGT52079.1;ACT10886.1;AAS00002.1;ADC35460.1;AGZ48817.1;ABG89295.1;AKV62754.1;ADO39838.1;QDM36985.1;ADC35510.1;ACZ72224.1;ALK02468.1;ASV64312.1;AXE71622.1;ATO9822…	[SARS coronavirus BJ182a][SARS coronavirus BJ182b][SARS coronavirus BJ182-8][Transmissible gastroenteritis virus][Severe acute respiratory syndrome-related coronavirus][Middle East respiratory syndrome-related coronavirus][Pigeon-dominant Coronavirus][Feline coronavirus UU10][Bat SARS-like coronavirus][Bat SARS Cov Rs806/2006][Feline coronavirus UU16][SARS coronavirus ExoN1][Bat SARS CoV Rf1/2004…	ACB69859.1 orf1ab [SARS coronavirus BJ182a];ACB69871.1 orf1ab [SARS coronavirus BJ182b];ACB69893.1 orf1ab [SARS coronavirus BJ182-8];ASV64366.1 replicase 1b, partial [Transmissible gastroenteritis virus];6JYT_A Chain A, Helicase [Severe acute respiratory syndrome-related coronavirus];6JYT_B Chain B, Helicase [Severe acute respiratory syndrome-related coronavirus];AWH65941.1 ORF1ab [Middle East re…	-	-
sp|P0DTD1|R1AB_WCPV	IVQMLSDTLK	KIVQMLSDTLK	10	-	ACB69859.1;ACB69871.1;ACB69893.1;ATO98155.1;ATO98167.1;AAP41036.1;AEA11012.1;ABD75322.1;ATO98118.1;AAS00002.1;AGZ48817.1;ADC35510.1;ACZ72224.1;ATO98229.1;AAZ41328.1;AIA62299.1;QDF43819.1;P0C6V9.1;ADE34721.1;AAX16193.1;AVP78030.1;BAE93399.1;QDF43829.1;5C8T_B;5C8T_D;5C8U_B;5C8U_D;AEA10397.1;AEA10412.1;AEA10427.1;AEA10442.1;AEA10457.1;AID16712.1;ACZ72194.1;P0C6W6.1;AKZ19074.1;NP_828849.2;P0C6X7.1;AA…	[SARS coronavirus BJ182a][SARS coronavirus BJ182b][SARS coronavirus BJ182-8][Bat SARS-like coronavirus][Severe acute respiratory syndrome-related coronavirus][SARS coronavirus ExoN1][Bat SARS CoV Rf1/2004][SARS coronavirus GZ02][Bat SARS-like coronavirus Rs3367][SARS coronavirus HKU-39849][SARS coronavirus MA15][Bat SARS coronavirus HKU3-2][BtRf-BetaCoV/SX2013][Coronavirus BtRs-BetaCoV/YN2018A][B…	ACB69859.1 orf1ab [SARS coronavirus BJ182a];ACB69871.1 orf1ab [SARS coronavirus BJ182b];ACB69893.1 orf1ab [SARS coronavirus BJ182-8];ATO98155.1 non-structural polyprotein 1ab [Bat SARS-like coronavirus];ATO98167.1 non-structural polyprotein 1ab [Bat SARS-like coronavirus];AAP41036.1 replicase 1AB [Severe acute respiratory syndrome-related coronavirus];AEA11012.1 polyprotein orf1ab [SARS coronavir…	-	-
sp|P0DTD1|R1AB_WCPV	ITGLYPTLNISDEFSSNVANYQK	RITGLYPTLNISDEFSSNVANYQK	23	-	ACB69859.1;ACB69871.1;ACB69893.1;6JYT_A;6JYT_B;ATO98155.1;ATO98167.1;AAP41036.1;ATO98118.1;AAS00002.1;AGZ48817.1;ADC35510.1;ACZ72224.1;ALK02468.1;ATO98229.1;AAZ41328.1;ADE34754.1;QDF43819.1;P0C6V9.1;ADE34721.1;AAX16193.1;AVP78030.1;BAE93399.1;QDF43829.1;AEA10397.1;AEA10412.1;AEA10427.1;AEA10442.1;AEA10457.1;AID16712.1;ACZ72194.1;P0C6W6.1;AKZ19074.1;NP_828849.2;P0C6X7.1;AAP30711.1;AAP37015.1;AAP72…	[SARS coronavirus BJ182a][SARS coronavirus BJ182b][SARS coronavirus BJ182-8][Severe acute respiratory syndrome-related coronavirus][Bat SARS-like coronavirus][SARS coronavirus GZ02][Bat SARS-like coronavirus Rs3367][SARS coronavirus HKU-39849][SARS coronavirus MA15][SARS-like coronavirus WIV16][Bat SARS coronavirus HKU3-2][Bat SARS coronavirus HKU3-7][Coronavirus BtRs-BetaCoV/YN2018A][Bat CoV 279…	ACB69859.1 orf1ab [SARS coronavirus BJ182a];ACB69871.1 orf1ab [SARS coronavirus BJ182b];ACB69893.1 orf1ab [SARS coronavirus BJ182-8];6JYT_A Chain A, Helicase [Severe acute respiratory syndrome-related coronavirus];6JYT_B Chain B, Helicase [Severe acute respiratory syndrome-related coronavirus];ATO98155.1 non-structural polyprotein 1ab [Bat SARS-like coronavirus];ATO98167.1 non-structural polyprot…	-	-
sp|P0DTD1|R1AB_WCPV	ITEHSWNADLYK	KITEHSWNADLYK	12	-	ACB69859.1;ACB69871.1;ACB69893.1;ATO98155.1;ATO98167.1;AAP41036.1;AEA11012.1;ABD75322.1;ATO98118.1;AAS00002.1;AGZ48817.1;ADC35510.1;ACZ72224.1;ALK02468.1;ATO98229.1;AAZ41328.1;AIA62299.1;ADE34754.1;AAP82967.1;2XYQ_A;QDF43819.1;P0C6V9.1;ADE34721.1;AAX16193.1;AVP78030.1;BAE93399.1;QDF43829.1;AEA10397.1;AEA10412.1;AEA10427.1;AEA10442.1;AEA10457.1;AID16712.1;ACZ72194.1;P0C6W6.1;AAS48581.1;AKZ19074.1;…	[SARS coronavirus BJ182a][SARS coronavirus BJ182b][SARS coronavirus BJ182-8][Bat SARS-like coronavirus][Severe acute respiratory syndrome-related coronavirus][SARS coronavirus ExoN1][Bat SARS CoV Rf1/2004][SARS coronavirus GZ02][Bat SARS-like coronavirus Rs3367][SARS coronavirus HKU-39849][SARS coronavirus MA15][SARS-like coronavirus WIV16][Bat SARS coronavirus HKU3-2][BtRf-BetaCoV/SX2013][Bat SA…	ACB69859.1 orf1ab [SARS coronavirus BJ182a];ACB69871.1 orf1ab [SARS coronavirus BJ182b];ACB69893.1 orf1ab [SARS coronavirus BJ182-8];ATO98155.1 non-structural polyprotein 1ab [Bat SARS-like coronavirus];ATO98167.1 non-structural polyprotein 1ab [Bat SARS-like coronavirus];AAP41036.1 replicase 1AB [Severe acute respiratory syndrome-related coronavirus];AEA11012.1 polyprotein orf1ab [SARS coronavir…	-	-
sp|P0DTD1|R1AB_WCPV	INAACR	KINAACR	6	-	ABD75322.1;AAZ41328.1;AIA62299.1;ADE34754.1;P0C6V9.1;ADE34721.1;AVP78030.1;RXW20234.1;APO40578.1;WP_060663791.1;KPB06504.1;AGC74170.1;ADE34811.1;ADE34732.1;QIA48640.1;ARI44808.1;AIA62309.1;KAE8077055.1;RXW20228.1;MAF13985.1;AHX37557.1;QIA48622.1;ABG47068.1;OHA15498.1;OIP78838.1;PIQ74232.1;PIS16270.1;PIW75514.1;PIZ68745.1;PJA62969.1;TFK29437.1;ASO66809.1;QIQ54047.1;ABD75331.1;ABG47059.1;ACJ60702.1…	[Bat SARS CoV Rf1/2004][Bat SARS coronavirus HKU3-2][BtRf-BetaCoV/SX2013][Bat SARS coronavirus HKU3-7][Bat CoV 279/2005][Bat SARS coronavirus HKU3-4][Bat SARS-like coronavirus][Psathyrella aberdarensis][Severe acute respiratory syndrome-related coronavirus][Bacillus sp. CHD6a][Bat coronavirus Rp/Shaanxi2011][Bat SARS coronavirus HKU3-12][Bat SARS coronavirus HKU3-5][Pangolin coronavirus][Bat coro…	ABD75322.1 P1b [Bat SARS CoV Rf1/2004];AAZ41328.1 orf1ab polyprotein [Bat SARS coronavirus HKU3-2];AIA62299.1 ORF1ab polyprotein [BtRf-BetaCoV/SX2013];ADE34754.1 orf1ab polyprotein [Bat SARS coronavirus HKU3-7];P0C6V9.1 RecName: Full=Replicase polyprotein 1ab; Short=pp1ab; AltName: Full=ORF1ab polyprotein; Contains: RecName: Full=Host translation inhibitor nsp1; Short=nsp1; AltName: Full=Leader p…	-	-
sp|P0DTD1|R1AB_WCPV	IMASLVLAR	RIMASLVLAR	9	-	ACB69859.1;ACB69871.1;ACB69893.1;AAP31512.1;ASB51350.1;AVL25869.1;ATZ77006.1;ATO98155.1;AID16729.1;AVP77999.1;ATO98167.1;AAP41036.1;AEA11012.1;ABD75322.1;ATO98118.1;AAS00002.1;QHA79205.1;AGZ48817.1;AUN34653.1;ADC35510.1;AGO01158.1;ACZ72224.1;ALK02468.1;ATO98229.1;ARO76378.1;AVP77980.1;AVP77960.1;ADE34754.1;6NUR_A;6NUS_A;AVP77996.1;AID16722.1;AVP77961.1;AVP77997.1;AVP78001.1;AVP78023.1;QDF43819.1;…	[SARS coronavirus BJ182a][SARS coronavirus BJ182b][SARS coronavirus BJ182-8][SARS coronavirus Tor2][Severe acute respiratory syndrome-related coronavirus][Rhinolophus pusillus coronavirus][Betacoronavirus sp.][Bat SARS-like coronavirus][SARS coronavirus ExoN1][Bat SARS CoV Rf1/2004][SARS coronavirus GZ02][Bat coronavirus][Bat SARS-like coronavirus Rs3367][SARS coronavirus HKU-39849][Betacoronavir…	ACB69859.1 orf1ab [SARS coronavirus BJ182a];ACB69871.1 orf1ab [SARS coronavirus BJ182b];ACB69893.1 orf1ab [SARS coronavirus BJ182-8];AAP31512.1 RNA polymerase 1b, partial [SARS coronavirus Tor2];ASB51350.1 RNA-dependent RNA polymerase, partial [Severe acute respiratory syndrome-related coronavirus];AVL25869.1 RNA-dependent RNA polymerase, partial [Rhinolophus pusillus coronavirus];ATZ77006.1 RNA-…	-	-
sp|P0DTD1|R1AB_WCPV	ILNNLGVDIAANTVIWDYK	KILNNLGVDIAANTVIWDYK	19	-	ACB69859.1;ACB69871.1;ACB69893.1;ATO98155.1;AAP41036.1;AEA11012.1;ABD75322.1;AAS00002.1;ADC35510.1;AAS44796.1;AAS44797.1;AAS44798.1;AAS44799.1;AAS44800.1;AAS44801.1;AAS44802.1;AAS44803.1;AAS44804.1;AAS44805.1;AAS44807.1;AAS44808.1;AAS44809.1;AAS44810.1;AAS44811.1;AAS44812.1;AAS44813.1;ACZ72224.1;ALK02468.1;AIA62299.1;ADE34754.1;P0C6V9.1;AAX16193.1;AVP78030.1;BAE93399.1;AEA10397.1;AEA10412.1;AEA10…	[SARS coronavirus BJ182a][SARS coronavirus BJ182b][SARS coronavirus BJ182-8][Bat SARS-like coronavirus][Severe acute respiratory syndrome-related coronavirus][SARS coronavirus ExoN1][Bat SARS CoV Rf1/2004][SARS coronavirus GZ02][SARS coronavirus HKU-39849][SARS coronavirus TW-HP1][SARS coronavirus TW-HP2][SARS coronavirus TW-HP3][SARS coronavirus TW-HP4][SARS coronavirus TW-JC2][SARS coronavirus …	ACB69859.1 orf1ab [SARS coronavirus BJ182a];ACB69871.1 orf1ab [SARS coronavirus BJ182b];ACB69893.1 orf1ab [SARS coronavirus BJ182-8];ATO98155.1 non-structural polyprotein 1ab [Bat SARS-like coronavirus];AAP41036.1 replicase 1AB [Severe acute respiratory syndrome-related coronavirus];AEA11012.1 polyprotein orf1ab [SARS coronavirus ExoN1];ABD75322.1 P1b [Bat SARS CoV Rf1/2004];AAS00002.1 nonstructu…	-	-
sp|P0DTD1|R1AB_WCPV	ILGLPTQTVDSSQGSEYDYVIFTQTTETAHSCNVNR	KILGLPTQTVDSSQGSEYDYVIFTQTTETAHSCNVNR	36	-	ACB69859.1;ACB69871.1;ACB69893.1;6JYT_A;6JYT_B;ATO98155.1;ATO98167.1;ACU31046.1;AAP41036.1;AEA11012.1;ABD75322.1;ATO98118.1;AAS00002.1;AGZ48817.1;ADC35510.1;ACZ72224.1;ALK02468.1;ATO98229.1;AAZ41328.1;AIA62299.1;AAS44814.1;AAS44815.1;AAS44816.1;AAS44817.1;AAS44818.1;AAS44819.1;AAS44820.1;AAS44821.1;AAS44822.1;AAS44823.1;AAS44824.1;AAS44825.1;AAS44826.1;AAS44827.1;AAS44828.1;AAS44829.1;AAS44830.1;…	[SARS coronavirus BJ182a][SARS coronavirus BJ182b][SARS coronavirus BJ182-8][Severe acute respiratory syndrome-related coronavirus][Bat SARS-like coronavirus][Bat SARS Cov Rs806/2006][SARS coronavirus ExoN1][Bat SARS CoV Rf1/2004][SARS coronavirus GZ02][Bat SARS-like coronavirus Rs3367][SARS coronavirus HKU-39849][SARS coronavirus MA15][SARS-like coronavirus WIV16][Bat SARS coronavirus HKU3-2][Bt…	ACB69859.1 orf1ab [SARS coronavirus BJ182a];ACB69871.1 orf1ab [SARS coronavirus BJ182b];ACB69893.1 orf1ab [SARS coronavirus BJ182-8];6JYT_A Chain A, Helicase [Severe acute respiratory syndrome-related coronavirus];6JYT_B Chain B, Helicase [Severe acute respiratory syndrome-related coronavirus];ATO98155.1 non-structural polyprotein 1ab [Bat SARS-like coronavirus];ATO98167.1 non-structural polyprot…	-	-
sp|P0DTD1|R1AB_WCPV	ILGAGCFVDDIVK	RILGAGCFVDDIVK	13	-	ACB69859.1;ACB69871.1;ACB69893.1;ATO98155.1;AID16729.1;ATO98167.1;AAP41036.1;ABD75322.1;ATO98118.1;AAS00002.1;AGZ48817.1;ADC35510.1;ACZ72224.1;ALK02468.1;ATO98229.1;AAZ41328.1;AIA62299.1;ADE34754.1;6NUR_A;6NUS_A;AID16722.1;QDF43819.1;P0C6V9.1;ADE34721.1;AAX16193.1;AVP78030.1;BAE93399.1;QDF43829.1;AEA10397.1;AEA10412.1;AEA10427.1;AEA10442.1;AEA10457.1;APO40578.1;AID16712.1;ACZ72194.1;P0C6W6.1;AYW0…	[SARS coronavirus BJ182a][SARS coronavirus BJ182b][SARS coronavirus BJ182-8][Bat SARS-like coronavirus][Severe acute respiratory syndrome-related coronavirus][Bat SARS CoV Rf1/2004][SARS coronavirus GZ02][Bat SARS-like coronavirus Rs3367][SARS coronavirus HKU-39849][SARS coronavirus MA15][SARS-like coronavirus WIV16][Bat SARS coronavirus HKU3-2][BtRf-BetaCoV/SX2013][Bat SARS coronavirus HKU3-7][C…	ACB69859.1 orf1ab [SARS coronavirus BJ182a];ACB69871.1 orf1ab [SARS coronavirus BJ182b];ACB69893.1 orf1ab [SARS coronavirus BJ182-8];ATO98155.1 non-structural polyprotein 1ab [Bat SARS-like coronavirus];AID16729.1 RNA-dependent RNA polymerase, partial [Bat SARS-like coronavirus];ATO98167.1 non-structural polyprotein 1ab [Bat SARS-like coronavirus];AAP41036.1 replicase 1AB [Severe acute respirator…	-	-
sp|P0DTD1|R1AB_WCPV	IFVDGVPFVVSTGYHFR	KIFVDGVPFVVSTGYHFR	17	-	ACB69859.1;ACB69871.1;ACB69893.1;ATO98155.1;AID16729.1;ATO98167.1;AAP41036.1;AEA11012.1;ABD75322.1;ATO98118.1;AAS00002.1;AGZ48817.1;ADC35510.1;ACZ72224.1;ALK02468.1;ATO98229.1;AAZ41328.1;AIA62299.1;ADE34754.1;6NUR_A;6NUS_A;AID16722.1;QDF43819.1;AER30332.1;P0C6V9.1;ADE34721.1;AAX16193.1;AVP78030.1;BAE93399.1;QDF43829.1;AEA10397.1;AEA10412.1;AEA10427.1;AEA10442.1;AEA10457.1;APO40578.1;AID16712.1;AC…	[SARS coronavirus BJ182a][SARS coronavirus BJ182b][SARS coronavirus BJ182-8][Bat SARS-like coronavirus][Severe acute respiratory syndrome-related coronavirus][SARS coronavirus ExoN1][Bat SARS CoV Rf1/2004][SARS coronavirus GZ02][Bat SARS-like coronavirus Rs3367][SARS coronavirus HKU-39849][SARS coronavirus MA15][SARS-like coronavirus WIV16][Bat SARS coronavirus HKU3-2][BtRf-BetaCoV/SX2013][Bat SA…	ACB69859.1 orf1ab [SARS coronavirus BJ182a];ACB69871.1 orf1ab [SARS coronavirus BJ182b];ACB69893.1 orf1ab [SARS coronavirus BJ182-8];ATO98155.1 non-structural polyprotein 1ab [Bat SARS-like coronavirus];AID16729.1 RNA-dependent RNA polymerase, partial [Bat SARS-like coronavirus];ATO98167.1 non-structural polyprotein 1ab [Bat SARS-like coronavirus];AAP41036.1 replicase 1AB [Severe acute respirator…	-	-
sp|P0DTD1|R1AB_WCPV	IEELFYSYATHSDK	KIEELFYSYATHSDK	14	-	QIA48640.1;QIA48622.1;QIQ54047.1;QIA48631.1;QIA48613.1;QHR63299.1	[Pangolin coronavirus][Bat coronavirus RaTG13]	QIA48640.1 orf1ab polyprotein [Pangolin coronavirus];QIA48622.1 orf1ab polyprotein [Pangolin coronavirus];QIQ54047.1 ORF1ab polyprotein [Pangolin coronavirus];QIA48631.1 orf1ab polyprotein [Pangolin coronavirus];QIA48613.1 orf1ab polyprotein [Pangolin coronavirus];QHR63299.1 orf1ab polyprotein [Bat coronavirus RaTG13]	-	-
sp|P0DTD1|R1AB_WCPV	IDGDMVPHISR	RIDGDMVPHISR	11	-	AGC74177.1;QHR63299.1	[Bat coronavirus Cp/Yunnan2011][Bat coronavirus RaTG13]	AGC74177.1 ORF1b protein [Bat coronavirus Cp/Yunnan2011];QHR63299.1 orf1ab polyprotein [Bat coronavirus RaTG13]	-	-
sp|P0DTD1|R1AB_WCPV	HYVYIGDPAQLPAPR	KHYVYIGDPAQLPAPR	15	-	ACB69859.1;ACB69871.1;ACB69893.1;P0C6X6.1;AAX85675.1;ABP38242.1;AIX09796.1;NP_150073.2;P0C6W7.1;6JYT_A;6JYT_B;AQN78661.1;AQN78709.1;AQN78741.1;AIV41870.1;AIV41882.1;AIV41834.1;P0C6X4.1;ABC70717.1;ATO98155.1;AIV41954.1;ATO98167.1;AVZ61106.1;AGT51757.1;AGT51767.1;ACU31046.1;AAP41036.1;YP_173236.1;P0C6X2.1;AAT98578.1;AIV41912.1;BBM61264.1;AIV41810.1;AGT51400.1;AEA11012.1;ABD75322.1;AQT26494.1;BBM614…	[SARS coronavirus BJ182a][SARS coronavirus BJ182b][SARS coronavirus BJ182-8][Human coronavirus OC43][Bovine coronavirus E-AH65-TC][Bovine coronavirus][Bovine enteric coronavirus (strain 98TXSF-110-ENT)][Severe acute respiratory syndrome-related coronavirus][Human coronavirus HKU1 (isolate N5)][Human coronavirus HKU1][Bat SARS-like coronavirus][Bat SARS Cov Rs806/2006][Human coronavirus HKU1 (isol…	ACB69859.1 orf1ab [SARS coronavirus BJ182a];ACB69871.1 orf1ab [SARS coronavirus BJ182b];ACB69893.1 orf1ab [SARS coronavirus BJ182-8];P0C6X6.1 RecName: Full=Replicase polyprotein 1ab; Short=pp1ab; AltName: Full=ORF1ab polyprotein; Contains: RecName: Full=Host translation inhibitor nsp1; Short=nsp1; AltName: Full=p28; Contains: RecName: Full=Non-structural protein 2; Short=nsp2; AltName: Full=p65; …	-	-
sp|P0DTD1|R1AB_WCPV	HTTCCSLSHR	KHTTCCSLSHR	10	-	QIA48640.1;QIA48622.1;QIQ54047.1;AMB42835.1;QIA48631.1;QIA48613.1;QHR63299.1	[Pangolin coronavirus][Rhinolophus bat coronavirus BtCoV/4991][Bat coronavirus RaTG13]	QIA48640.1 orf1ab polyprotein [Pangolin coronavirus];QIA48622.1 orf1ab polyprotein [Pangolin coronavirus];QIQ54047.1 ORF1ab polyprotein [Pangolin coronavirus];AMB42835.1 RNA-dependent RNA polymerase, partial [Rhinolophus bat coronavirus BtCoV/4991];QIA48631.1 orf1ab polyprotein [Pangolin coronavirus];QIA48613.1 orf1ab polyprotein [Pangolin coronavirus];QHR63299.1 orf1ab polyprotein [Bat coronavir…	-	-
sp|P0DTD1|R1AB_WCPV	HTFSNYQHEETIYNLLK	RHTFSNYQHEETIYNLLK	17	-	QHR63299.1	[Bat coronavirus RaTG13]	QHR63299.1 orf1ab polyprotein [Bat coronavirus RaTG13]	-	-
sp|P0DTD1|R1AB_WCPV	HPNQEYADVFHLYLQYIR	KHPNQEYADVFHLYLQYIR	18	-	ACB69859.1;ACB69871.1;ACB69893.1;ATO98155.1;AID16729.1;ATO98167.1;AAP41036.1;AEA11012.1;ABD75322.1;ATO98118.1;AAS00002.1;AGZ48817.1;ADC35510.1;ACZ72224.1;ALK02468.1;ATO98229.1;AAZ41328.1;AIA62299.1;ADE34754.1;6NUR_A;6NUS_A;AID16722.1;QDF43819.1;P0C6V9.1;ADE34721.1;AAX16193.1;AVP78030.1;BAE93399.1;QDF43829.1;AEA10397.1;AEA10412.1;AEA10427.1;AEA10442.1;AEA10457.1;APO40578.1;AID16712.1;P0C6W6.1;AYW0…	[SARS coronavirus BJ182a][SARS coronavirus BJ182b][SARS coronavirus BJ182-8][Bat SARS-like coronavirus][Severe acute respiratory syndrome-related coronavirus][SARS coronavirus ExoN1][Bat SARS CoV Rf1/2004][SARS coronavirus GZ02][Bat SARS-like coronavirus Rs3367][SARS coronavirus HKU-39849][SARS coronavirus MA15][SARS-like coronavirus WIV16][Bat SARS coronavirus HKU3-2][BtRf-BetaCoV/SX2013][Bat SA…	ACB69859.1 orf1ab [SARS coronavirus BJ182a];ACB69871.1 orf1ab [SARS coronavirus BJ182b];ACB69893.1 orf1ab [SARS coronavirus BJ182-8];ATO98155.1 non-structural polyprotein 1ab [Bat SARS-like coronavirus];AID16729.1 RNA-dependent RNA polymerase, partial [Bat SARS-like coronavirus];ATO98167.1 non-structural polyprotein 1ab [Bat SARS-like coronavirus];AAP41036.1 replicase 1AB [Severe acute respirator…	-	-
sp|P0DTD1|R1AB_WCPV	HLIPLMYK	KHLIPLMYK	8	-	ACB69859.1;ACB69871.1;ACB69893.1;ATO98155.1;ATO98167.1;AAP41036.1;AEA11012.1;ABD75322.1;ATO98118.1;AAS00002.1;AGZ48817.1;ADC35510.1;ACZ72224.1;ALK02468.1;ATO98229.1;AAZ41328.1;AIA62299.1;ADE34754.1;QDF43819.1;P0C6V9.1;ADE34721.1;AAX16193.1;AVP78030.1;BAE93399.1;QDF43829.1;5C8T_B;5C8T_D;5C8U_B;5C8U_D;AEA10397.1;AEA10412.1;AEA10427.1;AEA10442.1;AEA10457.1;APO40578.1;AID16712.1;ACZ72194.1;P0C6W6.1;A…	[SARS coronavirus BJ182a][SARS coronavirus BJ182b][SARS coronavirus BJ182-8][Bat SARS-like coronavirus][Severe acute respiratory syndrome-related coronavirus][SARS coronavirus ExoN1][Bat SARS CoV Rf1/2004][SARS coronavirus GZ02][Bat SARS-like coronavirus Rs3367][SARS coronavirus HKU-39849][SARS coronavirus MA15][SARS-like coronavirus WIV16][Bat SARS coronavirus HKU3-2][BtRf-BetaCoV/SX2013][Bat SA…	ACB69859.1 orf1ab [SARS coronavirus BJ182a];ACB69871.1 orf1ab [SARS coronavirus BJ182b];ACB69893.1 orf1ab [SARS coronavirus BJ182-8];ATO98155.1 non-structural polyprotein 1ab [Bat SARS-like coronavirus];ATO98167.1 non-structural polyprotein 1ab [Bat SARS-like coronavirus];AAP41036.1 replicase 1AB [Severe acute respiratory syndrome-related coronavirus];AEA11012.1 polyprotein orf1ab [SARS coronavir…	-	-
sp|P0DTD1|R1AB_WCPV	HHANEYR	RHHANEYR	7	-	ACB69859.1;ACB69871.1;ACB69893.1;ATO98155.1;ATO98167.1;AAP41036.1;AEA11012.1;ATO98118.1;AAS00002.1;AGZ48817.1;ADC35510.1;AAS44796.1;AAS44797.1;AAS44798.1;AAS44799.1;AAS44800.1;AAS44801.1;AAS44802.1;AAS44803.1;AAS44804.1;AAS44805.1;AAS44807.1;AAS44808.1;AAS44809.1;AAS44810.1;AAS44811.1;AAS44812.1;AAS44813.1;ACZ72224.1;ALK02468.1;ATO98229.1;AAZ41328.1;AIA62299.1;ADE34754.1;QDF43819.1;ADE34721.1;AAX…	[SARS coronavirus BJ182a][SARS coronavirus BJ182b][SARS coronavirus BJ182-8][Bat SARS-like coronavirus][Severe acute respiratory syndrome-related coronavirus][SARS coronavirus ExoN1][SARS coronavirus GZ02][Bat SARS-like coronavirus Rs3367][SARS coronavirus HKU-39849][SARS coronavirus TW-HP1][SARS coronavirus TW-HP2][SARS coronavirus TW-HP3][SARS coronavirus TW-HP4][SARS coronavirus TW-JC2][SARS c…	ACB69859.1 orf1ab [SARS coronavirus BJ182a];ACB69871.1 orf1ab [SARS coronavirus BJ182b];ACB69893.1 orf1ab [SARS coronavirus BJ182-8];ATO98155.1 non-structural polyprotein 1ab [Bat SARS-like coronavirus];ATO98167.1 non-structural polyprotein 1ab [Bat SARS-like coronavirus];AAP41036.1 replicase 1AB [Severe acute respiratory syndrome-related coronavirus];AEA11012.1 polyprotein orf1ab [SARS coronavir…	-	-
sp|P0DTD1|R1AB_WCPV	HFSMMILSDDAVVCFNSTYASQGLVASIK	KHFSMMILSDDAVVCFNSTYASQGLVASIK	29	-	QIA48640.1;QIA48622.1;QIQ54047.1;QIA48631.1;QIA48613.1;QHR63299.1	[Pangolin coronavirus][Bat coronavirus RaTG13]	QIA48640.1 orf1ab polyprotein [Pangolin coronavirus];QIA48622.1 orf1ab polyprotein [Pangolin coronavirus];QIQ54047.1 ORF1ab polyprotein [Pangolin coronavirus];QIA48631.1 orf1ab polyprotein [Pangolin coronavirus];QIA48613.1 orf1ab polyprotein [Pangolin coronavirus];QHR63299.1 orf1ab polyprotein [Bat coronavirus RaTG13]	-	-
sp|P0DTD1|R1AB_WCPV	HFFFAQDGNAAISDYDYYR	KHFFFAQDGNAAISDYDYYR	19	-	ACB69859.1;ACB69871.1;ACB69893.1;ATO98155.1;AID16729.1;ATO98167.1;AAP41036.1;AEA11012.1;ABD75322.1;ATO98118.1;AAS00002.1;AGZ48817.1;ADC35510.1;ACZ72224.1;ALK02468.1;ATO98229.1;AAZ41328.1;AIA62299.1;ADE34754.1;6NUR_A;6NUS_A;AID16722.1;QDF43819.1;P0C6V9.1;ADE34721.1;AAX16193.1;AVP78030.1;BAE93399.1;QDF43829.1;AEA10397.1;AEA10412.1;AEA10427.1;AEA10442.1;AEA10457.1;APO40578.1;AID16712.1;ACZ72194.1;P0…	[SARS coronavirus BJ182a][SARS coronavirus BJ182b][SARS coronavirus BJ182-8][Bat SARS-like coronavirus][Severe acute respiratory syndrome-related coronavirus][SARS coronavirus ExoN1][Bat SARS CoV Rf1/2004][SARS coronavirus GZ02][Bat SARS-like coronavirus Rs3367][SARS coronavirus HKU-39849][SARS coronavirus MA15][SARS-like coronavirus WIV16][Bat SARS coronavirus HKU3-2][BtRf-BetaCoV/SX2013][Bat SA…	ACB69859.1 orf1ab [SARS coronavirus BJ182a];ACB69871.1 orf1ab [SARS coronavirus BJ182b];ACB69893.1 orf1ab [SARS coronavirus BJ182-8];ATO98155.1 non-structural polyprotein 1ab [Bat SARS-like coronavirus];AID16729.1 RNA-dependent RNA polymerase, partial [Bat SARS-like coronavirus];ATO98167.1 non-structural polyprotein 1ab [Bat SARS-like coronavirus];AAP41036.1 replicase 1AB [Severe acute respirator…	-	-
sp|P0DTD1|R1AB_WCPV	HFDEGNCDTLK	RHFDEGNCDTLK	11	-	ACB69859.1;ACB69871.1;ACB69893.1;ATO98155.1;ATO98167.1;AAP41036.1;AEA11012.1;ABD75322.1;ATO98118.1;AAS00002.1;AGZ48817.1;ADC35510.1;ACZ72224.1;ALK02468.1;ATO98229.1;AAZ41328.1;AIA62299.1;ADE34754.1;6NUR_A;6NUS_A;QDF43819.1;AER30332.1;P0C6V9.1;ADE34721.1;AAX16193.1;AVP78030.1;BAE93399.1;QDF43829.1;AEA10397.1;AEA10412.1;AEA10427.1;AEA10442.1;AEA10457.1;AID16712.1;ACZ72194.1;P0C6W6.1;AKZ19074.1;NP_8…	[SARS coronavirus BJ182a][SARS coronavirus BJ182b][SARS coronavirus BJ182-8][Bat SARS-like coronavirus][Severe acute respiratory syndrome-related coronavirus][SARS coronavirus ExoN1][Bat SARS CoV Rf1/2004][SARS coronavirus GZ02][Bat SARS-like coronavirus Rs3367][SARS coronavirus HKU-39849][SARS coronavirus MA15][SARS-like coronavirus WIV16][Bat SARS coronavirus HKU3-2][BtRf-BetaCoV/SX2013][Bat SA…	ACB69859.1 orf1ab [SARS coronavirus BJ182a];ACB69871.1 orf1ab [SARS coronavirus BJ182b];ACB69893.1 orf1ab [SARS coronavirus BJ182-8];ATO98155.1 non-structural polyprotein 1ab [Bat SARS-like coronavirus];ATO98167.1 non-structural polyprotein 1ab [Bat SARS-like coronavirus];AAP41036.1 replicase 1AB [Severe acute respiratory syndrome-related coronavirus];AEA11012.1 polyprotein orf1ab [SARS coronavir…	-	-
sp|P0DTD1|R1AB_WCPV	HAFHTPAFDK	KHAFHTPAFDK	10	-	ACB69859.1;ACB69871.1;ACB69893.1;ATO98155.1;ATO98167.1;AAP41036.1;AEA11012.1;ABD75322.1;ATO98118.1;AAS00002.1;AGZ48817.1;ADC35510.1;AAS44796.1;AAS44797.1;AAS44798.1;AAS44799.1;AAS44800.1;AAS44801.1;AAS44802.1;AAS44803.1;AAS44804.1;AAS44805.1;AAS44807.1;AAS44808.1;AAS44809.1;AAS44810.1;AAS44811.1;AAS44812.1;AAS44813.1;ACZ72224.1;ALK02468.1;QBP43277.1;ATO98229.1;AAZ41328.1;AIA62299.1;ADE34754.1;ADX…	[SARS coronavirus BJ182a][SARS coronavirus BJ182b][SARS coronavirus BJ182-8][Bat SARS-like coronavirus][Severe acute respiratory syndrome-related coronavirus][SARS coronavirus ExoN1][Bat SARS CoV Rf1/2004][SARS coronavirus GZ02][Bat SARS-like coronavirus Rs3367][SARS coronavirus HKU-39849][SARS coronavirus TW-HP1][SARS coronavirus TW-HP2][SARS coronavirus TW-HP3][SARS coronavirus TW-HP4][SARS cor…	ACB69859.1 orf1ab [SARS coronavirus BJ182a];ACB69871.1 orf1ab [SARS coronavirus BJ182b];ACB69893.1 orf1ab [SARS coronavirus BJ182-8];ATO98155.1 non-structural polyprotein 1ab [Bat SARS-like coronavirus];ATO98167.1 non-structural polyprotein 1ab [Bat SARS-like coronavirus];AAP41036.1 replicase 1AB [Severe acute respiratory syndrome-related coronavirus];AEA11012.1 polyprotein orf1ab [SARS coronavir…	-	-
sp|P0DTD1|R1AB_WCPV	GVITHDVSSAINR	KGVITHDVSSAINR	13	-	ACB69859.1;ACB69871.1;ACB69893.1;6JYT_A;6JYT_B;ATO98155.1;ATO98167.1;ACU31046.1;AAP41036.1;AEA11012.1;ABD75322.1;ATO98118.1;AAS00002.1;AGZ48817.1;ADC35510.1;ACZ72224.1;ALK02468.1;ATO98229.1;AAZ41328.1;AIA62299.1;AAS44814.1;AAS44815.1;AAS44816.1;AAS44817.1;AAS44818.1;AAS44819.1;AAS44820.1;AAS44821.1;AAS44822.1;AAS44823.1;AAS44824.1;AAS44825.1;AAS44826.1;AAS44827.1;AAS44828.1;AAS44829.1;AAS44830.1;…	[SARS coronavirus BJ182a][SARS coronavirus BJ182b][SARS coronavirus BJ182-8][Severe acute respiratory syndrome-related coronavirus][Bat SARS-like coronavirus][Bat SARS Cov Rs806/2006][SARS coronavirus ExoN1][Bat SARS CoV Rf1/2004][SARS coronavirus GZ02][Bat SARS-like coronavirus Rs3367][SARS coronavirus HKU-39849][SARS coronavirus MA15][SARS-like coronavirus WIV16][Bat SARS coronavirus HKU3-2][Bt…	ACB69859.1 orf1ab [SARS coronavirus BJ182a];ACB69871.1 orf1ab [SARS coronavirus BJ182b];ACB69893.1 orf1ab [SARS coronavirus BJ182-8];6JYT_A Chain A, Helicase [Severe acute respiratory syndrome-related coronavirus];6JYT_B Chain B, Helicase [Severe acute respiratory syndrome-related coronavirus];ATO98155.1 non-structural polyprotein 1ab [Bat SARS-like coronavirus];ATO98167.1 non-structural polyprot…	-	-
sp|P0DTD1|R1AB_WCPV	GVAPGTAVLR	KGVAPGTAVLR	10	-	ALL27301.1;AKJ22060.1;ACB69859.1;ACB69871.1;ACB69893.1;AZS27724.1;AOM53014.1;AYP73628.1;QDZ36667.1;ASV51728.1;AST13135.1;AST13232.1;AHL38183.1;AFR54325.1;ATO98155.1;ABQ57223.1;AKJ22132.1;ATO98167.1;AYR18429.1;AAP41036.1;QCQ20001.1;AGY31033.1;AKJ21778.1;AEA11012.1;AYL64491.1;ABD75322.1;QED58400.1;AST13129.1;AST13220.1;AWV57047.1;ATO98118.1;QBM00060.1;AAS00002.1;AID56996.1;BAT33130.1;QHD43123.1;APX…	[Porcine epidemic diarrhea virus][SARS coronavirus BJ182a][SARS coronavirus BJ182b][SARS coronavirus BJ182-8][Bat SARS-like coronavirus][Rhinolophus bat coronavirus HKU2][Alphacoronavirus sp.][Severe acute respiratory syndrome-related coronavirus][SARS coronavirus ExoN1][Bat SARS CoV Rf1/2004][SARS coronavirus GZ02][Bat SARS-like coronavirus Rs3367][Porcine enteric alphacoronavirus][SARS coronavi…	ALL27301.1 polyprotein [Porcine epidemic diarrhea virus];AKJ22060.1 polyprotein [Porcine epidemic diarrhea virus];ACB69859.1 orf1ab [SARS coronavirus BJ182a];ACB69871.1 orf1ab [SARS coronavirus BJ182b];ACB69893.1 orf1ab [SARS coronavirus BJ182-8];AZS27724.1 polyprotein [Porcine epidemic diarrhea virus];AOM53014.1 polyprotein [Porcine epidemic diarrhea virus];AYP73628.1 polyprotein [Porcine epidem…	-	-
sp|P0DTD1|R1AB_WCPV	GTTTYK	RGTTTYK	6	-	ACB69859.1;ACB69871.1;ACB69893.1;WP_133234805.1;TFF34471.1;6JYT_A;6JYT_B;ATO98155.1;ATO98167.1;ACU31046.1;AAP41036.1;AEA11012.1;ABD75322.1;ATO98118.1;WP_155789651.1;AAS00002.1;AGZ48817.1;ADC35510.1;ACZ72224.1;ALK02468.1;ATO98229.1;RZK79411.1;AAZ41328.1;AIA62299.1;ADE34754.1;XP_006592640.1;XP_028194594.1;XP_028194595.1;KRH26260.1;KAF0246472.1;QDF43819.1;P0C6V9.1;XP_014620456.1;XP_028194590.1;KRH26…	[SARS coronavirus BJ182a][SARS coronavirus BJ182b][SARS coronavirus BJ182-8][Mucilaginibacter psychrotolerans][Severe acute respiratory syndrome-related coronavirus][Bat SARS-like coronavirus][Bat SARS Cov Rs806/2006][SARS coronavirus ExoN1][Bat SARS CoV Rf1/2004][Planctomycetaceae bacterium][SARS coronavirus GZ02][Bat SARS-like coronavirus Rs3367][SARS coronavirus HKU-39849][SARS coronavirus MA1…	ACB69859.1 orf1ab [SARS coronavirus BJ182a];ACB69871.1 orf1ab [SARS coronavirus BJ182b];ACB69893.1 orf1ab [SARS coronavirus BJ182-8];WP_133234805.1 SusC/RagA family TonB-linked outer membrane protein [Mucilaginibacter psychrotolerans];TFF34471.1 SusC/RagA family TonB-linked outer membrane protein [Mucilaginibacter psychrotolerans];6JYT_A Chain A, Helicase [Severe acute respiratory syndrome-relate…	-	-
sp|P0DTD1|R1AB_WCPV	GTLEPEYFNSVCR	KGTLEPEYFNSVCR	13	-	ACB69859.1;ACB69871.1;ACB69893.1;6JYT_A;6JYT_B;ATO98155.1;ATO98167.1;ACU31046.1;AAP41036.1;AEA11012.1;ABD75322.1;ATO98118.1;AAS00002.1;AGZ48817.1;ADC35510.1;ACZ72224.1;ALK02468.1;ATO98229.1;AAZ41328.1;AIA62299.1;AAS44814.1;AAS44815.1;AAS44816.1;AAS44817.1;AAS44818.1;AAS44819.1;AAS44820.1;AAS44821.1;AAS44822.1;AAS44823.1;AAS44824.1;AAS44825.1;AAS44826.1;AAS44827.1;AAS44828.1;AAS44829.1;AAS44830.1;…	[SARS coronavirus BJ182a][SARS coronavirus BJ182b][SARS coronavirus BJ182-8][Severe acute respiratory syndrome-related coronavirus][Bat SARS-like coronavirus][Bat SARS Cov Rs806/2006][SARS coronavirus ExoN1][Bat SARS CoV Rf1/2004][SARS coronavirus GZ02][Bat SARS-like coronavirus Rs3367][SARS coronavirus HKU-39849][SARS coronavirus MA15][SARS-like coronavirus WIV16][Bat SARS coronavirus HKU3-2][Bt…	ACB69859.1 orf1ab [SARS coronavirus BJ182a];ACB69871.1 orf1ab [SARS coronavirus BJ182b];ACB69893.1 orf1ab [SARS coronavirus BJ182-8];6JYT_A Chain A, Helicase [Severe acute respiratory syndrome-related coronavirus];6JYT_B Chain B, Helicase [Severe acute respiratory syndrome-related coronavirus];ATO98155.1 non-structural polyprotein 1ab [Bat SARS-like coronavirus];ATO98167.1 non-structural polyprot…	-	-
sp|P0DTD1|R1AB_WCPV	GTAVMSLK	RGTAVMSLK	8	-	ACB69859.1;ACB69871.1;ACB69893.1;ATO98155.1;ATO98167.1;AAP41036.1;AEA11012.1;ABD75322.1;ATO98118.1;AAS00002.1;ADC35510.1;ACZ72224.1;ALK02468.1;ATO98229.1;AAZ41328.1;AIA62299.1;ADE34754.1;AAP82967.1;2XYQ_A;P0C6V9.1;ADE34721.1;AAX16193.1;AVP78030.1;BAE93399.1;QDF43829.1;AEA10397.1;AEA10412.1;AEA10427.1;AEA10442.1;AEA10457.1;APO40578.1;AID16712.1;ACZ72194.1;P0C6W6.1;AAS48581.1;NP_828849.2;P0C6X7.1;A…	[SARS coronavirus BJ182a][SARS coronavirus BJ182b][SARS coronavirus BJ182-8][Bat SARS-like coronavirus][Severe acute respiratory syndrome-related coronavirus][SARS coronavirus ExoN1][Bat SARS CoV Rf1/2004][SARS coronavirus GZ02][SARS coronavirus HKU-39849][SARS coronavirus MA15][SARS-like coronavirus WIV16][Bat SARS coronavirus HKU3-2][BtRf-BetaCoV/SX2013][Bat SARS coronavirus HKU3-7][SARS corona…	ACB69859.1 orf1ab [SARS coronavirus BJ182a];ACB69871.1 orf1ab [SARS coronavirus BJ182b];ACB69893.1 orf1ab [SARS coronavirus BJ182-8];ATO98155.1 non-structural polyprotein 1ab [Bat SARS-like coronavirus];ATO98167.1 non-structural polyprotein 1ab [Bat SARS-like coronavirus];AAP41036.1 replicase 1AB [Severe acute respiratory syndrome-related coronavirus];AEA11012.1 polyprotein orf1ab [SARS coronavir…	-	-
sp|P0DTD1|R1AB_WCPV	GPHEFCSQHTMLVK	KGPHEFCSQHTMLVK	14	-	ACB69859.1;ACB69871.1;ACB69893.1;ATO98155.1;AWV67071.1;AID16729.1;ATO98167.1;AAP41036.1;AEA11012.1;ABD75322.1;ATO98118.1;AFO11505.1;AAS00002.1;AGZ48817.1;ACN89720.1;ADC35510.1;ACZ72224.1;ALK02468.1;ATO98229.1;AIA62299.1;AWV67063.1;ADE34754.1;6NUR_A;6NUS_A;AID16722.1;QDF43819.1;P0C6V9.1;AAF69342.1;AAX16193.1;AVP78030.1;BAE93399.1;QDF43829.1;AUF40271.1;AVV64331.1;AEA10397.1;AEA10412.1;AEA10427.1;AE…	[SARS coronavirus BJ182a][SARS coronavirus BJ182b][SARS coronavirus BJ182-8][Bat SARS-like coronavirus][Bat coronavirus][Severe acute respiratory syndrome-related coronavirus][SARS coronavirus ExoN1][Bat SARS CoV Rf1/2004][Murine coronavirus][SARS coronavirus GZ02][Bat SARS-like coronavirus Rs3367][Murine coronavirus repA59/RJHM][SARS coronavirus HKU-39849][SARS coronavirus MA15][SARS-like corona…	ACB69859.1 orf1ab [SARS coronavirus BJ182a];ACB69871.1 orf1ab [SARS coronavirus BJ182b];ACB69893.1 orf1ab [SARS coronavirus BJ182-8];ATO98155.1 non-structural polyprotein 1ab [Bat SARS-like coronavirus];AWV67071.1 ORF1b [Bat coronavirus];AID16729.1 RNA-dependent RNA polymerase, partial [Bat SARS-like coronavirus];ATO98167.1 non-structural polyprotein 1ab [Bat SARS-like coronavirus];AAP41036.1 rep…	-	-
sp|P0DTD1|R1AB_WCPV	GLQPSVGPK	KGLQPSVGPK	9	-	QIA48640.1;QIA48622.1;QIQ54047.1;QIA48631.1;QIA48613.1;QHR63299.1	[Pangolin coronavirus][Bat coronavirus RaTG13]	QIA48640.1 orf1ab polyprotein [Pangolin coronavirus];QIA48622.1 orf1ab polyprotein [Pangolin coronavirus];QIQ54047.1 ORF1ab polyprotein [Pangolin coronavirus];QIA48631.1 orf1ab polyprotein [Pangolin coronavirus];QIA48613.1 orf1ab polyprotein [Pangolin coronavirus];QHR63299.1 orf1ab polyprotein [Bat coronavirus RaTG13]	-	-
sp|P0DTD1|R1AB_WCPV	GLPWNVVR	KGLPWNVVR	8	-	ACB69859.1;ACB69871.1;ACB69893.1;ATO98155.1;ATO98167.1;AAP41036.1;AEA11012.1;ABD75322.1;ATO98118.1;AAS00002.1;AGZ48817.1;ADC35510.1;ACZ72224.1;ATO98229.1;AAZ41328.1;AIA62299.1;ADE34754.1;P0C6V9.1;ADE34721.1;AAX16193.1;AVP78030.1;BAE93399.1;QDF43829.1;5C8T_B;5C8T_D;5C8U_B;5C8U_D;AEA10397.1;AEA10412.1;AEA10427.1;AEA10442.1;AEA10457.1;AID16712.1;ACZ72194.1;P0C6W6.1;AKZ19074.1;NP_828849.2;P0C6X7.1;AA…	[SARS coronavirus BJ182a][SARS coronavirus BJ182b][SARS coronavirus BJ182-8][Bat SARS-like coronavirus][Severe acute respiratory syndrome-related coronavirus][SARS coronavirus ExoN1][Bat SARS CoV Rf1/2004][SARS coronavirus GZ02][Bat SARS-like coronavirus Rs3367][SARS coronavirus HKU-39849][SARS coronavirus MA15][Bat SARS coronavirus HKU3-2][BtRf-BetaCoV/SX2013][Bat SARS coronavirus HKU3-7][Bat Co…	ACB69859.1 orf1ab [SARS coronavirus BJ182a];ACB69871.1 orf1ab [SARS coronavirus BJ182b];ACB69893.1 orf1ab [SARS coronavirus BJ182-8];ATO98155.1 non-structural polyprotein 1ab [Bat SARS-like coronavirus];ATO98167.1 non-structural polyprotein 1ab [Bat SARS-like coronavirus];AAP41036.1 replicase 1AB [Severe acute respiratory syndrome-related coronavirus];AEA11012.1 polyprotein orf1ab [SARS coronavir…	-	-
sp|P0DTD1|R1AB_WCPV	GIMMNVAK	KGIMMNVAK	8	-	ACB69859.1;ACB69871.1;ACB69893.1;ATO98155.1;ATO98167.1;AAP41036.1;AEA11012.1;ABD75322.1;ATO98118.1;AAS00002.1;AGZ48817.1;ADC35510.1;ACZ72224.1;ALK02468.1;ATO98229.1;AAZ41328.1;AIA62299.1;ADE34754.1;2XYQ_A;QDF43819.1;P0C6V9.1;ADE34721.1;AAX16193.1;AVP78030.1;BAE93399.1;QDF43829.1;AEA10397.1;AEA10412.1;AEA10427.1;AEA10442.1;AEA10457.1;APO40578.1;AID16712.1;ACZ72194.1;P0C6W6.1;AAS48581.1;AKZ19074.1;…	[SARS coronavirus BJ182a][SARS coronavirus BJ182b][SARS coronavirus BJ182-8][Bat SARS-like coronavirus][Severe acute respiratory syndrome-related coronavirus][SARS coronavirus ExoN1][Bat SARS CoV Rf1/2004][SARS coronavirus GZ02][Bat SARS-like coronavirus Rs3367][SARS coronavirus HKU-39849][SARS coronavirus MA15][SARS-like coronavirus WIV16][Bat SARS coronavirus HKU3-2][BtRf-BetaCoV/SX2013][Bat SA…	ACB69859.1 orf1ab [SARS coronavirus BJ182a];ACB69871.1 orf1ab [SARS coronavirus BJ182b];ACB69893.1 orf1ab [SARS coronavirus BJ182-8];ATO98155.1 non-structural polyprotein 1ab [Bat SARS-like coronavirus];ATO98167.1 non-structural polyprotein 1ab [Bat SARS-like coronavirus];AAP41036.1 replicase 1AB [Severe acute respiratory syndrome-related coronavirus];AEA11012.1 polyprotein orf1ab [SARS coronavir…	-	-
sp|P0DTD1|R1AB_WCPV	GHFDGQQGEVPVSIINNTVYTK	KGHFDGQQGEVPVSIINNTVYTK	22	-	QHR63299.1	[Bat coronavirus RaTG13]	QHR63299.1 orf1ab polyprotein [Bat coronavirus RaTG13]	-	-
sp|P0DTD1|R1AB_WCPV	GDYGDAVVYR	KGDYGDAVVYR	10	-	ACB69859.1;ACB69871.1;ACB69893.1;6JYT_A;6JYT_B;ATO98155.1;ATO98167.1;ACU31046.1;AAP41036.1;AEA11012.1;ABD75322.1;ATO98118.1;AAS00002.1;AGZ48817.1;ADC35510.1;ACZ72224.1;ALK02468.1;ATO98229.1;AAZ41328.1;AIA62299.1;ADE34754.1;QDF43819.1;P0C6V9.1;ADE34721.1;AAX16193.1;AVP78030.1;BAE93399.1;QDF43829.1;AEA10397.1;AEA10412.1;AEA10427.1;AEA10442.1;AEA10457.1;APO40578.1;AID16712.1;ACZ72194.1;P0C6W6.1;AKZ1…	[SARS coronavirus BJ182a][SARS coronavirus BJ182b][SARS coronavirus BJ182-8][Severe acute respiratory syndrome-related coronavirus][Bat SARS-like coronavirus][Bat SARS Cov Rs806/2006][SARS coronavirus ExoN1][Bat SARS CoV Rf1/2004][SARS coronavirus GZ02][Bat SARS-like coronavirus Rs3367][SARS coronavirus HKU-39849][SARS coronavirus MA15][SARS-like coronavirus WIV16][Bat SARS coronavirus HKU3-2][Bt…	ACB69859.1 orf1ab [SARS coronavirus BJ182a];ACB69871.1 orf1ab [SARS coronavirus BJ182b];ACB69893.1 orf1ab [SARS coronavirus BJ182-8];6JYT_A Chain A, Helicase [Severe acute respiratory syndrome-related coronavirus];6JYT_B Chain B, Helicase [Severe acute respiratory syndrome-related coronavirus];ATO98155.1 non-structural polyprotein 1ab [Bat SARS-like coronavirus];ATO98167.1 non-structural polyprot…	-	-
sp|P0DTD1|R1AB_WCPV	GATVVIGTSK	RGATVVIGTSK	10	-	ACB69859.1;ACB69871.1;ACB69893.1;ASB51350.1;ATO98155.1;AID16729.1;ATO98167.1;AAP41036.1;AEA11012.1;ABD75322.1;ATO98118.1;AAS00002.1;AGZ48817.1;ADC35510.1;AGO01158.1;ACZ72224.1;ALK02468.1;ATO98229.1;AAZ41328.1;AIA62299.1;ADE34754.1;6NUR_A;6NUS_A;AID16722.1;AGO01161.1;QDF43819.1;P0C6V9.1;ADE34721.1;AAX16193.1;AVP78030.1;BAE93399.1;QDF43829.1;AEA10397.1;AEA10412.1;AEA10427.1;AEA10442.1;AEA10457.1;AP…	[SARS coronavirus BJ182a][SARS coronavirus BJ182b][SARS coronavirus BJ182-8][Severe acute respiratory syndrome-related coronavirus][Bat SARS-like coronavirus][SARS coronavirus ExoN1][Bat SARS CoV Rf1/2004][SARS coronavirus GZ02][Bat SARS-like coronavirus Rs3367][SARS coronavirus HKU-39849][Betacoronavirus BtCoV/Rhi_fer/It13/ITA/2009][SARS coronavirus MA15][SARS-like coronavirus WIV16][Bat SARS co…	ACB69859.1 orf1ab [SARS coronavirus BJ182a];ACB69871.1 orf1ab [SARS coronavirus BJ182b];ACB69893.1 orf1ab [SARS coronavirus BJ182-8];ASB51350.1 RNA-dependent RNA polymerase, partial [Severe acute respiratory syndrome-related coronavirus];ATO98155.1 non-structural polyprotein 1ab [Bat SARS-like coronavirus];AID16729.1 RNA-dependent RNA polymerase, partial [Bat SARS-like coronavirus];ATO98167.1 non…	-	-
sp|P0DTD1|R1AB_WCPV	FYGGWHNMLK	KFYGGWHNMLK	10	-	ACB69859.1;ACB69871.1;ACB69893.1;ASB51350.1;ATO98155.1;AID16729.1;ATO98167.1;AAP41036.1;AEA11012.1;ABD75322.1;ATO98118.1;AAS00002.1;AGZ48817.1;ADC35510.1;AGO01158.1;ACZ72224.1;ALK02468.1;ATO98229.1;AAZ41328.1;AIA62299.1;ADE34754.1;6NUR_A;6NUS_A;AID16722.1;AGO01161.1;QDF43819.1;P0C6V9.1;ADE34721.1;AAX16193.1;AVP78030.1;BAE93399.1;QDF43829.1;AEA10397.1;AEA10412.1;AEA10427.1;AEA10442.1;AEA10457.1;AP…	[SARS coronavirus BJ182a][SARS coronavirus BJ182b][SARS coronavirus BJ182-8][Severe acute respiratory syndrome-related coronavirus][Bat SARS-like coronavirus][SARS coronavirus ExoN1][Bat SARS CoV Rf1/2004][SARS coronavirus GZ02][Bat SARS-like coronavirus Rs3367][SARS coronavirus HKU-39849][Betacoronavirus BtCoV/Rhi_fer/It13/ITA/2009][SARS coronavirus MA15][SARS-like coronavirus WIV16][Bat SARS co…	ACB69859.1 orf1ab [SARS coronavirus BJ182a];ACB69871.1 orf1ab [SARS coronavirus BJ182b];ACB69893.1 orf1ab [SARS coronavirus BJ182-8];ASB51350.1 RNA-dependent RNA polymerase, partial [Severe acute respiratory syndrome-related coronavirus];ATO98155.1 non-structural polyprotein 1ab [Bat SARS-like coronavirus];AID16729.1 RNA-dependent RNA polymerase, partial [Bat SARS-like coronavirus];ATO98167.1 non…	-	-
sp|P0DTD1|R1AB_WCPV	FYDAQPCSDK	KFYDAQPCSDK	10	-	ACB69859.1;ACB69871.1;ACB69893.1;ATO98155.1;ATO98167.1;AAP41036.1;AEA11012.1;ABD75322.1;ATO98118.1;AAS00002.1;AGZ48817.1;ADC35510.1;ACZ72224.1;ALK02468.1;ATO98229.1;AAZ41328.1;AIA62299.1;QDF43819.1;P0C6V9.1;ADE34721.1;AAX16193.1;AVP78030.1;BAE93399.1;QDF43829.1;5C8T_B;5C8T_D;5C8U_B;5C8U_D;AEA10397.1;AEA10412.1;AEA10427.1;AEA10442.1;AEA10457.1;APO40578.1;AID16712.1;ACZ72194.1;P0C6W6.1;AKZ19074.1;N…	[SARS coronavirus BJ182a][SARS coronavirus BJ182b][SARS coronavirus BJ182-8][Bat SARS-like coronavirus][Severe acute respiratory syndrome-related coronavirus][SARS coronavirus ExoN1][Bat SARS CoV Rf1/2004][SARS coronavirus GZ02][Bat SARS-like coronavirus Rs3367][SARS coronavirus HKU-39849][SARS coronavirus MA15][SARS-like coronavirus WIV16][Bat SARS coronavirus HKU3-2][BtRf-BetaCoV/SX2013][Corona…	ACB69859.1 orf1ab [SARS coronavirus BJ182a];ACB69871.1 orf1ab [SARS coronavirus BJ182b];ACB69893.1 orf1ab [SARS coronavirus BJ182-8];ATO98155.1 non-structural polyprotein 1ab [Bat SARS-like coronavirus];ATO98167.1 non-structural polyprotein 1ab [Bat SARS-like coronavirus];AAP41036.1 replicase 1AB [Severe acute respiratory syndrome-related coronavirus];AEA11012.1 polyprotein orf1ab [SARS coronavir…	-	-
sp|P0DTD1|R1AB_WCPV	FVSLAIDAYPLTK	RFVSLAIDAYPLTK	13	-	ACB69859.1;ACB69871.1;ACB69893.1;AHI48758.1;ALA49373.1;ALA49681.1;ALA49692.1;ALA49703.1;AGV08504.1;ASU45706.1;AQZ41330.1;AWH65941.1;QGW51907.1;QAT98897.1;ALW82645.1;ATO98155.1;AMQ48991.1;AMQ49002.1;AID16729.1;ATO98167.1;ANF29215.1;AWH65952.1;AAP41036.1;AIA62342.1;QCC20711.1;AVK87371.1;ASU91019.1;AIY60526.1;AIY60546.1;AIY60566.1;ASU45772.1;AUM60013.1;ASU91074.1;AVK87393.1;AEA11012.1;AKJ80135.2;ABD…	[SARS coronavirus BJ182a][SARS coronavirus BJ182b][SARS coronavirus BJ182-8][Middle East respiratory syndrome-related coronavirus][Bat SARS-like coronavirus][Severe acute respiratory syndrome-related coronavirus][BtPa-BetaCoV/GD2013][Hedgehog coronavirus 1][SARS coronavirus ExoN1][Bat SARS CoV Rf1/2004][SARS coronavirus GZ02][Bat SARS-like coronavirus Rs3367][SARS coronavirus HKU-39849][SARS coro…	ACB69859.1 orf1ab [SARS coronavirus BJ182a];ACB69871.1 orf1ab [SARS coronavirus BJ182b];ACB69893.1 orf1ab [SARS coronavirus BJ182-8];AHI48758.1 ORF1ab, partial [Middle East respiratory syndrome-related coronavirus];ALA49373.1 polyprotein ORF1ab [Middle East respiratory syndrome-related coronavirus];ALA49681.1 polyprotein ORF1ab [Middle East respiratory syndrome-related coronavirus];ALA49692.1 pol…	-	-
sp|P0DTD1|R1AB_WCPV	FTDGVCLFWNCNVDR	KFTDGVCLFWNCNVDR	15	-	ACB69859.1;ACB69871.1;ACB69893.1;ATO98155.1;ATO98167.1;AAP41036.1;AEA11012.1;ABD75322.1;ATO98118.1;AAS00002.1;AGZ48817.1;ADC35510.1;ACZ72224.1;ALK02468.1;ATO98229.1;AAZ41328.1;AIA62299.1;ADE34754.1;QDF43819.1;P0C6V9.1;ADE34721.1;AAX16193.1;AVP78030.1;BAE93399.1;QDF43829.1;5C8T_B;5C8T_D;5C8U_B;5C8U_D;AEA10397.1;AEA10412.1;AEA10427.1;AEA10442.1;AEA10457.1;AID16712.1;ACZ72194.1;P0C6W6.1;AKZ19074.1;N…	[SARS coronavirus BJ182a][SARS coronavirus BJ182b][SARS coronavirus BJ182-8][Bat SARS-like coronavirus][Severe acute respiratory syndrome-related coronavirus][SARS coronavirus ExoN1][Bat SARS CoV Rf1/2004][SARS coronavirus GZ02][Bat SARS-like coronavirus Rs3367][SARS coronavirus HKU-39849][SARS coronavirus MA15][SARS-like coronavirus WIV16][Bat SARS coronavirus HKU3-2][BtRf-BetaCoV/SX2013][Bat SA…	ACB69859.1 orf1ab [SARS coronavirus BJ182a];ACB69871.1 orf1ab [SARS coronavirus BJ182b];ACB69893.1 orf1ab [SARS coronavirus BJ182-8];ATO98155.1 non-structural polyprotein 1ab [Bat SARS-like coronavirus];ATO98167.1 non-structural polyprotein 1ab [Bat SARS-like coronavirus];AAP41036.1 replicase 1AB [Severe acute respiratory syndrome-related coronavirus];AEA11012.1 polyprotein orf1ab [SARS coronavir…	-	-
sp|P0DTD1|R1AB_WCPV	FPVLHDIGNPK	KFPVLHDIGNPK	11	-	ACB69859.1;ACB69871.1;ACB69893.1;ATO98155.1;ATO98167.1;AAP41036.1;AEA11012.1;ATO98118.1;AAS00002.1;AGZ48817.1;ADC35510.1;ACZ72224.1;ALK02468.1;ATO98229.1;AIA62299.1;ADE34754.1;QDF43819.1;AAX16193.1;AVP78030.1;BAE93399.1;QDF43829.1;5C8T_B;5C8T_D;5C8U_B;5C8U_D;AEA10397.1;AEA10412.1;AEA10427.1;AEA10442.1;AEA10457.1;ACZ72194.1;P0C6W6.1;AKZ19074.1;NP_828849.2;P0C6X7.1;AAP30711.1;AAP37015.1;AAP72973.2;…	[SARS coronavirus BJ182a][SARS coronavirus BJ182b][SARS coronavirus BJ182-8][Bat SARS-like coronavirus][Severe acute respiratory syndrome-related coronavirus][SARS coronavirus ExoN1][SARS coronavirus GZ02][Bat SARS-like coronavirus Rs3367][SARS coronavirus HKU-39849][SARS coronavirus MA15][SARS-like coronavirus WIV16][BtRf-BetaCoV/SX2013][Bat SARS coronavirus HKU3-7][Coronavirus BtRs-BetaCoV/YN20…	ACB69859.1 orf1ab [SARS coronavirus BJ182a];ACB69871.1 orf1ab [SARS coronavirus BJ182b];ACB69893.1 orf1ab [SARS coronavirus BJ182-8];ATO98155.1 non-structural polyprotein 1ab [Bat SARS-like coronavirus];ATO98167.1 non-structural polyprotein 1ab [Bat SARS-like coronavirus];AAP41036.1 replicase 1AB [Severe acute respiratory syndrome-related coronavirus];AEA11012.1 polyprotein orf1ab [SARS coronavir…	-	-
sp|P0DTD1|R1AB_WCPV	FNVAITR	RFNVAITR	7	-	ALL27301.1;XP_022279975.1;XP_025311533.1;ALA50129.1;AKJ22060.1;ARU07593.1;ACB69859.1;ACB69871.1;ACB69893.1;AHI48758.1;KAF0301715.1;PFX21336.1;XP_006418024.1;ESQ36377.1;KFW83218.1;AZS27724.1;AOM53014.1;ASV64366.1;XP_030741530.1;P0C6X6.1;AAX85675.1;AOI28281.1;ABP38242.1;XP_015006096.2;AIX09796.1;XP_011528998.1;NP_150073.2;P0C6W7.1;TFL00835.1;ALA49373.1;ALA49681.1;ALA49692.1;ALA49703.1;AGV08504.1;6J…	[Porcine epidemic diarrhea virus][Canis lupus familiaris][Canis lupus dingo][Camel alphacoronavirus][Human coronavirus NL63][SARS coronavirus BJ182a][SARS coronavirus BJ182b][SARS coronavirus BJ182-8][Middle East respiratory syndrome-related coronavirus][Amphibalanus amphitrite][Stylophora pistillata][Eutrema salsugineum][Manacus vitellinus][Transmissible gastroenteritis virus][Echinops telfairi]…	ALL27301.1 polyprotein [Porcine epidemic diarrhea virus];XP_022279975.1 RNA helicase Mov10l1 isoform X5 [Canis lupus familiaris];XP_025311533.1 RNA helicase Mov10l1 isoform X5 [Canis lupus dingo];ALA50129.1 polyprotein ORF1ab [Camel alphacoronavirus];AKJ22060.1 polyprotein [Porcine epidemic diarrhea virus];ARU07593.1 replicase polyprotein 1ab [Human coronavirus NL63];ACB69859.1 orf1ab [SARS coron…	-	-
sp|P0DTD1|R1AB_WCPV	EVLSDR	REVLSDR	6	-	QCX19618.1;MBC88142.1;ACB69859.1;ACB69871.1;ACB69893.1;AHX26126.1;AFJ11175.1;MAD56242.1;AJT47904.1;WP_067460154.1;AHN53443.1;XP_013259358.1;KEF56768.1;6JYT_A;6JYT_B;MAD20102.1;WP_136227199.1;THA30430.1;POD79831.1;QHS73242.1;ARJ35790.1;AEL12220.1;ADA83506.1;WP_084835344.1;OZG30135.1;WP_007677060.1;EDP63035.1;WP_053666471.1;ATO98155.1;AJR97743.1;QHB80052.1;ATO98167.1;NHN84208.1;AAS00078.1;ACU31046.…	[Infectious bronchitis virus][Euryarchaeota archaeon][SARS coronavirus BJ182a][SARS coronavirus BJ182b][SARS coronavirus BJ182-8][Actinomadura macra][Nuttalliella namaqua][Exophiala aquamarina CBS 119918][Severe acute respiratory syndrome-related coronavirus][Planctomycetaceae bacterium][Streptomyces sp. A1547][Pseudomonas syringae group genomosp. 3][Saccharomyces paradoxus][Avian coronavirus][Wi…	QCX19618.1 polyprotein 1ab [Infectious bronchitis virus];MBC88142.1 4-demethylwyosine synthase TYW1 [Euryarchaeota archaeon];ACB69859.1 orf1ab [SARS coronavirus BJ182a];ACB69871.1 orf1ab [SARS coronavirus BJ182b];ACB69893.1 orf1ab [SARS coronavirus BJ182-8];AHX26126.1 ORF1ab [Infectious bronchitis virus];AFJ11175.1 ORF2b [Infectious bronchitis virus];MAD56242.1 4-demethylwyosine synthase TYW1 [Eu…	-	-
sp|P0DTD1|R1AB_WCPV	EQIDGYVMHANYIFWR	REQIDGYVMHANYIFWR	16	-	AVP78030.1;QIA48640.1;QIA48622.1;QIQ54047.1;QIA48631.1;QIA48613.1;AVP78041.1;QHR63299.1	[Bat SARS-like coronavirus][Pangolin coronavirus][Bat coronavirus RaTG13]	AVP78030.1 non-structural polyprotein 1ab [Bat SARS-like coronavirus];QIA48640.1 orf1ab polyprotein [Pangolin coronavirus];QIA48622.1 orf1ab polyprotein [Pangolin coronavirus];QIQ54047.1 ORF1ab polyprotein [Pangolin coronavirus];QIA48631.1 orf1ab polyprotein [Pangolin coronavirus];QIA48613.1 orf1ab polyprotein [Pangolin coronavirus];AVP78041.1 non-structural polyprotein 1ab [Bat SARS-like coronav…	-	-
sp|P0DTD1|R1AB_WCPV	EPMLQSADAQSFLNR	REPMLQSADAQSFLNR	15	-	QIA48640.1;QIA48622.1;QIQ54047.1;QIA48631.1;QIA48613.1;QHR63299.1	[Pangolin coronavirus][Bat coronavirus RaTG13]	QIA48640.1 orf1ab polyprotein [Pangolin coronavirus];QIA48622.1 orf1ab polyprotein [Pangolin coronavirus];QIQ54047.1 ORF1ab polyprotein [Pangolin coronavirus];QIA48631.1 orf1ab polyprotein [Pangolin coronavirus];QIA48613.1 orf1ab polyprotein [Pangolin coronavirus];QHR63299.1 orf1ab polyprotein [Bat coronavirus RaTG13]	-	-
sp|P0DTD1|R1AB_WCPV	ELLVYAADPAMHAASGNLLLDK	KELLVYAADPAMHAASGNLLLDK	22	-	ACB69859.1;ACB69871.1;ACB69893.1;ATO98155.1;AID16729.1;ATO98167.1;AAP41036.1;AEA11012.1;ABD75322.1;ATO98118.1;AAS00002.1;AGZ48817.1;ADC35510.1;ACZ72224.1;ALK02468.1;ATO98229.1;AAZ41328.1;AIA62299.1;ADE34754.1;6NUR_A;6NUS_A;AID16722.1;QDF43819.1;P0C6V9.1;ADE34721.1;AAX16193.1;AVP78030.1;BAE93399.1;QDF43829.1;AEA10397.1;AEA10412.1;AEA10427.1;AEA10442.1;AEA10457.1;APO40578.1;AID16712.1;ACZ72194.1;P0…	[SARS coronavirus BJ182a][SARS coronavirus BJ182b][SARS coronavirus BJ182-8][Bat SARS-like coronavirus][Severe acute respiratory syndrome-related coronavirus][SARS coronavirus ExoN1][Bat SARS CoV Rf1/2004][SARS coronavirus GZ02][Bat SARS-like coronavirus Rs3367][SARS coronavirus HKU-39849][SARS coronavirus MA15][SARS-like coronavirus WIV16][Bat SARS coronavirus HKU3-2][BtRf-BetaCoV/SX2013][Bat SA…	ACB69859.1 orf1ab [SARS coronavirus BJ182a];ACB69871.1 orf1ab [SARS coronavirus BJ182b];ACB69893.1 orf1ab [SARS coronavirus BJ182-8];ATO98155.1 non-structural polyprotein 1ab [Bat SARS-like coronavirus];AID16729.1 RNA-dependent RNA polymerase, partial [Bat SARS-like coronavirus];ATO98167.1 non-structural polyprotein 1ab [Bat SARS-like coronavirus];AAP41036.1 replicase 1AB [Severe acute respirator…	-	-
sp|P0DTD1|R1AB_WCPV	ELHLSWEVGK	RELHLSWEVGK	10	-	ACB69859.1;ACB69871.1;ACB69893.1;6JYT_A;6JYT_B;ATO98155.1;ATO98167.1;ACU31046.1;AAP41036.1;AEA11012.1;ABD75322.1;ATO98118.1;AAS00002.1;AGZ48817.1;ADC35510.1;ACZ72224.1;ALK02468.1;ATO98229.1;QDF43819.1;P0C6V9.1;AAX16193.1;AVP78030.1;BAE93399.1;QDF43829.1;AEA10397.1;AEA10412.1;AEA10427.1;AEA10442.1;AEA10457.1;AID16712.1;ACZ72194.1;P0C6W6.1;AKZ19074.1;NP_828849.2;P0C6X7.1;AAP30711.1;AAP37015.1;AAP72…	[SARS coronavirus BJ182a][SARS coronavirus BJ182b][SARS coronavirus BJ182-8][Severe acute respiratory syndrome-related coronavirus][Bat SARS-like coronavirus][Bat SARS Cov Rs806/2006][SARS coronavirus ExoN1][Bat SARS CoV Rf1/2004][SARS coronavirus GZ02][Bat SARS-like coronavirus Rs3367][SARS coronavirus HKU-39849][SARS coronavirus MA15][SARS-like coronavirus WIV16][Coronavirus BtRs-BetaCoV/YN2018…	ACB69859.1 orf1ab [SARS coronavirus BJ182a];ACB69871.1 orf1ab [SARS coronavirus BJ182b];ACB69893.1 orf1ab [SARS coronavirus BJ182-8];6JYT_A Chain A, Helicase [Severe acute respiratory syndrome-related coronavirus];6JYT_B Chain B, Helicase [Severe acute respiratory syndrome-related coronavirus];ATO98155.1 non-structural polyprotein 1ab [Bat SARS-like coronavirus];ATO98167.1 non-structural polyprot…	-	-
sp|P0DTD1|R1AB_WCPV	ELGVVHNQDVNLHSSR	RELGVVHNQDVNLHSSR	16	-	ACB69859.1;ACB69871.1;ACB69893.1;ATO98155.1;AID16729.1;ATO98167.1;AAP41036.1;AEA11012.1;ABD75322.1;ATO98118.1;AAS00002.1;AGZ48817.1;ADC35510.1;ACZ72224.1;ALK02468.1;ATO98229.1;AAZ41328.1;AIA62299.1;ADE34754.1;6NUR_A;6NUS_A;AID16722.1;QDF43819.1;AER30332.1;P0C6V9.1;ADE34721.1;AAX16193.1;BAE93399.1;QDF43829.1;AEA10397.1;AEA10412.1;AEA10427.1;AEA10442.1;AEA10457.1;APO40578.1;AID16712.1;ACZ72194.1;P0…	[SARS coronavirus BJ182a][SARS coronavirus BJ182b][SARS coronavirus BJ182-8][Bat SARS-like coronavirus][Severe acute respiratory syndrome-related coronavirus][SARS coronavirus ExoN1][Bat SARS CoV Rf1/2004][SARS coronavirus GZ02][Bat SARS-like coronavirus Rs3367][SARS coronavirus HKU-39849][SARS coronavirus MA15][SARS-like coronavirus WIV16][Bat SARS coronavirus HKU3-2][BtRf-BetaCoV/SX2013][Bat SA…	ACB69859.1 orf1ab [SARS coronavirus BJ182a];ACB69871.1 orf1ab [SARS coronavirus BJ182b];ACB69893.1 orf1ab [SARS coronavirus BJ182-8];ATO98155.1 non-structural polyprotein 1ab [Bat SARS-like coronavirus];AID16729.1 RNA-dependent RNA polymerase, partial [Bat SARS-like coronavirus];ATO98167.1 non-structural polyprotein 1ab [Bat SARS-like coronavirus];AAP41036.1 replicase 1AB [Severe acute respirator…	-	-
sp|P0DTD1|R1AB_WCPV	EILVTYNCCDDDYFNK	KEILVTYNCCDDDYFNK	16	-	ACB69859.1;ACB69871.1;ACB69893.1;ATO98155.1;ATO98167.1;AAP41036.1;AEA11012.1;ATO98118.1;AAS00002.1;AGZ48817.1;ADC35510.1;ACZ72224.1;ALK02468.1;ATO98229.1;AIA62299.1;6NUR_A;6NUS_A;QDF43819.1;AER30332.1;P0C6V9.1;AAX16193.1;BAE93399.1;QDF43829.1;AEA10397.1;AEA10412.1;AEA10427.1;AEA10442.1;AEA10457.1;AID16712.1;ACZ72194.1;P0C6W6.1;AKZ19074.1;NP_828849.2;P0C6X7.1;AAP30711.1;AAP37015.1;AAP72973.2;AAP94…	[SARS coronavirus BJ182a][SARS coronavirus BJ182b][SARS coronavirus BJ182-8][Bat SARS-like coronavirus][Severe acute respiratory syndrome-related coronavirus][SARS coronavirus ExoN1][SARS coronavirus GZ02][Bat SARS-like coronavirus Rs3367][SARS coronavirus HKU-39849][SARS coronavirus MA15][SARS-like coronavirus WIV16][BtRf-BetaCoV/SX2013][Coronavirus BtRs-BetaCoV/YN2018A][Bat CoV 279/2005][SARS c…	ACB69859.1 orf1ab [SARS coronavirus BJ182a];ACB69871.1 orf1ab [SARS coronavirus BJ182b];ACB69893.1 orf1ab [SARS coronavirus BJ182-8];ATO98155.1 non-structural polyprotein 1ab [Bat SARS-like coronavirus];ATO98167.1 non-structural polyprotein 1ab [Bat SARS-like coronavirus];AAP41036.1 replicase 1AB [Severe acute respiratory syndrome-related coronavirus];AEA11012.1 polyprotein orf1ab [SARS coronavir…	-	-
sp|P0DTD1|R1AB_WCPV	EGSSVELK	KEGSSVELK	8	-	ACB69859.1;ACB69871.1;ACB69893.1;ATO98155.1;AID16729.1;ATO98167.1;AAP41036.1;AEA11012.1;ABD75322.1;ATO98118.1;AAS00002.1;AGZ48817.1;ADC35510.1;ACZ72224.1;ALK02468.1;ATO98229.1;AAZ41328.1;AIA62299.1;ADE34754.1;6NUR_A;6NUS_A;AID16722.1;QDF43819.1;P0C6V9.1;ADE34721.1;AAX16193.1;AVP78030.1;BAE93399.1;QDF43829.1;AEA10397.1;AEA10412.1;AEA10427.1;AEA10442.1;AEA10457.1;APO40578.1;AID16712.1;ACZ72194.1;P0…	[SARS coronavirus BJ182a][SARS coronavirus BJ182b][SARS coronavirus BJ182-8][Bat SARS-like coronavirus][Severe acute respiratory syndrome-related coronavirus][SARS coronavirus ExoN1][Bat SARS CoV Rf1/2004][SARS coronavirus GZ02][Bat SARS-like coronavirus Rs3367][SARS coronavirus HKU-39849][SARS coronavirus MA15][SARS-like coronavirus WIV16][Bat SARS coronavirus HKU3-2][BtRf-BetaCoV/SX2013][Bat SA…	ACB69859.1 orf1ab [SARS coronavirus BJ182a];ACB69871.1 orf1ab [SARS coronavirus BJ182b];ACB69893.1 orf1ab [SARS coronavirus BJ182-8];ATO98155.1 non-structural polyprotein 1ab [Bat SARS-like coronavirus];AID16729.1 RNA-dependent RNA polymerase, partial [Bat SARS-like coronavirus];ATO98167.1 non-structural polyprotein 1ab [Bat SARS-like coronavirus];AAP41036.1 replicase 1AB [Severe acute respirator…	-	-
sp|P0DTD1|R1AB_WCPV	EGQINDMILSLLSK	KEGQINDMILSLLSK	14	-	QIA48640.1;QIA48622.1;QIQ54047.1;QIA48631.1;QIA48613.1;QHR63299.1	[Pangolin coronavirus][Bat coronavirus RaTG13]	QIA48640.1 orf1ab polyprotein [Pangolin coronavirus];QIA48622.1 orf1ab polyprotein [Pangolin coronavirus];QIQ54047.1 ORF1ab polyprotein [Pangolin coronavirus];QIA48631.1 orf1ab polyprotein [Pangolin coronavirus];QIA48613.1 orf1ab polyprotein [Pangolin coronavirus];QHR63299.1 orf1ab polyprotein [Bat coronavirus RaTG13]	-	-
sp|P0DTD1|R1AB_WCPV	EGFFTYICGFIQQK	KEGFFTYICGFIQQK	14	-	AVP78030.1;QIA48640.1;QIA48622.1;QIQ54047.1;QIA48631.1;QIA48613.1;AVP78041.1;QHR63299.1	[Bat SARS-like coronavirus][Pangolin coronavirus][Bat coronavirus RaTG13]	AVP78030.1 non-structural polyprotein 1ab [Bat SARS-like coronavirus];QIA48640.1 orf1ab polyprotein [Pangolin coronavirus];QIA48622.1 orf1ab polyprotein [Pangolin coronavirus];QIQ54047.1 ORF1ab polyprotein [Pangolin coronavirus];QIA48631.1 orf1ab polyprotein [Pangolin coronavirus];QIA48613.1 orf1ab polyprotein [Pangolin coronavirus];AVP78041.1 non-structural polyprotein 1ab [Bat SARS-like coronav…	-	-
sp|P0DTD1|R1AB_WCPV	DWYDFVENPDILR	KDWYDFVENPDILR	13	-	ACB69859.1;ACB69871.1;ACB69893.1;ATO98155.1;ATO98167.1;AAP41036.1;AEA11012.1;ABD75322.1;ATO98118.1;AAS00002.1;AGZ48817.1;ADC35510.1;ACZ72224.1;ALK02468.1;ATO98229.1;AIA62299.1;6NUR_A;6NUS_A;QDF43819.1;AER30332.1;P0C6V9.1;AAX16193.1;BAE93399.1;QDF43829.1;AEA10397.1;AEA10412.1;AEA10427.1;AEA10442.1;AEA10457.1;APO40578.1;AID16712.1;ACZ72194.1;P0C6W6.1;AKZ19074.1;NP_828849.2;P0C6X7.1;AAP30711.1;AAP37…	[SARS coronavirus BJ182a][SARS coronavirus BJ182b][SARS coronavirus BJ182-8][Bat SARS-like coronavirus][Severe acute respiratory syndrome-related coronavirus][SARS coronavirus ExoN1][Bat SARS CoV Rf1/2004][SARS coronavirus GZ02][Bat SARS-like coronavirus Rs3367][SARS coronavirus HKU-39849][SARS coronavirus MA15][SARS-like coronavirus WIV16][BtRf-BetaCoV/SX2013][Coronavirus BtRs-BetaCoV/YN2018A][B…	ACB69859.1 orf1ab [SARS coronavirus BJ182a];ACB69871.1 orf1ab [SARS coronavirus BJ182b];ACB69893.1 orf1ab [SARS coronavirus BJ182-8];ATO98155.1 non-structural polyprotein 1ab [Bat SARS-like coronavirus];ATO98167.1 non-structural polyprotein 1ab [Bat SARS-like coronavirus];AAP41036.1 replicase 1AB [Severe acute respiratory syndrome-related coronavirus];AEA11012.1 polyprotein orf1ab [SARS coronavir…	-	-
sp|P0DTD1|R1AB_WCPV	DVDTDFVNEFYAYLR	RDVDTDFVNEFYAYLR	15	-	QIA48640.1;QIA48622.1;QIQ54047.1;AMB42835.1;QIA48631.1;QIA48613.1;QHR63299.1	[Pangolin coronavirus][Rhinolophus bat coronavirus BtCoV/4991][Bat coronavirus RaTG13]	QIA48640.1 orf1ab polyprotein [Pangolin coronavirus];QIA48622.1 orf1ab polyprotein [Pangolin coronavirus];QIQ54047.1 ORF1ab polyprotein [Pangolin coronavirus];AMB42835.1 RNA-dependent RNA polymerase, partial [Rhinolophus bat coronavirus BtCoV/4991];QIA48631.1 orf1ab polyprotein [Pangolin coronavirus];QIA48613.1 orf1ab polyprotein [Pangolin coronavirus];QHR63299.1 orf1ab polyprotein [Bat coronavir…	-	-
sp|P0DTD1|R1AB_WCPV	DGHVETFYPK	KDGHVETFYPK	10	-	ACB69859.1;ACB69871.1;ACB69893.1;ATO98155.1;ATO98167.1;AAP41036.1;AEA11012.1;ATO98118.1;AAS00002.1;AGZ48817.1;ADC35510.1;ACZ72224.1;ALK02468.1;ATO98229.1;AAZ41328.1;AIA62299.1;QDF43819.1;P0C6V9.1;ADE34721.1;AAX16193.1;AVP78030.1;BAE93399.1;QDF43829.1;AEA10397.1;AEA10412.1;AEA10427.1;AEA10442.1;AEA10457.1;APO40578.1;AID16712.1;ACZ72194.1;P0C6W6.1;AKZ19074.1;NP_828849.2;P0C6X7.1;AAP30711.1;AAP37015…	[SARS coronavirus BJ182a][SARS coronavirus BJ182b][SARS coronavirus BJ182-8][Bat SARS-like coronavirus][Severe acute respiratory syndrome-related coronavirus][SARS coronavirus ExoN1][SARS coronavirus GZ02][Bat SARS-like coronavirus Rs3367][SARS coronavirus HKU-39849][SARS coronavirus MA15][SARS-like coronavirus WIV16][Bat SARS coronavirus HKU3-2][BtRf-BetaCoV/SX2013][Coronavirus BtRs-BetaCoV/YN20…	ACB69859.1 orf1ab [SARS coronavirus BJ182a];ACB69871.1 orf1ab [SARS coronavirus BJ182b];ACB69893.1 orf1ab [SARS coronavirus BJ182-8];ATO98155.1 non-structural polyprotein 1ab [Bat SARS-like coronavirus];ATO98167.1 non-structural polyprotein 1ab [Bat SARS-like coronavirus];AAP41036.1 replicase 1AB [Severe acute respiratory syndrome-related coronavirus];AEA11012.1 polyprotein orf1ab [SARS coronavir…	-	-
sp|P0DTD1|R1AB_WCPV	DFYDFAVSK	KDFYDFAVSK	9	-	ACB69859.1;ACB69871.1;ACB69893.1;ATO98155.1;AID16729.1;ATO98167.1;AAP41036.1;AEA11012.1;ABD75322.1;ATO98118.1;AAS00002.1;AGZ48817.1;ADC35510.1;ACZ72224.1;ALK02468.1;ATO98229.1;AAZ41328.1;AIA62299.1;ADE34754.1;6NUR_A;6NUS_A;AID16722.1;QDF43819.1;P0C6V9.1;ADE34721.1;AAX16193.1;AVP78030.1;BAE93399.1;QDF43829.1;AEA10397.1;AEA10412.1;AEA10427.1;AEA10442.1;AEA10457.1;APO40578.1;AID16712.1;ACZ72194.1;P0…	[SARS coronavirus BJ182a][SARS coronavirus BJ182b][SARS coronavirus BJ182-8][Bat SARS-like coronavirus][Severe acute respiratory syndrome-related coronavirus][SARS coronavirus ExoN1][Bat SARS CoV Rf1/2004][SARS coronavirus GZ02][Bat SARS-like coronavirus Rs3367][SARS coronavirus HKU-39849][SARS coronavirus MA15][SARS-like coronavirus WIV16][Bat SARS coronavirus HKU3-2][BtRf-BetaCoV/SX2013][Bat SA…	ACB69859.1 orf1ab [SARS coronavirus BJ182a];ACB69871.1 orf1ab [SARS coronavirus BJ182b];ACB69893.1 orf1ab [SARS coronavirus BJ182-8];ATO98155.1 non-structural polyprotein 1ab [Bat SARS-like coronavirus];AID16729.1 RNA-dependent RNA polymerase, partial [Bat SARS-like coronavirus];ATO98167.1 non-structural polyprotein 1ab [Bat SARS-like coronavirus];AAP41036.1 replicase 1AB [Severe acute respirator…	-	-
sp|P0DTD1|R1AB_WCPV	DEDDNLIDSYFVVK	KDEDDNLIDSYFVVK	14	-	QHR63299.1	[Bat coronavirus RaTG13]	QHR63299.1 orf1ab polyprotein [Bat coronavirus RaTG13]	-	-
sp|P0DTD1|R1AB_WCPV	DCPAVAK	KDCPAVAK	7	-	WP_028891487.1;QHR63299.1	[Tenacibaculum sp. 47A_GOM-205m][Bat coronavirus RaTG13]	WP_028891487.1 hypothetical protein [Tenacibaculum sp. 47A_GOM-205m];QHR63299.1 orf1ab polyprotein [Bat coronavirus RaTG13]	-	-
sp|P0DTD1|R1AB_WCPV	DAPAHISTIGVCSMTDIAK	RDAPAHISTIGVCSMTDIAK	19	-	QHR63299.1	[Bat coronavirus RaTG13]	QHR63299.1 orf1ab polyprotein [Bat coronavirus RaTG13]	-	-
sp|P0DTD1|R1AB_WCPV	CWTETDLTK	KCWTETDLTK	9	-	ACB69859.1;ACB69871.1;ACB69893.1;ATO98155.1;AID16729.1;ATO98167.1;AAP41036.1;AEA11012.1;ABD75322.1;ATO98118.1;AAS00002.1;AGZ48817.1;ADC35510.1;ACZ72224.1;ALK02468.1;ATO98229.1;AIA62299.1;ADE34754.1;6NUR_A;6NUS_A;AID16722.1;QDF43819.1;P0C6V9.1;AAX16193.1;AVP78030.1;BAE93399.1;QDF43829.1;AEA10397.1;AEA10412.1;AEA10427.1;AEA10442.1;AEA10457.1;APO40578.1;AID16712.1;ACZ72194.1;P0C6W6.1;AYW03815.1;AKZ1…	[SARS coronavirus BJ182a][SARS coronavirus BJ182b][SARS coronavirus BJ182-8][Bat SARS-like coronavirus][Severe acute respiratory syndrome-related coronavirus][SARS coronavirus ExoN1][Bat SARS CoV Rf1/2004][SARS coronavirus GZ02][Bat SARS-like coronavirus Rs3367][SARS coronavirus HKU-39849][SARS coronavirus MA15][SARS-like coronavirus WIV16][BtRf-BetaCoV/SX2013][Bat SARS coronavirus HKU3-7][Corona…	ACB69859.1 orf1ab [SARS coronavirus BJ182a];ACB69871.1 orf1ab [SARS coronavirus BJ182b];ACB69893.1 orf1ab [SARS coronavirus BJ182-8];ATO98155.1 non-structural polyprotein 1ab [Bat SARS-like coronavirus];AID16729.1 RNA-dependent RNA polymerase, partial [Bat SARS-like coronavirus];ATO98167.1 non-structural polyprotein 1ab [Bat SARS-like coronavirus];AAP41036.1 replicase 1AB [Severe acute respirator…	-	-
sp|P0DTD1|R1AB_WCPV	CVPQADVEWK	KCVPQADVEWK	10	-	AIA62299.1;AGC74170.1;YP_003858583.1;ADK66840.1;ARI44808.1;ASO66809.1;ABG47059.1;ANA96026.1;AID16714.1;AIA62276.1;AIA62289.1;QHR63299.1	[BtRf-BetaCoV/SX2013][Bat coronavirus Rp/Shaanxi2011][Bat coronavirus BM48-31/BGR/2008][Bat coronavirus][Bat CoV 273/2005][Bat SARS-like coronavirus][BtRf-BetaCoV/JL2012][BtRf-BetaCoV/HeB2013][Bat coronavirus RaTG13]	AIA62299.1 ORF1ab polyprotein [BtRf-BetaCoV/SX2013];AGC74170.1 ORF1b protein [Bat coronavirus Rp/Shaanxi2011];YP_003858583.1 ORF1ab polyprotein [Bat coronavirus BM48-31/BGR/2008];ADK66840.1 ORF1ab [Bat coronavirus BM48-31/BGR/2008];ARI44808.1 orf1ab polyprotein [Bat coronavirus];ASO66809.1 Replicase polyprotein 1ab [Bat coronavirus];ABG47059.1 ORF1 [Bat CoV 273/2005];ANA96026.1 P1ab protein [Bat …	-	-
sp|P0DTD1|R1AB_WCPV	CVCSVIDLLLDDFVEIIK	KCVCSVIDLLLDDFVEIIK	18	-	ACB69859.1;ACB69871.1;ACB69893.1;ATO98155.1;ATO98167.1;AAP41036.1;AEA11012.1;ABD75322.1;ATO98118.1;AAS00002.1;AGZ48817.1;ADC35510.1;ACZ72224.1;ALK02468.1;ATO98229.1;AAZ41328.1;AIA62299.1;ADE34754.1;QDF43819.1;P0C6V9.1;ADE34721.1;AAS48573.1;AAX16193.1;AVP78030.1;BAE93399.1;QDF43829.1;AEA10397.1;AEA10412.1;AEA10427.1;AEA10442.1;AEA10457.1;APO40578.1;AID16712.1;ACZ72194.1;P0C6W6.1;AKZ19074.1;NP_8288…	[SARS coronavirus BJ182a][SARS coronavirus BJ182b][SARS coronavirus BJ182-8][Bat SARS-like coronavirus][Severe acute respiratory syndrome-related coronavirus][SARS coronavirus ExoN1][Bat SARS CoV Rf1/2004][SARS coronavirus GZ02][Bat SARS-like coronavirus Rs3367][SARS coronavirus HKU-39849][SARS coronavirus MA15][SARS-like coronavirus WIV16][Bat SARS coronavirus HKU3-2][BtRf-BetaCoV/SX2013][Bat SA…	ACB69859.1 orf1ab [SARS coronavirus BJ182a];ACB69871.1 orf1ab [SARS coronavirus BJ182b];ACB69893.1 orf1ab [SARS coronavirus BJ182-8];ATO98155.1 non-structural polyprotein 1ab [Bat SARS-like coronavirus];ATO98167.1 non-structural polyprotein 1ab [Bat SARS-like coronavirus];AAP41036.1 replicase 1AB [Severe acute respiratory syndrome-related coronavirus];AEA11012.1 polyprotein orf1ab [SARS coronavir…	-	-
sp|P0DTD1|R1AB_WCPV	CPAEIVDTVSALVYDNK	RCPAEIVDTVSALVYDNK	17	-	ACB69859.1;ACB69871.1;ACB69893.1;6JYT_A;6JYT_B;ATO98155.1;ATO98167.1;ACU31046.1;AAP41036.1;AEA11012.1;ABD75322.1;ATO98118.1;AAS00002.1;AGZ48817.1;ADC35510.1;ACZ72224.1;ALK02468.1;ATO98229.1;AAZ41328.1;AIA62299.1;AAS44814.1;AAS44815.1;AAS44816.1;AAS44817.1;AAS44818.1;AAS44819.1;AAS44820.1;AAS44821.1;AAS44822.1;AAS44823.1;AAS44824.1;AAS44825.1;AAS44826.1;AAS44827.1;AAS44828.1;AAS44829.1;AAS44830.1;…	[SARS coronavirus BJ182a][SARS coronavirus BJ182b][SARS coronavirus BJ182-8][Severe acute respiratory syndrome-related coronavirus][Bat SARS-like coronavirus][Bat SARS Cov Rs806/2006][SARS coronavirus ExoN1][Bat SARS CoV Rf1/2004][SARS coronavirus GZ02][Bat SARS-like coronavirus Rs3367][SARS coronavirus HKU-39849][SARS coronavirus MA15][SARS-like coronavirus WIV16][Bat SARS coronavirus HKU3-2][Bt…	ACB69859.1 orf1ab [SARS coronavirus BJ182a];ACB69871.1 orf1ab [SARS coronavirus BJ182b];ACB69893.1 orf1ab [SARS coronavirus BJ182-8];6JYT_A Chain A, Helicase [Severe acute respiratory syndrome-related coronavirus];6JYT_B Chain B, Helicase [Severe acute respiratory syndrome-related coronavirus];ATO98155.1 non-structural polyprotein 1ab [Bat SARS-like coronavirus];ATO98167.1 non-structural polyprot…	-	-
sp|P0DTD1|R1AB_WCPV	CNLGGAVCR	RCNLGGAVCR	9	-	ACB69859.1;ACB69871.1;ACB69893.1;ATO98155.1;ATO98167.1;AAP41036.1;AEA11012.1;ABD75322.1;ATO98118.1;AAS00002.1;AGZ48817.1;ADC35510.1;AAS44796.1;AAS44797.1;AAS44798.1;AAS44799.1;AAS44800.1;AAS44801.1;AAS44802.1;AAS44803.1;AAS44804.1;AAS44805.1;AAS44807.1;AAS44808.1;AAS44809.1;AAS44810.1;AAS44811.1;AAS44812.1;AAS44813.1;ACZ72224.1;ALK02468.1;ATO98229.1;AAZ41328.1;AIA62299.1;ADE34754.1;QDF43819.1;P0C…	[SARS coronavirus BJ182a][SARS coronavirus BJ182b][SARS coronavirus BJ182-8][Bat SARS-like coronavirus][Severe acute respiratory syndrome-related coronavirus][SARS coronavirus ExoN1][Bat SARS CoV Rf1/2004][SARS coronavirus GZ02][Bat SARS-like coronavirus Rs3367][SARS coronavirus HKU-39849][SARS coronavirus TW-HP1][SARS coronavirus TW-HP2][SARS coronavirus TW-HP3][SARS coronavirus TW-HP4][SARS cor…	ACB69859.1 orf1ab [SARS coronavirus BJ182a];ACB69871.1 orf1ab [SARS coronavirus BJ182b];ACB69893.1 orf1ab [SARS coronavirus BJ182-8];ATO98155.1 non-structural polyprotein 1ab [Bat SARS-like coronavirus];ATO98167.1 non-structural polyprotein 1ab [Bat SARS-like coronavirus];AAP41036.1 replicase 1AB [Severe acute respiratory syndrome-related coronavirus];AEA11012.1 polyprotein orf1ab [SARS coronavir…	-	-
sp|P0DTD1|R1AB_WCPV	CLAVHECFVK	RCLAVHECFVK	10	-	ACB69859.1;ACB69871.1;ACB69893.1;ATO98155.1;ATO98167.1;AAP41036.1;AEA11012.1;ABD75322.1;ATO98118.1;AAS00002.1;AGZ48817.1;ADC35510.1;ACZ72224.1;ALK02468.1;ATO98229.1;AAZ41328.1;AIA62299.1;ADE34754.1;QDF43819.1;P0C6V9.1;ADE34721.1;AAX16193.1;AVP78030.1;BAE93399.1;QDF43829.1;5C8T_B;5C8T_D;5C8U_B;5C8U_D;AEA10397.1;AEA10412.1;AEA10427.1;AEA10442.1;AEA10457.1;ACZ72194.1;P0C6W6.1;AKZ19074.1;NP_828849.2;…	[SARS coronavirus BJ182a][SARS coronavirus BJ182b][SARS coronavirus BJ182-8][Bat SARS-like coronavirus][Severe acute respiratory syndrome-related coronavirus][SARS coronavirus ExoN1][Bat SARS CoV Rf1/2004][SARS coronavirus GZ02][Bat SARS-like coronavirus Rs3367][SARS coronavirus HKU-39849][SARS coronavirus MA15][SARS-like coronavirus WIV16][Bat SARS coronavirus HKU3-2][BtRf-BetaCoV/SX2013][Bat SA…	ACB69859.1 orf1ab [SARS coronavirus BJ182a];ACB69871.1 orf1ab [SARS coronavirus BJ182b];ACB69893.1 orf1ab [SARS coronavirus BJ182-8];ATO98155.1 non-structural polyprotein 1ab [Bat SARS-like coronavirus];ATO98167.1 non-structural polyprotein 1ab [Bat SARS-like coronavirus];AAP41036.1 replicase 1AB [Severe acute respiratory syndrome-related coronavirus];AEA11012.1 polyprotein orf1ab [SARS coronavir…	-	-
sp|P0DTD1|R1AB_WCPV	CILHCANFNVLFSTVFPPTSFGPLVR	RCILHCANFNVLFSTVFPPTSFGPLVR	26	-	ACB69859.1;ACB69871.1;ACB69893.1;ATO98155.1;AID16729.1;ATO98167.1;AAP41036.1;AEA11012.1;ABD75322.1;ATO98118.1;AAS00002.1;AGZ48817.1;ADC35510.1;ACZ72224.1;ALK02468.1;AAZ41328.1;AIA62299.1;ADE34754.1;6NUR_A;6NUS_A;AID16722.1;QDF43819.1;AER30332.1;P0C6V9.1;ADE34721.1;AAX16193.1;AVP78030.1;BAE93399.1;QDF43829.1;AEA10397.1;AEA10412.1;AEA10427.1;AEA10442.1;AEA10457.1;AID16712.1;ACZ72194.1;P0C6W6.1;AKZ1…	[SARS coronavirus BJ182a][SARS coronavirus BJ182b][SARS coronavirus BJ182-8][Bat SARS-like coronavirus][Severe acute respiratory syndrome-related coronavirus][SARS coronavirus ExoN1][Bat SARS CoV Rf1/2004][SARS coronavirus GZ02][Bat SARS-like coronavirus Rs3367][SARS coronavirus HKU-39849][SARS coronavirus MA15][SARS-like coronavirus WIV16][Bat SARS coronavirus HKU3-2][BtRf-BetaCoV/SX2013][Bat SA…	ACB69859.1 orf1ab [SARS coronavirus BJ182a];ACB69871.1 orf1ab [SARS coronavirus BJ182b];ACB69893.1 orf1ab [SARS coronavirus BJ182-8];ATO98155.1 non-structural polyprotein 1ab [Bat SARS-like coronavirus];AID16729.1 RNA-dependent RNA polymerase, partial [Bat SARS-like coronavirus];ATO98167.1 non-structural polyprotein 1ab [Bat SARS-like coronavirus];AAP41036.1 replicase 1AB [Severe acute respirator…	-	-
sp|P0DTD1|R1AB_WCPV	CGACIR	RCGACIR	6	-	ACB69859.1;ACB69871.1;ACB69893.1;WP_118316345.1;RHO01889.1;RHQ76977.1;RHR16173.1;6JYT_A;6JYT_B;ATO98155.1;ATO98167.1;ACU31046.1;AAP41036.1;NLO04193.1;AEA11012.1;ABD75322.1;ATO98118.1;WP_145981888.1;AAS00002.1;CVI68703.1;NDF69818.1;HGE56687.1;KAF3483283.1;AGZ48817.1;NLG34407.1;TXH54922.1;HCH84369.1;ADC35510.1;ACZ72224.1;ALK02468.1;ATO98229.1;AAZ41328.1;AIA62299.1;WP_118709836.1;RHS50501.1;RHS56800…	[SARS coronavirus BJ182a][SARS coronavirus BJ182b][SARS coronavirus BJ182-8][unclassified Blautia][Blautia sp. AM22-22LB][Blautia sp. AF22-5LB][Blautia sp. AF19-34][Severe acute respiratory syndrome-related coronavirus][Bat SARS-like coronavirus][Bat SARS Cov Rs806/2006][candidate division WS1 bacterium][SARS coronavirus ExoN1][Bat SARS CoV Rf1/2004][Lachnospiraceae bacterium Choco86][SARS corona…	ACB69859.1 orf1ab [SARS coronavirus BJ182a];ACB69871.1 orf1ab [SARS coronavirus BJ182b];ACB69893.1 orf1ab [SARS coronavirus BJ182-8];WP_118316345.1 MULTISPECIES: 4Fe-4S binding protein [unclassified Blautia];RHO01889.1 4Fe-4S binding protein [Blautia sp. AM22-22LB];RHQ76977.1 4Fe-4S binding protein [Blautia sp. AF22-5LB];RHR16173.1 4Fe-4S binding protein [Blautia sp. AF19-34];6JYT_A Chain A, Heli…	-	-
sp|P0DTD1|R1AB_WCPV	CDLQNYGDSATLPK	KCDLQNYGDSATLPK	14	-	AVP78041.1;QHR63299.1	[Bat SARS-like coronavirus][Bat coronavirus RaTG13]	AVP78041.1 non-structural polyprotein 1ab [Bat SARS-like coronavirus];QHR63299.1 orf1ab polyprotein [Bat coronavirus RaTG13]	-	-
sp|P0DTD1|R1AB_WCPV	CCYDHVISTSHK	KCCYDHVISTSHK	12	-	ACB69859.1;ACB69871.1;ACB69893.1;6JYT_A;6JYT_B;ATO98155.1;ATO98167.1;ACU31046.1;AAP41036.1;AEA11012.1;ABD75322.1;ATO98118.1;AAS00002.1;AGZ48817.1;ADC35510.1;ACZ72224.1;ALK02468.1;ATO98229.1;AAZ41328.1;AIA62299.1;ADE34754.1;QDF43819.1;P0C6V9.1;ADE34721.1;AAX16193.1;AVP78030.1;BAE93399.1;QDF43829.1;AEA10397.1;AEA10412.1;AEA10427.1;AEA10442.1;AEA10457.1;APO40578.1;AID16712.1;ACZ72194.1;P0C6W6.1;AKZ1…	[SARS coronavirus BJ182a][SARS coronavirus BJ182b][SARS coronavirus BJ182-8][Severe acute respiratory syndrome-related coronavirus][Bat SARS-like coronavirus][Bat SARS Cov Rs806/2006][SARS coronavirus ExoN1][Bat SARS CoV Rf1/2004][SARS coronavirus GZ02][Bat SARS-like coronavirus Rs3367][SARS coronavirus HKU-39849][SARS coronavirus MA15][SARS-like coronavirus WIV16][Bat SARS coronavirus HKU3-2][Bt…	ACB69859.1 orf1ab [SARS coronavirus BJ182a];ACB69871.1 orf1ab [SARS coronavirus BJ182b];ACB69893.1 orf1ab [SARS coronavirus BJ182-8];6JYT_A Chain A, Helicase [Severe acute respiratory syndrome-related coronavirus];6JYT_B Chain B, Helicase [Severe acute respiratory syndrome-related coronavirus];ATO98155.1 non-structural polyprotein 1ab [Bat SARS-like coronavirus];ATO98167.1 non-structural polyprot…	-	-
sp|P0DTD1|R1AB_WCPV	AWIGFDVEGCHATR	RAWIGFDVEGCHATR	14	-	ACB69859.1;ACB69871.1;ACB69893.1;ATO98155.1;ATO98167.1;AAP41036.1;ABD75322.1;ATO98118.1;AAS00002.1;AGZ48817.1;ADC35510.1;AAY27812.1;ACZ72224.1;ALK02468.1;ATO98229.1;AAZ41328.1;AIA62299.1;ADE34754.1;QDF43819.1;P0C6V9.1;ADE34721.1;AAX16193.1;AVP78030.1;BAE93399.1;QDF43829.1;5C8T_B;5C8T_D;5C8U_B;5C8U_D;APO40578.1;AID16712.1;P0C6W6.1;AKZ19074.1;NP_828849.2;P0C6X7.1;AAP30711.1;AAP37015.1;AAP72973.2;AA…	[SARS coronavirus BJ182a][SARS coronavirus BJ182b][SARS coronavirus BJ182-8][Bat SARS-like coronavirus][Severe acute respiratory syndrome-related coronavirus][Bat SARS CoV Rf1/2004][SARS coronavirus GZ02][Bat SARS-like coronavirus Rs3367][SARS coronavirus HKU-39849][Bat coronavirus ZS-2005][SARS coronavirus MA15][SARS-like coronavirus WIV16][Bat SARS coronavirus HKU3-2][BtRf-BetaCoV/SX2013][Bat S…	ACB69859.1 orf1ab [SARS coronavirus BJ182a];ACB69871.1 orf1ab [SARS coronavirus BJ182b];ACB69893.1 orf1ab [SARS coronavirus BJ182-8];ATO98155.1 non-structural polyprotein 1ab [Bat SARS-like coronavirus];ATO98167.1 non-structural polyprotein 1ab [Bat SARS-like coronavirus];AAP41036.1 replicase 1AB [Severe acute respiratory syndrome-related coronavirus];ABD75322.1 P1b [Bat SARS CoV Rf1/2004];ATO981…	-	-
sp|P0DTD1|R1AB_WCPV	AVFISPYNSQNAVASK	KAVFISPYNSQNAVASK	16	-	ACB69859.1;ACB69871.1;ACB69893.1;6JYT_A;6JYT_B;ATO98155.1;ATO98167.1;ACU31046.1;AAP41036.1;AEA11012.1;ABD75322.1;ATO98118.1;AAS00002.1;AGZ48817.1;ADC35510.1;ACZ72224.1;ALK02468.1;ATO98229.1;AAZ41328.1;AIA62299.1;AAS44814.1;AAS44815.1;AAS44816.1;AAS44817.1;AAS44818.1;AAS44819.1;AAS44820.1;AAS44821.1;AAS44822.1;AAS44823.1;AAS44824.1;AAS44825.1;AAS44826.1;AAS44827.1;AAS44828.1;AAS44829.1;AAS44830.1;…	[SARS coronavirus BJ182a][SARS coronavirus BJ182b][SARS coronavirus BJ182-8][Severe acute respiratory syndrome-related coronavirus][Bat SARS-like coronavirus][Bat SARS Cov Rs806/2006][SARS coronavirus ExoN1][Bat SARS CoV Rf1/2004][SARS coronavirus GZ02][Bat SARS-like coronavirus Rs3367][SARS coronavirus HKU-39849][SARS coronavirus MA15][SARS-like coronavirus WIV16][Bat SARS coronavirus HKU3-2][Bt…	ACB69859.1 orf1ab [SARS coronavirus BJ182a];ACB69871.1 orf1ab [SARS coronavirus BJ182b];ACB69893.1 orf1ab [SARS coronavirus BJ182-8];6JYT_A Chain A, Helicase [Severe acute respiratory syndrome-related coronavirus];6JYT_B Chain B, Helicase [Severe acute respiratory syndrome-related coronavirus];ATO98155.1 non-structural polyprotein 1ab [Bat SARS-like coronavirus];ATO98167.1 non-structural polyprot…	-	-
sp|P0DTD1|R1AB_WCPV	ATEETFK	KATEETFK	7	-	ACB69859.1;ACB69871.1;ACB69893.1;6JYT_A;6JYT_B;ATO98155.1;ATO98167.1;ACU31046.1;AAP41036.1;AEA11012.1;ABD75322.1;ATO98118.1;AAS00002.1;WP_077895212.1;OOL87182.1;AGZ48817.1;ADC35510.1;ACZ72224.1;ALK02468.1;ATO98229.1;AAZ41328.1;AIA62299.1;ADE34754.1;QDF43819.1;P0C6V9.1;ADE34721.1;KDO64356.1;AAX16193.1;AVP78030.1;BAE93399.1;QDF43829.1;GAY32495.1;GAY32497.1;GAY32499.1;AEA10397.1;AEA10412.1;AEA10427.…	[SARS coronavirus BJ182a][SARS coronavirus BJ182b][SARS coronavirus BJ182-8][Severe acute respiratory syndrome-related coronavirus][Bat SARS-like coronavirus][Bat SARS Cov Rs806/2006][SARS coronavirus ExoN1][Bat SARS CoV Rf1/2004][SARS coronavirus GZ02][Clostridium felsineum][Clostridium felsineum DSM 794][Bat SARS-like coronavirus Rs3367][SARS coronavirus HKU-39849][SARS coronavirus MA15][SARS-l…	ACB69859.1 orf1ab [SARS coronavirus BJ182a];ACB69871.1 orf1ab [SARS coronavirus BJ182b];ACB69893.1 orf1ab [SARS coronavirus BJ182-8];6JYT_A Chain A, Helicase [Severe acute respiratory syndrome-related coronavirus];6JYT_B Chain B, Helicase [Severe acute respiratory syndrome-related coronavirus];ATO98155.1 non-structural polyprotein 1ab [Bat SARS-like coronavirus];ATO98167.1 non-structural polyprot…	-	-
sp|P0DTD1|R1AB_WCPV	AMPNMLR	RAMPNMLR	7	-	ACB69859.1;ACB69871.1;ACB69893.1;AAP31512.1;ASB51350.1;ATZ77024.1;AVL25869.1;ATZ77006.1;ATO98155.1;AID16729.1;AVP77999.1;ATO98167.1;AAP41036.1;AEA11012.1;ABD75322.1;ATO98118.1;AAS00002.1;QHA79205.1;AGZ48817.1;AUN34653.1;ADC35510.1;AGA37401.1;AGA37402.1;AGO01146.1;AGO01147.1;AGO01148.1;AGO01158.1;ACZ72224.1;ALK02468.1;AOH73321.1;ATO98229.1;ARO76378.1;AAZ41328.1;AIA62299.1;AVP77980.1;AVP77960.1;ADE…	[SARS coronavirus BJ182a][SARS coronavirus BJ182b][SARS coronavirus BJ182-8][SARS coronavirus Tor2][Severe acute respiratory syndrome-related coronavirus][Betacoronavirus sp.][Rhinolophus pusillus coronavirus][Bat SARS-like coronavirus][SARS coronavirus ExoN1][Bat SARS CoV Rf1/2004][SARS coronavirus GZ02][Bat coronavirus][Bat SARS-like coronavirus Rs3367][SARS coronavirus HKU-39849][Coronavirus B…	ACB69859.1 orf1ab [SARS coronavirus BJ182a];ACB69871.1 orf1ab [SARS coronavirus BJ182b];ACB69893.1 orf1ab [SARS coronavirus BJ182-8];AAP31512.1 RNA polymerase 1b, partial [SARS coronavirus Tor2];ASB51350.1 RNA-dependent RNA polymerase, partial [Severe acute respiratory syndrome-related coronavirus];ATZ77024.1 RNA-dependent RNA polymerase, partial [Betacoronavirus sp.];AVL25869.1 RNA-dependent RNA…	-	-
sp|P0DTD1|R1AB_WCPV	ALTAESHVDTDLTK	RALTAESHVDTDLTK	14	-	QHR63299.1	[Bat coronavirus RaTG13]	QHR63299.1 orf1ab polyprotein [Bat coronavirus RaTG13]	-	-
sp|P0DTD1|R1AB_WCPV	AFDIYNDK	RAFDIYNDK	8	-	APO40578.1;QHR63299.1	[Severe acute respiratory syndrome-related coronavirus][Bat coronavirus RaTG13]	APO40578.1 ORF1ab protein [Severe acute respiratory syndrome-related coronavirus];QHR63299.1 orf1ab polyprotein [Bat coronavirus RaTG13]	-	-
sp|P0DTD1|R1AB_WCPV	AALLADK	KAALLADK	7	-	WP_126635285.1;GCD92991.1;PKN09023.1;CUA68604.1;WP_042042902.1;PRW50836.1;WP_071694750.1;OJA06089.1;WP_108380388.1;PUE06630.1;XP_021968373.1;WP_028318551.1;WP_102728121.1;PNC27877.1;PNC44896.1;TYZ64076.1;WP_002989982.1;EHQ43154.1;EKB06539.1;STZ30428.1;HBF72083.1;CCO31299.1;SDI90610.1;RPI77441.1;ELU38331.1;WP_162522270.1;MRU32213.1;WP_102727146.1;PNC30134.1;OYU42994.1;NLM93179.1;WP_102729249.1;PNC…	[Embleya hyalina][Deltaproteobacteria bacterium HGW-Deltaproteobacteria-8][Rhizoctonia solani][Aeromonas rivuli][Chlorella sorokiniana][Halomonas sp. QHL1][Limnohabitans sp. WS1][Folsomia candida][Desulfobulbus elongatus][Akkermansia muciniphila][Pythium brassicum][Myroides odoratus][Myroides odoratus DSM 2801][Myroides [odoratimimus][Myroides odoratus CIP 103059][Alteromonas australica][Rhizocto…	WP_126635285.1 Gfo/Idh/MocA family oxidoreductase [Embleya hyalina];GCD92991.1 dehydrogenase [Embleya hyalina];PKN09023.1 2-oxoglutarate dehydrogenase [Deltaproteobacteria bacterium HGW-Deltaproteobacteria-8];CUA68604.1 Mannosyl-oligosaccharide 1,2-alpha-mannosidase IA [Rhizoctonia solani];WP_042042902.1 alanine dehydrogenase [Aeromonas rivuli];PRW50836.1 UDP-galactose transporter 2-like [Chlorel…	-	-
sp|P0DTD1|R1AB_WCPV;sp|P0DTC1|R1A_WCPV	YVQIPTTCANDPVGFTLK	KYVQIPTTCANDPVGFTLK	18	-	QIA48640.1;QIA48622.1;QIQ54047.1;QIA48631.1;QIA48613.1;QIQ54046.1;QHR63299.1	[Pangolin coronavirus][Bat coronavirus RaTG13]	QIA48640.1 orf1ab polyprotein [Pangolin coronavirus];QIA48622.1 orf1ab polyprotein [Pangolin coronavirus];QIQ54047.1 ORF1ab polyprotein [Pangolin coronavirus];QIA48631.1 orf1ab polyprotein [Pangolin coronavirus];QIA48613.1 orf1ab polyprotein [Pangolin coronavirus];QIQ54046.1 ORF1a polyprotein [Pangolin coronavirus];QHR63299.1 orf1ab polyprotein [Bat coronavirus RaTG13]	-	-
sp|P0DTD1|R1AB_WCPV;sp|P0DTC1|R1A_WCPV	YVLMDGSIIQFPNTYLEGSVR	RYVLMDGSIIQFPNTYLEGSVR	21	-	AGZ48816.1;ACB69859.1;ACB69871.1;ACB69893.1;ATO98155.1;ATO98167.1;AAP41036.1;AKZ19075.1;AAS01057.1;AEA11012.1;ATO98118.1;ATO98180.1;AGZ48817.1;AAR87533.1;ADC35510.1;AAY60778.1;AAY60792.1;ACZ72224.1;ALK02468.1;ATO98119.1;AEA10756.1;ATO98229.1;AAZ41328.1;AIA62299.1;AEA10531.1;AEA10771.1;AAR23252.1;ATO98131.1;QDF43819.1;ATO98107.1;ACZ72033.1;ACZ72134.1;ACZ72267.1;P0C6V9.1;ADE34721.1;ATO98192.1;P0C6F…	[Bat SARS-like coronavirus Rs3367][SARS coronavirus BJ182a][SARS coronavirus BJ182b][SARS coronavirus BJ182-8][Bat SARS-like coronavirus][Severe acute respiratory syndrome-related coronavirus][Bat SARS-like coronavirus YNLF_31C][SARS coronavirus CUHK-L2][SARS coronavirus ExoN1][SARS coronavirus TW3][SARS coronavirus HKU-39849][SARS coronavirus BJ162][SARS coronavirus BJ202][SARS coronavirus MA15]…	AGZ48816.1 non-structural polyprotein 1a [Bat SARS-like coronavirus Rs3367];ACB69859.1 orf1ab [SARS coronavirus BJ182a];ACB69871.1 orf1ab [SARS coronavirus BJ182b];ACB69893.1 orf1ab [SARS coronavirus BJ182-8];ATO98155.1 non-structural polyprotein 1ab [Bat SARS-like coronavirus];ATO98167.1 non-structural polyprotein 1ab [Bat SARS-like coronavirus];AAP41036.1 replicase 1AB [Severe acute respiratory…	-	-
sp|P0DTD1|R1AB_WCPV;sp|P0DTC1|R1A_WCPV	YVDNNFCGPDGYPLECIK	RYVDNNFCGPDGYPLECIK	18	-	AKZ19075.1;AAZ41328.1;ADE34754.1;P0C6V9.1;ADE34721.1;P0C6F8.1;ACJ60693.1;AVP78030.1;AKZ19086.1;AID16712.1;P0C6W6.1;AKZ19074.1;AGC74164.1;ADE34811.1;YP_003858583.1;ADK66840.1;ADE34732.1;QIA48640.1;AIA62309.1;QIA48622.1;AID16713.1;QIQ54047.1;ANA96089.1;AHX37556.1;P0C6F5.1;ADE34822.1;QIA48631.1;QIA48613.1;AVP78041.1;ARO76381.1;ADE34765.1;ADE34743.1;AKZ19085.1;P0C6W2.1;AAY88865.2;AAZ41339.1;QIQ54046.…	[Bat SARS-like coronavirus YNLF_31C][Bat SARS coronavirus HKU3-2][Bat SARS coronavirus HKU3-7][Bat CoV 279/2005][Bat SARS coronavirus HKU3-4][Bat SARS coronavirus HKU3][recombinant coronavirus][Bat SARS-like coronavirus][Bat SARS-like coronavirus YNLF_34C][Bat SARS CoV Rp3/2004][Bat coronavirus Rp/Shaanxi2011][Bat SARS coronavirus HKU3-12][Bat coronavirus BM48-31/BGR/2008][Bat SARS coronavirus HK…	AKZ19075.1 polyprotein 1a [Bat SARS-like coronavirus YNLF_31C];AAZ41328.1 orf1ab polyprotein [Bat SARS coronavirus HKU3-2];ADE34754.1 orf1ab polyprotein [Bat SARS coronavirus HKU3-7];P0C6V9.1 RecName: Full=Replicase polyprotein 1ab; Short=pp1ab; AltName: Full=ORF1ab polyprotein; Contains: RecName: Full=Host translation inhibitor nsp1; Short=nsp1; AltName: Full=Leader protein; Contains: RecName: F…	-	-
sp|P0DTD1|R1AB_WCPV;sp|P0DTC1|R1A_WCPV	YPQVNGLTSIK	KYPQVNGLTSIK	11	-	AVP78030.1;QHR63299.1	[Bat SARS-like coronavirus][Bat coronavirus RaTG13]	AVP78030.1 non-structural polyprotein 1ab [Bat SARS-like coronavirus];QHR63299.1 orf1ab polyprotein [Bat coronavirus RaTG13]	-	-
sp|P0DTD1|R1AB_WCPV;sp|P0DTC1|R1A_WCPV	YNYEPLTQDHVDILGPLSAQTGIAVLDMCASLK	KYNYEPLTQDHVDILGPLSAQTGIAVLDMCASLK	33	-	QHR63299.1	[Bat coronavirus RaTG13]	QHR63299.1 orf1ab polyprotein [Bat coronavirus RaTG13]	-	-
sp|P0DTD1|R1AB_WCPV;sp|P0DTC1|R1A_WCPV	YMSALNHTK	RYMSALNHTK	9	-	AGZ48816.1;ACB69859.1;ACB69871.1;ACB69893.1;ATO98155.1;ATO98167.1;AAP41036.1;AKZ19075.1;AEA11012.1;ATO98118.1;5Y3E_A;5Y3Q_A;AAS00002.1;ATO98180.1;4OVZ_A;3E9S_A;AGZ48817.1;AAR87533.1;ADC35510.1;AAY60778.1;AAY60792.1;ACZ72224.1;ALK02468.1;ATO98119.1;AEA10756.1;ATO98229.1;AAZ41328.1;AEA10531.1;AEA10771.1;ADE34754.1;AAR23252.1;AAS48174.1;ATO98131.1;QDF43819.1;ATO98107.1;ACZ72033.1;ACZ72134.1;ACZ72267…	[Bat SARS-like coronavirus Rs3367][SARS coronavirus BJ182a][SARS coronavirus BJ182b][SARS coronavirus BJ182-8][Bat SARS-like coronavirus][Severe acute respiratory syndrome-related coronavirus][Bat SARS-like coronavirus YNLF_31C][SARS coronavirus ExoN1][SARS coronavirus GZ02][SARS coronavirus Urbani][SARS coronavirus TW3][SARS coronavirus HKU-39849][SARS coronavirus BJ162][SARS coronavirus BJ202][…	AGZ48816.1 non-structural polyprotein 1a [Bat SARS-like coronavirus Rs3367];ACB69859.1 orf1ab [SARS coronavirus BJ182a];ACB69871.1 orf1ab [SARS coronavirus BJ182b];ACB69893.1 orf1ab [SARS coronavirus BJ182-8];ATO98155.1 non-structural polyprotein 1ab [Bat SARS-like coronavirus];ATO98167.1 non-structural polyprotein 1ab [Bat SARS-like coronavirus];AAP41036.1 replicase 1AB [Severe acute respiratory…	-	-
sp|P0DTD1|R1AB_WCPV;sp|P0DTC1|R1A_WCPV	YMNSQGLLPPK	RYMNSQGLLPPK	11	-	AGZ48816.1;ACB69859.1;ACB69871.1;ACB69893.1;ATO98155.1;ATO98167.1;AAP41036.1;AKZ19075.1;AEA11012.1;ATO98118.1;AAS00002.1;ATO98180.1;AGZ48817.1;AAR87533.1;ADC35510.1;AAY60778.1;AAY60792.1;ACZ72224.1;ALK02468.1;ATO98119.1;AEA10756.1;ATO98229.1;AAZ41328.1;AIA62299.1;AEA10531.1;AEA10771.1;ADE34754.1;AAR23252.1;ATO98131.1;QDF43819.1;ATO98107.1;ACZ72033.1;ACZ72134.1;ACZ72267.1;P0C6V9.1;ADE34721.1;ATO98…	[Bat SARS-like coronavirus Rs3367][SARS coronavirus BJ182a][SARS coronavirus BJ182b][SARS coronavirus BJ182-8][Bat SARS-like coronavirus][Severe acute respiratory syndrome-related coronavirus][Bat SARS-like coronavirus YNLF_31C][SARS coronavirus ExoN1][SARS coronavirus GZ02][SARS coronavirus TW3][SARS coronavirus HKU-39849][SARS coronavirus BJ162][SARS coronavirus BJ202][SARS coronavirus MA15][SA…	AGZ48816.1 non-structural polyprotein 1a [Bat SARS-like coronavirus Rs3367];ACB69859.1 orf1ab [SARS coronavirus BJ182a];ACB69871.1 orf1ab [SARS coronavirus BJ182b];ACB69893.1 orf1ab [SARS coronavirus BJ182-8];ATO98155.1 non-structural polyprotein 1ab [Bat SARS-like coronavirus];ATO98167.1 non-structural polyprotein 1ab [Bat SARS-like coronavirus];AAP41036.1 replicase 1AB [Severe acute respiratory…	-	-
sp|P0DTD1|R1AB_WCPV;sp|P0DTC1|R1A_WCPV	YLYFIK	KYLYFIK	6	-	AGZ48816.1;ACB69859.1;ACB69871.1;ACB69893.1;AGW27860.1;AGW27878.1;P0C6X4.1;ABC70717.1;ATO98155.1;WP_130023491.1;RYU93416.1;ATO98167.1;AAP41036.1;YP_173236.1;P0C6X2.1;AAT98578.1;AKZ19075.1;P0C6U5.1;1UW7_A;WP_135747724.1;TGK87960.1;TGK88612.1;TGL36268.1;AEA11012.1;ATO98118.1;AGW27843.1;AAS00002.1;OXU26590.1;ATO98180.1;AGZ48817.1;AAR87533.1;ABD75639.1;ADC35510.1;AAY60778.1;AAY60792.1;ACZ72224.1;ALK0…	[Bat SARS-like coronavirus Rs3367][SARS coronavirus BJ182a][SARS coronavirus BJ182b][SARS coronavirus BJ182-8][Human coronavirus HKU1][Human coronavirus HKU1 (isolate N5)][Bat SARS-like coronavirus][Emticicia sp. 17J42-9][Severe acute respiratory syndrome-related coronavirus][Human coronavirus HKU1 (isolate N1)][Bat SARS-like coronavirus YNLF_31C][SARS coronavirus HKU-39849][Leptospira bourretii]…	AGZ48816.1 non-structural polyprotein 1a [Bat SARS-like coronavirus Rs3367];ACB69859.1 orf1ab [SARS coronavirus BJ182a];ACB69871.1 orf1ab [SARS coronavirus BJ182b];ACB69893.1 orf1ab [SARS coronavirus BJ182-8];AGW27860.1 replicase polyprotein 1a [Human coronavirus HKU1];AGW27878.1 replicase polyprotein 1a [Human coronavirus HKU1];P0C6X4.1 RecName: Full=Replicase polyprotein 1ab; Short=pp1ab; AltNa…	-	-
sp|P0DTD1|R1AB_WCPV;sp|P0DTC1|R1A_WCPV	YLALYNK	RYLALYNK	7	-	AGZ48816.1;ACB69859.1;ACB69871.1;ACB69893.1;ATO98155.1;ATO98167.1;AAP41036.1;AKZ19075.1;AAS01057.1;AEA11012.1;ATO98118.1;AAS00002.1;ATO98180.1;AGZ48817.1;AAR87533.1;ADC35510.1;AAY60778.1;AAY60792.1;ACZ72224.1;ALK02468.1;ATO98119.1;AEA10756.1;ATO98229.1;AAZ41328.1;AIA62299.1;AEA10531.1;AEA10771.1;ADE34754.1;AAR23252.1;ATO98131.1;QDF43819.1;ATO98107.1;ACZ72033.1;ACZ72134.1;ACZ72267.1;P0C6V9.1;ADE34…	[Bat SARS-like coronavirus Rs3367][SARS coronavirus BJ182a][SARS coronavirus BJ182b][SARS coronavirus BJ182-8][Bat SARS-like coronavirus][Severe acute respiratory syndrome-related coronavirus][Bat SARS-like coronavirus YNLF_31C][SARS coronavirus CUHK-L2][SARS coronavirus ExoN1][SARS coronavirus GZ02][SARS coronavirus TW3][SARS coronavirus HKU-39849][SARS coronavirus BJ162][SARS coronavirus BJ202]…	AGZ48816.1 non-structural polyprotein 1a [Bat SARS-like coronavirus Rs3367];ACB69859.1 orf1ab [SARS coronavirus BJ182a];ACB69871.1 orf1ab [SARS coronavirus BJ182b];ACB69893.1 orf1ab [SARS coronavirus BJ182-8];ATO98155.1 non-structural polyprotein 1ab [Bat SARS-like coronavirus];ATO98167.1 non-structural polyprotein 1ab [Bat SARS-like coronavirus];AAP41036.1 replicase 1AB [Severe acute respiratory…	-	-
sp|P0DTD1|R1AB_WCPV;sp|P0DTC1|R1A_WCPV	YFSGAMDTTSYR	KYFSGAMDTTSYR	12	-	AVP78030.1;QIA48640.1;QIA48622.1;QIQ54047.1;QIA48631.1;QIA48613.1;AVP78041.1;QIQ54046.1;QHR63299.1	[Bat SARS-like coronavirus][Pangolin coronavirus][Bat coronavirus RaTG13]	AVP78030.1 non-structural polyprotein 1ab [Bat SARS-like coronavirus];QIA48640.1 orf1ab polyprotein [Pangolin coronavirus];QIA48622.1 orf1ab polyprotein [Pangolin coronavirus];QIQ54047.1 ORF1ab polyprotein [Pangolin coronavirus];QIA48631.1 orf1ab polyprotein [Pangolin coronavirus];QIA48613.1 orf1ab polyprotein [Pangolin coronavirus];AVP78041.1 non-structural polyprotein 1ab [Bat SARS-like coronav…	-	-
sp|P0DTD1|R1AB_WCPV;sp|P0DTC1|R1A_WCPV	YCALAPNMMVTNNTFTLK	KYCALAPNMMVTNNTFTLK	18	-	AVP78030.1;QIA48640.1;QIA48622.1;QIQ54047.1;QIA48631.1;QIA48613.1;AVP78041.1;QIQ54046.1;QHR63299.1	[Bat SARS-like coronavirus][Pangolin coronavirus][Bat coronavirus RaTG13]	AVP78030.1 non-structural polyprotein 1ab [Bat SARS-like coronavirus];QIA48640.1 orf1ab polyprotein [Pangolin coronavirus];QIA48622.1 orf1ab polyprotein [Pangolin coronavirus];QIQ54047.1 ORF1ab polyprotein [Pangolin coronavirus];QIA48631.1 orf1ab polyprotein [Pangolin coronavirus];QIA48613.1 orf1ab polyprotein [Pangolin coronavirus];AVP78041.1 non-structural polyprotein 1ab [Bat SARS-like coronav…	-	-
sp|P0DTD1|R1AB_WCPV;sp|P0DTC1|R1A_WCPV	WVLNNDYYR	RWVLNNDYYR	9	-	AVP78030.1;APO40578.1;YP_003858583.1;ADK66840.1;QIA48640.1;QIA48622.1;QIQ54047.1;QIA48631.1;QIA48613.1;AVP78041.1;QIQ54046.1;QHR63299.1	[Bat SARS-like coronavirus][Severe acute respiratory syndrome-related coronavirus][Bat coronavirus BM48-31/BGR/2008][Pangolin coronavirus][Bat coronavirus RaTG13]	AVP78030.1 non-structural polyprotein 1ab [Bat SARS-like coronavirus];APO40578.1 ORF1ab protein [Severe acute respiratory syndrome-related coronavirus];YP_003858583.1 ORF1ab polyprotein [Bat coronavirus BM48-31/BGR/2008];ADK66840.1 ORF1ab [Bat coronavirus BM48-31/BGR/2008];QIA48640.1 orf1ab polyprotein [Pangolin coronavirus];QIA48622.1 orf1ab polyprotein [Pangolin coronavirus];QIQ54047.1 ORF1ab p…	-	-
sp|P0DTD1|R1AB_WCPV;sp|P0DTC1|R1A_WCPV	WDLTAFGLVAEWFLAYILFTR	KWDLTAFGLVAEWFLAYILFTR	21	-	AVP78030.1;AVP78041.1;QHR63299.1	[Bat SARS-like coronavirus][Bat coronavirus RaTG13]	AVP78030.1 non-structural polyprotein 1ab [Bat SARS-like coronavirus];AVP78041.1 non-structural polyprotein 1ab [Bat SARS-like coronavirus];QHR63299.1 orf1ab polyprotein [Bat coronavirus RaTG13]	-	-
sp|P0DTD1|R1AB_WCPV;sp|P0DTC1|R1A_WCPV	WADNNCYLATALLTLQQIELK	KWADNNCYLATALLTLQQIELK	21	-	QIA48640.1;QIA48622.1;QIQ54047.1;QIA48631.1;QIA48613.1;QIQ54046.1;QHR63299.1	[Pangolin coronavirus][Bat coronavirus RaTG13]	QIA48640.1 orf1ab polyprotein [Pangolin coronavirus];QIA48622.1 orf1ab polyprotein [Pangolin coronavirus];QIQ54047.1 ORF1ab polyprotein [Pangolin coronavirus];QIA48631.1 orf1ab polyprotein [Pangolin coronavirus];QIA48613.1 orf1ab polyprotein [Pangolin coronavirus];QIQ54046.1 ORF1a polyprotein [Pangolin coronavirus];QHR63299.1 orf1ab polyprotein [Bat coronavirus RaTG13]	-	-
sp|P0DTD1|R1AB_WCPV;sp|P0DTC1|R1A_WCPV	VYYGNALDQAISMWALIISVTSNYSGVVTTVMFLAR	KVYYGNALDQAISMWALIISVTSNYSGVVTTVMFLAR	36	-	AVP78030.1;QIA48640.1;QIA48622.1;QIQ54047.1;QIA48613.1;AVP78041.1;QIQ54046.1;QHR63299.1	[Bat SARS-like coronavirus][Pangolin coronavirus][Bat coronavirus RaTG13]	AVP78030.1 non-structural polyprotein 1ab [Bat SARS-like coronavirus];QIA48640.1 orf1ab polyprotein [Pangolin coronavirus];QIA48622.1 orf1ab polyprotein [Pangolin coronavirus];QIQ54047.1 ORF1ab polyprotein [Pangolin coronavirus];QIA48613.1 orf1ab polyprotein [Pangolin coronavirus];AVP78041.1 non-structural polyprotein 1ab [Bat SARS-like coronavirus];QIQ54046.1 ORF1a polyprotein [Pangolin coronavi…	-	-
sp|P0DTD1|R1AB_WCPV;sp|P0DTC1|R1A_WCPV	VWTLMNVLTLVYK	RVWTLMNVLTLVYK	13	-	AVP78030.1;QIA48640.1;QIA48622.1;QIQ54047.1;QIA48631.1;QIA48613.1;AVP78041.1;QIQ54046.1;QHR63299.1	[Bat SARS-like coronavirus][Pangolin coronavirus][Bat coronavirus RaTG13]	AVP78030.1 non-structural polyprotein 1ab [Bat SARS-like coronavirus];QIA48640.1 orf1ab polyprotein [Pangolin coronavirus];QIA48622.1 orf1ab polyprotein [Pangolin coronavirus];QIQ54047.1 ORF1ab polyprotein [Pangolin coronavirus];QIA48631.1 orf1ab polyprotein [Pangolin coronavirus];QIA48613.1 orf1ab polyprotein [Pangolin coronavirus];AVP78041.1 non-structural polyprotein 1ab [Bat SARS-like coronav…	-	-
sp|P0DTD1|R1AB_WCPV;sp|P0DTC1|R1A_WCPV	VVTTFDSEYCR	RVVTTFDSEYCR	11	-	AVP78030.1;APO40578.1;YP_003858583.1;ADK66840.1;QIA48640.1;QIA48622.1;QIQ54047.1;QIA48631.1;QIA48613.1;AVP78041.1;QIQ54046.1;AID16715.1;QHR63299.1	[Bat SARS-like coronavirus][Severe acute respiratory syndrome-related coronavirus][Bat coronavirus BM48-31/BGR/2008][Pangolin coronavirus][Bat coronavirus RaTG13]	AVP78030.1 non-structural polyprotein 1ab [Bat SARS-like coronavirus];APO40578.1 ORF1ab protein [Severe acute respiratory syndrome-related coronavirus];YP_003858583.1 ORF1ab polyprotein [Bat coronavirus BM48-31/BGR/2008];ADK66840.1 ORF1ab [Bat coronavirus BM48-31/BGR/2008];QIA48640.1 orf1ab polyprotein [Pangolin coronavirus];QIA48622.1 orf1ab polyprotein [Pangolin coronavirus];QIQ54047.1 ORF1ab p…	-	-
sp|P0DTD1|R1AB_WCPV;sp|P0DTC1|R1A_WCPV	VVSTTTNIVTR	KVVSTTTNIVTR	11	-	AVP78030.1;AVP78041.1;QHR63299.1	[Bat SARS-like coronavirus][Bat coronavirus RaTG13]	AVP78030.1 non-structural polyprotein 1ab [Bat SARS-like coronavirus];AVP78041.1 non-structural polyprotein 1ab [Bat SARS-like coronavirus];QHR63299.1 orf1ab polyprotein [Bat coronavirus RaTG13]	-	-
sp|P0DTD1|R1AB_WCPV;sp|P0DTC1|R1A_WCPV	VVFNGVSFSTFEEAALCTFLLNK	RVVFNGVSFSTFEEAALCTFLLNK	23	-	AVP78030.1;AVP78041.1;QHR63299.1	[Bat SARS-like coronavirus][Bat coronavirus RaTG13]	AVP78030.1 non-structural polyprotein 1ab [Bat SARS-like coronavirus];AVP78041.1 non-structural polyprotein 1ab [Bat SARS-like coronavirus];QHR63299.1 orf1ab polyprotein [Bat coronavirus RaTG13]	-	-
sp|P0DTD1|R1AB_WCPV;sp|P0DTC1|R1A_WCPV	VTSAMQTMLFTMLR	KVTSAMQTMLFTMLR	14	-	AGZ48816.1;ACB69859.1;ACB69871.1;ACB69893.1;ATO98155.1;ATO98167.1;AAP41036.1;AKZ19075.1;AEA11012.1;ATO98118.1;2AHM_E;2AHM_F;2AHM_G;2AHM_H;AAS00002.1;ATO98180.1;AGZ48817.1;AAR87533.1;ADC35510.1;AAY60778.1;AAY60792.1;ACZ72224.1;ALK02468.1;ATO98119.1;AEA10756.1;ATO98229.1;AAZ41328.1;AIA62299.1;AEA10531.1;AEA10771.1;ADE34754.1;AAR23252.1;ATO98131.1;QDF43819.1;ATO98107.1;ACZ72033.1;ACZ72134.1;ACZ72267…	[Bat SARS-like coronavirus Rs3367][SARS coronavirus BJ182a][SARS coronavirus BJ182b][SARS coronavirus BJ182-8][Bat SARS-like coronavirus][Severe acute respiratory syndrome-related coronavirus][Bat SARS-like coronavirus YNLF_31C][SARS coronavirus ExoN1][SARS coronavirus GZ02][SARS coronavirus TW3][SARS coronavirus HKU-39849][SARS coronavirus BJ162][SARS coronavirus BJ202][SARS coronavirus MA15][SA…	AGZ48816.1 non-structural polyprotein 1a [Bat SARS-like coronavirus Rs3367];ACB69859.1 orf1ab [SARS coronavirus BJ182a];ACB69871.1 orf1ab [SARS coronavirus BJ182b];ACB69893.1 orf1ab [SARS coronavirus BJ182-8];ATO98155.1 non-structural polyprotein 1ab [Bat SARS-like coronavirus];ATO98167.1 non-structural polyprotein 1ab [Bat SARS-like coronavirus];AAP41036.1 replicase 1AB [Severe acute respiratory…	-	-
sp|P0DTD1|R1AB_WCPV;sp|P0DTC1|R1A_WCPV	VTLVFLFVAAIFYLITPVHVMSK	KVTLVFLFVAAIFYLITPVHVMSK	23	-	QHR63299.1	[Bat coronavirus RaTG13]	QHR63299.1 orf1ab polyprotein [Bat coronavirus RaTG13]	-	-
sp|P0DTD1|R1AB_WCPV;sp|P0DTC1|R1A_WCPV	VTFGDDTVIEVQGYK	KVTFGDDTVIEVQGYK	15	-	AVP78030.1;QIA48640.1;QIA48622.1;QIQ54047.1;QIA48631.1;QIA48613.1;AVP78041.1;QIQ54046.1;AID16715.1;QHR63299.1	[Bat SARS-like coronavirus][Pangolin coronavirus][Bat coronavirus RaTG13]	AVP78030.1 non-structural polyprotein 1ab [Bat SARS-like coronavirus];QIA48640.1 orf1ab polyprotein [Pangolin coronavirus];QIA48622.1 orf1ab polyprotein [Pangolin coronavirus];QIQ54047.1 ORF1ab polyprotein [Pangolin coronavirus];QIA48631.1 orf1ab polyprotein [Pangolin coronavirus];QIA48613.1 orf1ab polyprotein [Pangolin coronavirus];AVP78041.1 non-structural polyprotein 1ab [Bat SARS-like coronav…	-	-
sp|P0DTD1|R1AB_WCPV;sp|P0DTC1|R1A_WCPV	VTFFPDLNGDVVAIDYK	KVTFFPDLNGDVVAIDYK	17	-	AVP78030.1;AVP78041.1;QHR63299.1	[Bat SARS-like coronavirus][Bat coronavirus RaTG13]	AVP78030.1 non-structural polyprotein 1ab [Bat SARS-like coronavirus];AVP78041.1 non-structural polyprotein 1ab [Bat SARS-like coronavirus];QHR63299.1 orf1ab polyprotein [Bat coronavirus RaTG13]	-	-
sp|P0DTD1|R1AB_WCPV;sp|P0DTC1|R1A_WCPV	VPTDNYITTYPGQGLNGYTVEEAK	KVPTDNYITTYPGQGLNGYTVEEAK	24	-	AVP78030.1	[Bat SARS-like coronavirus]	AVP78030.1 non-structural polyprotein 1ab [Bat SARS-like coronavirus]	-	-
sp|P0DTD1|R1AB_WCPV;sp|P0DTC1|R1A_WCPV	VPATVSVSSPDAVTAYNGYLTSSSK	KVPATVSVSSPDAVTAYNGYLTSSSK	25	-	AVP78030.1;QIA48640.1;QIA48622.1;QIQ54047.1;QIA48631.1;QIA48613.1;AVP78041.1;QIQ54046.1;QHR63299.1	[Bat SARS-like coronavirus][Pangolin coronavirus][Bat coronavirus RaTG13]	AVP78030.1 non-structural polyprotein 1ab [Bat SARS-like coronavirus];QIA48640.1 orf1ab polyprotein [Pangolin coronavirus];QIA48622.1 orf1ab polyprotein [Pangolin coronavirus];QIQ54047.1 ORF1ab polyprotein [Pangolin coronavirus];QIA48631.1 orf1ab polyprotein [Pangolin coronavirus];QIA48613.1 orf1ab polyprotein [Pangolin coronavirus];AVP78041.1 non-structural polyprotein 1ab [Bat SARS-like coronav…	-	-
sp|P0DTD1|R1AB_WCPV;sp|P0DTC1|R1A_WCPV	VNINIVGDFK	KVNINIVGDFK	10	-	AVP78030.1;QIA48640.1;QIA48622.1;QIQ54047.1;QIA48631.1;QIA48613.1;AVP78041.1;QIQ54046.1;QHR63299.1	[Bat SARS-like coronavirus][Pangolin coronavirus][Bat coronavirus RaTG13]	AVP78030.1 non-structural polyprotein 1ab [Bat SARS-like coronavirus];QIA48640.1 orf1ab polyprotein [Pangolin coronavirus];QIA48622.1 orf1ab polyprotein [Pangolin coronavirus];QIQ54047.1 ORF1ab polyprotein [Pangolin coronavirus];QIA48631.1 orf1ab polyprotein [Pangolin coronavirus];QIA48613.1 orf1ab polyprotein [Pangolin coronavirus];AVP78041.1 non-structural polyprotein 1ab [Bat SARS-like coronav…	-	-
sp|P0DTD1|R1AB_WCPV;sp|P0DTC1|R1A_WCPV	VLNVVCK	RVLNVVCK	7	-	AGZ48816.1;ACB69859.1;ACB69871.1;ACB69893.1;ATO98155.1;ATO98167.1;AAP41036.1;AKZ19075.1;AEA11012.1;ATO98118.1;5Y3E_A;5Y3Q_A;AAS00002.1;ATO98180.1;4OVZ_A;3E9S_A;AGZ48817.1;AAR87533.1;ADC35510.1;AAY60778.1;AAY60792.1;ACZ72224.1;ALK02468.1;ATO98119.1;AEA10756.1;ATO98229.1;AAZ41328.1;AEA10531.1;AEA10771.1;ADE34754.1;AAR23252.1;AAS48174.1;ATO98131.1;QDF43819.1;ATO98107.1;ACZ72033.1;ACZ72134.1;ACZ72267…	[Bat SARS-like coronavirus Rs3367][SARS coronavirus BJ182a][SARS coronavirus BJ182b][SARS coronavirus BJ182-8][Bat SARS-like coronavirus][Severe acute respiratory syndrome-related coronavirus][Bat SARS-like coronavirus YNLF_31C][SARS coronavirus ExoN1][SARS coronavirus GZ02][SARS coronavirus Urbani][SARS coronavirus TW3][SARS coronavirus HKU-39849][SARS coronavirus BJ162][SARS coronavirus BJ202][…	AGZ48816.1 non-structural polyprotein 1a [Bat SARS-like coronavirus Rs3367];ACB69859.1 orf1ab [SARS coronavirus BJ182a];ACB69871.1 orf1ab [SARS coronavirus BJ182b];ACB69893.1 orf1ab [SARS coronavirus BJ182-8];ATO98155.1 non-structural polyprotein 1ab [Bat SARS-like coronavirus];ATO98167.1 non-structural polyprotein 1ab [Bat SARS-like coronavirus];AAP41036.1 replicase 1AB [Severe acute respiratory…	-	-
sp|P0DTD1|R1AB_WCPV;sp|P0DTC1|R1A_WCPV	VIGHSMQNCVLK	RVIGHSMQNCVLK	12	-	QIA48640.1;QIA48622.1;QIQ54047.1;QIA48631.1;QIA48613.1;QIQ54046.1;QHR63299.1	[Pangolin coronavirus][Bat coronavirus RaTG13]	QIA48640.1 orf1ab polyprotein [Pangolin coronavirus];QIA48622.1 orf1ab polyprotein [Pangolin coronavirus];QIQ54047.1 ORF1ab polyprotein [Pangolin coronavirus];QIA48631.1 orf1ab polyprotein [Pangolin coronavirus];QIA48613.1 orf1ab polyprotein [Pangolin coronavirus];QIQ54046.1 ORF1a polyprotein [Pangolin coronavirus];QHR63299.1 orf1ab polyprotein [Bat coronavirus RaTG13]	-	-
sp|P0DTD1|R1AB_WCPV;sp|P0DTC1|R1A_WCPV	VFSAVGNICYTPSK	RVFSAVGNICYTPSK	14	-	AGZ48816.1;ACB69859.1;ACB69871.1;ACB69893.1;ATO98155.1;ATO98167.1;AAP41036.1;AKZ19075.1;AAS01057.1;AEA11012.1;ATO98118.1;AAS00002.1;ATO98180.1;AGZ48817.1;AAR87533.1;ADC35510.1;AAY60778.1;AAY60792.1;ACZ72224.1;ALK02468.1;ATO98119.1;AEA10756.1;ATO98229.1;AAZ41328.1;AIA62299.1;AEA10531.1;AEA10771.1;ADE34754.1;AAR23252.1;ATO98131.1;QDF43819.1;ATO98107.1;ACZ72033.1;ACZ72134.1;ACZ72267.1;P0C6V9.1;ADE34…	[Bat SARS-like coronavirus Rs3367][SARS coronavirus BJ182a][SARS coronavirus BJ182b][SARS coronavirus BJ182-8][Bat SARS-like coronavirus][Severe acute respiratory syndrome-related coronavirus][Bat SARS-like coronavirus YNLF_31C][SARS coronavirus CUHK-L2][SARS coronavirus ExoN1][SARS coronavirus GZ02][SARS coronavirus TW3][SARS coronavirus HKU-39849][SARS coronavirus BJ162][SARS coronavirus BJ202]…	AGZ48816.1 non-structural polyprotein 1a [Bat SARS-like coronavirus Rs3367];ACB69859.1 orf1ab [SARS coronavirus BJ182a];ACB69871.1 orf1ab [SARS coronavirus BJ182b];ACB69893.1 orf1ab [SARS coronavirus BJ182-8];ATO98155.1 non-structural polyprotein 1ab [Bat SARS-like coronavirus];ATO98167.1 non-structural polyprotein 1ab [Bat SARS-like coronavirus];AAP41036.1 replicase 1AB [Severe acute respiratory…	-	-
sp|P0DTD1|R1AB_WCPV;sp|P0DTC1|R1A_WCPV	VESSSK	RVESSSK	6	-	AGZ48816.1;GEU51472.1;ACB69859.1;ACB69871.1;ACB69893.1;PTQ35217.1;XP_012236675.1;PPR01269.1;XP_003402445.1;TQD82584.1;XP_033414344.1;GFF34911.1;GFF63482.1;GFG10966.1;WP_138150908.1;TLP40618.1;KIM61943.1;ATO98155.1;ATO98167.1;XP_012174192.1;AAP41036.1;AKZ19075.1;XP_033204031.1;XP_033311976.1;WP_144546401.1;TWH78318.1;XP_030523519.1;AWV67054.1;AEA11012.1;WP_149245861.1;KAA0129742.1;ATO98118.1;XP_02…	[Bat SARS-like coronavirus Rs3367][Tanacetum cinerariifolium][SARS coronavirus BJ182a][SARS coronavirus BJ182b][SARS coronavirus BJ182-8][Marchantia polymorpha][Bombus impatiens][Panaeolus cyanescens][Bombus terrestris][Malus baccata][Aspergillus lentulus][Arcobacter sp. CAU 1517][Scleroderma citrinum Foug A][Bat SARS-like coronavirus][Severe acute respiratory syndrome-related coronavirus][Bat SA…	AGZ48816.1 non-structural polyprotein 1a [Bat SARS-like coronavirus Rs3367];GEU51472.1 copia protein [Tanacetum cinerariifolium];ACB69859.1 orf1ab [SARS coronavirus BJ182a];ACB69871.1 orf1ab [SARS coronavirus BJ182b];ACB69893.1 orf1ab [SARS coronavirus BJ182-8];PTQ35217.1 hypothetical protein MARPO_0073s0082 [Marchantia polymorpha];XP_012236675.1 UHRF1-binding protein 1 isoform X5 [Bombus impatie…	-	-
sp|P0DTD1|R1AB_WCPV;sp|P0DTC1|R1A_WCPV	VENMTPR	KVENMTPR	7	-	AGZ48816.1;ACB69859.1;ACB69871.1;ACB69893.1;ATO98155.1;ATO98167.1;AAP41036.1;AKZ19075.1;AAS01057.1;AEA11012.1;ATO98118.1;AAS00002.1;ATO98180.1;AGZ48817.1;AAR87533.1;ADC35510.1;AAY60778.1;AAY60792.1;ACZ72224.1;ALK02468.1;ATO98119.1;AEA10756.1;ATO98229.1;AAZ41328.1;AIA62299.1;AEA10531.1;AEA10771.1;ADE34754.1;AAR23252.1;ATO98131.1;QDF43819.1;ATO98107.1;ACZ72033.1;ACZ72134.1;ACZ72267.1;P0C6V9.1;ADE34…	[Bat SARS-like coronavirus Rs3367][SARS coronavirus BJ182a][SARS coronavirus BJ182b][SARS coronavirus BJ182-8][Bat SARS-like coronavirus][Severe acute respiratory syndrome-related coronavirus][Bat SARS-like coronavirus YNLF_31C][SARS coronavirus CUHK-L2][SARS coronavirus ExoN1][SARS coronavirus GZ02][SARS coronavirus TW3][SARS coronavirus HKU-39849][SARS coronavirus BJ162][SARS coronavirus BJ202]…	AGZ48816.1 non-structural polyprotein 1a [Bat SARS-like coronavirus Rs3367];ACB69859.1 orf1ab [SARS coronavirus BJ182a];ACB69871.1 orf1ab [SARS coronavirus BJ182b];ACB69893.1 orf1ab [SARS coronavirus BJ182-8];ATO98155.1 non-structural polyprotein 1ab [Bat SARS-like coronavirus];ATO98167.1 non-structural polyprotein 1ab [Bat SARS-like coronavirus];AAP41036.1 replicase 1AB [Severe acute respiratory…	-	-
sp|P0DTD1|R1AB_WCPV;sp|P0DTC1|R1A_WCPV	VEGCMVQVTCGTTTLNGLWLDDVVYCPR	KVEGCMVQVTCGTTTLNGLWLDDVVYCPR	28	-	AVP78030.1;YP_003858583.1;ADK66840.1;QIA48640.1;QIA48622.1;QIQ54047.1;QIA48631.1;QIA48613.1;AVP78041.1;QIQ54046.1;QHR63299.1	[Bat SARS-like coronavirus][Bat coronavirus BM48-31/BGR/2008][Pangolin coronavirus][Bat coronavirus RaTG13]	AVP78030.1 non-structural polyprotein 1ab [Bat SARS-like coronavirus];YP_003858583.1 ORF1ab polyprotein [Bat coronavirus BM48-31/BGR/2008];ADK66840.1 ORF1ab [Bat coronavirus BM48-31/BGR/2008];QIA48640.1 orf1ab polyprotein [Pangolin coronavirus];QIA48622.1 orf1ab polyprotein [Pangolin coronavirus];QIQ54047.1 ORF1ab polyprotein [Pangolin coronavirus];QIA48631.1 orf1ab polyprotein [Pangolin coronavi…	-	-
sp|P0DTD1|R1AB_WCPV;sp|P0DTC1|R1A_WCPV	VECTTIVNGVR	RVECTTIVNGVR	11	-	AVP78030.1;QIA48640.1;QIA48622.1;QIQ54047.1;QIA48631.1;QIA48613.1;AVP78041.1;QIQ54046.1;QHR63299.1	[Bat SARS-like coronavirus][Pangolin coronavirus][Bat coronavirus RaTG13]	AVP78030.1 non-structural polyprotein 1ab [Bat SARS-like coronavirus];QIA48640.1 orf1ab polyprotein [Pangolin coronavirus];QIA48622.1 orf1ab polyprotein [Pangolin coronavirus];QIQ54047.1 ORF1ab polyprotein [Pangolin coronavirus];QIA48631.1 orf1ab polyprotein [Pangolin coronavirus];QIA48613.1 orf1ab polyprotein [Pangolin coronavirus];AVP78041.1 non-structural polyprotein 1ab [Bat SARS-like coronav…	-	-
sp|P0DTD1|R1AB_WCPV;sp|P0DTC1|R1A_WCPV	VDTANPK	KVDTANPK	7	-	OGS42799.1;WP_092741230.1;SDY50080.1;AVP78030.1;OGS57279.1;AVP78041.1;WP_054643705.1;KAE9562270.1;KRK51102.1;OWF34416.1;GEO46339.1	[Euryarchaeota archaeon RBG_13_57_23][Hymenobacter psychrophilus][Bat SARS-like coronavirus][Euryarchaeota archaeon RBG_19FT_COMBO_56_21][Lactobacillus paralimentarius][Lactobacillus paralimentarius DSM 13961 = JCM 10707]	OGS42799.1 GTPase [Euryarchaeota archaeon RBG_13_57_23];WP_092741230.1 hypothetical protein [Hymenobacter psychrophilus];SDY50080.1 ABC-type transport system involved in multi-copper enzyme maturation, permease component [Hymenobacter psychrophilus];AVP78030.1 non-structural polyprotein 1ab [Bat SARS-like coronavirus];OGS57279.1 GTPase [Euryarchaeota archaeon RBG_19FT_COMBO_56_21];AVP78041.1 non-…	-	-
sp|P0DTD1|R1AB_WCPV;sp|P0DTC1|R1A_WCPV	VCVDTVR	RVCVDTVR	7	-	PPQ90960.1;WP_048118387.1;AKB43030.1;AKB46523.1;QHR63299.1	[Psilocybe cyanescens][Methanosarcina][Methanosarcina vacuolata Z-761][Methanosarcina sp. Kolksee][Bat coronavirus RaTG13]	PPQ90960.1 hypothetical protein CVT25_015686 [Psilocybe cyanescens];WP_048118387.1 MULTISPECIES: carboxylating nicotinate-nucleotide diphosphorylase [Methanosarcina];AKB43030.1 Quinolinate phosphoribosyltransferase (decarboxylating) [Methanosarcina vacuolata Z-761];AKB46523.1 Quinolinate phosphoribosyltransferase (decarboxylating) [Methanosarcina sp. Kolksee];QHR63299.1 orf1ab polyprotein [Bat co…	-	-
sp|P0DTD1|R1AB_WCPV;sp|P0DTC1|R1A_WCPV	VCTNYMPYFFTLLLQLCTFTR	RVCTNYMPYFFTLLLQLCTFTR	21	-	QHR63299.1	[Bat coronavirus RaTG13]	QHR63299.1 orf1ab polyprotein [Bat coronavirus RaTG13]	-	-
sp|P0DTD1|R1AB_WCPV;sp|P0DTC1|R1A_WCPV	VATVQSK	KVATVQSK	7	-	AGZ48816.1;ACB69859.1;ACB69871.1;ACB69893.1;AWH65941.1;ATO98155.1;ATO98167.1;AWH65952.1;AAP41036.1;AKZ19075.1;AEA11012.1;ATO98118.1;AAS00002.1;ATO98180.1;AGZ48817.1;AAR87533.1;ADC35510.1;AAY60778.1;AAY60792.1;ACZ72224.1;ALK02468.1;ATO98119.1;AEA10756.1;ATO98229.1;AAZ41328.1;AIA62299.1;AEA10531.1;AEA10771.1;ADE34754.1;AAR23252.1;ATO98131.1;QDF43819.1;ATO98107.1;ACZ72033.1;ACZ72134.1;ACZ72267.1;P0C…	[Bat SARS-like coronavirus Rs3367][SARS coronavirus BJ182a][SARS coronavirus BJ182b][SARS coronavirus BJ182-8][Middle East respiratory syndrome-related coronavirus][Bat SARS-like coronavirus][Severe acute respiratory syndrome-related coronavirus][Bat SARS-like coronavirus YNLF_31C][SARS coronavirus ExoN1][SARS coronavirus GZ02][SARS coronavirus TW3][SARS coronavirus HKU-39849][SARS coronavirus BJ…	AGZ48816.1 non-structural polyprotein 1a [Bat SARS-like coronavirus Rs3367];ACB69859.1 orf1ab [SARS coronavirus BJ182a];ACB69871.1 orf1ab [SARS coronavirus BJ182b];ACB69893.1 orf1ab [SARS coronavirus BJ182-8];AWH65941.1 ORF1ab [Middle East respiratory syndrome-related coronavirus];ATO98155.1 non-structural polyprotein 1ab [Bat SARS-like coronavirus];ATO98167.1 non-structural polyprotein 1ab [Bat …	-	-
sp|P0DTD1|R1AB_WCPV;sp|P0DTC1|R1A_WCPV	TVYDDGAR	RTVYDDGAR	8	-	AVP78030.1;QIA48640.1;QIA48622.1;QIQ54047.1;QIA48631.1;QIA48613.1;QIQ54046.1;QHR63299.1	[Bat SARS-like coronavirus][Pangolin coronavirus][Bat coronavirus RaTG13]	AVP78030.1 non-structural polyprotein 1ab [Bat SARS-like coronavirus];QIA48640.1 orf1ab polyprotein [Pangolin coronavirus];QIA48622.1 orf1ab polyprotein [Pangolin coronavirus];QIQ54047.1 ORF1ab polyprotein [Pangolin coronavirus];QIA48631.1 orf1ab polyprotein [Pangolin coronavirus];QIA48613.1 orf1ab polyprotein [Pangolin coronavirus];QIQ54046.1 ORF1a polyprotein [Pangolin coronavirus];QHR63299.1 o…	-	-
sp|P0DTD1|R1AB_WCPV;sp|P0DTC1|R1A_WCPV	TVGELGDVR	KTVGELGDVR	9	-	AGZ48816.1;ACB69859.1;ACB69871.1;ACB69893.1;ATO98155.1;ATO98167.1;AAP41036.1;AKZ19075.1;AEA11012.1;ATO98118.1;5Y3E_A;5Y3Q_A;AAS00002.1;ATO98180.1;4OVZ_A;3E9S_A;AGZ48817.1;AAR87533.1;ADC35510.1;AAY60778.1;AAY60792.1;ACZ72224.1;ALK02468.1;ATO98119.1;AEA10756.1;ATO98229.1;AAZ41328.1;AIA62299.1;AEA10531.1;AEA10771.1;ADE34754.1;AAR23252.1;AAS48174.1;ATO98131.1;QDF43819.1;ATO98107.1;ACZ72033.1;ACZ72134…	[Bat SARS-like coronavirus Rs3367][SARS coronavirus BJ182a][SARS coronavirus BJ182b][SARS coronavirus BJ182-8][Bat SARS-like coronavirus][Severe acute respiratory syndrome-related coronavirus][Bat SARS-like coronavirus YNLF_31C][SARS coronavirus ExoN1][SARS coronavirus GZ02][SARS coronavirus Urbani][SARS coronavirus TW3][SARS coronavirus HKU-39849][SARS coronavirus BJ162][SARS coronavirus BJ202][…	AGZ48816.1 non-structural polyprotein 1a [Bat SARS-like coronavirus Rs3367];ACB69859.1 orf1ab [SARS coronavirus BJ182a];ACB69871.1 orf1ab [SARS coronavirus BJ182b];ACB69893.1 orf1ab [SARS coronavirus BJ182-8];ATO98155.1 non-structural polyprotein 1ab [Bat SARS-like coronavirus];ATO98167.1 non-structural polyprotein 1ab [Bat SARS-like coronavirus];AAP41036.1 replicase 1AB [Severe acute respiratory…	-	-
sp|P0DTD1|R1AB_WCPV;sp|P0DTC1|R1A_WCPV	TTVASLINTLNDLNETLVTMPLGYVTHGLNLEEAAR	KTTVASLINTLNDLNETLVTMPLGYVTHGLNLEEAAR	36	-	QHR63299.1	[Bat coronavirus RaTG13]	QHR63299.1 orf1ab polyprotein [Bat coronavirus RaTG13]	-	-
sp|P0DTD1|R1AB_WCPV;sp|P0DTC1|R1A_WCPV	TTNGDFLHFLPR	RTTNGDFLHFLPR	12	-	QHR63299.1	[Bat coronavirus RaTG13]	QHR63299.1 orf1ab polyprotein [Bat coronavirus RaTG13]	-	-
sp|P0DTD1|R1AB_WCPV;sp|P0DTC1|R1A_WCPV	TTEVVGDIILK	KTTEVVGDIILK	11	-	AVP78030.1;AVP78041.1;QHR63299.1	[Bat SARS-like coronavirus][Bat coronavirus RaTG13]	AVP78030.1 non-structural polyprotein 1ab [Bat SARS-like coronavirus];AVP78041.1 non-structural polyprotein 1ab [Bat SARS-like coronavirus];QHR63299.1 orf1ab polyprotein [Bat coronavirus RaTG13]	-	-
sp|P0DTD1|R1AB_WCPV;sp|P0DTC1|R1A_WCPV	TPEEHFIETISLAGSYK	KTPEEHFIETISLAGSYK	17	-	QIA48640.1;QIA48622.1;QIQ54047.1;QIA48631.1;QIA48613.1;QIQ54046.1;QHR63299.1	[Pangolin coronavirus][Bat coronavirus RaTG13]	QIA48640.1 orf1ab polyprotein [Pangolin coronavirus];QIA48622.1 orf1ab polyprotein [Pangolin coronavirus];QIQ54047.1 ORF1ab polyprotein [Pangolin coronavirus];QIA48631.1 orf1ab polyprotein [Pangolin coronavirus];QIA48613.1 orf1ab polyprotein [Pangolin coronavirus];QIQ54046.1 ORF1a polyprotein [Pangolin coronavirus];QHR63299.1 orf1ab polyprotein [Bat coronavirus RaTG13]	-	-
sp|P0DTD1|R1AB_WCPV;sp|P0DTC1|R1A_WCPV	TNVYLAVFDK	RTNVYLAVFDK	10	-	QHR63299.1	[Bat coronavirus RaTG13]	QHR63299.1 orf1ab polyprotein [Bat coronavirus RaTG13]	-	-
sp|P0DTD1|R1AB_WCPV;sp|P0DTC1|R1A_WCPV	TLVATAEAELAK	KTLVATAEAELAK	12	-	QHR63299.1	[Bat coronavirus RaTG13]	QHR63299.1 orf1ab polyprotein [Bat coronavirus RaTG13]	-	-
sp|P0DTD1|R1AB_WCPV;sp|P0DTC1|R1A_WCPV	TLQPVSELLTPLGIDLDEWSMATYYLFDESGEFK	KTLQPVSELLTPLGIDLDEWSMATYYLFDESGEFK	34	-	AVP78041.1;AID16715.1	[Bat SARS-like coronavirus]	AVP78041.1 non-structural polyprotein 1ab [Bat SARS-like coronavirus];AID16715.1 orf1ab polyprotein [Bat SARS-like coronavirus]	-	-
sp|P0DTD1|R1AB_WCPV;sp|P0DTC1|R1A_WCPV	TLLSLR	KTLLSLR	6	-	KAE9463876.1;KFM71963.1;WP_143129998.1;TRM00105.1;WP_161711238.1;NBN72306.1;RKL26797.1;WP_134177528.1;TDV41210.1;PHH74651.1;EKD83061.1;RJX20024.1;WP_109420389.1;QHP75711.1;QIF97431.1;WP_048711323.1;KXJ04302.1;WP_077700016.1;WP_099659824.1;XP_018241031.1;KNB02986.1;PIN69199.1;RDA87490.1;XP_008586218.1;OGR95390.1;HBA59626.1;TCD71279.1;PCD43021.1;RKK07190.1;RKK40874.1;RYC81289.1;AJV55733.1;KAA347121…	[Rhododendron williamsianum][Stegodyphus mimosarum][Staphylococcus hominis][Proteus sp. G2618][Fusarium oxysporum][Pseudomonas helmanticensis][Ophiocordyceps australis][uncultured bacterium][Desulfobulbus sp.][Proteus cibarius][Proteus vulgaris][Trueperella pyogenes][Exaiptasia pallida][Fusarium oxysporum f. sp. lycopersici 4287][Candidatus Woesearchaeota archaeon CG11_big_fil_rev_8_21_14_0_20_43…	KAE9463876.1 hypothetical protein C3L33_04214, partial [Rhododendron williamsianum];KFM71963.1 hypothetical protein X975_08533, partial [Stegodyphus mimosarum];WP_143129998.1 MerR family transcriptional regulator [Staphylococcus hominis];TRM00105.1 MerR family transcriptional regulator [Staphylococcus hominis];WP_161711238.1 VWA domain-containing protein [Proteus sp. G2618];NBN72306.1 VWA domain-…	-	-
sp|P0DTD1|R1AB_WCPV;sp|P0DTC1|R1A_WCPV	TLETAQNSVR	RTLETAQNSVR	10	-	QHR63299.1	[Bat coronavirus RaTG13]	QHR63299.1 orf1ab polyprotein [Bat coronavirus RaTG13]	-	-
sp|P0DTD1|R1AB_WCPV;sp|P0DTC1|R1A_WCPV	TILGSALLEDEFTPFDVVR	RTILGSALLEDEFTPFDVVR	19	-	AVP78030.1;AVP78041.1;QHR63299.1	[Bat SARS-like coronavirus][Bat coronavirus RaTG13]	AVP78030.1 non-structural polyprotein 1ab [Bat SARS-like coronavirus];AVP78041.1 non-structural polyprotein 1ab [Bat SARS-like coronavirus];QHR63299.1 orf1ab polyprotein [Bat coronavirus RaTG13]	-	-
sp|P0DTD1|R1AB_WCPV;sp|P0DTC1|R1A_WCPV	THVQLSLPVLQVR	KTHVQLSLPVLQVR	13	-	AGZ48816.1;ACB69859.1;ACB69871.1;ACB69893.1;ATO98155.1;ATO98167.1;AAP41036.1;AEA11012.1;ATO98118.1;AAS00002.1;ATO98180.1;AGZ48817.1;AAR87533.1;ADC35510.1;AAY60778.1;AAY60792.1;ACZ72224.1;ALK02468.1;ATO98119.1;AEA10756.1;ATO98229.1;AAZ41328.1;AEA10531.1;AEA10771.1;ADE34754.1;AAR23252.1;ATO98131.1;QDF43819.1;ATO98107.1;ACZ72033.1;ACZ72134.1;ACZ72267.1;P0C6V9.1;ADE34721.1;ATO98192.1;P0C6F8.1;ACJ6069…	[Bat SARS-like coronavirus Rs3367][SARS coronavirus BJ182a][SARS coronavirus BJ182b][SARS coronavirus BJ182-8][Bat SARS-like coronavirus][Severe acute respiratory syndrome-related coronavirus][SARS coronavirus ExoN1][SARS coronavirus GZ02][SARS coronavirus TW3][SARS coronavirus HKU-39849][SARS coronavirus BJ162][SARS coronavirus BJ202][SARS coronavirus MA15][SARS-like coronavirus WIV16][SARS coro…	AGZ48816.1 non-structural polyprotein 1a [Bat SARS-like coronavirus Rs3367];ACB69859.1 orf1ab [SARS coronavirus BJ182a];ACB69871.1 orf1ab [SARS coronavirus BJ182b];ACB69893.1 orf1ab [SARS coronavirus BJ182-8];ATO98155.1 non-structural polyprotein 1ab [Bat SARS-like coronavirus];ATO98167.1 non-structural polyprotein 1ab [Bat SARS-like coronavirus];AAP41036.1 replicase 1AB [Severe acute respiratory…	-	-
sp|P0DTD1|R1AB_WCPV;sp|P0DTC1|R1A_WCPV	TGDLQPLEQPTSEAVEAPLVGTPVCINGLMLLEIK	KTGDLQPLEQPTSEAVEAPLVGTPVCINGLMLLEIK	35	-	QHR63299.1	[Bat coronavirus RaTG13]	QHR63299.1 orf1ab polyprotein [Bat coronavirus RaTG13]	-	-
sp|P0DTD1|R1AB_WCPV;sp|P0DTC1|R1A_WCPV	TFYVLPNDDTLR	KTFYVLPNDDTLR	12	-	AVP78030.1;QIA48640.1;QIA48622.1;QIQ54047.1;QIA48631.1;QIA48613.1;AVP78041.1;QIQ54046.1;QHR63299.1	[Bat SARS-like coronavirus][Pangolin coronavirus][Bat coronavirus RaTG13]	AVP78030.1 non-structural polyprotein 1ab [Bat SARS-like coronavirus];QIA48640.1 orf1ab polyprotein [Pangolin coronavirus];QIA48622.1 orf1ab polyprotein [Pangolin coronavirus];QIQ54047.1 ORF1ab polyprotein [Pangolin coronavirus];QIA48631.1 orf1ab polyprotein [Pangolin coronavirus];QIA48613.1 orf1ab polyprotein [Pangolin coronavirus];AVP78041.1 non-structural polyprotein 1ab [Bat SARS-like coronav…	-	-
sp|P0DTD1|R1AB_WCPV;sp|P0DTC1|R1A_WCPV	TCGQQQTTLK	KTCGQQQTTLK	10	-	AVP78030.1;QIA48640.1;QIA48622.1;QIQ54047.1;QIA48631.1;QIA48613.1;AVP78041.1;QIQ54046.1;QHR63299.1	[Bat SARS-like coronavirus][Pangolin coronavirus][Bat coronavirus RaTG13]	AVP78030.1 non-structural polyprotein 1ab [Bat SARS-like coronavirus];QIA48640.1 orf1ab polyprotein [Pangolin coronavirus];QIA48622.1 orf1ab polyprotein [Pangolin coronavirus];QIQ54047.1 ORF1ab polyprotein [Pangolin coronavirus];QIA48631.1 orf1ab polyprotein [Pangolin coronavirus];QIA48613.1 orf1ab polyprotein [Pangolin coronavirus];AVP78041.1 non-structural polyprotein 1ab [Bat SARS-like coronav…	-	-
sp|P0DTD1|R1AB_WCPV;sp|P0DTC1|R1A_WCPV	SYELQTPFEIK	KSYELQTPFEIK	11	-	AVP78030.1;QIA48640.1;QIA48622.1;QIA48631.1;QIA48613.1;QHR63299.1	[Bat SARS-like coronavirus][Pangolin coronavirus][Bat coronavirus RaTG13]	AVP78030.1 non-structural polyprotein 1ab [Bat SARS-like coronavirus];QIA48640.1 orf1ab polyprotein [Pangolin coronavirus];QIA48622.1 orf1ab polyprotein [Pangolin coronavirus];QIA48631.1 orf1ab polyprotein [Pangolin coronavirus];QIA48613.1 orf1ab polyprotein [Pangolin coronavirus];QHR63299.1 orf1ab polyprotein [Bat coronavirus RaTG13]	-	-
sp|P0DTD1|R1AB_WCPV;sp|P0DTC1|R1A_WCPV	SVYPVASPNECNQMCLSTLMK	RSVYPVASPNECNQMCLSTLMK	21	-	AVP78041.1;QHR63299.1	[Bat SARS-like coronavirus][Bat coronavirus RaTG13]	AVP78041.1 non-structural polyprotein 1ab [Bat SARS-like coronavirus];QHR63299.1 orf1ab polyprotein [Bat coronavirus RaTG13]	-	-
sp|P0DTD1|R1AB_WCPV;sp|P0DTC1|R1A_WCPV	SVNITFELDER	KSVNITFELDER	11	-	AVP78030.1;AVP78041.1;AID16715.1;QHR63299.1	[Bat SARS-like coronavirus][Bat coronavirus RaTG13]	AVP78030.1 non-structural polyprotein 1ab [Bat SARS-like coronavirus];AVP78041.1 non-structural polyprotein 1ab [Bat SARS-like coronavirus];AID16715.1 orf1ab polyprotein [Bat SARS-like coronavirus];QHR63299.1 orf1ab polyprotein [Bat coronavirus RaTG13]	-	-
sp|P0DTD1|R1AB_WCPV;sp|P0DTC1|R1A_WCPV	SPNFSK	KSPNFSK	6	-	PKI42346.1;ORX98592.1;WP_075534384.1;WP_149369234.1;QEO58227.1;QEO60168.1;WP_135754856.1;TGK47153.1;PIK40516.1;CDO56803.1;WP_167750377.1;QIR76900.1;ENN79710.1;PIC41866.1;XP_015272117.1;NCD13228.1;NCB50146.1;WP_135675680.1;TGL11982.1;XP_026543507.1;OUV50396.1;XP_020303422.1;EFO25412.2;WP_025344243.1;QEH05851.1;WP_012856646.1;ACZ11882.1;PIG80690.1;WP_135662817.1;TGM93465.1;XP_033011830.1;XP_0286106…	[Punica granatum][Basidiobolus meristosporus CBS 931.73][Candidatus Pelagibacter ubique][Francisella marina][Leptospira bouyouniensis][Apostichopus japonicus][Geotrichum candidum][Sulfurospirillum sp. ACSDCE][Dendroctonus ponderosae][Caenorhabditis nigoni][Gekko japonicus][Epsilonproteobacteria bacterium][Alphaproteobacteria bacterium][Leptospira levettii][Notechis scutatus][Flavobacteriaceae bac…	PKI42346.1 hypothetical protein CRG98_037265 [Punica granatum];ORX98592.1 hypothetical protein K493DRAFT_6088 [Basidiobolus meristosporus CBS 931.73];WP_075534384.1 translation initiation factor IF-2 [Candidatus Pelagibacter ubique];WP_149369234.1 hypothetical protein [Francisella marina];QEO58227.1 hypothetical protein F0R74_10030 [Francisella marina];QEO60168.1 hypothetical protein F0R75_10080 …	-	-
sp|P0DTD1|R1AB_WCPV;sp|P0DTC1|R1A_WCPV	SNHNFLVQAGNVQLR	KSNHNFLVQAGNVQLR	15	-	AVP78030.1;APO40578.1;AVP78041.1;QHR63299.1	[Bat SARS-like coronavirus][Severe acute respiratory syndrome-related coronavirus][Bat coronavirus RaTG13]	AVP78030.1 non-structural polyprotein 1ab [Bat SARS-like coronavirus];APO40578.1 ORF1ab protein [Severe acute respiratory syndrome-related coronavirus];AVP78041.1 non-structural polyprotein 1ab [Bat SARS-like coronavirus];QHR63299.1 orf1ab polyprotein [Bat coronavirus RaTG13]	-	-
sp|P0DTD1|R1AB_WCPV;sp|P0DTC1|R1A_WCPV	SLNVAK	KSLNVAK	6	-	AGZ48816.1;ACB69859.1;ACB69871.1;ACB69893.1;WP_043905076.1;EZP77015.1;ATO98155.1;ATO98167.1;AAP41036.1;KAE8574441.1;AKZ19075.1;MBA10575.1;AEA11012.1;WP_004328703.1;EDS03119.1;ATO98118.1;GBC05259.1;2AHM_E;2AHM_F;2AHM_G;2AHM_H;AAS00002.1;PKL44681.1;ATO98180.1;AGZ48817.1;AAR87533.1;ADC35510.1;AAY60778.1;AAY60792.1;RHY94693.1;ACZ72224.1;EAH0053121.1;EAH2227824.1;ALK02468.1;ATO98119.1;AEA10756.1;HBB44…	[Bat SARS-like coronavirus Rs3367][SARS coronavirus BJ182a][SARS coronavirus BJ182b][SARS coronavirus BJ182-8][Parageobacillus genomosp. 1][Bat SARS-like coronavirus][Severe acute respiratory syndrome-related coronavirus][Xenopus tropicalis][Bat SARS-like coronavirus YNLF_31C][Flavobacteriaceae bacterium][SARS coronavirus ExoN1][Alistipes putredinis][Alistipes putredinis DSM 17216][Rhizophagus cl…	AGZ48816.1 non-structural polyprotein 1a [Bat SARS-like coronavirus Rs3367];ACB69859.1 orf1ab [SARS coronavirus BJ182a];ACB69871.1 orf1ab [SARS coronavirus BJ182b];ACB69893.1 orf1ab [SARS coronavirus BJ182-8];WP_043905076.1 iron-siderophore ABC transporter substrate-binding protein [Parageobacillus genomosp. 1];EZP77015.1 ABC transporter substrate-binding protein [Parageobacillus genomosp. 1];ATO…	-	-
sp|P0DTD1|R1AB_WCPV;sp|P0DTC1|R1A_WCPV	SILSPLYAFASEAAR	KSILSPLYAFASEAAR	15	-	AVP78041.1;AID16715.1;QHR63299.1	[Bat SARS-like coronavirus][Bat coronavirus RaTG13]	AVP78041.1 non-structural polyprotein 1ab [Bat SARS-like coronavirus];AID16715.1 orf1ab polyprotein [Bat SARS-like coronavirus];QHR63299.1 orf1ab polyprotein [Bat coronavirus RaTG13]	-	-
sp|P0DTD1|R1AB_WCPV;sp|P0DTC1|R1A_WCPV	SHNIALIWNVK	KSHNIALIWNVK	11	-	AVP78030.1;AVP78041.1;QHR63299.1	[Bat SARS-like coronavirus][Bat coronavirus RaTG13]	AVP78030.1 non-structural polyprotein 1ab [Bat SARS-like coronavirus];AVP78041.1 non-structural polyprotein 1ab [Bat SARS-like coronavirus];QHR63299.1 orf1ab polyprotein [Bat coronavirus RaTG13]	-	-
sp|P0DTD1|R1AB_WCPV;sp|P0DTC1|R1A_WCPV	SFYVYANGGK	RSFYVYANGGK	10	-	AVP78030.1;QIA48640.1;QIA48622.1;QIQ54047.1;QIA48631.1;QIA48613.1;AVP78041.1;QIQ54046.1;QHR63299.1	[Bat SARS-like coronavirus][Pangolin coronavirus][Bat coronavirus RaTG13]	AVP78030.1 non-structural polyprotein 1ab [Bat SARS-like coronavirus];QIA48640.1 orf1ab polyprotein [Pangolin coronavirus];QIA48622.1 orf1ab polyprotein [Pangolin coronavirus];QIQ54047.1 ORF1ab polyprotein [Pangolin coronavirus];QIA48631.1 orf1ab polyprotein [Pangolin coronavirus];QIA48613.1 orf1ab polyprotein [Pangolin coronavirus];AVP78041.1 non-structural polyprotein 1ab [Bat SARS-like coronav…	-	-
sp|P0DTD1|R1AB_WCPV;sp|P0DTC1|R1A_WCPV	SFDLGDELGTDPYEDFQENWNTK	KSFDLGDELGTDPYEDFQENWNTK	23	-	QHR63299.1	[Bat coronavirus RaTG13]	QHR63299.1 orf1ab polyprotein [Bat coronavirus RaTG13]	-	-
sp|P0DTD1|R1AB_WCPV;sp|P0DTC1|R1A_WCPV	SEAGVCVSTSGR	RSEAGVCVSTSGR	12	-	QHR63299.1	[Bat coronavirus RaTG13]	QHR63299.1 orf1ab polyprotein [Bat coronavirus RaTG13]	-	-
sp|P0DTD1|R1AB_WCPV;sp|P0DTC1|R1A_WCPV	SDVLLPLTQYNR	RSDVLLPLTQYNR	12	-	AVP78030.1;AVP78041.1;QHR63299.1	[Bat SARS-like coronavirus][Bat coronavirus RaTG13]	AVP78030.1 non-structural polyprotein 1ab [Bat SARS-like coronavirus];AVP78041.1 non-structural polyprotein 1ab [Bat SARS-like coronavirus];QHR63299.1 orf1ab polyprotein [Bat coronavirus RaTG13]	-	-
sp|P0DTD1|R1AB_WCPV;sp|P0DTC1|R1A_WCPV	SDGTGTIYTELEPPCR	KSDGTGTIYTELEPPCR	16	-	AGZ48816.1;ACB69859.1;ACB69871.1;ACB69893.1;ATO98155.1;ATO98167.1;AAP41036.1;AKZ19075.1;1UW7_A;AEA11012.1;ATO98118.1;AAS00002.1;ATO98180.1;AGZ48817.1;AAR87533.1;ADC35510.1;AAY60778.1;AAY60792.1;ALK02468.1;ATO98119.1;ATO98229.1;AAZ41328.1;AIA62299.1;ADE34754.1;AAR23252.1;ATO98131.1;QDF43819.1;ATO98107.1;P0C6V9.1;ADE34721.1;NP_828867.1;1QZ8_A;1QZ8_B;ATO98192.1;P0C6F8.1;ACJ60693.1;ACU31042.1;AFM4386…	[Bat SARS-like coronavirus Rs3367][SARS coronavirus BJ182a][SARS coronavirus BJ182b][SARS coronavirus BJ182-8][Bat SARS-like coronavirus][Severe acute respiratory syndrome-related coronavirus][Bat SARS-like coronavirus YNLF_31C][SARS coronavirus HKU-39849][SARS coronavirus ExoN1][SARS coronavirus GZ02][SARS coronavirus TW3][SARS coronavirus BJ162][SARS coronavirus BJ202][SARS-like coronavirus WIV…	AGZ48816.1 non-structural polyprotein 1a [Bat SARS-like coronavirus Rs3367];ACB69859.1 orf1ab [SARS coronavirus BJ182a];ACB69871.1 orf1ab [SARS coronavirus BJ182b];ACB69893.1 orf1ab [SARS coronavirus BJ182-8];ATO98155.1 non-structural polyprotein 1ab [Bat SARS-like coronavirus];ATO98167.1 non-structural polyprotein 1ab [Bat SARS-like coronavirus];AAP41036.1 replicase 1AB [Severe acute respiratory…	-	-
sp|P0DTD1|R1AB_WCPV;sp|P0DTC1|R1A_WCPV	SASVYYSQLMCQPILLLDQALVSDVGDSAEVAVK	KSASVYYSQLMCQPILLLDQALVSDVGDSAEVAVK	34	-	AVP78030.1;AVP78041.1	[Bat SARS-like coronavirus]	AVP78030.1 non-structural polyprotein 1ab [Bat SARS-like coronavirus];AVP78041.1 non-structural polyprotein 1ab [Bat SARS-like coronavirus]	-	-
sp|P0DTD1|R1AB_WCPV;sp|P0DTC1|R1A_WCPV	SAFYILPSIISNEK	KSAFYILPSIISNEK	14	-	QHR63299.1	[Bat coronavirus RaTG13]	QHR63299.1 orf1ab polyprotein [Bat coronavirus RaTG13]	-	-
sp|P0DTD1|R1AB_WCPV;sp|P0DTC1|R1A_WCPV	QVVNVVTTK	RQVVNVVTTK	9	-	AVP78030.1;QIA48640.1;QIA48622.1;QIQ54047.1;QIA48631.1;QIA48613.1;AVP78041.1;QIQ54046.1;QHR63299.1	[Bat SARS-like coronavirus][Pangolin coronavirus][Bat coronavirus RaTG13]	AVP78030.1 non-structural polyprotein 1ab [Bat SARS-like coronavirus];QIA48640.1 orf1ab polyprotein [Pangolin coronavirus];QIA48622.1 orf1ab polyprotein [Pangolin coronavirus];QIQ54047.1 ORF1ab polyprotein [Pangolin coronavirus];QIA48631.1 orf1ab polyprotein [Pangolin coronavirus];QIA48613.1 orf1ab polyprotein [Pangolin coronavirus];AVP78041.1 non-structural polyprotein 1ab [Bat SARS-like coronav…	-	-
sp|P0DTD1|R1AB_WCPV;sp|P0DTC1|R1A_WCPV	QTAQAAGTDTTITVNVLAWLYAAVINGDR	RQTAQAAGTDTTITVNVLAWLYAAVINGDR	29	-	AVP78030.1;AVP78041.1;QHR63299.1	[Bat SARS-like coronavirus][Bat coronavirus RaTG13]	AVP78030.1 non-structural polyprotein 1ab [Bat SARS-like coronavirus];AVP78041.1 non-structural polyprotein 1ab [Bat SARS-like coronavirus];QHR63299.1 orf1ab polyprotein [Bat coronavirus RaTG13]	-	-
sp|P0DTD1|R1AB_WCPV;sp|P0DTC1|R1A_WCPV	QMSCAAGTTQTACTDDNALAYYNTTK	RQMSCAAGTTQTACTDDNALAYYNTTK	26	-	QHR63299.1	[Bat coronavirus RaTG13]	QHR63299.1 orf1ab polyprotein [Bat coronavirus RaTG13]	-	-
sp|P0DTD1|R1AB_WCPV;sp|P0DTC1|R1A_WCPV	QIVESCGNFK	KQIVESCGNFK	10	-	AVP78030.1;QIA48640.1;QIA48622.1;QIQ54047.1;QIA48631.1;QIA48613.1;AVP78041.1;QIQ54046.1;AID16715.1;QHR63299.1	[Bat SARS-like coronavirus][Pangolin coronavirus][Bat coronavirus RaTG13]	AVP78030.1 non-structural polyprotein 1ab [Bat SARS-like coronavirus];QIA48640.1 orf1ab polyprotein [Pangolin coronavirus];QIA48622.1 orf1ab polyprotein [Pangolin coronavirus];QIQ54047.1 ORF1ab polyprotein [Pangolin coronavirus];QIA48631.1 orf1ab polyprotein [Pangolin coronavirus];QIA48613.1 orf1ab polyprotein [Pangolin coronavirus];AVP78041.1 non-structural polyprotein 1ab [Bat SARS-like coronav…	-	-
sp|P0DTD1|R1AB_WCPV;sp|P0DTC1|R1A_WCPV	QGFVDSDVETK	RQGFVDSDVETK	11	-	AVP78030.1;AVP78041.1;QHR63299.1	[Bat SARS-like coronavirus][Bat coronavirus RaTG13]	AVP78030.1 non-structural polyprotein 1ab [Bat SARS-like coronavirus];AVP78041.1 non-structural polyprotein 1ab [Bat SARS-like coronavirus];QHR63299.1 orf1ab polyprotein [Bat coronavirus RaTG13]	-	-
sp|P0DTD1|R1AB_WCPV;sp|P0DTC1|R1A_WCPV	QEILGTVSWNLR	KQEILGTVSWNLR	12	-	AVP78030.1;AVP78041.1;QHR63299.1	[Bat SARS-like coronavirus][Bat coronavirus RaTG13]	AVP78030.1 non-structural polyprotein 1ab [Bat SARS-like coronavirus];AVP78041.1 non-structural polyprotein 1ab [Bat SARS-like coronavirus];QHR63299.1 orf1ab polyprotein [Bat coronavirus RaTG13]	-	-
sp|P0DTD1|R1AB_WCPV;sp|P0DTC1|R1A_WCPV	QCSGVTFQSAVK	RQCSGVTFQSAVK	12	-	AVP78030.1;AVP78041.1;QHR63299.1	[Bat SARS-like coronavirus][Bat coronavirus RaTG13]	AVP78030.1 non-structural polyprotein 1ab [Bat SARS-like coronavirus];AVP78041.1 non-structural polyprotein 1ab [Bat SARS-like coronavirus];QHR63299.1 orf1ab polyprotein [Bat coronavirus RaTG13]	-	-
sp|P0DTD1|R1AB_WCPV;sp|P0DTC1|R1A_WCPV	PVSEEVVENPTIQK	KPVSEEVVENPTIQK	14	-	AVP78030.1;AVP78041.1;QHR63299.1	[Bat SARS-like coronavirus][Bat coronavirus RaTG13]	AVP78030.1 non-structural polyprotein 1ab [Bat SARS-like coronavirus];AVP78041.1 non-structural polyprotein 1ab [Bat SARS-like coronavirus];QHR63299.1 orf1ab polyprotein [Bat coronavirus RaTG13]	-	-
sp|P0DTD1|R1AB_WCPV;sp|P0DTC1|R1A_WCPV	PVPYCYDTNVLEGSVAYESLR	KPVPYCYDTNVLEGSVAYESLR	21	-	AVP78030.1;AVP78041.1;QHR63299.1	[Bat SARS-like coronavirus][Bat coronavirus RaTG13]	AVP78030.1 non-structural polyprotein 1ab [Bat SARS-like coronavirus];AVP78041.1 non-structural polyprotein 1ab [Bat SARS-like coronavirus];QHR63299.1 orf1ab polyprotein [Bat coronavirus RaTG13]	-	-
sp|P0DTD1|R1AB_WCPV;sp|P0DTC1|R1A_WCPV	PVLDWLEEK	KPVLDWLEEK	9	-	AVP78030.1;AVP78041.1;AID16715.1;QHR63299.1	[Bat SARS-like coronavirus][Bat coronavirus RaTG13]	AVP78030.1 non-structural polyprotein 1ab [Bat SARS-like coronavirus];AVP78041.1 non-structural polyprotein 1ab [Bat SARS-like coronavirus];AID16715.1 orf1ab polyprotein [Bat SARS-like coronavirus];QHR63299.1 orf1ab polyprotein [Bat coronavirus RaTG13]	-	-
sp|P0DTD1|R1AB_WCPV;sp|P0DTC1|R1A_WCPV	PVETSNSFDVLK	KPVETSNSFDVLK	12	-	QHR63299.1	[Bat coronavirus RaTG13]	QHR63299.1 orf1ab polyprotein [Bat coronavirus RaTG13]	-	-
sp|P0DTD1|R1AB_WCPV;sp|P0DTC1|R1A_WCPV	PTVVVNAANVYLK	KPTVVVNAANVYLK	13	-	AVP78030.1	[Bat SARS-like coronavirus]	AVP78030.1 non-structural polyprotein 1ab [Bat SARS-like coronavirus]	-	-
sp|P0DTD1|R1AB_WCPV;sp|P0DTC1|R1A_WCPV	PSVEQR	KPSVEQR	6	-	KPJ51165.1;HAZ99318.1;WP_090540128.1;SFQ86772.1;WP_018390181.1;HGV41804.1;AVP78030.1;XP_029028061.1;XP_032618311.1;MAO62166.1;WP_157423117.1;XP_007391545.1;EKM58961.1;WP_150779793.1;VVO90380.1;WP_159341723.1;QHD49382.1;XP_031333723.1;KAB0802222.1;WP_045783318.1;AJZ90368.1;KGQ13890.1;KAA8914310.1;WP_084543400.1;SHM97398.1;HFM91902.1;HBM30113.1;RJP59735.1;RDW60012.1;OGP25458.1;HAO92640.1;KOF85916.1…	[candidate division TA06 bacterium DG_26][Halomonas sp.][Pseudomonas formosensis][Ancylobacter sp. FA202][Chloroflexi bacterium][Bat SARS-like coronavirus][Betta splendens][Chelonoidis abingdonii][Agromyces lapidis][Phanerochaete carnosa HHB-10118-sp][Pseudomonas fluorescens][Halomonas meridiana][Photinus pyralis][Klebsiella michiganensis][Beauveria bassiana D1-5][Sphaerosporella brunnea][Gracili…	KPJ51165.1 hypothetical protein AMJ40_00755 [candidate division TA06 bacterium DG_26];HAZ99318.1 hypothetical protein [Halomonas sp.];WP_090540128.1 twin-arginine translocase TatA/TatE family subunit [Pseudomonas formosensis];SFQ86772.1 sec-independent protein translocase protein TatA [Pseudomonas formosensis];WP_018390181.1 DUF262 domain-containing protein [Ancylobacter sp. FA202];HGV41804.1 hyp…	-	-
sp|P0DTD1|R1AB_WCPV;sp|P0DTC1|R1A_WCPV	PNTWCIR	KPNTWCIR	7	-	ORV90128.1;QHR63299.1	[Mycolicibacterium iranicum][Bat coronavirus RaTG13]	ORV90128.1 hypothetical protein AWC12_08230 [Mycolicibacterium iranicum];QHR63299.1 orf1ab polyprotein [Bat coronavirus RaTG13]	-	-
sp|P0DTD1|R1AB_WCPV;sp|P0DTC1|R1A_WCPV	PNFTIK	RPNFTIK	6	-	WP_096675124.1;BAZ66838.1;WP_017310703.1;TFI53127.1;WP_088339383.1;WP_023853875.1;ETA69727.1;AVP78030.1;WP_075484491.1;WP_044448114.1;WP_072090538.1;APO40578.1;WP_074568403.1;PEB04511.1;XP_311360.4;EAA06974.4;WP_131120076.1;TBR58051.1;QIA48640.1;WP_100632370.1;RRA97295.1;ADY69163.1;XP_019358088.1;TVQ80367.1;WP_149862939.1;KAA2281942.1;KAF0869847.1;QIA48622.1;WP_016863024.1;WP_052836146.1;WP_02364…	[Fischerella sp. NIES-4106][Hapalosiphonaceae][Mastigocladus laminosus UU774][Bacillus cereus][Candidatus Pelagibacter ubique][Candidatus Pelagibacter ubique HIMB083][Bat SARS-like coronavirus][Mastigocladus laminosus][Severe acute respiratory syndrome-related coronavirus][Anopheles gambiae str. PEST][Westiellopsis prolifica][Westiellopsis prolifica IICB1][Pangolin coronavirus][Bacillus pacificus…	WP_096675124.1 polysaccharide biosynthesis tyrosine autokinase [Fischerella sp. NIES-4106];BAZ66838.1 lipopolysaccharide biosynthesis [Fischerella sp. NIES-4106];WP_017310703.1 MULTISPECIES: polysaccharide biosynthesis tyrosine autokinase [Hapalosiphonaceae];TFI53127.1 polysaccharide biosynthesis tyrosine autokinase [Mastigocladus laminosus UU774];WP_088339383.1 hypothetical protein [Bacillus cer…	-	-
sp|P0DTD1|R1AB_WCPV;sp|P0DTC1|R1A_WCPV	PNELSR	KPNELSR	6	-	EHM99705.1;PNH32091.1;WP_071956094.1;APE49699.1;WP_158586536.1;WP_094255119.1;OYD43469.1;OYD46145.1;KAF3355468.1;PKB67658.1;WP_163188662.1;WP_153512132.1;MVZ66447.1;QGA27294.1;HGB59876.1;WP_119259731.1;BBA79110.1;CRK26392.1;WP_081599975.1;CRK29040.1;MBA26586.1;PNH61145.1;CRK32752.1;TQD71287.1;AVP78030.1;WP_065346360.1;OBY84967.1;ROQ92819.1;PNH76611.1;HAE33071.1;WP_047475379.1;OGO60043.1;MPZ18716.…	[Saccharomyces cerevisiae x Saccharomyces kudriavzevii VIN7][Verticillium dahliae][Delftia sp. HK171][unclassified Henriciella][Sphingobacterium cellulitidis][Verticillium dahliae VDG1][SAR202 cluster bacterium Io17-Chloro-G3][Cellulosimicrobium sp. SL-1][unclassified Sphingobacterium][Sphingobacterium sp. DK4209][Sphingobacterium sp. dk4302][Armatimonadetes bacterium][cyanobacterium endosymbiont…	EHM99705.1 Rpc82p [Saccharomyces cerevisiae x Saccharomyces kudriavzevii VIN7];PNH32091.1 hypothetical protein BJF96_g4853 [Verticillium dahliae];WP_071956094.1 sensor domain-containing diguanylate cyclase [Delftia sp. HK171];APE49699.1 GGDEF domain-containing protein [Delftia sp. HK171];WP_158586536.1 MULTISPECIES: hypothetical protein [unclassified Henriciella];WP_094255119.1 ABC transporter AT…	-	-
sp|P0DTD1|R1AB_WCPV;sp|P0DTC1|R1A_WCPV	PIVWHVNNATNK	KPIVWHVNNATNK	12	-	AVP78030.1;AVP78041.1;QHR63299.1	[Bat SARS-like coronavirus][Bat coronavirus RaTG13]	AVP78030.1 non-structural polyprotein 1ab [Bat SARS-like coronavirus];AVP78041.1 non-structural polyprotein 1ab [Bat SARS-like coronavirus];QHR63299.1 orf1ab polyprotein [Bat coronavirus RaTG13]	-	-
sp|P0DTD1|R1AB_WCPV;sp|P0DTC1|R1A_WCPV	PINPTDQSSYIVDSVTVK	RPINPTDQSSYIVDSVTVK	18	-	AVP78030.1;AVP78041.1;QHR63299.1	[Bat SARS-like coronavirus][Bat coronavirus RaTG13]	AVP78030.1 non-structural polyprotein 1ab [Bat SARS-like coronavirus];AVP78041.1 non-structural polyprotein 1ab [Bat SARS-like coronavirus];QHR63299.1 orf1ab polyprotein [Bat coronavirus RaTG13]	-	-
sp|P0DTD1|R1AB_WCPV;sp|P0DTC1|R1A_WCPV	PHNSHEGK	KPHNSHEGK	8	-	AVP78030.1;AVP78041.1;QHR63299.1	[Bat SARS-like coronavirus][Bat coronavirus RaTG13]	AVP78030.1 non-structural polyprotein 1ab [Bat SARS-like coronavirus];AVP78041.1 non-structural polyprotein 1ab [Bat SARS-like coronavirus];QHR63299.1 orf1ab polyprotein [Bat coronavirus RaTG13]	-	-
sp|P0DTD1|R1AB_WCPV;sp|P0DTC1|R1A_WCPV	PFITESK	KPFITESK	7	-	XP_023735872.1;XP_023742062.1;XP_023768807.1;XP_023748681.1;XP_023742499.1;XP_023728622.1;XP_023749134.1;XP_023730933.1;XP_023728204.1;XP_023741472.1;XP_023763984.1;PMD44720.1;XP_023743143.1;XP_023739502.1;XP_023737012.1;XP_023750197.1;XP_023756121.1;XP_023741607.1;XP_023744296.1;XP_023764182.1;XP_023751779.1	[Lactuca sativa][Hyaloscypha variabilis F]	XP_023735872.1 uncharacterized protein LOC111883787 [Lactuca sativa];XP_023742062.1 uncharacterized protein LOC111890141 [Lactuca sativa];XP_023768807.1 uncharacterized protein LOC111917349 [Lactuca sativa];XP_023748681.1 uncharacterized protein LOC111896940 [Lactuca sativa];XP_023742499.1 uncharacterized protein LOC111890630 [Lactuca sativa];XP_023728622.1 uncharacterized protein LOC111876306 [L…	-	-
sp|P0DTD1|R1AB_WCPV;sp|P0DTC1|R1A_WCPV	NVSLDNVLSTFISAAR	KNVSLDNVLSTFISAAR	16	-	AVP78030.1;QIA48640.1;QIA48622.1;QIQ54047.1;QIA48631.1;QIA48613.1;AVP78041.1;QIQ54046.1;QHR63299.1	[Bat SARS-like coronavirus][Pangolin coronavirus][Bat coronavirus RaTG13]	AVP78030.1 non-structural polyprotein 1ab [Bat SARS-like coronavirus];QIA48640.1 orf1ab polyprotein [Pangolin coronavirus];QIA48622.1 orf1ab polyprotein [Pangolin coronavirus];QIQ54047.1 ORF1ab polyprotein [Pangolin coronavirus];QIA48631.1 orf1ab polyprotein [Pangolin coronavirus];QIA48613.1 orf1ab polyprotein [Pangolin coronavirus];AVP78041.1 non-structural polyprotein 1ab [Bat SARS-like coronav…	-	-
sp|P0DTD1|R1AB_WCPV;sp|P0DTC1|R1A_WCPV	NTVCTVCGMWK	KNTVCTVCGMWK	11	-	QIA48640.1;QIA48622.1;QIQ54047.1;QIA48631.1;QIA48613.1;QIQ54046.1;ABD75330.1;QHR63299.1	[Pangolin coronavirus][Bat SARS CoV Rm1/2004][Bat coronavirus RaTG13]	QIA48640.1 orf1ab polyprotein [Pangolin coronavirus];QIA48622.1 orf1ab polyprotein [Pangolin coronavirus];QIQ54047.1 ORF1ab polyprotein [Pangolin coronavirus];QIA48631.1 orf1ab polyprotein [Pangolin coronavirus];QIA48613.1 orf1ab polyprotein [Pangolin coronavirus];QIQ54046.1 ORF1a polyprotein [Pangolin coronavirus];ABD75330.1 P1a [Bat SARS CoV Rm1/2004];QHR63299.1 orf1ab polyprotein [Bat coronavi…	-	-
sp|P0DTD1|R1AB_WCPV;sp|P0DTC1|R1A_WCPV	NTCDGTTFTYASALWEIQQVVDADSK	KNTCDGTTFTYASALWEIQQVVDADSK	26	-	QHR63299.1	[Bat coronavirus RaTG13]	QHR63299.1 orf1ab polyprotein [Bat coronavirus RaTG13]	-	-
sp|P0DTD1|R1AB_WCPV;sp|P0DTC1|R1A_WCPV	NSIDAFK	KNSIDAFK	7	-	HFB53581.1;WP_100137667.1;PIT53843.1;PIT54608.1;WP_100154122.1;PIT43304.1;WP_100141272.1;PIT39801.1;APO40578.1;WP_100150982.1;PIT48621.1;XP_645160.1;Q76P23.1;EAL71325.1;KDN13110.1;QIA48640.1;WP_152183100.1;WP_088323362.1;QIA48622.1;SCC16618.1;WP_100156744.1;PIT38048.1;WP_123276772.1;ROI01147.1;QIQ54047.1;WP_034871974.1;KGO08276.1;AQX86918.1;KUY26846.1;OPB66720.1;QDZ63932.1;WP_100148953.1;PIT24060…	[Sulfurimonas autotrophica][Snodgrassella alvi][Severe acute respiratory syndrome-related coronavirus][Dictyostelium discoideum AX4][Dictyostelium discoideum][Pangolin coronavirus][Sulfurimonas sp. NW8N][Polaribacter tangerinus][Snodgrassella sp. R-53583][Chryseobacterium sp. G0240][Elizabethkingia bruuniana][Elizabethkingia miricola][Elizabethkingia][Sulfurimonas autotrophica DSM 16294][Halobact…	HFB53581.1 PAS domain-containing sensor histidine kinase [Sulfurimonas autotrophica];WP_100137667.1 inorganic phosphate transporter [Snodgrassella alvi];PIT53843.1 phosphate permease [Snodgrassella alvi];PIT54608.1 phosphate permease [Snodgrassella alvi];WP_100154122.1 inorganic phosphate transporter [Snodgrassella alvi];PIT43304.1 phosphate permease [Snodgrassella alvi];WP_100141272.1 inorganic …	-	-
sp|P0DTD1|R1AB_WCPV;sp|P0DTC1|R1A_WCPV	NNLPFK	KNNLPFK	6	-	RLW54119.1;RLW60392.1;EGW53834.1;EGV50274.1;OCT96043.1;WP_139042144.1;WP_072576821.1;SUO92999.1;WP_025907055.1;RLD78896.1;PUB74348.1;PUB74567.1;WP_155103962.1;MTH17737.1;WP_025663189.1;XP_015684375.1;KRT54003.1;KRT60071.1;WP_057956350.1;WP_080691647.1;OXA36764.1;OXA37149.1;ATW62835.1;WP_066220686.1;RDH90065.1;RDH92872.1;ODB98973.1;KAF3864681.1;WP_083218146.1;WP_147616491.1;SCI49851.1;WP_154111205…	[gamma proteobacterium symbiont of Stewartia floridana][endosymbiont of Tevnia jerichonana (vent Tica)][endosymbiont of Riftia pachyptila (vent Ph05)][Xenopus laevis][endosymbiont of Riftia pachyptila][Suttonella ornithocola][Bacillus flexus][Bacteroidetes bacterium][gamma proteobacterium symbiont of Ctena orbiculata][Flavobacterium sp. LC2016-01][Aquimarina megaterium][Protobothrops mucrosquamat…	RLW54119.1 hypothetical protein B6D76_09225 [gamma proteobacterium symbiont of Stewartia floridana];RLW60392.1 hypothetical protein B6D75_07170 [gamma proteobacterium symbiont of Stewartia floridana];EGW53834.1 hypothetical protein TevJSym_at00030 [endosymbiont of Tevnia jerichonana (vent Tica)];EGV50274.1 hypothetical protein Rifp1Sym_dn00010 [endosymbiont of Riftia pachyptila (vent Ph05)];OCT96…	-	-
sp|P0DTD1|R1AB_WCPV;sp|P0DTC1|R1A_WCPV	NGSIHLYFDK	KNGSIHLYFDK	10	-	AVP78030.1;AVP78041.1;QHR63299.1	[Bat SARS-like coronavirus][Bat coronavirus RaTG13]	AVP78030.1 non-structural polyprotein 1ab [Bat SARS-like coronavirus];AVP78041.1 non-structural polyprotein 1ab [Bat SARS-like coronavirus];QHR63299.1 orf1ab polyprotein [Bat coronavirus RaTG13]	-	-
sp|P0DTD1|R1AB_WCPV;sp|P0DTC1|R1A_WCPV	NADIVEEAK	KNADIVEEAK	9	-	AVP78030.1;AVP78041.1;QHR63299.1	[Bat SARS-like coronavirus][Bat coronavirus RaTG13]	AVP78030.1 non-structural polyprotein 1ab [Bat SARS-like coronavirus];AVP78041.1 non-structural polyprotein 1ab [Bat SARS-like coronavirus];QHR63299.1 orf1ab polyprotein [Bat coronavirus RaTG13]	-	-
sp|P0DTD1|R1AB_WCPV;sp|P0DTC1|R1A_WCPV	MYIFFASFYYVWK	RMYIFFASFYYVWK	13	-	AAZ41328.1;ADE34754.1;ADE34721.1;P0C6F8.1;ACJ60693.1;AVP78030.1;AGC74164.1;ADE34811.1;ADE34732.1;QIA48640.1;QIA48622.1;QIQ54047.1;ADE34822.1;QIA48631.1;QIA48613.1;AVP78041.1;ADE34765.1;ADE34743.1;P0C6W2.1;AAY88865.2;AAZ41339.1;QIQ54046.1;ADE34778.1;ADE34789.1;QHR63299.1;ADE34800.1	[Bat SARS coronavirus HKU3-2][Bat SARS coronavirus HKU3-7][Bat SARS coronavirus HKU3-4][Bat SARS coronavirus HKU3][recombinant coronavirus][Bat SARS-like coronavirus][Bat coronavirus Rp/Shaanxi2011][Bat SARS coronavirus HKU3-12][Bat SARS coronavirus HKU3-5][Pangolin coronavirus][Bat SARS coronavirus HKU3-13][Bat SARS coronavirus HKU3-8][Bat SARS coronavirus HKU3-6][Bat SARS coronavirus HKU3-1][Ba…	AAZ41328.1 orf1ab polyprotein [Bat SARS coronavirus HKU3-2];ADE34754.1 orf1ab polyprotein [Bat SARS coronavirus HKU3-7];ADE34721.1 orf1ab polyprotein [Bat SARS coronavirus HKU3-4];P0C6F8.1 RecName: Full=Replicase polyprotein 1a; Short=pp1a; AltName: Full=ORF1a polyprotein; Contains: RecName: Full=Non-structural protein 1; Short=nsp1; AltName: Full=Leader protein; Contains: RecName: Full=Non-struc…	-	-
sp|P0DTD1|R1AB_WCPV;sp|P0DTC1|R1A_WCPV	MVSLLSVLLSMQGAVDINK	KMVSLLSVLLSMQGAVDINK	19	-	AGZ48816.1;ATO98155.1;ATO98118.1;AGZ48817.1;ALK02468.1;ATO98119.1;ATO98229.1;AAZ41328.1;AIA62299.1;ADE34754.1;ATO98131.1;QDF43819.1;ATO98107.1;P0C6V9.1;ADE34721.1;ATO98192.1;P0C6F8.1;ACJ60693.1;ACU31042.1;AVP78030.1;QDF43829.1;ABD75321.1;APO40578.1;AID16712.1;P0C6W6.1;AGZ48804.1;AGC74164.1;ADE34811.1;YP_003858583.1;ADK66840.1;ADE34732.1;ATO98204.1;AGZ48829.1;QIA48640.1;ARI44808.1;AIA62309.1;QIA48…	[Bat SARS-like coronavirus Rs3367][Bat SARS-like coronavirus][SARS-like coronavirus WIV16][Bat SARS coronavirus HKU3-2][BtRf-BetaCoV/SX2013][Bat SARS coronavirus HKU3-7][Coronavirus BtRs-BetaCoV/YN2018A][Bat CoV 279/2005][Bat SARS coronavirus HKU3-4][Bat SARS coronavirus HKU3][recombinant coronavirus][SARS coronavirus Rs_672/2006][Coronavirus BtRs-BetaCoV/YN2018C][Bat SARS CoV Rf1/2004][Severe ac…	AGZ48816.1 non-structural polyprotein 1a [Bat SARS-like coronavirus Rs3367];ATO98155.1 non-structural polyprotein 1ab [Bat SARS-like coronavirus];ATO98118.1 non-structural polyprotein 1ab [Bat SARS-like coronavirus];AGZ48817.1 non-structural polyprotein 1ab [Bat SARS-like coronavirus Rs3367];ALK02468.1 non-structural polyprotein 1ab [SARS-like coronavirus WIV16];ATO98119.1 non-structural polyprot…	-	-
sp|P0DTD1|R1AB_WCPV;sp|P0DTC1|R1A_WCPV	MLCTHTGTGQAITVTPEANMDQESFGGASCCLYCR	KMLCTHTGTGQAITVTPEANMDQESFGGASCCLYCR	35	-	AGZ48816.1;ACB69859.1;ACB69871.1;ACB69893.1;ATO98155.1;ATO98167.1;AAP41036.1;AKZ19075.1;AEA11012.1;ATO98118.1;AAS00002.1;ATO98180.1;AGZ48817.1;AAR87533.1;ADC35510.1;AAY60778.1;AAY60792.1;ACZ72224.1;ALK02468.1;ATO98119.1;AEA10756.1;ATO98229.1;2FYG_A;AAZ41328.1;AIA62299.1;AEA10531.1;AEA10771.1;ADE34754.1;AAR23252.1;ATO98131.1;QDF43819.1;ATO98107.1;ACZ72033.1;ACZ72134.1;ACZ72267.1;P0C6V9.1;ADE34721.…	[Bat SARS-like coronavirus Rs3367][SARS coronavirus BJ182a][SARS coronavirus BJ182b][SARS coronavirus BJ182-8][Bat SARS-like coronavirus][Severe acute respiratory syndrome-related coronavirus][Bat SARS-like coronavirus YNLF_31C][SARS coronavirus ExoN1][SARS coronavirus GZ02][SARS coronavirus TW3][SARS coronavirus HKU-39849][SARS coronavirus BJ162][SARS coronavirus BJ202][SARS coronavirus MA15][SA…	AGZ48816.1 non-structural polyprotein 1a [Bat SARS-like coronavirus Rs3367];ACB69859.1 orf1ab [SARS coronavirus BJ182a];ACB69871.1 orf1ab [SARS coronavirus BJ182b];ACB69893.1 orf1ab [SARS coronavirus BJ182-8];ATO98155.1 non-structural polyprotein 1ab [Bat SARS-like coronavirus];ATO98167.1 non-structural polyprotein 1ab [Bat SARS-like coronavirus];AAP41036.1 replicase 1AB [Severe acute respiratory…	-	-
sp|P0DTD1|R1AB_WCPV;sp|P0DTC1|R1A_WCPV	MFDAYVNTFSSTFNVPMEK	KMFDAYVNTFSSTFNVPMEK	19	-	QHR63299.1	[Bat coronavirus RaTG13]	QHR63299.1 orf1ab polyprotein [Bat coronavirus RaTG13]	-	-
sp|P0DTD1|R1AB_WCPV;sp|P0DTC1|R1A_WCPV	MAFPSGK	KMAFPSGK	7	-	AGZ48816.1;ACB69859.1;ACB69871.1;ACB69893.1;ATO98155.1;1WOF_A;1WOF_B;2AMD_A;2AMD_B;2AMQ_A;2AMQ_B;2D2D_A;2D2D_B;ATO98167.1;AAP41036.1;AKZ19075.1;AAS01057.1;AEA11012.1;ATO98118.1;2QCY_A;2ALV_A;AAS00002.1;ATO98180.1;AGZ48817.1;AAR87533.1;ADC35510.1;AAY60778.1;AAY60792.1;3M3T_A;ACZ72224.1;ALK02468.1;ATO98119.1;AEA10756.1;2QIQ_A;2QC2_A;2QC2_B;ATO98229.1;AAZ41328.1;2VJ1_A;2VJ1_B;2OP9_A;2OP9_B;3F9F_A;3F…	[Bat SARS-like coronavirus Rs3367][SARS coronavirus BJ182a][SARS coronavirus BJ182b][SARS coronavirus BJ182-8][Bat SARS-like coronavirus][Severe acute respiratory syndrome-related coronavirus][SARS coronavirus BJ01][Bat SARS-like coronavirus YNLF_31C][SARS coronavirus CUHK-L2][SARS coronavirus ExoN1][SARS coronavirus GZ02][SARS coronavirus TW3][SARS coronavirus HKU-39849][SARS coronavirus BJ162][…	AGZ48816.1 non-structural polyprotein 1a [Bat SARS-like coronavirus Rs3367];ACB69859.1 orf1ab [SARS coronavirus BJ182a];ACB69871.1 orf1ab [SARS coronavirus BJ182b];ACB69893.1 orf1ab [SARS coronavirus BJ182-8];ATO98155.1 non-structural polyprotein 1ab [Bat SARS-like coronavirus];1WOF_A Chain A, 3c-like Proteinase [Severe acute respiratory syndrome-related coronavirus];1WOF_B Chain B, 3c-like Prote…	-	-
sp|P0DTD1|R1AB_WCPV;sp|P0DTC1|R1A_WCPV	MADQAMTQMYK	KMADQAMTQMYK	11	-	AGZ48816.1;ACB69859.1;ACB69871.1;ACB69893.1;ATO98155.1;ATO98167.1;AAP41036.1;AKZ19075.1;AEA11012.1;ATO98118.1;2AHM_E;2AHM_F;2AHM_G;2AHM_H;AAS00002.1;ATO98180.1;AGZ48817.1;AAR87533.1;ADC35510.1;AAY60778.1;AAY60792.1;ACZ72224.1;ALK02468.1;ATO98119.1;AEA10756.1;ATO98229.1;AAZ41328.1;AIA62299.1;AEA10531.1;AEA10771.1;ADE34754.1;AAR23252.1;ATO98131.1;QDF43819.1;ATO98107.1;ACZ72033.1;ACZ72134.1;ACZ72267…	[Bat SARS-like coronavirus Rs3367][SARS coronavirus BJ182a][SARS coronavirus BJ182b][SARS coronavirus BJ182-8][Bat SARS-like coronavirus][Severe acute respiratory syndrome-related coronavirus][Bat SARS-like coronavirus YNLF_31C][SARS coronavirus ExoN1][SARS coronavirus GZ02][SARS coronavirus TW3][SARS coronavirus HKU-39849][SARS coronavirus BJ162][SARS coronavirus BJ202][SARS coronavirus MA15][SA…	AGZ48816.1 non-structural polyprotein 1a [Bat SARS-like coronavirus Rs3367];ACB69859.1 orf1ab [SARS coronavirus BJ182a];ACB69871.1 orf1ab [SARS coronavirus BJ182b];ACB69893.1 orf1ab [SARS coronavirus BJ182-8];ATO98155.1 non-structural polyprotein 1ab [Bat SARS-like coronavirus];ATO98167.1 non-structural polyprotein 1ab [Bat SARS-like coronavirus];AAP41036.1 replicase 1AB [Severe acute respiratory…	-	-
sp|P0DTD1|R1AB_WCPV;sp|P0DTC1|R1A_WCPV	LWAQCVQLHNDILLAK	KLWAQCVQLHNDILLAK	16	-	AGZ48816.1;ACB69859.1;ACB69871.1;ACB69893.1;ATO98155.1;ATO98167.1;AAP41036.1;AKZ19075.1;AEA11012.1;ATO98118.1;AAS00002.1;ATO98180.1;AGZ48817.1;AAR87533.1;ADC35510.1;AAY60778.1;AAY60792.1;ACZ72224.1;ALK02468.1;ATO98119.1;AEA10756.1;ATO98229.1;AAZ41328.1;AIA62299.1;1YSY_A;2KYS_A;AEA10531.1;AEA10771.1;ADE34754.1;AAR23252.1;ATO98131.1;QDF43819.1;ATO98107.1;ACZ72033.1;ACZ72134.1;ACZ72267.1;P0C6V9.1;AD…	[Bat SARS-like coronavirus Rs3367][SARS coronavirus BJ182a][SARS coronavirus BJ182b][SARS coronavirus BJ182-8][Bat SARS-like coronavirus][Severe acute respiratory syndrome-related coronavirus][Bat SARS-like coronavirus YNLF_31C][SARS coronavirus ExoN1][SARS coronavirus GZ02][SARS coronavirus TW3][SARS coronavirus HKU-39849][SARS coronavirus BJ162][SARS coronavirus BJ202][SARS coronavirus MA15][SA…	AGZ48816.1 non-structural polyprotein 1a [Bat SARS-like coronavirus Rs3367];ACB69859.1 orf1ab [SARS coronavirus BJ182a];ACB69871.1 orf1ab [SARS coronavirus BJ182b];ACB69893.1 orf1ab [SARS coronavirus BJ182-8];ATO98155.1 non-structural polyprotein 1ab [Bat SARS-like coronavirus];ATO98167.1 non-structural polyprotein 1ab [Bat SARS-like coronavirus];AAP41036.1 replicase 1AB [Severe acute respiratory…	-	-
sp|P0DTD1|R1AB_WCPV;sp|P0DTC1|R1A_WCPV	LVSSFLEMK	KLVSSFLEMK	9	-	AVP78030.1;AVP78041.1;QHR63299.1	[Bat SARS-like coronavirus][Bat coronavirus RaTG13]	AVP78030.1 non-structural polyprotein 1ab [Bat SARS-like coronavirus];AVP78041.1 non-structural polyprotein 1ab [Bat SARS-like coronavirus];QHR63299.1 orf1ab polyprotein [Bat coronavirus RaTG13]	-	-
sp|P0DTD1|R1AB_WCPV;sp|P0DTC1|R1A_WCPV	LTLGVYDYLVSTQEFR	RLTLGVYDYLVSTQEFR	16	-	AGZ48816.1;ACB69859.1;ACB69871.1;ACB69893.1;ATO98155.1;ATO98167.1;AAP41036.1;AKZ19075.1;AEA11012.1;ATO98118.1;AAS00002.1;ATO98180.1;AGZ48817.1;AAR87533.1;ADC35510.1;AAY60778.1;AAY60792.1;ACZ72224.1;ALK02468.1;ATO98119.1;AEA10756.1;ATO98229.1;AAZ41328.1;AIA62299.1;AEA10531.1;AEA10771.1;ADE34754.1;AAR23252.1;ATO98131.1;QDF43819.1;ATO98107.1;ACZ72033.1;ACZ72134.1;ACZ72267.1;P0C6V9.1;ADE34721.1;ATO98…	[Bat SARS-like coronavirus Rs3367][SARS coronavirus BJ182a][SARS coronavirus BJ182b][SARS coronavirus BJ182-8][Bat SARS-like coronavirus][Severe acute respiratory syndrome-related coronavirus][Bat SARS-like coronavirus YNLF_31C][SARS coronavirus ExoN1][SARS coronavirus GZ02][SARS coronavirus TW3][SARS coronavirus HKU-39849][SARS coronavirus BJ162][SARS coronavirus BJ202][SARS coronavirus MA15][SA…	AGZ48816.1 non-structural polyprotein 1a [Bat SARS-like coronavirus Rs3367];ACB69859.1 orf1ab [SARS coronavirus BJ182a];ACB69871.1 orf1ab [SARS coronavirus BJ182b];ACB69893.1 orf1ab [SARS coronavirus BJ182-8];ATO98155.1 non-structural polyprotein 1ab [Bat SARS-like coronavirus];ATO98167.1 non-structural polyprotein 1ab [Bat SARS-like coronavirus];AAP41036.1 replicase 1AB [Severe acute respiratory…	-	-
sp|P0DTD1|R1AB_WCPV;sp|P0DTC1|R1A_WCPV	LTDNVYIK	KLTDNVYIK	8	-	YP_009072438.1;AIL94214.1;QHR63299.1	[Bat Hp-betacoronavirus/Zhejiang2013][Bat coronavirus RaTG13]	YP_009072438.1 non-structural polyprotein [Bat Hp-betacoronavirus/Zhejiang2013];AIL94214.1 non-structural polyprotein [Bat Hp-betacoronavirus/Zhejiang2013];QHR63299.1 orf1ab polyprotein [Bat coronavirus RaTG13]	-	-
sp|P0DTD1|R1AB_WCPV;sp|P0DTC1|R1A_WCPV	LTCATTR	KLTCATTR	7	-	APO40578.1;YP_003858583.1;ADK66840.1;QIA48640.1;QIA48622.1;QIQ54047.1;QIA48631.1;QIA48613.1;QIQ54046.1;QDF43814.1;QHR63299.1	[Severe acute respiratory syndrome-related coronavirus][Bat coronavirus BM48-31/BGR/2008][Pangolin coronavirus][Coronavirus BtRl-BetaCoV/SC2018][Bat coronavirus RaTG13]	APO40578.1 ORF1ab protein [Severe acute respiratory syndrome-related coronavirus];YP_003858583.1 ORF1ab polyprotein [Bat coronavirus BM48-31/BGR/2008];ADK66840.1 ORF1ab [Bat coronavirus BM48-31/BGR/2008];QIA48640.1 orf1ab polyprotein [Pangolin coronavirus];QIA48622.1 orf1ab polyprotein [Pangolin coronavirus];QIQ54047.1 ORF1ab polyprotein [Pangolin coronavirus];QIA48631.1 orf1ab polyprotein [Pango…	-	-
sp|P0DTD1|R1AB_WCPV;sp|P0DTC1|R1A_WCPV	LSHQSDIEVTGDSCNNYMLTYNK	KLSHQSDIEVTGDSCNNYMLTYNK	23	-	AVP78030.1;AVP78041.1;QHR63299.1	[Bat SARS-like coronavirus][Bat coronavirus RaTG13]	AVP78030.1 non-structural polyprotein 1ab [Bat SARS-like coronavirus];AVP78041.1 non-structural polyprotein 1ab [Bat SARS-like coronavirus];QHR63299.1 orf1ab polyprotein [Bat coronavirus RaTG13]	-	-
sp|P0DTD1|R1AB_WCPV;sp|P0DTC1|R1A_WCPV	LQNNELSPVALR	KLQNNELSPVALR	12	-	AGZ48816.1;ACB69859.1;ACB69871.1;ACB69893.1;ATO98155.1;ATO98167.1;AAP41036.1;AKZ19075.1;AEA11012.1;ATO98118.1;AAS00002.1;ATO98180.1;AGZ48817.1;AAR87533.1;ADC35510.1;AAY60778.1;AAY60792.1;ACZ72224.1;ALK02468.1;ATO98119.1;AEA10756.1;ATO98229.1;AAZ41328.1;AIA62299.1;AEA10531.1;AEA10771.1;ADE34754.1;AAR23252.1;ATO98131.1;QDF43819.1;ATO98107.1;ACZ72033.1;ACZ72134.1;ACZ72267.1;P0C6V9.1;ADE34721.1;ATO98…	[Bat SARS-like coronavirus Rs3367][SARS coronavirus BJ182a][SARS coronavirus BJ182b][SARS coronavirus BJ182-8][Bat SARS-like coronavirus][Severe acute respiratory syndrome-related coronavirus][Bat SARS-like coronavirus YNLF_31C][SARS coronavirus ExoN1][SARS coronavirus GZ02][SARS coronavirus TW3][SARS coronavirus HKU-39849][SARS coronavirus BJ162][SARS coronavirus BJ202][SARS coronavirus MA15][SA…	AGZ48816.1 non-structural polyprotein 1a [Bat SARS-like coronavirus Rs3367];ACB69859.1 orf1ab [SARS coronavirus BJ182a];ACB69871.1 orf1ab [SARS coronavirus BJ182b];ACB69893.1 orf1ab [SARS coronavirus BJ182-8];ATO98155.1 non-structural polyprotein 1ab [Bat SARS-like coronavirus];ATO98167.1 non-structural polyprotein 1ab [Bat SARS-like coronavirus];AAP41036.1 replicase 1AB [Severe acute respiratory…	-	-
sp|P0DTD1|R1AB_WCPV;sp|P0DTC1|R1A_WCPV	LQAGNATEVPANSTVLSFCAFAVDAAK	RLQAGNATEVPANSTVLSFCAFAVDAAK	27	-	QHR63299.1	[Bat coronavirus RaTG13]	QHR63299.1 orf1ab polyprotein [Bat coronavirus RaTG13]	-	-
sp|P0DTD1|R1AB_WCPV;sp|P0DTC1|R1A_WCPV	LNEEIAIILASFSASTSAFVETVK	KLNEEIAIILASFSASTSAFVETVK	24	-	AVP78041.1;QHR63299.1	[Bat SARS-like coronavirus][Bat coronavirus RaTG13]	AVP78041.1 non-structural polyprotein 1ab [Bat SARS-like coronavirus];QHR63299.1 orf1ab polyprotein [Bat coronavirus RaTG13]	-	-
sp|P0DTD1|R1AB_WCPV;sp|P0DTC1|R1A_WCPV	LMVVIPDYNTYK	KLMVVIPDYNTYK	12	-	QHR63299.1	[Bat coronavirus RaTG13]	QHR63299.1 orf1ab polyprotein [Bat coronavirus RaTG13]	-	-
sp|P0DTD1|R1AB_WCPV;sp|P0DTC1|R1A_WCPV	LLGVGGK	KLLGVGGK	7	-	YP_005352870.1;AFD29233.1;MTA69585.1;RIK63619.1;WP_025220469.1;AHN24458.1;TKI66452.1;MSZ99690.1;MSX15879.1;MSX36915.1;MSZ72130.1;MUH56840.1;RJE23389.1;CEQ39031.1;MSO40155.1;MSV93624.1;MSY08188.1;MSZ36784.1;MTA09468.1;MTB11325.1;GDX27511.1;WP_104095054.1;TFB79174.1;YP_005352862.1;AFD29225.1;MBJ93586.1;QHR63299.1;MSV58110.1;MUH51397.1	[Wigeon coronavirus HKU20][Actinobacteria bacterium][candidate division KSB1 bacterium][Lysinibacillus varians][Aspergillus sclerotialis][Sporidiobolus salmonicolor][Ilumatobacteraceae bacterium][Cryobacterium mesophilum][Night heron coronavirus HKU19][Rickettsiales bacterium][Bat coronavirus RaTG13]	YP_005352870.1 orf1ab gene product [Wigeon coronavirus HKU20];AFD29233.1 replicase polyprotein [Wigeon coronavirus HKU20];MTA69585.1 peroxide stress protein YaaA [Actinobacteria bacterium];RIK63619.1 hypothetical protein DCC62_26510 [candidate division KSB1 bacterium];WP_025220469.1 hypothetical protein [Lysinibacillus varians];AHN24458.1 hypothetical protein T479_19145 [Lysinibacillus varians];T…	-	-
sp|P0DTD1|R1AB_WCPV;sp|P0DTC1|R1A_WCPV	LIEYTDFATSACVLAAECTIFK	KLIEYTDFATSACVLAAECTIFK	22	-	AVP78030.1;YP_003858583.1;ADK66840.1;QIA48640.1;QIA48622.1;QIQ54047.1;QIA48631.1;QIA48613.1;AVP78041.1;QIQ54046.1;QHR63299.1	[Bat SARS-like coronavirus][Bat coronavirus BM48-31/BGR/2008][Pangolin coronavirus][Bat coronavirus RaTG13]	AVP78030.1 non-structural polyprotein 1ab [Bat SARS-like coronavirus];YP_003858583.1 ORF1ab polyprotein [Bat coronavirus BM48-31/BGR/2008];ADK66840.1 ORF1ab [Bat coronavirus BM48-31/BGR/2008];QIA48640.1 orf1ab polyprotein [Pangolin coronavirus];QIA48622.1 orf1ab polyprotein [Pangolin coronavirus];QIQ54047.1 ORF1ab polyprotein [Pangolin coronavirus];QIA48631.1 orf1ab polyprotein [Pangolin coronavi…	-	-
sp|P0DTD1|R1AB_WCPV;sp|P0DTC1|R1A_WCPV	LHNWNCVNCDTFCAGSTFISDEVAR	KLHNWNCVNCDTFCAGSTFISDEVAR	25	-	QIA48640.1;QIA48622.1;QIQ54047.1;QIA48631.1;QIA48613.1;QIQ54046.1;QHR63299.1	[Pangolin coronavirus][Bat coronavirus RaTG13]	QIA48640.1 orf1ab polyprotein [Pangolin coronavirus];QIA48622.1 orf1ab polyprotein [Pangolin coronavirus];QIQ54047.1 ORF1ab polyprotein [Pangolin coronavirus];QIA48631.1 orf1ab polyprotein [Pangolin coronavirus];QIA48613.1 orf1ab polyprotein [Pangolin coronavirus];QIQ54046.1 ORF1a polyprotein [Pangolin coronavirus];QHR63299.1 orf1ab polyprotein [Bat coronavirus RaTG13]	-	-
sp|P0DTD1|R1AB_WCPV;sp|P0DTC1|R1A_WCPV	LDNYYK	KLDNYYK	6	-	KXN72116.1;TDH72322.1;EAA15515.1;XP_028535287.1;CRH02767.1;KAF2657525.1;RYN95250.1;XP_028506190.1;RYN35767.1;RYO29183.1;RYO72230.1;PIV38251.1;PJA53609.1;XP_022714093.1;SCM26849.1;SCN28667.1;SCO62888.1;VUC58549.1;KAB2101516.1;RYN84148.1;RAW39190.1;CXJ25197.1;XP_024506431.1;CEF67231.1;ETB56281.1;WP_147758340.1;TXJ12402.1;CDA12435.1;HCJ41001.1;WP_151190465.1;RHE69272.1;XP_015187059.1;ETB61847.1;WP_0…	[Conidiobolus coronatus NRRL 28638][Bremia lactucae][Plasmodium yoelii yoelii][Plasmodium relictum][Lophiostoma macrostomum CBS 122681][Alternaria tenuissima][Alternaria arborescens][Candidatus Roizmanbacteria bacterium CG02_land_8_20_14_3_00_36_15][Candidatus Roizmanbacteria bacterium CG_4_9_14_3_um_filter_36_11][Plasmodium berghei ANKA][Plasmodium berghei][Alternaria gaisen][Alternaria alternat…	KXN72116.1 alpha/beta-hydrolase [Conidiobolus coronatus NRRL 28638];TDH72322.1 hypothetical protein CCR75_002664 [Bremia lactucae];EAA15515.1 Bromodomain, putative [Plasmodium yoelii yoelii];XP_028535287.1 conserved Plasmodium protein, unknown function [Plasmodium relictum];CRH02767.1 conserved Plasmodium protein, unknown function [Plasmodium relictum];KAF2657525.1 hypothetical protein K491DRAFT_…	-	-
sp|P0DTD1|R1AB_WCPV;sp|P0DTC1|R1A_WCPV	LDNDALNNIINNAR	KLDNDALNNIINNAR	14	-	AGZ48816.1;ACB69859.1;ACB69871.1;ACB69893.1;ATO98155.1;ATO98167.1;AAP41036.1;AKZ19075.1;AEA11012.1;ATO98118.1;2AHM_E;2AHM_F;2AHM_G;2AHM_H;AAS00002.1;ATO98180.1;AGZ48817.1;AAR87533.1;ADC35510.1;AAY60778.1;AAY60792.1;ACZ72224.1;ALK02468.1;ATO98119.1;AEA10756.1;ATO98229.1;AAZ41328.1;AIA62299.1;AEA10531.1;AEA10771.1;ADE34754.1;AAR23252.1;ATO98131.1;QDF43819.1;ATO98107.1;ACZ72033.1;ACZ72134.1;ACZ72267…	[Bat SARS-like coronavirus Rs3367][SARS coronavirus BJ182a][SARS coronavirus BJ182b][SARS coronavirus BJ182-8][Bat SARS-like coronavirus][Severe acute respiratory syndrome-related coronavirus][Bat SARS-like coronavirus YNLF_31C][SARS coronavirus ExoN1][SARS coronavirus GZ02][SARS coronavirus TW3][SARS coronavirus HKU-39849][SARS coronavirus BJ162][SARS coronavirus BJ202][SARS coronavirus MA15][SA…	AGZ48816.1 non-structural polyprotein 1a [Bat SARS-like coronavirus Rs3367];ACB69859.1 orf1ab [SARS coronavirus BJ182a];ACB69871.1 orf1ab [SARS coronavirus BJ182b];ACB69893.1 orf1ab [SARS coronavirus BJ182-8];ATO98155.1 non-structural polyprotein 1ab [Bat SARS-like coronavirus];ATO98167.1 non-structural polyprotein 1ab [Bat SARS-like coronavirus];AAP41036.1 replicase 1AB [Severe acute respiratory…	-	-
sp|P0DTD1|R1AB_WCPV;sp|P0DTC1|R1A_WCPV	LDGVVCTEIDPK	KLDGVVCTEIDPK	12	-	AVP78030.1;QIA48640.1;QIA48622.1;QIQ54047.1;QIA48631.1;QIA48613.1;AVP78041.1;QIQ54046.1;QHR63299.1	[Bat SARS-like coronavirus][Pangolin coronavirus][Bat coronavirus RaTG13]	AVP78030.1 non-structural polyprotein 1ab [Bat SARS-like coronavirus];QIA48640.1 orf1ab polyprotein [Pangolin coronavirus];QIA48622.1 orf1ab polyprotein [Pangolin coronavirus];QIQ54047.1 ORF1ab polyprotein [Pangolin coronavirus];QIA48631.1 orf1ab polyprotein [Pangolin coronavirus];QIA48613.1 orf1ab polyprotein [Pangolin coronavirus];AVP78041.1 non-structural polyprotein 1ab [Bat SARS-like coronav…	-	-
sp|P0DTD1|R1AB_WCPV;sp|P0DTC1|R1A_WCPV	LDGFMGR	KLDGFMGR	7	-	AVP78030.1;MBG24414.1;HCV02754.1;MAI65244.1;WP_021346991.1;EQB94125.1;AVP78041.1;WP_076510646.1;PQA89842.1;SIS60322.1;RII25551.1;QHR63299.1	[Bat SARS-like coronavirus][Idiomarinaceae bacterium][Pseudoalteromonas sp.][Alteromonas sp.][Elizabethkingia anophelis][Elizabethkingia anophelis 502][Chryseobacterium shigense][Geobacter sp.][Bat coronavirus RaTG13]	AVP78030.1 non-structural polyprotein 1ab [Bat SARS-like coronavirus];MBG24414.1 hypothetical protein [Idiomarinaceae bacterium];HCV02754.1 hypothetical protein [Pseudoalteromonas sp.];MAI65244.1 hypothetical protein [Alteromonas sp.];WP_021346991.1 DEAD/DEAH box helicase family protein [Elizabethkingia anophelis];EQB94125.1 hypothetical protein C874_05110 [Elizabethkingia anophelis 502];AVP78041…	-	-
sp|P0DTD1|R1AB_WCPV;sp|P0DTC1|R1A_WCPV	LCEEMLDNR	KLCEEMLDNR	9	-	AGZ48816.1;ATO98155.1;ATO98167.1;AKZ19075.1;ATO98118.1;ATO98180.1;AGZ48817.1;ALK02468.1;ATO98119.1;ATO98229.1;AAZ41328.1;AIA62299.1;ADE34754.1;ATO98131.1;QDF43819.1;ATO98107.1;P0C6V9.1;ADE34721.1;ATO98192.1;P0C6F8.1;ACJ60693.1;ACU31042.1;AVP78030.1;AKZ19086.1;QDF43829.1;ABD75321.1;AID16712.1;P0C6W6.1;AKZ19074.1;AGZ48804.1;ATO98179.1;AGC74164.1;ADE34811.1;ADE34732.1;ATO98204.1;AGZ48829.1;QIA48640.…	[Bat SARS-like coronavirus Rs3367][Bat SARS-like coronavirus][Bat SARS-like coronavirus YNLF_31C][SARS-like coronavirus WIV16][Bat SARS coronavirus HKU3-2][BtRf-BetaCoV/SX2013][Bat SARS coronavirus HKU3-7][Coronavirus BtRs-BetaCoV/YN2018A][Bat CoV 279/2005][Bat SARS coronavirus HKU3-4][Bat SARS coronavirus HKU3][recombinant coronavirus][SARS coronavirus Rs_672/2006][Bat SARS-like coronavirus YNLF…	AGZ48816.1 non-structural polyprotein 1a [Bat SARS-like coronavirus Rs3367];ATO98155.1 non-structural polyprotein 1ab [Bat SARS-like coronavirus];ATO98167.1 non-structural polyprotein 1ab [Bat SARS-like coronavirus];AKZ19075.1 polyprotein 1a [Bat SARS-like coronavirus YNLF_31C];ATO98118.1 non-structural polyprotein 1ab [Bat SARS-like coronavirus];ATO98180.1 non-structural polyprotein 1a [Bat SARS…	-	-
sp|P0DTD1|R1AB_WCPV;sp|P0DTC1|R1A_WCPV	IVQLSEISMDNSPNLAWPLIVTALR	KIVQLSEISMDNSPNLAWPLIVTALR	25	-	QHR63299.1	[Bat coronavirus RaTG13]	QHR63299.1 orf1ab polyprotein [Bat coronavirus RaTG13]	-	-
sp|P0DTD1|R1AB_WCPV;sp|P0DTC1|R1A_WCPV	IVNNWLK	KIVNNWLK	7	-	VVB83717.1;AVP78030.1;AVP78041.1;VVB83299.1;QHR63299.1	[uncultured archaeon][Bat SARS-like coronavirus][Bat coronavirus RaTG13]	VVB83717.1 RNA pyrophosphohydrolase [uncultured archaeon];AVP78030.1 non-structural polyprotein 1ab [Bat SARS-like coronavirus];AVP78041.1 non-structural polyprotein 1ab [Bat SARS-like coronavirus];VVB83299.1 RNA pyrophosphohydrolase [uncultured archaeon];QHR63299.1 orf1ab polyprotein [Bat coronavirus RaTG13]	-	-
sp|P0DTD1|R1AB_WCPV;sp|P0DTC1|R1A_WCPV	ITEEVGHTDLMAAYVDNSSLTIK	KITEEVGHTDLMAAYVDNSSLTIK	23	-	AVP78041.1;QHR63299.1	[Bat SARS-like coronavirus][Bat coronavirus RaTG13]	AVP78041.1 non-structural polyprotein 1ab [Bat SARS-like coronavirus];QHR63299.1 orf1ab polyprotein [Bat coronavirus RaTG13]	-	-
sp|P0DTD1|R1AB_WCPV;sp|P0DTC1|R1A_WCPV	IQPGQTFSVLACYNGSPSGVYQCAMR	RIQPGQTFSVLACYNGSPSGVYQCAMR	26	-	AGZ48816.1;ACB69859.1;ACB69871.1;ACB69893.1;ATO98155.1;1WOF_A;1WOF_B;2AMD_A;2AMD_B;2AMQ_A;2AMQ_B;2D2D_A;2D2D_B;ATO98167.1;AAP41036.1;AKZ19075.1;AAS01057.1;AEA11012.1;ATO98118.1;2QCY_A;2ALV_A;AAS00002.1;ATO98180.1;AGZ48817.1;AAR87533.1;ADC35510.1;AAY60778.1;AAY60792.1;3M3T_A;ACZ72224.1;ALK02468.1;ATO98119.1;AEA10756.1;2QIQ_A;2QC2_A;2QC2_B;ATO98229.1;AAZ41328.1;AIA62299.1;2VJ1_A;2VJ1_B;2OP9_A;2OP9_…	[Bat SARS-like coronavirus Rs3367][SARS coronavirus BJ182a][SARS coronavirus BJ182b][SARS coronavirus BJ182-8][Bat SARS-like coronavirus][Severe acute respiratory syndrome-related coronavirus][SARS coronavirus BJ01][Bat SARS-like coronavirus YNLF_31C][SARS coronavirus CUHK-L2][SARS coronavirus ExoN1][SARS coronavirus GZ02][SARS coronavirus TW3][SARS coronavirus HKU-39849][SARS coronavirus BJ162][…	AGZ48816.1 non-structural polyprotein 1a [Bat SARS-like coronavirus Rs3367];ACB69859.1 orf1ab [SARS coronavirus BJ182a];ACB69871.1 orf1ab [SARS coronavirus BJ182b];ACB69893.1 orf1ab [SARS coronavirus BJ182-8];ATO98155.1 non-structural polyprotein 1ab [Bat SARS-like coronavirus];1WOF_A Chain A, 3c-like Proteinase [Severe acute respiratory syndrome-related coronavirus];1WOF_B Chain B, 3c-like Prote…	-	-
sp|P0DTD1|R1AB_WCPV;sp|P0DTC1|R1A_WCPV	IQEGVVDYGAR	KIQEGVVDYGAR	11	-	AVP78030.1;AVP78041.1;QHR63299.1	[Bat SARS-like coronavirus][Bat coronavirus RaTG13]	AVP78030.1 non-structural polyprotein 1ab [Bat SARS-like coronavirus];AVP78041.1 non-structural polyprotein 1ab [Bat SARS-like coronavirus];QHR63299.1 orf1ab polyprotein [Bat coronavirus RaTG13]	-	-
sp|P0DTD1|R1AB_WCPV;sp|P0DTC1|R1A_WCPV	IMTWLDMVDTSLSGFK	RIMTWLDMVDTSLSGFK	16	-	QHR63299.1	[Bat coronavirus RaTG13]	QHR63299.1 orf1ab polyprotein [Bat coronavirus RaTG13]	-	-
sp|P0DTD1|R1AB_WCPV;sp|P0DTC1|R1A_WCPV	IAEIPK	KIAEIPK	6	-	MAD29901.1;WP_091236018.1;SCP98834.1;KRG05364.1;XP_032586301.1;WP_061516760.1;KXZ65023.1;XP_014152104.1;KNC78202.1;WP_033151039.1;XP_015020004.1;KRG05400.1;WP_027718216.1;XP_029713969.1;XP_017864885.1;XP_018949755.1;WP_119259984.1;BBA79379.1;WP_077473599.1;OOF46771.1;XP_029516662.1;WP_095880379.1;XP_009289318.1;XP_019556260.2;HDY22753.1;XP_026136961.1;XP_022539787.1;KAF1769018.1;TAE30098.1;KRG053…	[Flavobacteriaceae bacterium][Anaerobium acetethylicum][Drosophila mojavensis][Acinetobacter venetianus][Sphaeroforma arctica JP610][Prevotella sp. RM4][Desulfovirgula thermocuniculi][Aedes albopictus][Drosophila arizonae][Cyprinus carpio][cyanobacterium endosymbiont of Rhopalodia gibberula][Rodentibacter trehalosifermentans][Oncorhynchus nerka][Fibrobacter sp. UWS1][Danio rerio][Deltaproteobacte…	MAD29901.1 NADP-dependent glyceraldehyde-3-phosphate dehydrogenase [Flavobacteriaceae bacterium];WP_091236018.1 hypothetical protein [Anaerobium acetethylicum];SCP98834.1 alpha-L-rhamnosidase [Anaerobium acetethylicum];KRG05364.1 uncharacterized protein Dmoj_GI18447, isoform H [Drosophila mojavensis];XP_032586301.1 microtubule-actin cross-linking factor 1 isoform X7 [Drosophila mojavensis];WP_061…	-	-
sp|P0DTD1|R1AB_WCPV;sp|P0DTC1|R1A_WCPV	HYTPSFK	KHYTPSFK	7	-	AVP78030.1;QIA48640.1;QIA48622.1;QIQ54047.1;QIA48631.1;QIA48613.1;AVP78041.1;QIQ54046.1;QHR63299.1	[Bat SARS-like coronavirus][Pangolin coronavirus][Bat coronavirus RaTG13]	AVP78030.1 non-structural polyprotein 1ab [Bat SARS-like coronavirus];QIA48640.1 orf1ab polyprotein [Pangolin coronavirus];QIA48622.1 orf1ab polyprotein [Pangolin coronavirus];QIQ54047.1 ORF1ab polyprotein [Pangolin coronavirus];QIA48631.1 orf1ab polyprotein [Pangolin coronavirus];QIA48613.1 orf1ab polyprotein [Pangolin coronavirus];AVP78041.1 non-structural polyprotein 1ab [Bat SARS-like coronav…	-	-
sp|P0DTD1|R1AB_WCPV;sp|P0DTC1|R1A_WCPV	HVICTSEDMLNPNYEDLLIR	RHVICTSEDMLNPNYEDLLIR	20	-	AVP78030.1;AVP78041.1;QHR63299.1	[Bat SARS-like coronavirus][Bat coronavirus RaTG13]	AVP78030.1 non-structural polyprotein 1ab [Bat SARS-like coronavirus];AVP78041.1 non-structural polyprotein 1ab [Bat SARS-like coronavirus];QHR63299.1 orf1ab polyprotein [Bat coronavirus RaTG13]	-	-
sp|P0DTD1|R1AB_WCPV;sp|P0DTC1|R1A_WCPV	HTDFSSEIIGYK	KHTDFSSEIIGYK	12	-	QHR63299.1	[Bat coronavirus RaTG13]	QHR63299.1 orf1ab polyprotein [Bat coronavirus RaTG13]	-	-
sp|P0DTD1|R1AB_WCPV;sp|P0DTC1|R1A_WCPV	HSSGVTR	KHSSGVTR	7	-	GEZ15525.1;QHR63299.1	[Tanacetum cinerariifolium][Bat coronavirus RaTG13]	GEZ15525.1 hypothetical protein [Tanacetum cinerariifolium];QHR63299.1 orf1ab polyprotein [Bat coronavirus RaTG13]	-	-
sp|P0DTD1|R1AB_WCPV;sp|P0DTC1|R1A_WCPV	HSLSHFVNLDNLR	RHSLSHFVNLDNLR	13	-	AVP78030.1;QIA48640.1;QIA48622.1;QIQ54047.1;QIA48631.1;QIA48613.1;AVP78041.1;QIQ54046.1;QDF43814.1;QHR63299.1	[Bat SARS-like coronavirus][Pangolin coronavirus][Coronavirus BtRl-BetaCoV/SC2018][Bat coronavirus RaTG13]	AVP78030.1 non-structural polyprotein 1ab [Bat SARS-like coronavirus];QIA48640.1 orf1ab polyprotein [Pangolin coronavirus];QIA48622.1 orf1ab polyprotein [Pangolin coronavirus];QIQ54047.1 ORF1ab polyprotein [Pangolin coronavirus];QIA48631.1 orf1ab polyprotein [Pangolin coronavirus];QIA48613.1 orf1ab polyprotein [Pangolin coronavirus];AVP78041.1 non-structural polyprotein 1ab [Bat SARS-like coronav…	-	-
sp|P0DTD1|R1AB_WCPV;sp|P0DTC1|R1A_WCPV	HINAQVAK	RHINAQVAK	8	-	AGZ48816.1;ACB69859.1;ACB69871.1;ACB69893.1;ATO98155.1;ATO98167.1;AAP41036.1;AKZ19075.1;AAS01057.1;AEA11012.1;ATO98118.1;AAS00002.1;ATO98180.1;AGZ48817.1;AAR87533.1;ADC35510.1;AAY60778.1;AAY60792.1;ACZ72224.1;ALK02468.1;ATO98119.1;AEA10756.1;ATO98229.1;AAZ41328.1;AIA62299.1;AEA10531.1;AEA10771.1;ADE34754.1;AAR23252.1;ATO98131.1;QDF43819.1;ATO98107.1;ACZ72033.1;ACZ72134.1;ACZ72267.1;P0C6V9.1;ADE34…	[Bat SARS-like coronavirus Rs3367][SARS coronavirus BJ182a][SARS coronavirus BJ182b][SARS coronavirus BJ182-8][Bat SARS-like coronavirus][Severe acute respiratory syndrome-related coronavirus][Bat SARS-like coronavirus YNLF_31C][SARS coronavirus CUHK-L2][SARS coronavirus ExoN1][SARS coronavirus GZ02][SARS coronavirus TW3][SARS coronavirus HKU-39849][SARS coronavirus BJ162][SARS coronavirus BJ202]…	AGZ48816.1 non-structural polyprotein 1a [Bat SARS-like coronavirus Rs3367];ACB69859.1 orf1ab [SARS coronavirus BJ182a];ACB69871.1 orf1ab [SARS coronavirus BJ182b];ACB69893.1 orf1ab [SARS coronavirus BJ182-8];ATO98155.1 non-structural polyprotein 1ab [Bat SARS-like coronavirus];ATO98167.1 non-structural polyprotein 1ab [Bat SARS-like coronavirus];AAP41036.1 replicase 1AB [Severe acute respiratory…	-	-
sp|P0DTD1|R1AB_WCPV;sp|P0DTC1|R1A_WCPV	HGTCER	RHGTCER	6	-	AGZ48816.1;ACB69859.1;ACB69871.1;ACB69893.1;ATO98155.1;ATO98167.1;AAP41036.1;AKZ19075.1;AAS01057.1;AEA11012.1;ATO98118.1;AAS00002.1;ATO98180.1;AGZ48817.1;AAR87533.1;ADC35510.1;AAY60778.1;AAY60792.1;ACZ72224.1;ALK02468.1;ATO98119.1;AEA10756.1;ATO98229.1;AAZ41328.1;AIA62299.1;AEA10531.1;AEA10771.1;ADE34754.1;AAR23252.1;XP_029062857.1;ATO98131.1;QDF43819.1;ATO98107.1;ACZ72033.1;ACZ72134.1;ACZ72267.1…	[Bat SARS-like coronavirus Rs3367][SARS coronavirus BJ182a][SARS coronavirus BJ182b][SARS coronavirus BJ182-8][Bat SARS-like coronavirus][Severe acute respiratory syndrome-related coronavirus][Bat SARS-like coronavirus YNLF_31C][SARS coronavirus CUHK-L2][SARS coronavirus ExoN1][SARS coronavirus GZ02][SARS coronavirus TW3][SARS coronavirus HKU-39849][SARS coronavirus BJ162][SARS coronavirus BJ202]…	AGZ48816.1 non-structural polyprotein 1a [Bat SARS-like coronavirus Rs3367];ACB69859.1 orf1ab [SARS coronavirus BJ182a];ACB69871.1 orf1ab [SARS coronavirus BJ182b];ACB69893.1 orf1ab [SARS coronavirus BJ182-8];ATO98155.1 non-structural polyprotein 1ab [Bat SARS-like coronavirus];ATO98167.1 non-structural polyprotein 1ab [Bat SARS-like coronavirus];AAP41036.1 replicase 1AB [Severe acute respiratory…	-	-
sp|P0DTD1|R1AB_WCPV;sp|P0DTC1|R1A_WCPV	HGGGVAGALNK	KHGGGVAGALNK	11	-	AGZ48816.1;ACB69859.1;ACB69871.1;ACB69893.1;ATO98155.1;ATO98167.1;AAP41036.1;AKZ19075.1;AEA11012.1;ATO98118.1;AAS00002.1;ATO98180.1;AGZ48817.1;AAR87533.1;ADC35510.1;AAY60778.1;AAY60792.1;2FAV_A;2FAV_B;2FAV_C;ACZ72224.1;ALK02468.1;ATO98119.1;AEA10756.1;ATO98229.1;AAZ41328.1;AIA62299.1;ACU31048.1;AEA10531.1;AEA10771.1;ADE34754.1;AAR23252.1;ATO98131.1;QDF43819.1;ATO98107.1;ACZ72033.1;ACZ72134.1;ACZ7…	[Bat SARS-like coronavirus Rs3367][SARS coronavirus BJ182a][SARS coronavirus BJ182b][SARS coronavirus BJ182-8][Bat SARS-like coronavirus][Severe acute respiratory syndrome-related coronavirus][Bat SARS-like coronavirus YNLF_31C][SARS coronavirus ExoN1][SARS coronavirus GZ02][SARS coronavirus TW3][SARS coronavirus HKU-39849][SARS coronavirus BJ162][SARS coronavirus BJ202][SARS coronavirus MA15][SA…	AGZ48816.1 non-structural polyprotein 1a [Bat SARS-like coronavirus Rs3367];ACB69859.1 orf1ab [SARS coronavirus BJ182a];ACB69871.1 orf1ab [SARS coronavirus BJ182b];ACB69893.1 orf1ab [SARS coronavirus BJ182-8];ATO98155.1 non-structural polyprotein 1ab [Bat SARS-like coronavirus];ATO98167.1 non-structural polyprotein 1ab [Bat SARS-like coronavirus];AAP41036.1 replicase 1AB [Severe acute respiratory…	-	-
sp|P0DTD1|R1AB_WCPV;sp|P0DTC1|R1A_WCPV	HFYWFFSNYLK	KHFYWFFSNYLK	11	-	AVP78030.1;AVP78041.1;QHR63299.1	[Bat SARS-like coronavirus][Bat coronavirus RaTG13]	AVP78030.1 non-structural polyprotein 1ab [Bat SARS-like coronavirus];AVP78041.1 non-structural polyprotein 1ab [Bat SARS-like coronavirus];QHR63299.1 orf1ab polyprotein [Bat coronavirus RaTG13]	-	-
sp|P0DTD1|R1AB_WCPV;sp|P0DTC1|R1A_WCPV	HAFLCLFLLPSLATVAYFNMVYMPASWVMR	KHAFLCLFLLPSLATVAYFNMVYMPASWVMR	30	-	AGZ48816.1;ACB69859.1;ACB69871.1;ACB69893.1;ATO98155.1;ATO98167.1;AAP41036.1;AKZ19075.1;AEA11012.1;ATO98118.1;AAS00002.1;ATO98180.1;AGZ48817.1;AAR87533.1;ADC35510.1;AAY60778.1;AAY60792.1;ACZ72224.1;ALK02468.1;ATO98119.1;AEA10756.1;ATO98229.1;AAZ41328.1;AIA62299.1;AEA10531.1;AEA10771.1;ADE34754.1;AAR23252.1;ATO98131.1;QDF43819.1;ATO98107.1;ACZ72033.1;ACZ72134.1;ACZ72267.1;P0C6V9.1;ADE34721.1;ATO98…	[Bat SARS-like coronavirus Rs3367][SARS coronavirus BJ182a][SARS coronavirus BJ182b][SARS coronavirus BJ182-8][Bat SARS-like coronavirus][Severe acute respiratory syndrome-related coronavirus][Bat SARS-like coronavirus YNLF_31C][SARS coronavirus ExoN1][SARS coronavirus GZ02][SARS coronavirus TW3][SARS coronavirus HKU-39849][SARS coronavirus BJ162][SARS coronavirus BJ202][SARS coronavirus MA15][SA…	AGZ48816.1 non-structural polyprotein 1a [Bat SARS-like coronavirus Rs3367];ACB69859.1 orf1ab [SARS coronavirus BJ182a];ACB69871.1 orf1ab [SARS coronavirus BJ182b];ACB69893.1 orf1ab [SARS coronavirus BJ182-8];ATO98155.1 non-structural polyprotein 1ab [Bat SARS-like coronavirus];ATO98167.1 non-structural polyprotein 1ab [Bat SARS-like coronavirus];AAP41036.1 replicase 1AB [Severe acute respiratory…	-	-
sp|P0DTD1|R1AB_WCPV;sp|P0DTC1|R1A_WCPV	HADFDTWFSQR	KHADFDTWFSQR	11	-	QHR63299.1	[Bat coronavirus RaTG13]	QHR63299.1 orf1ab polyprotein [Bat coronavirus RaTG13]	-	-
sp|P0DTD1|R1AB_WCPV;sp|P0DTC1|R1A_WCPV	GYGCSCDQLR	KGYGCSCDQLR	10	-	AGZ48816.1;ACB69859.1;ACB69871.1;ACB69893.1;ATO98155.1;ATO98167.1;AAP41036.1;AKZ19075.1;AEA11012.1;ATO98118.1;AAS00002.1;ATO98180.1;AGZ48817.1;AAR87533.1;ADC35510.1;AAY60778.1;AAY60792.1;ACZ72224.1;ALK02468.1;ATO98119.1;AEA10756.1;ATO98229.1;AAZ41328.1;AIA62299.1;AEA10531.1;AEA10771.1;ADE34754.1;AAR23252.1;ATO98131.1;QDF43819.1;ATO98107.1;ACZ72033.1;ACZ72134.1;ACZ72267.1;P0C6V9.1;ADE34721.1;ATO98…	[Bat SARS-like coronavirus Rs3367][SARS coronavirus BJ182a][SARS coronavirus BJ182b][SARS coronavirus BJ182-8][Bat SARS-like coronavirus][Severe acute respiratory syndrome-related coronavirus][Bat SARS-like coronavirus YNLF_31C][SARS coronavirus ExoN1][SARS coronavirus GZ02][SARS coronavirus TW3][SARS coronavirus HKU-39849][SARS coronavirus BJ162][SARS coronavirus BJ202][SARS coronavirus MA15][SA…	AGZ48816.1 non-structural polyprotein 1a [Bat SARS-like coronavirus Rs3367];ACB69859.1 orf1ab [SARS coronavirus BJ182a];ACB69871.1 orf1ab [SARS coronavirus BJ182b];ACB69893.1 orf1ab [SARS coronavirus BJ182-8];ATO98155.1 non-structural polyprotein 1ab [Bat SARS-like coronavirus];ATO98167.1 non-structural polyprotein 1ab [Bat SARS-like coronavirus];AAP41036.1 replicase 1AB [Severe acute respiratory…	-	-
sp|P0DTD1|R1AB_WCPV;sp|P0DTC1|R1A_WCPV	GVYCCR	RGVYCCR	6	-	AGZ48816.1;ACB69859.1;ACB69871.1;ACB69893.1;PIE58770.1;ATO98155.1;ATO98167.1;AAP41036.1;AKZ19075.1;AEA11012.1;ATO98118.1;AAS00002.1;ATO98180.1;AGZ48817.1;AAR87533.1;NP_828861.2;ADC35510.1;AAY60778.1;AAY60792.1;ACZ72224.1;ALK02468.1;ATO98119.1;AEA10756.1;ATO98229.1;AAZ41328.1;AIA62299.1;AEA10531.1;AEA10771.1;ADE34754.1;AAR23252.1;XP_018704968.1;OAA64996.1;ATO98131.1;QDF43819.1;ATO98107.1;ACZ72033.…	[Bat SARS-like coronavirus Rs3367][SARS coronavirus BJ182a][SARS coronavirus BJ182b][SARS coronavirus BJ182-8][Desulfobulbus propionicus][Bat SARS-like coronavirus][Severe acute respiratory syndrome-related coronavirus][Bat SARS-like coronavirus YNLF_31C][SARS coronavirus ExoN1][SARS coronavirus GZ02][SARS coronavirus TW3][SARS coronavirus HKU-39849][SARS coronavirus BJ162][SARS coronavirus BJ202…	AGZ48816.1 non-structural polyprotein 1a [Bat SARS-like coronavirus Rs3367];ACB69859.1 orf1ab [SARS coronavirus BJ182a];ACB69871.1 orf1ab [SARS coronavirus BJ182b];ACB69893.1 orf1ab [SARS coronavirus BJ182-8];PIE58770.1 hypothetical protein CSA33_01045 [Desulfobulbus propionicus];ATO98155.1 non-structural polyprotein 1ab [Bat SARS-like coronavirus];ATO98167.1 non-structural polyprotein 1ab [Bat S…	-	-
sp|P0DTD1|R1AB_WCPV;sp|P0DTC1|R1A_WCPV	GVQIPCTCGK	KGVQIPCTCGK	10	-	QHR63299.1	[Bat coronavirus RaTG13]	QHR63299.1 orf1ab polyprotein [Bat coronavirus RaTG13]	-	-
sp|P0DTD1|R1AB_WCPV;sp|P0DTC1|R1A_WCPV	GVLPQLEQPYVFIK	KGVLPQLEQPYVFIK	14	-	AGZ48816.1;ACB69859.1;ACB69871.1;ACB69893.1;ATO98155.1;ATO98167.1;AAP41036.1;AEA11012.1;ATO98118.1;AAS00002.1;ATO98180.1;AGZ48817.1;AAR87533.1;ADC35510.1;AAY60778.1;AAY60792.1;ACZ72224.1;2GDT_A;2HSX_A;ALK02468.1;ATO98119.1;AEA10756.1;ATO98229.1;AAZ41328.1;AEA10531.1;AEA10771.1;ADE34754.1;AAR23252.1;ATO98131.1;QDF43819.1;ATO98107.1;ACZ72033.1;ACZ72134.1;ACZ72267.1;P0C6V9.1;ADE34721.1;ATO98192.1;P0…	[Bat SARS-like coronavirus Rs3367][SARS coronavirus BJ182a][SARS coronavirus BJ182b][SARS coronavirus BJ182-8][Bat SARS-like coronavirus][Severe acute respiratory syndrome-related coronavirus][SARS coronavirus ExoN1][SARS coronavirus GZ02][SARS coronavirus TW3][SARS coronavirus HKU-39849][SARS coronavirus BJ162][SARS coronavirus BJ202][SARS coronavirus MA15][SARS-like coronavirus WIV16][SARS coro…	AGZ48816.1 non-structural polyprotein 1a [Bat SARS-like coronavirus Rs3367];ACB69859.1 orf1ab [SARS coronavirus BJ182a];ACB69871.1 orf1ab [SARS coronavirus BJ182b];ACB69893.1 orf1ab [SARS coronavirus BJ182-8];ATO98155.1 non-structural polyprotein 1ab [Bat SARS-like coronavirus];ATO98167.1 non-structural polyprotein 1ab [Bat SARS-like coronavirus];AAP41036.1 replicase 1AB [Severe acute respiratory…	-	-
sp|P0DTD1|R1AB_WCPV;sp|P0DTC1|R1A_WCPV	GSLPINVIVFDGK	KGSLPINVIVFDGK	13	-	AGZ48816.1;ACB69859.1;ACB69871.1;ACB69893.1;ATO98155.1;ATO98167.1;AAP41036.1;AKZ19075.1;AEA11012.1;ATO98118.1;AAS00002.1;ATO98180.1;AGZ48817.1;AAR87533.1;AAY60778.1;AAY60792.1;ACZ72224.1;ALK02468.1;ATO98119.1;AEA10756.1;ATO98229.1;AAZ41328.1;AIA62299.1;AEA10531.1;AEA10771.1;ADE34754.1;AAR23252.1;ATO98131.1;QDF43819.1;ATO98107.1;ACZ72033.1;ACZ72134.1;ACZ72267.1;P0C6V9.1;ADE34721.1;ATO98192.1;P0C6F…	[Bat SARS-like coronavirus Rs3367][SARS coronavirus BJ182a][SARS coronavirus BJ182b][SARS coronavirus BJ182-8][Bat SARS-like coronavirus][Severe acute respiratory syndrome-related coronavirus][Bat SARS-like coronavirus YNLF_31C][SARS coronavirus ExoN1][SARS coronavirus GZ02][SARS coronavirus TW3][SARS coronavirus BJ162][SARS coronavirus BJ202][SARS coronavirus MA15][SARS-like coronavirus WIV16][S…	AGZ48816.1 non-structural polyprotein 1a [Bat SARS-like coronavirus Rs3367];ACB69859.1 orf1ab [SARS coronavirus BJ182a];ACB69871.1 orf1ab [SARS coronavirus BJ182b];ACB69893.1 orf1ab [SARS coronavirus BJ182-8];ATO98155.1 non-structural polyprotein 1ab [Bat SARS-like coronavirus];ATO98167.1 non-structural polyprotein 1ab [Bat SARS-like coronavirus];AAP41036.1 replicase 1AB [Severe acute respiratory…	-	-
sp|P0DTD1|R1AB_WCPV;sp|P0DTC1|R1A_WCPV	GMVLGSLAATVR	RGMVLGSLAATVR	12	-	AGZ48816.1;ACB69859.1;ACB69871.1;ACB69893.1;ATO98155.1;ATO98167.1;AAP41036.1;AKZ19075.1;1UW7_A;AEA11012.1;ATO98118.1;AAS00002.1;ATO98180.1;AGZ48817.1;AAR87533.1;ADC35510.1;AAY60778.1;AAY60792.1;ACZ72224.1;ALK02468.1;ATO98119.1;AEA10756.1;ATO98229.1;AAZ41328.1;AIA62299.1;AEA10531.1;AEA10771.1;ADE34754.1;AAR23252.1;ATO98131.1;QDF43819.1;ATO98107.1;ACZ72033.1;ACZ72134.1;ACZ72267.1;P0C6V9.1;ADE34721.…	[Bat SARS-like coronavirus Rs3367][SARS coronavirus BJ182a][SARS coronavirus BJ182b][SARS coronavirus BJ182-8][Bat SARS-like coronavirus][Severe acute respiratory syndrome-related coronavirus][Bat SARS-like coronavirus YNLF_31C][SARS coronavirus HKU-39849][SARS coronavirus ExoN1][SARS coronavirus GZ02][SARS coronavirus TW3][SARS coronavirus BJ162][SARS coronavirus BJ202][SARS coronavirus MA15][SA…	AGZ48816.1 non-structural polyprotein 1a [Bat SARS-like coronavirus Rs3367];ACB69859.1 orf1ab [SARS coronavirus BJ182a];ACB69871.1 orf1ab [SARS coronavirus BJ182b];ACB69893.1 orf1ab [SARS coronavirus BJ182-8];ATO98155.1 non-structural polyprotein 1ab [Bat SARS-like coronavirus];ATO98167.1 non-structural polyprotein 1ab [Bat SARS-like coronavirus];AAP41036.1 replicase 1AB [Severe acute respiratory…	-	-
sp|P0DTD1|R1AB_WCPV;sp|P0DTC1|R1A_WCPV	GLNNLNR	KGLNNLNR	7	-	AGZ48816.1;ACB69859.1;ACB69871.1;ACB69893.1;ATO98155.1;ATO98167.1;AAP41036.1;AKZ19075.1;1UW7_A;WP_053983824.1;AEA11012.1;ATO98118.1;AAS00002.1;ATO98180.1;AGZ48817.1;AAR87533.1;ADC35510.1;AAY60778.1;AAY60792.1;ACZ72224.1;ALK02468.1;ATO98119.1;AEA10756.1;ATO98229.1;AAZ41328.1;AIA62299.1;AEA10531.1;AEA10771.1;ADE34754.1;AAR23252.1;ATO98131.1;QDF43819.1;ATO98107.1;ACZ72033.1;ACZ72134.1;ACZ72267.1;P0C…	[Bat SARS-like coronavirus Rs3367][SARS coronavirus BJ182a][SARS coronavirus BJ182b][SARS coronavirus BJ182-8][Bat SARS-like coronavirus][Severe acute respiratory syndrome-related coronavirus][Bat SARS-like coronavirus YNLF_31C][SARS coronavirus HKU-39849][Niameybacter massiliensis][SARS coronavirus ExoN1][SARS coronavirus GZ02][SARS coronavirus TW3][SARS coronavirus BJ162][SARS coronavirus BJ202…	AGZ48816.1 non-structural polyprotein 1a [Bat SARS-like coronavirus Rs3367];ACB69859.1 orf1ab [SARS coronavirus BJ182a];ACB69871.1 orf1ab [SARS coronavirus BJ182b];ACB69893.1 orf1ab [SARS coronavirus BJ182-8];ATO98155.1 non-structural polyprotein 1ab [Bat SARS-like coronavirus];ATO98167.1 non-structural polyprotein 1ab [Bat SARS-like coronavirus];AAP41036.1 replicase 1AB [Severe acute respiratory…	-	-
sp|P0DTD1|R1AB_WCPV;sp|P0DTC1|R1A_WCPV	GGSYTNDK	RGGSYTNDK	8	-	AVP78030.1;QIA48640.1;QIA48622.1;QIQ54047.1;QIA48631.1;QIA48613.1;AVP78041.1;QIQ54046.1;QHR63299.1	[Bat SARS-like coronavirus][Pangolin coronavirus][Bat coronavirus RaTG13]	AVP78030.1 non-structural polyprotein 1ab [Bat SARS-like coronavirus];QIA48640.1 orf1ab polyprotein [Pangolin coronavirus];QIA48622.1 orf1ab polyprotein [Pangolin coronavirus];QIQ54047.1 ORF1ab polyprotein [Pangolin coronavirus];QIA48631.1 orf1ab polyprotein [Pangolin coronavirus];QIA48613.1 orf1ab polyprotein [Pangolin coronavirus];AVP78041.1 non-structural polyprotein 1ab [Bat SARS-like coronav…	-	-
sp|P0DTD1|R1AB_WCPV;sp|P0DTC1|R1A_WCPV	GGAPTK	KGGAPTK	6	-	AGZ48816.1;WP_118226032.1;RHG00231.1;AWH65941.1;WP_167813801.1;NKA75099.1;NKF93577.1;NKG10936.1;WP_020832773.1;AGH85370.1;ANH31811.1;RZL29648.1;WP_117820633.1;RGS23286.1;RGS24209.1;RGS25346.1;RGS26911.1;RGX51087.1;ATO98167.1;AWH65952.1;WP_118273642.1;RHJ36550.1;RHJ37455.1;RHJ42708.1;RHJ42953.1;RHJ51996.1;ABK43969.1;ATO98118.1;WP_117640646.1;RGJ52053.1;RHA83973.1;RHI83074.1;ATO98180.1;KYK28539.1;P…	[Bat SARS-like coronavirus Rs3367][Collinsella sp. AM23-17][Middle East respiratory syndrome-related coronavirus][Ralstonia solanacearum][Ralstonia solanacearum FQY_4][Sphingomonas sp.][unclassified Collinsella][Collinsella sp. AF23-6][Collinsella sp. AF23-4AC][Collinsella sp. AF23-3LB][Collinsella sp. AF23-2][Collinsella sp. AF02-46-1][Bat SARS-like coronavirus][Collinsella sp. AM10-48][Collinse…	AGZ48816.1 non-structural polyprotein 1a [Bat SARS-like coronavirus Rs3367];WP_118226032.1 ATP-binding protein [Collinsella sp. AM23-17];RHG00231.1 AAA family ATPase [Collinsella sp. AM23-17];AWH65941.1 ORF1ab [Middle East respiratory syndrome-related coronavirus];WP_167813801.1 tyrosine-type recombinase/integrase [Ralstonia solanacearum];NKA75099.1 phage integrase [Ralstonia solanacearum];NKF935…	-	-
sp|P0DTD1|R1AB_WCPV;sp|P0DTC1|R1A_WCPV	GFCDLK	KGFCDLK	6	-	AGZ48816.1;ACB69859.1;ACB69871.1;ACB69893.1;THU59101.1;GFA79516.1;ATO98155.1;ATO98167.1;AAP41036.1;AKZ19075.1;NCC92982.1;AEA11012.1;ATO98118.1;AAS00002.1;ARW58035.1;ATO98180.1;AGZ48817.1;AAR87533.1;ADC35510.1;AAY60778.1;AAY60792.1;ACZ72224.1;ALK02468.1;ATO98119.1;YP_009609390.1;ARW57488.1;AEA10756.1;ATO98229.1;2FYG_A;AAZ41328.1;AIA62299.1;AEA10531.1;AEA10771.1;ADE34754.1;RZJ71702.1;AAR23252.1;ATO…	[Bat SARS-like coronavirus Rs3367][SARS coronavirus BJ182a][SARS coronavirus BJ182b][SARS coronavirus BJ182-8][Musa balbisiana][Tanacetum cinerariifolium][Bat SARS-like coronavirus][Severe acute respiratory syndrome-related coronavirus][Bat SARS-like coronavirus YNLF_31C][Opitutae bacterium][SARS coronavirus ExoN1][SARS coronavirus GZ02][Serratia phage X20][SARS coronavirus TW3][SARS coronavirus …	AGZ48816.1 non-structural polyprotein 1a [Bat SARS-like coronavirus Rs3367];ACB69859.1 orf1ab [SARS coronavirus BJ182a];ACB69871.1 orf1ab [SARS coronavirus BJ182b];ACB69893.1 orf1ab [SARS coronavirus BJ182-8];THU59101.1 hypothetical protein C4D60_Mb03t21440 [Musa balbisiana];GFA79516.1 hypothetical protein [Tanacetum cinerariifolium];ATO98155.1 non-structural polyprotein 1ab [Bat SARS-like corona…	-	-
sp|P0DTD1|R1AB_WCPV;sp|P0DTC1|R1A_WCPV	GEDIQLLK	KGEDIQLLK	8	-	QIA48640.1;QIA48622.1;QIQ54047.1;QIA48631.1;QIA48613.1;WP_123910945.1;AZB10814.1;QIQ54046.1	[Pangolin coronavirus][Chryseobacterium sp. G0162]	QIA48640.1 orf1ab polyprotein [Pangolin coronavirus];QIA48622.1 orf1ab polyprotein [Pangolin coronavirus];QIQ54047.1 ORF1ab polyprotein [Pangolin coronavirus];QIA48631.1 orf1ab polyprotein [Pangolin coronavirus];QIA48613.1 orf1ab polyprotein [Pangolin coronavirus];WP_123910945.1 D-cysteine desulfhydrase family protein [Chryseobacterium sp. G0162];AZB10814.1 D-cysteine desulfhydrase family protein…	-	-
sp|P0DTD1|R1AB_WCPV;sp|P0DTC1|R1A_WCPV	GAWNIGEQK	KGAWNIGEQK	9	-	AVP78041.1;AID16715.1;QHR63299.1	[Bat SARS-like coronavirus][Bat coronavirus RaTG13]	AVP78041.1 non-structural polyprotein 1ab [Bat SARS-like coronavirus];AID16715.1 orf1ab polyprotein [Bat SARS-like coronavirus];QHR63299.1 orf1ab polyprotein [Bat coronavirus RaTG13]	-	-
sp|P0DTD1|R1AB_WCPV;sp|P0DTC1|R1A_WCPV	GAGGHSYGADLK	KGAGGHSYGADLK	12	-	AVP78030.1;AVP78041.1;QHR63299.1	[Bat SARS-like coronavirus][Bat coronavirus RaTG13]	AVP78030.1 non-structural polyprotein 1ab [Bat SARS-like coronavirus];AVP78041.1 non-structural polyprotein 1ab [Bat SARS-like coronavirus];QHR63299.1 orf1ab polyprotein [Bat coronavirus RaTG13]	-	-
sp|P0DTD1|R1AB_WCPV;sp|P0DTC1|R1A_WCPV	FYFYTSK	RFYFYTSK	7	-	WP_053391437.1;ALA98407.1;WP_127092354.1;RUP78019.1;WP_126821219.1;RUO86245.1;AVP78030.1;WP_004029045.1;ELL44485.1;QIA48640.1;QIA48622.1;QIQ54047.1;QIA48631.1;QIA48613.1;CDW88899.1;WP_040094276.1;KAF0850094.1;PQM32271.1;PWF94924.1;PWF97719.1;AVP78041.1;WP_114564743.1;AXF95932.1;QIQ54046.1;WP_004028325.1;KAI92414.1;QCO23382.1;WP_070406366.1;AOX43452.1;APE12922.1;QHR63299.1	[Spiroplasma kunkelii][Spiroplasma kunkelii CR2-3x][Spiroplasma poulsonii][Spiroplasma endosymbiont of Megaselia nigra][Bat SARS-like coronavirus][Spiroplasma melliferum][Spiroplasma melliferum IPMB4A][Pangolin coronavirus][Stylonychia lemnae][Spiroplasma phoeniceum][Spiroplasma phoeniceum P40][Spiroplasma melliferum KC3][unclassified Spiroplasma][Spiroplasma sp. TU-14][Spiroplasma sp. NBRC 10039…	WP_053391437.1 hypothetical protein [Spiroplasma kunkelii];ALA98407.1 hypothetical protein SKUN_001549 [Spiroplasma kunkelii CR2-3x];WP_127092354.1 hypothetical protein [Spiroplasma poulsonii];RUP78019.1 hypothetical protein D6D54_00585 [Spiroplasma poulsonii];WP_126821219.1 hypothetical protein [Spiroplasma endosymbiont of Megaselia nigra];RUO86245.1 hypothetical protein D9R21_04230 [Spiroplasma…	-	-
sp|P0DTD1|R1AB_WCPV;sp|P0DTC1|R1A_WCPV	FVTDTPK	RFVTDTPK	7	-	AGZ48816.1;ACB69859.1;ACB69871.1;ACB69893.1;WP_085835038.1;SLN15619.1;ATO98155.1;ATO98167.1;AAP41036.1;AKZ19075.1;1UW7_A;AEA11012.1;ATO98118.1;AAS00002.1;ATO98180.1;AGZ48817.1;AAR87533.1;ADC35510.1;AAY60778.1;AAY60792.1;ACZ72224.1;ALK02468.1;ATO98119.1;AEA10756.1;ATO98229.1;AAZ41328.1;AIA62299.1;AEA10531.1;AEA10771.1;ADE34754.1;AAR23252.1;ATO98131.1;QDF43819.1;ATO98107.1;ACZ72033.1;ACZ72134.1;ACZ…	[Bat SARS-like coronavirus Rs3367][SARS coronavirus BJ182a][SARS coronavirus BJ182b][SARS coronavirus BJ182-8][Aquimixticola soesokkakensis][Bat SARS-like coronavirus][Severe acute respiratory syndrome-related coronavirus][Bat SARS-like coronavirus YNLF_31C][SARS coronavirus HKU-39849][SARS coronavirus ExoN1][SARS coronavirus GZ02][SARS coronavirus TW3][SARS coronavirus BJ162][SARS coronavirus BJ…	AGZ48816.1 non-structural polyprotein 1a [Bat SARS-like coronavirus Rs3367];ACB69859.1 orf1ab [SARS coronavirus BJ182a];ACB69871.1 orf1ab [SARS coronavirus BJ182b];ACB69893.1 orf1ab [SARS coronavirus BJ182-8];WP_085835038.1 leucyl aminopeptidase family protein [Aquimixticola soesokkakensis];SLN15619.1 Peptidase B [Aquimixticola soesokkakensis];ATO98155.1 non-structural polyprotein 1ab [Bat SARS-l…	-	-
sp|P0DTD1|R1AB_WCPV;sp|P0DTC1|R1A_WCPV	FVLALLSDLQDLK	RFVLALLSDLQDLK	13	-	QIA48640.1;QIA48622.1;QIQ54047.1;QIA48631.1;QIA48613.1;QIQ54046.1;QHR63299.1	[Pangolin coronavirus][Bat coronavirus RaTG13]	QIA48640.1 orf1ab polyprotein [Pangolin coronavirus];QIA48622.1 orf1ab polyprotein [Pangolin coronavirus];QIQ54047.1 ORF1ab polyprotein [Pangolin coronavirus];QIA48631.1 orf1ab polyprotein [Pangolin coronavirus];QIA48613.1 orf1ab polyprotein [Pangolin coronavirus];QIQ54046.1 ORF1a polyprotein [Pangolin coronavirus];QHR63299.1 orf1ab polyprotein [Bat coronavirus RaTG13]	-	-
sp|P0DTD1|R1AB_WCPV;sp|P0DTC1|R1A_WCPV	FVCDNIK	KFVCDNIK	7	-	OPL21500.1;NBS09098.1;NBW55107.1;QHR63299.1	[Mytilus galloprovincialis][Betaproteobacteria bacterium][Bat coronavirus RaTG13]	OPL21500.1 LOW QUALITY PROTEIN: hypothetical protein AM593_08543, partial [Mytilus galloprovincialis];NBS09098.1 amino acid ABC transporter substrate-binding protein [Betaproteobacteria bacterium];NBW55107.1 ABC transporter substrate-binding protein [Betaproteobacteria bacterium];QHR63299.1 orf1ab polyprotein [Bat coronavirus RaTG13]	-	-
sp|P0DTD1|R1AB_WCPV;sp|P0DTC1|R1A_WCPV	FTTTLNDFNLVAMK	RFTTTLNDFNLVAMK	14	-	AGZ48816.1;ACB69859.1;ACB69871.1;ACB69893.1;ATO98155.1;1WOF_A;1WOF_B;2AMD_A;2AMD_B;2AMQ_A;2AMQ_B;2D2D_A;2D2D_B;ATO98167.1;AAP41036.1;AKZ19075.1;AAS01057.1;AEA11012.1;ATO98118.1;2QCY_A;2ALV_A;AAS00002.1;ATO98180.1;AGZ48817.1;AAR87533.1;ADC35510.1;AAY60778.1;AAY60792.1;3M3T_A;ACZ72224.1;ALK02468.1;ATO98119.1;AEA10756.1;2QIQ_A;2QC2_A;2QC2_B;ATO98229.1;AAZ41328.1;AIA62299.1;2VJ1_A;2VJ1_B;2OP9_A;2OP9_…	[Bat SARS-like coronavirus Rs3367][SARS coronavirus BJ182a][SARS coronavirus BJ182b][SARS coronavirus BJ182-8][Bat SARS-like coronavirus][Severe acute respiratory syndrome-related coronavirus][SARS coronavirus BJ01][Bat SARS-like coronavirus YNLF_31C][SARS coronavirus CUHK-L2][SARS coronavirus ExoN1][SARS coronavirus GZ02][SARS coronavirus TW3][SARS coronavirus HKU-39849][SARS coronavirus BJ162][…	AGZ48816.1 non-structural polyprotein 1a [Bat SARS-like coronavirus Rs3367];ACB69859.1 orf1ab [SARS coronavirus BJ182a];ACB69871.1 orf1ab [SARS coronavirus BJ182b];ACB69893.1 orf1ab [SARS coronavirus BJ182-8];ATO98155.1 non-structural polyprotein 1ab [Bat SARS-like coronavirus];1WOF_A Chain A, 3c-like Proteinase [Severe acute respiratory syndrome-related coronavirus];1WOF_B Chain B, 3c-like Prote…	-	-
sp|P0DTD1|R1AB_WCPV;sp|P0DTC1|R1A_WCPV	FNPPALQDAYYR	KFNPPALQDAYYR	12	-	AVP78030.1;QIA48640.1;QIA48622.1;QIQ54047.1;QIA48631.1;QIA48613.1;AVP78041.1;QIQ54046.1;QHR63299.1	[Bat SARS-like coronavirus][Pangolin coronavirus][Bat coronavirus RaTG13]	AVP78030.1 non-structural polyprotein 1ab [Bat SARS-like coronavirus];QIA48640.1 orf1ab polyprotein [Pangolin coronavirus];QIA48622.1 orf1ab polyprotein [Pangolin coronavirus];QIQ54047.1 ORF1ab polyprotein [Pangolin coronavirus];QIA48631.1 orf1ab polyprotein [Pangolin coronavirus];QIA48613.1 orf1ab polyprotein [Pangolin coronavirus];AVP78041.1 non-structural polyprotein 1ab [Bat SARS-like coronav…	-	-
sp|P0DTD1|R1AB_WCPV;sp|P0DTC1|R1A_WCPV	FLALCADSIIIGGAK	KFLALCADSIIIGGAK	15	-	AVP78030.1;AVP78041.1;AID16715.1;QHR63299.1	[Bat SARS-like coronavirus][Bat coronavirus RaTG13]	AVP78030.1 non-structural polyprotein 1ab [Bat SARS-like coronavirus];AVP78041.1 non-structural polyprotein 1ab [Bat SARS-like coronavirus];AID16715.1 orf1ab polyprotein [Bat SARS-like coronavirus];QHR63299.1 orf1ab polyprotein [Bat coronavirus RaTG13]	-	-
sp|P0DTD1|R1AB_WCPV;sp|P0DTC1|R1A_WCPV	FISTCACEIVGGQIVTCAK	KFISTCACEIVGGQIVTCAK	19	-	AVP78030.1;QHR63299.1	[Bat SARS-like coronavirus][Bat coronavirus RaTG13]	AVP78030.1 non-structural polyprotein 1ab [Bat SARS-like coronavirus];QHR63299.1 orf1ab polyprotein [Bat coronavirus RaTG13]	-	-
sp|P0DTD1|R1AB_WCPV;sp|P0DTC1|R1A_WCPV	FCLEASFNYLK	KFCLEASFNYLK	11	-	QIA48640.1;QIA48622.1;QIQ54047.1;QIA48631.1;QIA48613.1;QIQ54046.1;QHR63299.1	[Pangolin coronavirus][Bat coronavirus RaTG13]	QIA48640.1 orf1ab polyprotein [Pangolin coronavirus];QIA48622.1 orf1ab polyprotein [Pangolin coronavirus];QIQ54047.1 ORF1ab polyprotein [Pangolin coronavirus];QIA48631.1 orf1ab polyprotein [Pangolin coronavirus];QIA48613.1 orf1ab polyprotein [Pangolin coronavirus];QIQ54046.1 ORF1a polyprotein [Pangolin coronavirus];QHR63299.1 orf1ab polyprotein [Bat coronavirus RaTG13]	-	-
sp|P0DTD1|R1AB_WCPV;sp|P0DTC1|R1A_WCPV	EVGFVVPGLPGTILR	REVGFVVPGLPGTILR	15	-	AVP78030.1;AVP78041.1;QHR63299.1	[Bat SARS-like coronavirus][Bat coronavirus RaTG13]	AVP78030.1 non-structural polyprotein 1ab [Bat SARS-like coronavirus];AVP78041.1 non-structural polyprotein 1ab [Bat SARS-like coronavirus];QHR63299.1 orf1ab polyprotein [Bat coronavirus RaTG13]	-	-
sp|P0DTD1|R1AB_WCPV;sp|P0DTC1|R1A_WCPV	ETLYCIDGALLTK	KETLYCIDGALLTK	13	-	AVP78030.1;AVP78041.1;QHR63299.1	[Bat SARS-like coronavirus][Bat coronavirus RaTG13]	AVP78030.1 non-structural polyprotein 1ab [Bat SARS-like coronavirus];AVP78041.1 non-structural polyprotein 1ab [Bat SARS-like coronavirus];QHR63299.1 orf1ab polyprotein [Bat coronavirus RaTG13]	-	-
sp|P0DTD1|R1AB_WCPV;sp|P0DTC1|R1A_WCPV	ESVQTFFK	KESVQTFFK	8	-	AVP78030.1;AVP78041.1;AID16715.1;QHR63299.1	[Bat SARS-like coronavirus][Bat coronavirus RaTG13]	AVP78030.1 non-structural polyprotein 1ab [Bat SARS-like coronavirus];AVP78041.1 non-structural polyprotein 1ab [Bat SARS-like coronavirus];AID16715.1 orf1ab polyprotein [Bat SARS-like coronavirus];QHR63299.1 orf1ab polyprotein [Bat coronavirus RaTG13]	-	-
sp|P0DTD1|R1AB_WCPV;sp|P0DTC1|R1A_WCPV	ESLVPGFNEK	MESLVPGFNEK	10	-	AVP78030.1;APO40578.1;YP_003858583.1;ADK66840.1;QIA48640.1;QIA48622.1;QIQ54047.1;QIA48631.1;QIA48613.1;AVP78041.1;QIQ54046.1;QHR63299.1	[Bat SARS-like coronavirus][Severe acute respiratory syndrome-related coronavirus][Bat coronavirus BM48-31/BGR/2008][Pangolin coronavirus][Bat coronavirus RaTG13]	AVP78030.1 non-structural polyprotein 1ab [Bat SARS-like coronavirus];APO40578.1 ORF1ab protein [Severe acute respiratory syndrome-related coronavirus];YP_003858583.1 ORF1ab polyprotein [Bat coronavirus BM48-31/BGR/2008];ADK66840.1 ORF1ab [Bat coronavirus BM48-31/BGR/2008];QIA48640.1 orf1ab polyprotein [Pangolin coronavirus];QIA48622.1 orf1ab polyprotein [Pangolin coronavirus];QIQ54047.1 ORF1ab p…	-	-
sp|P0DTD1|R1AB_WCPV;sp|P0DTC1|R1A_WCPV	ENSYTTTIK	KENSYTTTIK	9	-	AVP78030.1;QIA48640.1;QIA48622.1;QIQ54047.1;QIA48631.1;QIA48613.1;AVP78041.1;QIQ54046.1	[Bat SARS-like coronavirus][Pangolin coronavirus]	AVP78030.1 non-structural polyprotein 1ab [Bat SARS-like coronavirus];QIA48640.1 orf1ab polyprotein [Pangolin coronavirus];QIA48622.1 orf1ab polyprotein [Pangolin coronavirus];QIQ54047.1 ORF1ab polyprotein [Pangolin coronavirus];QIA48631.1 orf1ab polyprotein [Pangolin coronavirus];QIA48613.1 orf1ab polyprotein [Pangolin coronavirus];AVP78041.1 non-structural polyprotein 1ab [Bat SARS-like coronav…	-	-
sp|P0DTD1|R1AB_WCPV;sp|P0DTC1|R1A_WCPV	EMLAHAEETR	REMLAHAEETR	10	-	AGZ48816.1;ACB69859.1;ACB69871.1;ACB69893.1;ATO98155.1;ATO98167.1;AAP41036.1;AKZ19075.1;AEA11012.1;ATO98118.1;AAS00002.1;ATO98180.1;AGZ48817.1;AAR87533.1;ADC35510.1;AAY60778.1;AAY60792.1;ACZ72224.1;ALK02468.1;ATO98119.1;AEA10756.1;ATO98229.1;AAZ41328.1;AIA62299.1;AEA10531.1;AEA10771.1;2W2G_A;2W2G_B;2WCT_A;2WCT_B;2WCT_C;2WCT_D;ADE34754.1;AAR23252.1;ATO98131.1;QDF43819.1;ATO98107.1;ACZ72033.1;ACZ72…	[Bat SARS-like coronavirus Rs3367][SARS coronavirus BJ182a][SARS coronavirus BJ182b][SARS coronavirus BJ182-8][Bat SARS-like coronavirus][Severe acute respiratory syndrome-related coronavirus][Bat SARS-like coronavirus YNLF_31C][SARS coronavirus ExoN1][SARS coronavirus GZ02][SARS coronavirus TW3][SARS coronavirus HKU-39849][SARS coronavirus BJ162][SARS coronavirus BJ202][SARS coronavirus MA15][SA…	AGZ48816.1 non-structural polyprotein 1a [Bat SARS-like coronavirus Rs3367];ACB69859.1 orf1ab [SARS coronavirus BJ182a];ACB69871.1 orf1ab [SARS coronavirus BJ182b];ACB69893.1 orf1ab [SARS coronavirus BJ182-8];ATO98155.1 non-structural polyprotein 1ab [Bat SARS-like coronavirus];ATO98167.1 non-structural polyprotein 1ab [Bat SARS-like coronavirus];AAP41036.1 replicase 1AB [Severe acute respiratory…	-	-
sp|P0DTD1|R1AB_WCPV;sp|P0DTC1|R1A_WCPV	ELNGGAYTR	RELNGGAYTR	9	-	AVP78030.1;QIA48640.1;QIA48622.1;QIQ54047.1;QIA48631.1;QIA48613.1;AVP78041.1;QIQ54046.1;QHR63299.1	[Bat SARS-like coronavirus][Pangolin coronavirus][Bat coronavirus RaTG13]	AVP78030.1 non-structural polyprotein 1ab [Bat SARS-like coronavirus];QIA48640.1 orf1ab polyprotein [Pangolin coronavirus];QIA48622.1 orf1ab polyprotein [Pangolin coronavirus];QIQ54047.1 ORF1ab polyprotein [Pangolin coronavirus];QIA48631.1 orf1ab polyprotein [Pangolin coronavirus];QIA48613.1 orf1ab polyprotein [Pangolin coronavirus];AVP78041.1 non-structural polyprotein 1ab [Bat SARS-like coronav…	-	-
sp|P0DTD1|R1AB_WCPV;sp|P0DTC1|R1A_WCPV	ELLQNGMNGR	KELLQNGMNGR	10	-	AGZ48816.1;ACB69859.1;ACB69871.1;ACB69893.1;ATO98155.1;1WOF_A;1WOF_B;2AMD_A;2AMD_B;2AMQ_A;2AMQ_B;2D2D_A;2D2D_B;ATO98167.1;AAP41036.1;AKZ19075.1;AAS01057.1;AEA11012.1;ATO98118.1;2QCY_A;2ALV_A;AAS00002.1;ATO98180.1;AGZ48817.1;AAR87533.1;ADC35510.1;AAY60778.1;AAY60792.1;3M3T_A;ALK02468.1;ATO98119.1;2QIQ_A;2QC2_A;2QC2_B;ATO98229.1;AAZ41328.1;AIA62299.1;2VJ1_A;2VJ1_B;2OP9_A;2OP9_B;3F9F_A;3F9F_B;3F9H_A…	[Bat SARS-like coronavirus Rs3367][SARS coronavirus BJ182a][SARS coronavirus BJ182b][SARS coronavirus BJ182-8][Bat SARS-like coronavirus][Severe acute respiratory syndrome-related coronavirus][SARS coronavirus BJ01][Bat SARS-like coronavirus YNLF_31C][SARS coronavirus CUHK-L2][SARS coronavirus ExoN1][SARS coronavirus GZ02][SARS coronavirus TW3][SARS coronavirus HKU-39849][SARS coronavirus BJ162][…	AGZ48816.1 non-structural polyprotein 1a [Bat SARS-like coronavirus Rs3367];ACB69859.1 orf1ab [SARS coronavirus BJ182a];ACB69871.1 orf1ab [SARS coronavirus BJ182b];ACB69893.1 orf1ab [SARS coronavirus BJ182-8];ATO98155.1 non-structural polyprotein 1ab [Bat SARS-like coronavirus];1WOF_A Chain A, 3c-like Proteinase [Severe acute respiratory syndrome-related coronavirus];1WOF_B Chain B, 3c-like Prote…	-	-
sp|P0DTD1|R1AB_WCPV;sp|P0DTC1|R1A_WCPV	EIIFLEGETLPTEVLTEEVVLK	KEIIFLEGETLPTEVLTEEVVLK	22	-	AVP78030.1;AVP78041.1;QHR63299.1	[Bat SARS-like coronavirus][Bat coronavirus RaTG13]	AVP78030.1 non-structural polyprotein 1ab [Bat SARS-like coronavirus];AVP78041.1 non-structural polyprotein 1ab [Bat SARS-like coronavirus];QHR63299.1 orf1ab polyprotein [Bat coronavirus RaTG13]	-	-
sp|P0DTD1|R1AB_WCPV;sp|P0DTC1|R1A_WCPV	EHEHEIAWYTER	REHEHEIAWYTER	12	-	AKZ19075.1;AIA62299.1;AVP78030.1;AKZ19086.1;ABD75321.1;AKZ19074.1;YP_003858583.1;ADK66840.1;ARI44808.1;ASO66808.1;ABG47059.1;ANA96026.1;AVP78041.1;AID16714.1;AKZ19085.1;AIA62276.1;AIA62289.1;QHR63299.1	[Bat SARS-like coronavirus YNLF_31C][BtRf-BetaCoV/SX2013][Bat SARS-like coronavirus][Bat SARS-like coronavirus YNLF_34C][Bat SARS CoV Rf1/2004][Bat coronavirus BM48-31/BGR/2008][Bat coronavirus][Bat CoV 273/2005][BtRf-BetaCoV/JL2012][BtRf-BetaCoV/HeB2013][Bat coronavirus RaTG13]	AKZ19075.1 polyprotein 1a [Bat SARS-like coronavirus YNLF_31C];AIA62299.1 ORF1ab polyprotein [BtRf-BetaCoV/SX2013];AVP78030.1 non-structural polyprotein 1ab [Bat SARS-like coronavirus];AKZ19086.1 orf1a [Bat SARS-like coronavirus YNLF_34C];ABD75321.1 P1a [Bat SARS CoV Rf1/2004];AKZ19074.1 replicase polyprotein 1ab [Bat SARS-like coronavirus YNLF_31C];YP_003858583.1 ORF1ab polyprotein [Bat coronavi…	-	-
[truncated: 42 more rows]

## Sheet: isolation list 23 PRMassayPanel
peptide sequence	precursor m/z	isotpe label type	charge state	protein	normalized retention time, iRT
[truncated: 57 more rows]

## Sheet: top6 transition list 
precursor m/z	fragment m/z	normalized retention time, iRT	peptide sequence	protein	fragment ion	fragment ion rank	isotpe label type
[truncated: 340 more rows]

[truncated: 2 more sheets: Dilution series nano-flow, Dilution series micro-flow]
