# Supplementary material for: Data, Reagents, Assays and Merits of Proteomics for SARS-CoV-2 Research and Testing
Source: Mol Cell Proteomics. 2020 Nov 25;19(9):1503–22. doi: 10.1074/mcp.RA120.002164 (PMC7780043; doi:10.1074/mcp.RA120.002164)
Supplement: Supplementary file 1 [file mmc1.zip › mmc1/161399_2_supp_555135_qchxhd.xlsx]

## Sheet: Decription
Supplemental Table: PRM using clincial samples
Tab 1: Clinical swab sample cohorts	This tab lists all 91 clinical swab samples of cohort 1 and 2 that were analyzed by nano- and/or micro-flow PRM in this study. For each patient sample information regarding the sampling type (nasopharyngeal swab or one bronchoalveolar lavage) and sampling media are provided. The quantitative RT-PCR results are shown in the unit geq/ml (geq = genome equivalence). Further, the number of detectable …
Tab 2: nano-flow positive SARS-CoV-2 detections Cohort 1	This tab shows all SARS-CoV-2 peptides that were detected "positive" in the 52 clinical swap samples of cohort 1 analysed by nano-flow PRM. A positive detection was defined by three parameters: - "DotProductLightToHeavy" > 0.9 - "Library Dot Product" > 0.85 - "Average Mass Error PPM" between -4 and 4 Further, we provide - the light SARS-CoV-2 peptide intensity ("Total Area Fragments" = sum of the…
Tab 3: micro-flow positive SARS-CoV-2 detections Cohort 1 and 2	This tab shows all SARS-CoV-2 peptides that were detected "positive" in the 91 clinical swap samples of cohort 1 and 2 analysed by micro-flow PRM (for more details see tab 2).

## Sheet: Clinical swab sample cohorts
Clinical sample ID	Clinical cohort	Origin / Sample type	Media	Micro-flow MS file name	Nano-flow MS file name	RT-PCR results [geq/ml]	# detected SARS-Cov-2 peptides using nano-flow PRM (unique peptides for SARS-CoV-2)	# detected SARS-Cov-2 peptides using micro-flow PRM (unique peptides for SARS-CoV-2)	Sum of light peptide intensities using nano-flow PRM	Sum of light peptide intensities using micro-flow PRM
1	Cohort1	Nasopharyngeal swab	Amies-Media	3974_BA1_COVID_PRM_P43815	BBM_285_P159_08_CHL_005	8800	not detected	not detected	not detected	not detected
2	Cohort1	Nasopharyngeal swab	Amies-Media	3974_BD1_COVID_PRM_P43816	BBM_285_P159_08_CHL_006	14600	not detected	not detected	not detected	not detected
3	Cohort1	Nasopharyngeal swab	Amies-Media	3974_BG1_COVID_PRM_P43817	BBM_285_P159_08_CHL_007	588	not detected	not detected	not detected	not detected
4	Cohort1	Nasopharyngeal swab	Amies-Media	3974_BB2_COVID_PRM_P43818	BBM_285_P159_08_CHL_008	43000000	11 (3)	11(2)	11171935	1873952
5	Cohort1	Nasopharyngeal swab	Amies-Media	3974_BE2_COVID_PRM_P43819	BBM_285_P159_08_CHL_013	1500000	10 (2)	7(1)	3507102	699827
6	Cohort1	Nasopharyngeal swab	Amies-Media	3974_BH2_COVID_PRM_P43820	BBM_285_P159_08_CHL_014	673	not detected	not detected	not detected	not detected
7	Cohort1	Nasopharyngeal swab	Amies-Media	3974_BC3_COVID_PRM_P43821	BBM_285_P159_08_CHL_015	<500	1 (0)	1(0)	138554	43911
8	Cohort1	Nasopharyngeal swab	Amies-Media	3974_BE3_COVID_PRM_P43822	BBM_285_P159_08_CHL_016	6320	not detected	not detected	not detected	not detected
9	Cohort1	Bronchoalveolar lavage	Nativ	3974_BH3_COVID_PRM_P43823	BBM_285_P159_08_CHL_021_R2	1100000	not detected	not detected	not detected	not detected
10	Cohort1	Nasopharyngeal swab	Amies-Media	3974_BC4_COVID_PRM_P43824	BBM_285_P159_08_CHL_022	36100	not detected	not detected	not detected	not detected
11	Cohort1	Nasopharyngeal swab	Amies-Media	3974_BE4_COVID_PRM_P43825	BBM_285_P159_08_CHL_023	10900	not detected	not detected	not detected	not detected
12	Cohort1	Nasopharyngeal swab	Amies-Media	3974_BH4_COVID_PRM_P43826	BBM_285_P159_08_CHL_024	2150	not detected	not detected	not detected	not detected
13	Cohort1	Nasopharyngeal swab	Amies-Media	3974_BC5_COVID_PRM_P43827	BBM_285_P159_08_CHL_029	15300	1 (0)	2(0)	219677	129429
14	Cohort1	Nasopharyngeal swab	Amies-Media	3974_BE5_COVID_PRM_P43828	BBM_285_P159_08_CHL_030	7520	not detected	not detected	not detected	not detected
15	Cohort1	Nasopharyngeal swab	Amies-Media	3974_BH5_COVID_PRM_P43829	BBM_285_P159_08_CHL_031	positive	not detected	not detected	not detected	not detected
16	Cohort1	Nasopharyngeal swab	Amies-Media	3974_BC6_COVID_PRM_P43830	BBM_285_P159_08_CHL_032	2690	not detected	not detected	not detected	not detected
17	Cohort1	Nasopharyngeal swab	0.9% NaCl	3974_BF6_COVID_PRM_P43831	BBM_285_P159_08_CHL_037	2170	not detected	not detected	not detected	not detected
18	Cohort1	Nasopharyngeal swab	Amies-Media	3974_BA7_COVID_PRM_P43832	BBM_285_P159_08_CHL_038	101000	not detected	not detected	not detected	not detected
19	Cohort1	Nasopharyngeal swab	Amies-Media	3974_BD7_COVID_PRM_P43833	BBM_285_P159_08_CHL_039	<500	not detected	not detected	not detected	not detected
20	Cohort1	Nasopharyngeal swab	Amies-Media	3974_BG7_COVID_PRM_P43834	BBM_285_P159_08_CHL_040	590	not detected	not detected	not detected	not detected
21	Cohort1	Nasopharyngeal swab	Amies-Media	3974_BA8_COVID_PRM_P43835	BBM_285_P159_08_CHL_045	11000000	13 (4)	13(3)	11380583	3549474
22	Cohort1	Nasopharyngeal swab	Amies-Media	3974_BD8_COVID_PRM_P43836	BBM_285_P159_08_CHL_046	<500	not detected	not detected	not detected	not detected
23	Cohort1	Nasopharyngeal swab	Amies-Media	3974_BG8_COVID_PRM_P43837	BBM_285_P159_08_CHL_047	<500	not detected	not detected	not detected	not detected
24	Cohort1	Nasopharyngeal swab	Amies-Media	3974_BA9_COVID_PRM_P43838	BBM_285_P159_08_CHL_048	38100	not detected	not detected	not detected	not detected
25	Cohort1	Nasopharyngeal swab	Amies-Media	3973_GA1_COVID_PRM_P43787	BBM_285_P159_08_CHL_001	negative	not detected	not detected	not detected	not detected
26	Cohort1	Nasopharyngeal swab	Amies-Media	3973_GD1_COVID_PRM_P43788	BBM_285_P159_08_CHL_002	negative	not detected	not detected	not detected	not detected
27	Cohort1	Nasopharyngeal swab	Medium inkl. "verschiedener Antimikrobieller Substanzen"	3973_GG1_COVID_PRM_P43789	BBM_285_P159_08_CHL_003	negative	not detected	not detected	not detected	not detected
28	Cohort1	Nasopharyngeal swab	Amies-Media	3973_GB2_COVID_PRM_P43790	BBM_285_P159_08_CHL_004	negative	not detected	not detected	not detected	not detected
29	Cohort1	Nasopharyngeal swab	Amies-Media	3973_GE2_COVID_PRM_P43791	BBM_285_P159_08_CHL_009	negative	not detected	not detected	not detected	not detected
30	Cohort1	Nasopharyngeal swab	Amies-Media	3973_GH2_COVID_PRM_P43792	BBM_285_P159_08_CHL_010	negative	not detected	not detected	not detected	not detected
31	Cohort1	Nasopharyngeal swab	Amies-Media	3973_GC3_COVID_PRM_P43793	BBM_285_P159_08_CHL_011	negative	not detected	not detected	not detected	not detected
32	Cohort1	Nasopharyngeal swab	Amies-Media	3973_GE3_COVID_PRM_P43794	BBM_285_P159_08_CHL_012	negative	not detected	not detected	not detected	not detected
33	Cohort1	Nasopharyngeal swab	Medium inkl. "verschiedener Antimikrobieller Substanzen"	3973_GH3_COVID_PRM_P43795	BBM_285_P159_08_CHL_017	negative	not detected	not detected	not detected	not detected
34	Cohort1	Nasopharyngeal swab	Amies-Media	3973_GC4_COVID_PRM_P43796	BBM_285_P159_08_CHL_018	negative	not detected	not detected	not detected	not detected
35	Cohort1	Nasopharyngeal swab	Amies-Media	3973_GF4_COVID_PRM_P43797	BBM_285_P159_08_CHL_019	negative	not detected	not detected	not detected	not detected
36	Cohort1	Nasopharyngeal swab	Amies-Media	3973_GA5_COVID_PRM_P43798	BBM_285_P159_08_CHL_020	negative	not detected	not detected	not detected	not detected
37	Cohort1	Nasopharyngeal swab	Amies-Media	3973_GD5_COVID_PRM_P43799	BBM_285_P159_08_CHL_025	negative	not detected	not detected	not detected	not detected
38	Cohort1	Nasopharyngeal swab	Amies-Media	3973_GG5_COVID_PRM_P43800	BBM_285_P159_08_CHL_026	negative	not detected	not detected	not detected	not detected
39	Cohort1	Nasopharyngeal swab	Amies-Media	3973_GA6_COVID_PRM_P43801	BBM_285_P159_08_CHL_027	negative	not detected	not detected	not detected	not detected
40	Cohort1	Nasopharyngeal swab	Amies-Media	3973_GD6_COVID_PRM_P43802	BBM_285_P159_08_CHL_028	negative	not detected	not detected	not detected	not detected
41	Cohort1	Nasopharyngeal swab	Amies-Media	3973_GG6_COVID_PRM_P43803	BBM_285_P159_08_CHL_033	negative	not detected	not detected	not detected	not detected
42	Cohort1	Nasopharyngeal swab	Amies-Media	3973_GB7_COVID_PRM_P43804	BBM_285_P159_08_CHL_034	negative	not detected	not detected	not detected	not detected
43	Cohort1	Nasopharyngeal swab	Amies-Media	3973_GE7_COVID_PRM_P43805	BBM_285_P159_08_CHL_035	negative	not detected	not detected	not detected	not detected
44	Cohort1	Nasopharyngeal swab	Amies-Media	3973_GH7_COVID_PRM_P43806	BBM_285_P159_08_CHL_036	negative	not detected	not detected	not detected	not detected
45	Cohort1	Nasopharyngeal swab	Amies-Media	3973_GC8_COVID_PRM_P43807	BBM_285_P159_08_CHL_041	negative	not detected	not detected	not detected	not detected
46	Cohort1	Nasopharyngeal swab	Medium inkl. "verschiedener Antimikrobieller Substanzen"	3973_GE8_COVID_PRM_P43808	BBM_285_P159_08_CHL_042	negative	not detected	not detected	not detected	not detected
47	Cohort1	Nasopharyngeal swab	Amies-Media	3973_GH8_COVID_PRM_P43809	BBM_285_P159_08_CHL_043	negative	not detected	not detected	not detected	not detected
48	Cohort1	Nasopharyngeal swab	Amies-Media	3973_GC9_COVID_PRM_P43810	BBM_285_P159_08_CHL_044	negative	not detected	not detected	not detected	not detected
49	Cohort1	Nasopharyngeal swab	Amies-Media	3973_GF9_COVID_PRM_P43811	BBM_285_P159_08_CHL_049	negative	not detected	not detected	not detected	not detected
50	Cohort1	Nasopharyngeal swab	Amies-Media	3973_GA10_COVID_PRM_P43812	BBM_285_P159_08_CHL_050	negative	not detected	not detected	not detected	not detected
51	Cohort1	Nasopharyngeal swab	Amies-Media	3973_GD10_COVID_PRM_P43813	BBM_285_P159_08_CHL_051	negative	not detected	not detected	not detected	not detected
52	Cohort1	Nasopharyngeal swab	Amies-Media	3973_GG10_COVID_PRM_P43814	BBM_285_P159_08_CHL_052	negative	not detected	not detected	not detected	not detected
53	Cohort2	Nasopharyngeal swab	Amies-Media	3976_BA1_COVID_PRM_P044008_R1	-	1470	not measured	not detected	not measured	not detected
54	Cohort2	Nasopharyngeal swab	Amies-Media	3976_BC1_COVID_PRM_P044009_R1	-	<500	not measured	not detected	not measured	not detected
55	Cohort2	Nasopharyngeal swab	Amies-Media	3976_BE1_COVID_PRM_P044010_R1	-	1880	not measured	not detected	not measured	not detected
56	Cohort2	Nasopharyngeal swab	Amies-Media	3976_BG1_COVID_PRM_P044011_R1	-	13000000	not measured	18(5)	not measured	11251279
57	Cohort2	Nasopharyngeal swab	Amies-Media	3976_BC4_COVID_PRM_P044022_R1	-	19200	not measured	not detected	not measured	not detected
58	Cohort2	Nasopharyngeal swab	Amies-Media	3976_BE4_COVID_PRM_P044023_R1	-	<500	not measured	not detected	not measured	not detected
59	Cohort2	Nasopharyngeal swab	Amies-Media	3976_BF4_COVID_PRM_P044024_R1	-	120000	not measured	not detected	not measured	not detected
60	Cohort2	Nasopharyngeal swab	Amies-Media	3976_BH4_COVID_PRM_P044025_R1	-	12000000	not measured	3(0)	not measured	340758
61	Cohort2	Nasopharyngeal swab	Amies-Media	3976_BB5_COVID_PRM_P044026_R1	-	6910	not measured	not detected	not measured	not detected
62	Cohort2	Nasopharyngeal swab	Amies-Media	3976_BD5_COVID_PRM_P044027_R1	-	572	not measured	not detected	not measured	not detected
63	Cohort2	Nasopharyngeal swab	Amies-Media	3976_BE5_COVID_PRM_P044028_R1	-	26000000	not measured	2(0)	not measured	55201
64	Cohort2	Nasopharyngeal swab	Amies-Media	3976_BG5_COVID_PRM_P044029_R1	-	<500	not measured	not detected	not measured	not detected
65	Cohort2	Nasopharyngeal swab	Amies-Media	3976_BA6_COVID_PRM_P044030_R1	-	544	not measured	not detected	not measured	not detected
66	Cohort2	Nasopharyngeal swab	Amies-Media	3976_BC6_COVID_PRM_P044031_R1	-	402000	not measured	not detected	not measured	not detected
67	Cohort2	Nasopharyngeal swab	Amies-Media	3976_BD6_COVID_PRM_P044032_R1	-	<500	not measured	not detected	not measured	not detected
68	Cohort2	Nasopharyngeal swab	Amies-Media	3976_BF6_COVID_PRM_P044033_R1	-	<500	not measured	not detected	not measured	not detected
69	Cohort2	Nasopharyngeal swab	Amies-Media	3976_BH6_COVID_PRM_P044034_R1	-	<500	not measured	not detected	not measured	not detected
70	Cohort2	Nasopharyngeal swab	Amies-Media	3976_BB7_COVID_PRM_P044035_R1	-	<500	not measured	not detected	not measured	not detected
71	Cohort2	Nasopharyngeal swab	Amies-Media	3976_BC7_COVID_PRM_P044036_R1	-	33200	not measured	not detected	not measured	not detected
72	Cohort2	Nasopharyngeal swab	Amies-Media	3976_BE7_COVID_PRM_P044037_R1	-	<500	not measured	not detected	not measured	not detected
73	Cohort2	Nasopharyngeal swab	Amies-Media	3976_BG7_COVID_PRM_P044038_R1	-	620	not measured	not detected	not measured	not detected
74	Cohort2	Nasopharyngeal swab	Amies-Media	3976_BA8_COVID_PRM_P044039_R1	-	520000	not measured	not detected	not measured	not detected
75	Cohort2	Nasopharyngeal swab	Amies-Media	3976_BB8_COVID_PRM_P044040_R1	-	1310	not measured	not detected	not measured	not detected
76	Cohort2	Nasopharyngeal swab	Amies-Media	3976_BD8_COVID_PRM_P044041_R1	-	43000000	not measured	15(4)	not measured	9302470
77	Cohort2	Nasopharyngeal swab	0.9%NaCl	3976_BF8_COVID_PRM_P044042_R1	-	650	not measured	not detected	not measured	not detected
78	Cohort2	Nasopharyngeal swab	Amies-Media	3976_BH8_COVID_PRM_P044043_R1	-	42000000	not measured	10(1)	not measured	1212470
79	Cohort2	Nasopharyngeal swab	Amies-Media	3976_BA9_COVID_PRM_P044044_R1	-	1300	not measured	not detected	not measured	not detected
80	Cohort2	Nasopharyngeal swab	Amies-Media	3976_BC9_COVID_PRM_P044045_R1	-	8700	not measured	not detected	not measured	not detected
81	Cohort2	Nasopharyngeal swab	Amies-Media	3976_BE9_COVID_PRM_P044046_R1	-	4400000	not measured	7(1)	not measured	1284871
82	Cohort2	Nasopharyngeal swab	Amies-Media	3976_BG9_COVID_PRM_P044047_R1	-	1150	not measured	not detected	not measured	not detected
83	Cohort2	Nasopharyngeal swab	Amies-Media	3976_BD3_COVID_PRM_P044018_R1	-	negative	not measured	not detected	not measured	not detected
84	Cohort2	Nasopharyngeal swab	Amies-Media	3976_BF3_COVID_PRM_P044019_R1	-	negative	not measured	not detected	not measured	not detected
85	Cohort2	Nasopharyngeal swab	Amies-Media	3976_BG3_COVID_PRM_P044020_R1	-	negative	not measured	not detected	not measured	not detected
86	Cohort2	Nasopharyngeal swab	Amies-Media	3976_BA4_COVID_PRM_P044021_R1	-	negative	not measured	not detected	not measured	not detected
87	Cohort2	Nasopharyngeal swab	Amies-Media	3976_BH1_COVID_PRM_P044012_R1	-	negative	not measured	not detected	not measured	not detected
88	Cohort2	Nasopharyngeal swab	Amies-Media	3976_BB2_COVID_PRM_P044013_R1	-	negative	not measured	not detected	not measured	not detected
89	Cohort2	Nasopharyngeal swab	Amies-Media	3976_BD2_COVID_PRM_P044014_R1	-	negative	not measured	not detected	not measured	not detected
90	Cohort2	Nasopharyngeal swab	Amies-Media	3976_BF2_COVID_PRM_P044015_R1	-	negative	not measured	not detected	not measured	not detected
91	Cohort2	Nasopharyngeal swab	Amies-Media	3976_BG2_COVID_PRM_P044016_R1	-	negative	not measured	not detected	not measured	not detected

## Sheet: nano-flow positive SARS-CoV2
Peptide Sequence	Protein Name	MS file Name	Clinical sample ID	Clinical Cohort	No. of positive peptides detected per clinical sample	SARS-CoV-2 unique peptide	DotProductLightToHeavy > 0.9	Library Dot Product > 0.85	Average Mass Error PPM (between -4 and 4)	Best Retention Time	Total Area Fragment	Total Area Peptides Per Patient	Ratio To Standard
ADETQALPQR	sp|P0DTC9|NCAP_WCPV	BBM_285_P159_08_CHL_008	4	Cohort1	11		0.9982	0.9729	0.3	28.56	392540	11171935	0.0155
AYNVTQAFGR	sp|P0DTC9|NCAP_WCPV	BBM_285_P159_08_CHL_008	4	Cohort1	11		0.9998	0.9885	-0.2	42.31	5622484	11171935	0.0879
FASVYAWNR	sp|P0DTC2|SPIKE_WCPV	BBM_285_P159_08_CHL_008	4	Cohort1	11	+	0.9947	0.9529	-0.1	45.88	413295	11171935	0.0058
GIYQTSNFR	sp|P0DTC2|SPIKE_WCPV	BBM_285_P159_08_CHL_008	4	Cohort1	11		0.9888	0.8948	-2.6	35.96	398147	11171935	0.0404
GQGVPINTNSSPDDQIGYYR	sp|P0DTC9|NCAP_WCPV	BBM_285_P159_08_CHL_008	4	Cohort1	11		0.998	0.8916	-2	44.6	642994	11171935	0.081
LQSLQTYVTQQLIR	sp|P0DTC2|SPIKE_WCPV	BBM_285_P159_08_CHL_008	4	Cohort1	11		0.992	0.9467	-0.4	58.39	220560	11171935	0.0135
NPANNAAIVLQLPQGTTLPK	sp|P0DTC9|NCAP_WCPV	BBM_285_P159_08_CHL_008	4	Cohort1	11		0.9991	0.9726	-1.1	56.99	865437	11171935	0.1428
VAGDSGFAAYSR	sp|P0DTC5|VME1_WCPV	BBM_285_P159_08_CHL_008	4	Cohort1	11		0.9999	0.9774	-0.5	36.19	1443863	11171935	0.0238
VGGNYNYLYR	sp|P0DTC2|SPIKE_WCPV	BBM_285_P159_08_CHL_008	4	Cohort1	11	+	0.9962	0.986	-0.2	40.82	547092	11171935	0.0111
VQPTESIVR	sp|P0DTC2|SPIKE_WCPV	BBM_285_P159_08_CHL_008	4	Cohort1	11	+	0.9937	0.8524	0.3	33.45	192274	11171935	0.0057
VYSTGSNVFQTR	sp|P0DTC2|SPIKE_WCPV	BBM_285_P159_08_CHL_008	4	Cohort1	11		0.9919	0.913	-1	38.95	433249	11171935	0.0094
ADETQALPQR	sp|P0DTC9|NCAP_WCPV	BBM_285_P159_08_CHL_013	5	Cohort1	10		0.9928	0.8836	-0.5	28.72	119052	3507102	0.005
AYNVTQAFGR	sp|P0DTC9|NCAP_WCPV	BBM_285_P159_08_CHL_013	5	Cohort1	10		0.9943	0.9652	0	42.44	1672562	3507102	0.0271
FASVYAWNR	sp|P0DTC2|SPIKE_WCPV	BBM_285_P159_08_CHL_013	5	Cohort1	10	+	0.9897	0.9357	-0.3	45.95	111110	3507102	0.0019
GIYQTSNFR	sp|P0DTC2|SPIKE_WCPV	BBM_285_P159_08_CHL_013	5	Cohort1	10		0.9731	0.8578	-3.2	36.04	93042	3507102	0.0116
GQGVPINTNSSPDDQIGYYR	sp|P0DTC9|NCAP_WCPV	BBM_285_P159_08_CHL_013	5	Cohort1	10		0.9959	0.9382	-1.7	44.7	140293	3507102	0.0159
LQSLQTYVTQQLIR	sp|P0DTC2|SPIKE_WCPV	BBM_285_P159_08_CHL_013	5	Cohort1	10		0.9845	0.9239	-0.8	58.37	82076	3507102	0.005
NPANNAAIVLQLPQGTTLPK	sp|P0DTC9|NCAP_WCPV	BBM_285_P159_08_CHL_013	5	Cohort1	10		0.9922	0.9361	0.4	57.12	167629	3507102	0.0271
VAGDSGFAAYSR	sp|P0DTC5|VME1_WCPV	BBM_285_P159_08_CHL_013	5	Cohort1	10		0.996	0.9597	-0.5	36.33	813914	3507102	0.0129
VGGNYNYLYR	sp|P0DTC2|SPIKE_WCPV	BBM_285_P159_08_CHL_013	5	Cohort1	10	+	0.9729	0.8967	-1.5	40.96	169822	3507102	0.0038
VYSTGSNVFQTR	sp|P0DTC2|SPIKE_WCPV	BBM_285_P159_08_CHL_013	5	Cohort1	10		0.9721	0.9172	-1.1	39.15	137602	3507102	0.0031
VAGDSGFAAYSR	sp|P0DTC5|VME1_WCPV	BBM_285_P159_08_CHL_015	7	Cohort1	1		0.9974	0.9723	-0.5	37.4	138554	138554	0.0018
VAGDSGFAAYSR	sp|P0DTC5|VME1_WCPV	BBM_285_P159_08_CHL_029	13	Cohort1	1		0.9852	0.9122	-0.4	35.88	219677	219677	0.0052
ADETQALPQR	sp|P0DTC9|NCAP_WCPV	BBM_285_P159_08_CHL_045	21	Cohort1	13		0.9991	0.9596	-1	29.19	569632	11380583	0.0144
AYNVTQAFGR	sp|P0DTC9|NCAP_WCPV	BBM_285_P159_08_CHL_045	21	Cohort1	13		0.9999	0.9879	-0.3	42.83	5614062	11380583	0.0941
FASVYAWNR	sp|P0DTC2|SPIKE_WCPV	BBM_285_P159_08_CHL_045	21	Cohort1	13	+	0.9935	0.9456	-0.9	46.6	368439	11380583	0.0049
GQGVPINTNSSPDDQIGYYR	sp|P0DTC9|NCAP_WCPV	BBM_285_P159_08_CHL_045	21	Cohort1	13		0.9995	0.9063	-0.8	45.14	845957	11380583	0.0817
IGMEVTPSGTWLTYTGAIK	sp|P0DTC9|NCAP_WCPV	BBM_285_P159_08_CHL_045	21	Cohort1	13		0.9938	0.9254	-3.6	61.77	132430	11380583	0.0273
LGSLVVR	sp|P0DTC8|NS8_WCPV	BBM_285_P159_08_CHL_045	21	Cohort1	13		0.9996	0.9167	-1.3	38.48	1153560	11380583	0.0541
LQSLQTYVTQQLIR	sp|P0DTC2|SPIKE_WCPV	BBM_285_P159_08_CHL_045	21	Cohort1	13		0.9811	0.9089	-0.2	58.94	76528	11380583	0.0044
NPANNAAIVLQLPQGTTLPK	sp|P0DTC9|NCAP_WCPV	BBM_285_P159_08_CHL_045	21	Cohort1	13		0.9998	0.9639	-1.7	57.52	1073825	11380583	0.1358
VAGDSGFAAYSR	sp|P0DTC5|VME1_WCPV	BBM_285_P159_08_CHL_045	21	Cohort1	13		0.9924	0.9507	0.1	36.5	656869	11380583	0.0107
VGGNYNYLYR	sp|P0DTC2|SPIKE_WCPV	BBM_285_P159_08_CHL_045	21	Cohort1	13	+	0.9926	0.9651	-1	41.35	370135	11380583	0.0072
VQPTESIVR	sp|P0DTC2|SPIKE_WCPV	BBM_285_P159_08_CHL_045	21	Cohort1	13	+	0.9956	0.8802	-0.2	34.14	179564	11380583	0.0049
VVVLSFELLHAPATVCGPK	sp|P0DTC2|SPIKE_WCPV	BBM_285_P159_08_CHL_045	21	Cohort1	13	+	0.9488	0.8949	0.9	60.86	75631	11380583	0.0087
VYSTGSNVFQTR	sp|P0DTC2|SPIKE_WCPV	BBM_285_P159_08_CHL_045	21	Cohort1	13		0.9788	0.9133	0.8	39.54	263951	11380583	0.0054

## Sheet: micro-flow posititve SARS-CoV2
Peptide Sequence	Protein Name	MS file Name	Clinical sample ID	Clinical Cohort	No. of positive peptides detected per clinical sample	SARS-CoV-2 unique peptide	DotProductLightToHeavy > 0.9	Library Dot Product > 0.85	Average Mass Error PPM (between -4 and 4)	Best Retention Time	Total Area Fragment	Total Area Peptides Per Patient	Ratio To Standard
FASVYAWNR	sp|P0DTC2|SPIKE_WCPV	3974_BB2_COVID_PRM_P43818	4	Cohort1	11	+	0.9731	0.8896	-1.1	9.57	58276	1873952	0.0138
VVVLSFELLHAPATVCGPK	sp|P0DTC2|SPIKE_WCPV	3974_BB2_COVID_PRM_P43818	4	Cohort1	11	+	0.9907	0.9413	-0.4	13.62	58067	1873952	0.0237
EITVATSR	sp|P0DTC5|VME1_WCPV	3974_BB2_COVID_PRM_P43818	4	Cohort1	11		0.9945	0.9378	0.8	4.9	55402	1873952	0.0213
LNTDHSSSSDNIALLVQ	sp|P0DTC5|VME1_WCPV	3974_BB2_COVID_PRM_P43818	4	Cohort1	11		0.9413	0.8754	-0.6	11.7	48450	1873952	0.0193
VAGDSGFAAYSR	sp|P0DTC5|VME1_WCPV	3974_BB2_COVID_PRM_P43818	4	Cohort1	11		0.9964	0.9735	0.2	6.93	325515	1873952	0.0283
LGSLVVR	sp|P0DTC8|NS8_WCPV	3974_BB2_COVID_PRM_P43818	4	Cohort1	11		0.9729	0.8755	-0.8	7.06	42182	1873952	0.0216
ADETQALPQR	sp|P0DTC9|NCAP_WCPV	3974_BB2_COVID_PRM_P43818	4	Cohort1	11		0.9883	0.8905	0.3	4.99	56566	1873952	0.0221
AYNVTQAFGR	sp|P0DTC9|NCAP_WCPV	3974_BB2_COVID_PRM_P43818	4	Cohort1	11		0.9941	0.9269	0.1	8.35	721386	1873952	0.0878
GFYAEGSR	sp|P0DTC9|NCAP_WCPV	3974_BB2_COVID_PRM_P43818	4	Cohort1	11		0.9925	0.8538	-0.9	4.82	64129	1873952	0.1946
GQGVPINTNSSPDDQIGYYR	sp|P0DTC9|NCAP_WCPV	3974_BB2_COVID_PRM_P43818	4	Cohort1	11		0.9934	0.9676	-2.2	9.94	223701	1873952	0.0512
NPANNAAIVLQLPQGTTLPK	sp|P0DTC9|NCAP_WCPV	3974_BB2_COVID_PRM_P43818	4	Cohort1	11		0.996	0.9496	-0.1	13.31	220278	1873952	0.1017
FASVYAWNR	sp|P0DTC2|SPIKE_WCPV	3974_BE2_COVID_PRM_P43819	5	Cohort1	7	+	0.9568	0.8761	-0.9	9.58	59976	699827	0.0062
EITVATSR	sp|P0DTC5|VME1_WCPV	3974_BE2_COVID_PRM_P43819	5	Cohort1	7		0.9488	0.8817	-1.7	4.98	38243	699827	0.0121
VAGDSGFAAYSR	sp|P0DTC5|VME1_WCPV	3974_BE2_COVID_PRM_P43819	5	Cohort1	7		0.9966	0.9511	-0.2	6.95	169028	699827	0.0204
LGSLVVR	sp|P0DTC8|NS8_WCPV	3974_BE2_COVID_PRM_P43819	5	Cohort1	7		0.9922	0.8757	-1	7.1	40811	699827	0.0168
AYNVTQAFGR	sp|P0DTC9|NCAP_WCPV	3974_BE2_COVID_PRM_P43819	5	Cohort1	7		0.9974	0.9601	0	8.36	262560	699827	0.0323
GFYAEGSR	sp|P0DTC9|NCAP_WCPV	3974_BE2_COVID_PRM_P43819	5	Cohort1	7		0.996	0.8688	0.1	4.89	27623	699827	0.0688
NPANNAAIVLQLPQGTTLPK	sp|P0DTC9|NCAP_WCPV	3974_BE2_COVID_PRM_P43819	5	Cohort1	7		0.9938	0.919	0.1	13.32	101586	699827	0.0466
VAGDSGFAAYSR	sp|P0DTC5|VME1_WCPV	3974_BC3_COVID_PRM_P43821	7	Cohort1	1		0.9876	0.9257	-0.4	6.93	43911	43911	0.0039
VAGDSGFAAYSR	sp|P0DTC5|VME1_WCPV	3974_BC5_COVID_PRM_P43827	13	Cohort1	2		0.9725	0.9019	1.2	6.95	69705	129429	0.0133
AYNVTQAFGR	sp|P0DTC9|NCAP_WCPV	3974_BC5_COVID_PRM_P43827	13	Cohort1	2		0.9577	0.8545	-0.3	8.35	59724	129429	0.0136
FASVYAWNR	sp|P0DTC2|SPIKE_WCPV	3974_BA8_COVID_PRM_P43835	21	Cohort1	13	+	0.9816	0.9059	-0.8	9.6	162069	3549474	0.0138
FLPFQQFGR	sp|P0DTC2|SPIKE_WCPV	3974_BA8_COVID_PRM_P43835	21	Cohort1	13		0.9871	0.9148	-0.9	12.36	136160	3549474	0.01
VGGNYNYLYR	sp|P0DTC2|SPIKE_WCPV	3974_BA8_COVID_PRM_P43835	21	Cohort1	13	+	0.9476	0.8752	0.9	7.97	91640	3549474	0.0084
VVVLSFELLHAPATVCGPK	sp|P0DTC2|SPIKE_WCPV	3974_BA8_COVID_PRM_P43835	21	Cohort1	13	+	0.9837	0.8798	0.8	13.63	108490	3549474	0.0416
VYSTGSNVFQTR	sp|P0DTC2|SPIKE_WCPV	3974_BA8_COVID_PRM_P43835	21	Cohort1	13		0.9745	0.8952	-1.1	7.51	70214	3549474	0.0079
VAGDSGFAAYSR	sp|P0DTC5|VME1_WCPV	3974_BA8_COVID_PRM_P43835	21	Cohort1	13		0.9951	0.9432	0.2	6.94	177824	3549474	0.0231
LGSLVVR	sp|P0DTC8|NS8_WCPV	3974_BA8_COVID_PRM_P43835	21	Cohort1	13		0.9994	0.967	-0.9	7.08	221747	3549474	0.1023
ADETQALPQR	sp|P0DTC9|NCAP_WCPV	3974_BA8_COVID_PRM_P43835	21	Cohort1	13		0.9984	0.975	0.5	4.94	250353	3549474	0.0319
AYNVTQAFGR	sp|P0DTC9|NCAP_WCPV	3974_BA8_COVID_PRM_P43835	21	Cohort1	13		0.9988	0.9803	0.9	8.36	1130930	3549474	0.1175
GFYAEGSR	sp|P0DTC9|NCAP_WCPV	3974_BA8_COVID_PRM_P43835	21	Cohort1	13		0.9999	0.9444	0.4	4.74	273553	3549474	0.3703
GQGVPINTNSSPDDQIGYYR	sp|P0DTC9|NCAP_WCPV	3974_BA8_COVID_PRM_P43835	21	Cohort1	13		0.9918	0.9722	-2.1	9.95	353384	3549474	0.0916
NPANNAAIVLQLPQGTTLPK	sp|P0DTC9|NCAP_WCPV	3974_BA8_COVID_PRM_P43835	21	Cohort1	13		0.9967	0.936	-0.1	13.32	484669	3549474	0.1996
QQTVTLLPAADLDDFSK	sp|P0DTC9|NCAP_WCPV	3974_BA8_COVID_PRM_P43835	21	Cohort1	13		0.9818	0.91	-0.5	14.38	88441	3549474	0.0138
FASVYAWNR	sp|P0DTC2|SPIKE_WCPV	3976_BG1_COVID_PRM_P044011_R1	56	Cohort2	18	+	0.9978	0.9789	-0.4	9.64	213548	11251279	0.0115
FLPFQQFGR	sp|P0DTC2|SPIKE_WCPV	3976_BG1_COVID_PRM_P044011_R1	56	Cohort2	18		0.9963	0.9373	-0.7	12.4	242262	11251279	0.0108
GIYQTSNFR	sp|P0DTC2|SPIKE_WCPV	3976_BG1_COVID_PRM_P044011_R1	56	Cohort2	18		0.9764	0.8977	-0.6	6.52	78154	11251279	0.0335
VGGNYNYLYR	sp|P0DTC2|SPIKE_WCPV	3976_BG1_COVID_PRM_P044011_R1	56	Cohort2	18	+	0.9954	0.9549	-1.7	8.02	193552	11251279	0.012
VQPTESIVR	sp|P0DTC2|SPIKE_WCPV	3976_BG1_COVID_PRM_P044011_R1	56	Cohort2	18	+	0.9917	0.8896	0.1	6	76234	11251279	0.0146
VVVLSFELLHAPATVCGPK	sp|P0DTC2|SPIKE_WCPV	3976_BG1_COVID_PRM_P044011_R1	56	Cohort2	18	+	0.9898	0.9496	-0.3	13.69	123746	11251279	0.03
VYSTGSNVFQTR	sp|P0DTC2|SPIKE_WCPV	3976_BG1_COVID_PRM_P044011_R1	56	Cohort2	18		0.9652	0.8926	0	7.55	154443	11251279	0.0086
EITVATSR	sp|P0DTC5|VME1_WCPV	3976_BG1_COVID_PRM_P044011_R1	56	Cohort2	18		0.9834	0.9365	-1.6	4.71	261029	11251279	0.0411
LNTDHSSSSDNIALLVQ	sp|P0DTC5|VME1_WCPV	3976_BG1_COVID_PRM_P044011_R1	56	Cohort2	18		0.9975	0.9647	-0.8	11.74	237290	11251279	0.0567
VAGDSGFAAYSR	sp|P0DTC5|VME1_WCPV	3976_BG1_COVID_PRM_P044011_R1	56	Cohort2	18		0.9997	0.9675	-0.4	6.93	1179834	11251279	0.0496
LGSLVVR	sp|P0DTC8|NS8_WCPV	3976_BG1_COVID_PRM_P044011_R1	56	Cohort2	18		0.9995	0.9699	-1.5	7.08	309846	11251279	0.0708
ADETQALPQR	sp|P0DTC9|NCAP_WCPV	3976_BG1_COVID_PRM_P044011_R1	56	Cohort2	18		0.9966	0.9834	0.2	4.85	588586	11251279	0.0796
AYNVTQAFGR	sp|P0DTC9|NCAP_WCPV	3976_BG1_COVID_PRM_P044011_R1	56	Cohort2	18		0.9999	0.9949	0.1	8.41	2934624	11251279	0.2289
GFYAEGSR	sp|P0DTC9|NCAP_WCPV	3976_BG1_COVID_PRM_P044011_R1	56	Cohort2	18		0.9993	0.9445	-0.6	4.61	848622	11251279	0.7515
GQGVPINTNSSPDDQIGYYR	sp|P0DTC9|NCAP_WCPV	3976_BG1_COVID_PRM_P044011_R1	56	Cohort2	18		0.998	0.9682	-1.8	9.98	1675567	11251279	0.2331
NPANNAAIVLQLPQGTTLPK	sp|P0DTC9|NCAP_WCPV	3976_BG1_COVID_PRM_P044011_R1	56	Cohort2	18		0.9983	0.9439	-0.6	13.36	1655026	11251279	0.3851
QQTVTLLPAADLDDFSK	sp|P0DTC9|NCAP_WCPV	3976_BG1_COVID_PRM_P044011_R1	56	Cohort2	18		0.9991	0.9807	-0.7	14.39	429097	11251279	0.0357
LVDPQIQLAVTR	sp|P0DTD2|ORF9B_WCPV	3976_BG1_COVID_PRM_P044011_R1	56	Cohort2	18	+	0.9749	0.8942	3.3	11.39	49819	11251279	0.0037
GFYAEGSR	sp|P0DTC9|NCAP_WCPV	3976_BH4_COVID_PRM_P044025_R1	60	Cohort2	3		0.9975	0.8887	-0.4	4.6	53880	340758	0.0449
GQGVPINTNSSPDDQIGYYR	sp|P0DTC9|NCAP_WCPV	3976_BH4_COVID_PRM_P044025_R1	60	Cohort2	3		0.9708	0.9348	-2.3	9.96	147269	340758	0.018
NPANNAAIVLQLPQGTTLPK	sp|P0DTC9|NCAP_WCPV	3976_BH4_COVID_PRM_P044025_R1	60	Cohort2	3		0.9949	0.9149	-0.3	13.33	139609	340758	0.0299
VAGDSGFAAYSR	sp|P0DTC5|VME1_WCPV	3976_BE5_COVID_PRM_P044028_R1	63	Cohort2	2		0.9252	0.8693	0.5	6.93	10324	55201	0.0004
AYNVTQAFGR	sp|P0DTC9|NCAP_WCPV	3976_BE5_COVID_PRM_P044028_R1	63	Cohort2	2		0.9754	0.9004	-0.6	8.38	44877	55201	0.0047
FASVYAWNR	sp|P0DTC2|SPIKE_WCPV	3976_BD8_COVID_PRM_P044041_R1	76	Cohort2	15	+	0.9854	0.9046	-1.7	9.67	152385	9302470	0.009
FLPFQQFGR	sp|P0DTC2|SPIKE_WCPV	3976_BD8_COVID_PRM_P044041_R1	76	Cohort2	15		0.9936	0.9206	0	12.42	178501	9302470	0.0082
GIYQTSNFR	sp|P0DTC2|SPIKE_WCPV	3976_BD8_COVID_PRM_P044041_R1	76	Cohort2	15		0.9638	0.8599	1	6.54	47886	9302470	0.0246
VGGNYNYLYR	sp|P0DTC2|SPIKE_WCPV	3976_BD8_COVID_PRM_P044041_R1	76	Cohort2	15	+	0.9836	0.9267	-0.8	8.03	104622	9302470	0.0078
EITVATSR	sp|P0DTC5|VME1_WCPV	3976_BD8_COVID_PRM_P044041_R1	76	Cohort2	15		0.9689	0.9301	1.6	4.73	40685	9302470	0.0073
VAGDSGFAAYSR	sp|P0DTC5|VME1_WCPV	3976_BD8_COVID_PRM_P044041_R1	76	Cohort2	15		0.9984	0.9698	1.3	6.95	163011	9302470	0.0078
LGSLVVR	sp|P0DTC8|NS8_WCPV	3976_BD8_COVID_PRM_P044041_R1	76	Cohort2	15		0.9998	0.9604	-1	7.09	136825	9302470	0.0325
ADETQALPQR	sp|P0DTC9|NCAP_WCPV	3976_BD8_COVID_PRM_P044041_R1	76	Cohort2	15		0.9985	0.9883	0.7	4.87	301042	9302470	0.0345
AYNVTQAFGR	sp|P0DTC9|NCAP_WCPV	3976_BD8_COVID_PRM_P044041_R1	76	Cohort2	15		0.9996	0.9856	1.1	8.43	1757583	9302470	0.1524
GFYAEGSR	sp|P0DTC9|NCAP_WCPV	3976_BD8_COVID_PRM_P044041_R1	76	Cohort2	15		0.9997	0.9637	-0.1	4.63	626330	9302470	0.5812
GQGVPINTNSSPDDQIGYYR	sp|P0DTC9|NCAP_WCPV	3976_BD8_COVID_PRM_P044041_R1	76	Cohort2	15		0.9995	0.9711	-0.4	9.99	2283349	9302470	0.345
NPANNAAIVLQLPQGTTLPK	sp|P0DTC9|NCAP_WCPV	3976_BD8_COVID_PRM_P044041_R1	76	Cohort2	15		0.9991	0.951	0.3	13.38	2396553	9302470	0.6113
QQTVTLLPAADLDDFSK	sp|P0DTC9|NCAP_WCPV	3976_BD8_COVID_PRM_P044041_R1	76	Cohort2	15		0.9979	0.9644	-0.3	14.41	181142	9302470	0.0164
LGSPLSLNMAR	sp|P0DTD2|ORF9B_WCPV	3976_BD8_COVID_PRM_P044041_R1	76	Cohort2	15	+	0.9924	0.9159	0.6	10.72	295986	9302470	0.0182
LVDPQIQLAVTR	sp|P0DTD2|ORF9B_WCPV	3976_BD8_COVID_PRM_P044041_R1	76	Cohort2	15	+	0.9991	0.9617	1	11.39	636570	9302470	0.0514
LNTDHSSSSDNIALLVQ	sp|P0DTC5|VME1_WCPV	3976_BH8_COVID_PRM_P044043_R1	78	Cohort2	10		0.9665	0.9052	-0.3	11.75	21731	1212470	0.0044
VAGDSGFAAYSR	sp|P0DTC5|VME1_WCPV	3976_BH8_COVID_PRM_P044043_R1	78	Cohort2	10		0.9972	0.9578	-0.6	6.97	81762	1212470	0.0034
LGSLVVR	sp|P0DTC8|NS8_WCPV	3976_BH8_COVID_PRM_P044043_R1	78	Cohort2	10		0.9985	0.9292	-0.4	7.11	50944	1212470	0.0146
ADETQALPQR	sp|P0DTC9|NCAP_WCPV	3976_BH8_COVID_PRM_P044043_R1	78	Cohort2	10		0.9979	0.887	0.3	4.87	59261	1212470	0.0086
AYNVTQAFGR	sp|P0DTC9|NCAP_WCPV	3976_BH8_COVID_PRM_P044043_R1	78	Cohort2	10		0.9962	0.9671	0.3	8.44	319500	1212470	0.0259
GFYAEGSR	sp|P0DTC9|NCAP_WCPV	3976_BH8_COVID_PRM_P044043_R1	78	Cohort2	10		0.998	0.9169	0.4	4.65	93921	1212470	0.0871
GQGVPINTNSSPDDQIGYYR	sp|P0DTC9|NCAP_WCPV	3976_BH8_COVID_PRM_P044043_R1	78	Cohort2	10		0.9802	0.9558	-1.9	10	237424	1212470	0.029
NPANNAAIVLQLPQGTTLPK	sp|P0DTC9|NCAP_WCPV	3976_BH8_COVID_PRM_P044043_R1	78	Cohort2	10		0.9982	0.9349	-0.5	13.37	223807	1212470	0.0484
QQTVTLLPAADLDDFSK	sp|P0DTC9|NCAP_WCPV	3976_BH8_COVID_PRM_P044043_R1	78	Cohort2	10		0.9854	0.9132	-0.7	14.42	79852	1212470	0.0064
LVDPQIQLAVTR	sp|P0DTD2|ORF9B_WCPV	3976_BH8_COVID_PRM_P044043_R1	78	Cohort2	10	+	0.936	0.8521	-0.4	11.41	44268	1212470	0.0042
LGSLVVR	sp|P0DTC8|NS8_WCPV	3976_BE9_COVID_PRM_P044046_R1	81	Cohort2	7		0.9929	0.9278	-1.1	7.05	58384	1284871	0.0155
ADETQALPQR	sp|P0DTC9|NCAP_WCPV	3976_BE9_COVID_PRM_P044046_R1	81	Cohort2	7		0.9712	0.8517	0.5	4.85	38554	1284871	0.0054
AYNVTQAFGR	sp|P0DTC9|NCAP_WCPV	3976_BE9_COVID_PRM_P044046_R1	81	Cohort2	7		0.9956	0.955	0.4	8.4	365990	1284871	0.0354
GFYAEGSR	sp|P0DTC9|NCAP_WCPV	3976_BE9_COVID_PRM_P044046_R1	81	Cohort2	7		0.9921	0.8537	-0.7	4.62	117463	1284871	0.1132
GQGVPINTNSSPDDQIGYYR	sp|P0DTC9|NCAP_WCPV	3976_BE9_COVID_PRM_P044046_R1	81	Cohort2	7		0.991	0.9731	-1.5	9.97	332473	1284871	0.048
NPANNAAIVLQLPQGTTLPK	sp|P0DTC9|NCAP_WCPV	3976_BE9_COVID_PRM_P044046_R1	81	Cohort2	7		0.9972	0.9274	-0.3	13.36	320361	1284871	0.0799
LVDPQIQLAVTR	sp|P0DTD2|ORF9B_WCPV	3976_BE9_COVID_PRM_P044046_R1	81	Cohort2	7	+	0.9736	0.888	2.5	11.39	51646	1284871	0.0034
